# Supplementary material for: The regulatory landscape of the human HPF1- and ARH3-dependent ADP-ribosylome
Source: Nat Commun. 2021 Oct 8;12:5893. doi: 10.1038/s41467-021-26172-4 (PMC8501107; doi:10.1038/s41467-021-26172-4)
Supplement: Supplementary file 4 — Supplementary Data 1 [file 41467_2021_26172_MOESM4_ESM.xlsx]

## Sheet: Hendriks_DataS1
Proteins (canonical;recombinant)	Protein names	Gene name	Amino acid	Position (canonical)	Position (recombinant)	PARP1	PARP1 + H1	PARP1 + H1 + HPF1	PARP10	PARP14	Sequence window	Localization prob	Intensity	MS/MS count	PEP	Score	Delta score	Mass error [ppm]	PARP1_C_R1	PARP1_C_R2	PARP1_C_R3	PARP1_PARG_R1	PARP1_PARG_R2	PARP1_PARG_R3	PARP1-H1_C_R1	PARP1-H1_C_R2	PARP1-H1_C_R3	PARP1-H1_PARG_R1	PARP1-H1_PARG_R2	PARP1-H1_PARG_R3	PARP1-H1-HPF1_C_R1	PARP1-H1-HPF1_C_R2	PARP1-H1-HPF1_C_R3	PARP1-H1-HPF1_PARG_R1	PARP1-H1-HPF1_PARG_R2	PARP1-H1-HPF1_PARG_R3	PARP10_C_R1	PARP10_C_R2	PARP10_C_R3	PARP10_PARG_R1	PARP10_PARG_R2	PARP10_PARG_R3	PARP14_C_R1	PARP14_C_R2	PARP14_C_R3	PARP14_PARG_R1	PARP14_PARG_R2	PARP14_PARG_R3	Modified sequence
P07305	Histone H1.0	H1F0	S	7				+			__MTENSTSAPAAKPKR	0.999737	334874200	15	4.17e-09	188.29	169.87	0.055348													27281600	30586100	85536700	31890800	83634000	75945000													_M(ox)TENSTS(ADPr)APAAKPK_;_MTENSTS(ADPr)APAAKPK_;_TENSTS(ADPr)APAAKPK_
P07305	Histone H1.0	H1F0	S	131				+			ASKPKKAASKAPTKKPK	0.999261	81165900	15	0.000677894	105.2	73.717	0.31887													13112600	5395600	16553200	17430200	9953700	18720600													_AAS(ADPr)KAPTKK_;_AAS(ADPr)KAPTKKPK_;_KAAS(ADPr)KAPTK_
P07305	Histone H1.0	H1F0	S	5				+			____MTENSTSAPAAKP	0.998599	51742200	2	0.000268628	109	90.584	0.45862														47833000		3909200															_TENS(ADPr)TSAPAAKPK_
P07305	Histone H1.0	H1F0	S	171				+			VKAKPVKASKPKKAKPV	0.999993	50542500	7	0.00189014	93.649	51.313	0.17528													7317100	7725300	7099500	8031900	10956000	9412700													_AKPVKAS(ADPr)K_;_AKPVKAS(ADPr)KPK_
P07305	Histone H1.0	H1F0	S	104				+			AKSDEPKKSVAFKKTKK	0.930249	8128000	4	0.0208256	79.474	41.171	0.30429														1819100	1959800		1924500	2424600													_KS(ADPr)VAFKK_
P09874;P09874-9	Poly [ADP-ribose] polymerase 1	PARP1	S	499	519			+			EVVAPRGKSGAALSKKS	0.999999	300374300	16	0.000367951	114.51	83.716	0.050336													8639600	67872900	66490800	4759600	77036700	75574700													_GK(ADPr)S(ADPr)GAALSK_;_GKS(ADPr)GAALSK_;_GKS(ADPr)GAALSKK_;_S(ADPr)GAALSKK_
P09874;P09874-9	Poly [ADP-ribose] polymerase 1	PARP1	S	204	224			+			KKQLPGVKSEGKRKGDE	0.988036	93355900	12	2.45e-05	141.08	122.67	0.20577													5244800	13437000	15910300	19174000	18842200	20747600													_QLPGVKS(ADPr)EGK_;_QLPGVKS(ADPr)EGKR_
P09874;P09874-9	Poly [ADP-ribose] polymerase 1	PARP1	S	507	527			+			SGAALSKKSKGQVKEEG	0.99716	67092700	6	1.14e-09	199.7	168.63	0.54926													12634000	11489000	10917000	9830700	11744000	10478000													_S(ADPr)KGQVKEEGINK_
P09874;P09874-9	Poly [ADP-ribose] polymerase 1	PARP1	S	519	539			+			VKEEGINKSEKRMKLTL	0.991546	17993200	5	3.19e-06	141.13	126.25	0.4004													3715800	4184900	3907700		3045400	3139400													_GQVKEEGINKS(ADPr)EK_
P09874;P09874-9	Poly [ADP-ribose] polymerase 1	PARP1	E	491	511	+	+				AEVKAEPVEVVAPRGKS	1	12959700	8	0.000816298	112.85	96.072	0.71525					3552800	2108700				4078300	3219900																				_AE(ADPr)PVE(ADPr)VVAPR_;_AEPVE(ADPr)VVAPR_
P09874;P09874-9	Poly [ADP-ribose] polymerase 1	PARP1	S	663	683			+			LTVNPGTKSKLPKPVQD	0.906429	10906700	2	0.000855865	95.417	74.832	0.25793														5591600	5315100																_S(ADPr)KLPKPVQDLIK_
P09874;P09874-9	Poly [ADP-ribose] polymerase 1	PARP1	K	664	684			+			TVNPGTKSKLPKPVQDL	0.868587	4310700	1	0.0386063	66.989	50.766	0.33534																4310700															_SK(ADPr)LPKPVQDLIK_
P09874;P09874-9	Poly [ADP-ribose] polymerase 1	PARP1	E	488	508		+				PWGAEVKAEPVEVVAPR	1	0	4	0.00227005	84.687	64.102	0.71525										0	0																				_AE(ADPr)PVE(ADPr)VVAPR_
P09874;P09874-9	Poly [ADP-ribose] polymerase 1	PARP1	K	498	518			+			VEVVAPRGKSGAALSKK	0.999995	0	1	0.000670276	107.79	77.582	-0.3407																	0														_GK(ADPr)S(ADPr)GAALSK_
Q53GL7;Q53GL7-9	Protein mono-ADP-ribosyltransferase PARP10	PARP10	R	966	328				+		RGLRAPPLRGPGHVLLR	1	180295400	8	0.000279739	109	90.584	0.89414																			30188000	31846000	36685600	21433000	36722800	23420000							_APPLR(ADPr)GPGHVLLR_
Q53GL7;Q53GL7-9	Protein mono-ADP-ribosyltransferase PARP10	PARP10	R	957	319				+		LTGDYGQGRRGLRAPPL	1	116126800	7	3.26e-08	175.33	147.65	-0.05467																			32649000	24333000	23226000	14785000	13221000	7912800							_VLTGDYGQGR(ADPr)R_
Q53GL7;Q53GL7-9	Protein mono-ADP-ribosyltransferase PARP10	PARP10	R	909	271				+		GFNRSFCGRNATVYGKG	1	69213100	6	3.26e-08	164.9	155.06	-0.070948																			13019000	12540000	10445000	10859000	13098000	9252100							_SFC(ca)GR(ADPr)NATVYGK_
Q53GL7;Q53GL7-9	Protein mono-ADP-ribosyltransferase PARP10	PARP10	R	931	293				+		RASLSVQDRYSPPNADG	0.869599	46547000	4	0.000202004	127.32	121.33	0.57218																			12246000		13069000	10866000		10366000							_ASLSVQDR(ADPr)YSPPNADGHK_
Q53GL7	Protein mono-ADP-ribosyltransferase PARP10	PARP10	R	1021					+		DDPSGLPGRSPDT____	0.98487	15343900	5	2.35e-06	129.01	123.95	0.74478																				6730800	6296100			2317000							_ASPDDPSGLPGR(ADPr)SPDT_
Q53GL7	Protein mono-ADP-ribosyltransferase PARP10	PARP10	E	832					+		AENTGEFQEVVRAFYDT	0.999979	9903700	2	2.16e-06	148.13	126.88	2.582																				4245400	5658300										_LAENTGEFQE(ADPr)VVR_
Q53GL7-9	Protein mono-ADP-ribosyltransferase PARP10	PARP10	K		78				+		AIIRYIADKHNMLGGCP	0.923084	8603500	2	0.0462785	59.68	53.077	-0.30571																			4184000	4419500											_YIADK(ADPr)HNMLGGC(ca)PK_
Q53GL7	Protein mono-ADP-ribosyltransferase PARP10	PARP10	R	869					+		LQQQYELYRERLLQRCE	0.819047	8485900	2	0.0424874	66.022	61.496	0.70808																				4744900	3741000										_VSHPLLQQQYELYR(ADPr)ER_
Q53GL7	Protein mono-ADP-ribosyltransferase PARP10	PARP10	D	1014					+		HVPRASPDDPSGLPGRS	0.951299	7405100	3	0.0498303	58.32	48.52	0.93315																				2780300	4624800										_ASPDD(ADPr)PSGLPGR_
Q53GL7	Protein mono-ADP-ribosyltransferase PARP10	PARP10	Y	868					+		LLQQQYELYRERLLQRC	0.990145	4580100	1	0.0528783	54.812	51.974	0.68736																					4580100										_VSHPLLQQQYELY(ADPr)R_
Q53GL7;Q53GL7-9	Protein mono-ADP-ribosyltransferase PARP10	PARP10	H	940	302				+		YSPPNADGHKAVFVARV	0.972667	3666000	1	0.0672025	44.614	40.984	-0.55293																					3666000										_YSPPNADGH(ADPr)K_
Q53GL7-9	Protein mono-ADP-ribosyltransferase PARP10	PARP10	R		182				+		PKLVCFKKRIEAIPQID	0.999763	3588100	2	0.0222125	78.342	63.551	0.83891																					1971200			1616900							_R(ADPr)IEAIPQIDK_
Q53GL7-9	Protein mono-ADP-ribosyltransferase PARP10	PARP10	E		116				+		RIAYSKDFETLKVDFLS	0.898909	0	1	0.00192347	81.92	50.848	2.06																					0										_IAYSKDFE(ADPr)TLK_
Q460N5;Q460N5-9	Protein mono-ADP-ribosyltransferase PARP14	PARP14	K	1570	149					+	EKKKTVDVKINHRHYTV	0.999945	126643000	6	0.000380925	116.52	103.33	0.39508																									22063000	22323000	22064000	19352000	19533000	21308000	_TVDVK(ADPr)INHR_
Q460N5;Q460N5-9	Protein mono-ADP-ribosyltransferase PARP14	PARP14	Y	1660	239					+	QNPDLWNSYQAKKKTMD	0.98287	43890300	6	0.0106607	84.297	79.75	0.34489																									6743500	7205400	6378400	8790500	8133700	6638800	_IQNPDLWNSY(ADPr)QAK_
Q460N5;Q460N5-9	Protein mono-ADP-ribosyltransferase PARP14	PARP14	H	1575	154					+	VDVKINHRHYTVNLNTY	0.996163	40355300	6	5.17e-15	216.34	210.87	0.60941																									7294100	8138500	7659000	6171000	6072100	5020600	_H(ADPr)YTVNLNTYTATDTK_
Q460N5;Q460N5-9	Protein mono-ADP-ribosyltransferase PARP14	PARP14	K	1602	181					+	SVQRLTKSKVDIPAHWS	0.871408	34645400	4	9.62e-05	122.46	112.9	1.1002																									0	9763400	13804000		11078000		_SK(ADPr)VDIPAHWSDMK_
Q460N5;Q460N5-9	Protein mono-ADP-ribosyltransferase PARP14	PARP14	H	1591	170					+	YTATDTKGHSLSVQRLT	0.999176	24033200	6	0.00172882	93.649	75.59	0.076999																									3830200	3777200	3936000	4043600	4434100	4012100	_GH(ADPr)SLSVQR_
Q460N5;Q460N5-9	Protein mono-ADP-ribosyltransferase PARP14	PARP14	R	1502	81					+	LIKVLGISRDVMQARDE	0.939499	14727800	4	0.000882181	92.792	75.006	0.60953																									3289100		4033800		3783800	3621100	_VLGISR(ADPr)DVMQAR_
Q460N5;Q460N5-9	Protein mono-ADP-ribosyltransferase PARP14	PARP14	C	1640	219					+	VASKFNQTCSHFRIEKI	0.887908	8886300	2	0.0264832	75.652	64.393	0.24935																													3989900	4896400	_FNQTC(ADPr)SHFR_
Q460N5;Q460N5-9	Protein mono-ADP-ribosyltransferase PARP14	PARP14	D	1604	183					+	QRLTKSKVDIPAHWSDM	0.855212	8587300	1	0.0243987	75.589	71.368	0.3569																												8587300			_SKVD(ADPr)IPAHWSDMK_
Q460N5;Q460N5-9	Protein mono-ADP-ribosyltransferase PARP14	PARP14	R	1694	273					+	AGSVPHVNRNGFNRSYA	0.889213	3354100	1	0.0604659	49.66	47.893	-0.39043																													3354100		_QLFHGTDAGSVPHVNR(ADPr)NGFNR_
[truncated: 1 more columns]
