# Supplementary material for: The regulatory landscape of the human HPF1- and ARH3-dependent ADP-ribosylome
Source: Nat Commun. 2021 Oct 8;12:5893. doi: 10.1038/s41467-021-26172-4 (PMC8501107; doi:10.1038/s41467-021-26172-4)
Supplement: Supplementary file 5 — Supplementary Data 2 [file 41467_2021_26172_MOESM5_ESM.xlsx]

## Sheet: Hendriks_DataS2
Protein (Uniprot ID)	Protein names	Gene name	Amino acid	Position	KS	Sequence window	Localization probability	Intensity	Unique ADPr-modified peptides	MS/MS count	PEP	Score	Delta score	Mass error [ppm]	ARH3_AB1_01	ARH3_AB1_02	ARH3_AB1_03	ARH3_AB1_04	ARH3_AB2_01	ARH3_AB2_02	ARH3_AB2_03	ARH3_AB2_04	ARH3_Af1521_01	ARH3_Af1521_02	ARH3_Af1521_03	ARH3_Af1521_04	CTRL_AB1_01	CTRL_AB1_02	CTRL_AB1_03	CTRL_AB1_04	CTRL_AB2_01	CTRL_AB2_02	CTRL_AB2_03	CTRL_AB2_04	CTRL_Af1521_01	CTRL_Af1521_02	CTRL_Af1521_03	CTRL_Af1521_04	PARG_AB1_01	PARG_AB1_02	PARG_AB1_03	PARG_AB1_04	PARG_AB2_01	PARG_AB2_02	PARG_AB2_03	PARG_AB2_04	PARG_Af1521_01	PARG_Af1521_02	PARG_Af1521_03
P84243	Histone H3.3	H3F3A	S	11	Yes	RTKQTARKSTGGKAPRK	1	477868484539	11	576	1.92e-88	253.76	233.41	-0.19421	122800	8771600	92663230	154259540	3781400	2653530	10407655		9954724	3331050	6864000	373409510	869855200	203050800	842619400	205523600	489987400	642125700	573834400	282804200	44581433000	62531730000	48567219930	33549056630	1364505000	1112637000	1185742000	995469500	1201665940	1598693000	1914686000	732953900	92976900000	43546120700	66648182000
P62807	Histone H2B type 1-C/E/F/G/I (Histone H2B.1 A) (Histone H2B.a) (H2B/a) (Histone H2B.g) (H2B/g) (Histone H2B.h) (H2B/h) (Histone H2B.k) (H2B/k) (Histone H2B.l) (H2B/l)	HIST1H2BC	S	7	Yes	__MPEPAKSAPAPKKGS	1	264551079960	9	542	2.05e-107	262.43	225.27	-2.0909	67991640	42259800	140004640	18608610	53806920	63136900	15702730	35334000	83008570	104474270	50284070	61037370	459186820	1976359820	494222540	276101010	292158000	230027640	1383703100	508747700	23102998000	39762935700	41330411900	36466000000	467277960	570591460	541981730	581449300	513252000	539344650	2367984730	502371680	23689034700	30960500000	34940000000
P09874	Poly [ADP-ribose] polymerase 1 (PARP-1) (EC 2.4.2.30) (ADP-ribosyltransferase diphtheria toxin-like 1) (ARTD1) (DNA ADP-ribosyltransferase PARP1) (EC 2.4.2.-) (NAD(+) ADP-ribosyltransferase 1) (ADPRT 1) (Poly[ADP-ribose] synthase 1) (Protein poly-ADP-ribosyltransferase PARP1) (EC 2.4.2.-)	PARP1	S	519	Yes	VKEEGINKSEKRMKLTL	0.999799	256433844640	16	417	0	392.88	371.23	0.064101	26719140	43645850	36601600	41621990	13718350	5637020	13941910	14433540	956417140	196928430	1238005100	556493230	300524990	122346130	494265860	316894560	71888390	25830290	58946840	73309240	35177193000	38780320000	17108970000	25457570000	554098320	339629800	521050590	450833670	134030330	102893800	121233750	129814580	36133368000	37054300000	25948080000
P10412	Histone H1.4 (Histone H1b) (Histone H1s-4)	HIST1H1E	S	150	Yes	TGAATPKKSAKKTPKKA	0.999991	244725351420	10	269	5.19e-75	244.73	206.55	0.046219	6594940	4135010	6512490	3315770	566910	1465200	1637800		33029190	263910200	170389900	206209230	28135950	27722950	30809900	28482070	42408700	22787150	10632130	43792550	33780867940	37949759100	35856093300	50571580000	124281900	30833260	129667500	39537120	126230800	108925500	39461200	27933020	25687020880	8606259910	10603430550
P09874	Poly [ADP-ribose] polymerase 1 (PARP-1) (EC 2.4.2.30) (ADP-ribosyltransferase diphtheria toxin-like 1) (ARTD1) (DNA ADP-ribosyltransferase PARP1) (EC 2.4.2.-) (NAD(+) ADP-ribosyltransferase 1) (ADPRT 1) (Poly[ADP-ribose] synthase 1) (Protein poly-ADP-ribosyltransferase PARP1) (EC 2.4.2.-)	PARP1	S	499	Yes	EVVAPRGKSGAALSKKS	1	198951058358	11	424	0	469.78	453.79	0.1277	371760	1305580	13830000	956080	1011100			99158	2495100	1610510	7734740	43878250	2637912490	1517735710	1138568000	1441719000	304663880	1027296000	826417000	1642466200	16064903600	26491892600	24980400000	12480792000	1833475900	2044992000	2675387000	2299440000	807338000	2597422000	2251408000	3334001000	14209135600	25338877000	25573887100
P16403	Histone H1.2 (Histone H1c) (Histone H1d) (Histone H1s-1)	HIST1H1C	S	150	Yes	AGGATPKKSAKKTPKKA	0.99999	160476975640	6	207	5.19e-75	244.73	207.75	0.072089	1724100	1967600	14928200	1352920	1923940		4282170		54083560	64969230	189606200	888826290	44651710	34020560	2025840	36494140	13506120	31948860	10824330	23881200	22288583700	22898016400	18953383200	10921530700	39082800	29439570	17505470	56245130	95454870	44040930	28344350	34056550	14110730300	26791292000	17554116000
P17096	High mobility group protein HMG-I/HMG-Y (HMG-I(Y)) (High mobility group AT-hook protein 1) (High mobility group protein A1) (High mobility group protein R)	HMGA1	S	8	Yes	_MSESSSKSSQPLASKQ	0.999923	121467331450	9	190	0	393.18	377.63	0.94545	1723500	2007100	2152790	2204200	1107600	694520	937990		1235010	73603410	53540700	98000740	409319300	165577800	633805490	390029900	331791470	207449700	209265130	271120310	16269185000	18213956100	14978615900	15957442000	910251300	511872350	816391790	657222100	546002610	561795200	622595200	596290440	14442173700	9193367700	8764353500
P09874	Poly [ADP-ribose] polymerase 1 (PARP-1) (EC 2.4.2.30) (ADP-ribosyltransferase diphtheria toxin-like 1) (ARTD1) (DNA ADP-ribosyltransferase PARP1) (EC 2.4.2.-) (NAD(+) ADP-ribosyltransferase 1) (ADPRT 1) (Poly[ADP-ribose] synthase 1) (Protein poly-ADP-ribosyltransferase PARP1) (EC 2.4.2.-)	PARP1	S	507	Yes	SGAALSKKSKGQVKEEG	0.99999	112832731740	13	673	0	469.78	453.79	-0.15659	2550620	3958600	7831980	3268890	781910	4552670	5183590	2642490	48327450	41827530	34293470	91098680	1457854100	1799038800	1695466700	1120382380	423380700	1059414000	1099420780	1420830000	7821810000	10400536000	13651548000	8831413000	4774150000	3358196100	3617123800	2902735600	2853461000	3351936400	2167367800	2239953900	9995071300	9769266000	8734266800
Q00839	Heterogeneous nuclear ribonucleoprotein U (hnRNP U) (GRIP120) (Nuclear p120 ribonucleoprotein) (Scaffold-attachment factor A) (SAF-A) (p120) (pp120)	HNRNPU	S	187	Yes	AAKEAAGKSSGPTSLFA	0.999878	68110390290	9	229	0	385.81	374.77	0.028457	18472500	6705350	24029640	5394090	11813090	4545750	16176270		22555350	14188360	122612400	196350700	2202445230	2043740800	4666074400	2923342400	322739790	346671070	1288927100	874585000	3226909400	5011666200	7228802000	9347452300	1645371820	3019846580	373416300	966245100	278786580	782621720	473291400	721813000	3726698300	3597444100	3046152900
P39748	Flap endonuclease 1 (FEN-1) (EC 3.1.-.-) (DNase IV) (Flap structure-specific endonuclease 1) (Maturation factor 1) (MF1) (hFEN-1)	FEN1	S	363	No	RKEPEPKGSTKKKAKTG	0.999958	58714572560	5	130	9.7e-36	201.46	175.63	-0.4327												1004800	83319950	62922500	76368200	8602100	1037130	4812580	34610000	39594270	7227418500	8709820000	8043339200	9286450000	64956100	74158600	95799500	21862300	48309600	42638000	42567260	53874270	4169943200	5631435000	6827387500
P61247	40S ribosomal protein S3a (Small ribosomal subunit protein eS1) (v-fos transformation effector protein) (Fte-1)	RPS3A	Y	155	N/A	NNQIRKTSYAQHQQVRQ	0.999836	51680824580	8	117	1.72e-74	240.59	213.32	0.28757		861300		1485800	317240	597340	954920		1011430	1598660	1480600		22226400	25499280	19151670	1601830	8414430	24038000	16612500	1806170	7546874100	8141123300	7247833610	4984340000	1784400	33273700	53610200	30916400	27499900	49752400	52042900	27317100	5899550000	1755378000	7824104300
P07305	Histone H1.0 (Histone H1') (Histone H1(0)) [Cleaved into: Histone H1.0, N-terminally processed]	H1F0	S	104	Yes	AKSDEPKKSVAFKKTKK	0.99998	40311666440	3	153	2.66e-34	187.31	170.78	0.047312										600770	518710	5154400	48795600	49954100	39518600	35427260	9961700	27118180	31030110	20936400	5524650000	5390829000	4460230000	4439307890	51187990	50618090	55360590	49897240	49870460	55130990	68807160	46459700	4482981500	5260090000	5455570000
P49916	DNA ligase 3 (EC 6.5.1.1) (DNA ligase III) (Polydeoxyribonucleotide synthase [ATP] 3)	LIG3	S	227	No	TSTNPRKFSGFSAKPNN	1	39283550090	6	143	0	425.81	416.19	0.053788													6830500	13261400	30516700	31869400	15979300	11467100	19584700	2700100	4177133530	5196972100	4935851000	3407980900	41603000	41480500	8187200	48578200	48604600	42114260	39686000	12704200	1507711500	5406755900	7097510000
Q9H0A0	RNA cytidine acetyltransferase (EC 2.3.1.-) (18S rRNA cytosine acetyltransferase) (N-acetyltransferase 10) (N-acetyltransferase-like protein) (hALP)	NAT10	S	990	Yes	NASIISLKSDKKRKLEA	0.999974	36659530990	6	176	9.96e-247	346.14	339.85	-0.076975			1535360	508660					939080	10809500	1426000	10804620	22871180	19663080	19164170	16518530	6422240	6295030	5469880	4277110	4990852600	5814686900	4595684300	3044482300	25052960	39561020	28189800	21544300	20044080	22255730	14032130	12114130	4284581300	4859526300	3985465500
P62805	Histone H4	HIST1H4A	S	2	No	_______MSGRGKGGKG	1	33242047750	4	144	1.05e-210	346.46	300.14	0.57373	542240	1099240	278440	449460	641090	1203500	922750	476430	1287270	1449560	2957390	13221890	190995240	167115180	140992770	216733960	68985350	138745350	136778770	238608000	4200501500	4558335500	3988071000	3572114120	151845870	204416320	202560540	252418730	209170640	257119720	239880340	169523900	2917000000	4711672100	1941890000
Q9UNQ2	Probable dimethyladenosine transferase (EC 2.1.1.183) (DIM1 dimethyladenosine transferase 1 homolog) (DIM1 dimethyladenosine transferase 1-like) (Probable 18S rRNA (adenine(1779)-N(6)/adenine(1780)-N(6))-dimethyltransferase) (Probable 18S rRNA dimethylase) (Probable S-adenosylmethionine-6-N',N'-adenosyl(rRNA) dimethyltransferase)	DIMT1	S	6	Yes	___MPKVKSGAIGRRRG	1	32813785713	6	136	2.83e-13	148.94	102.55	0.58251										478030	331280	1213610	27575100	78668503	59736890	17873700	30549290	67573000	54121680	57443160	4313830300	5018589900	3421544300	2281089860	102133000	102285500	129275390	84629900	111305400	127264720	111296000	86967000	4325385400	4215682000	3989196800
Q07666	KH domain-containing, RNA-binding, signal transduction-associated protein 1 (GAP-associated tyrosine phosphoprotein p62) (Src-associated in mitosis 68 kDa protein) (Sam68) (p21 Ras GTPase-activating protein-associated p62) (p68)	KHDRBS1	S	18	No	RMSRSSGRSGSMDPSGA	0.99998	29809062460	9	112	0	474.38	459.52	-0.14907		388210	820880							487100			19925300	15724800	24704600	15301400	16228600	26196800	16017100	15435300	4582324000	3504526400	3837287000	3110091000	39103000	59304500	51959200	2649200	26586900	3704770	26026700	49582400	3068219600	3761972700	4648547000
Q86U42	Polyadenylate-binding protein 2 (PABP-2) (Poly(A)-binding protein 2) (Nuclear poly(A)-binding protein 1) (Poly(A)-binding protein II) (PABII) (Polyadenylate-binding nuclear protein 1)	PABPN1	S	282	No	NSSRSRFYSGFNSRPRG	0.999989	27397876050	5	114	6.05e-122	290.66	267.02	-0.53938									2071900	844120	2272900		25499650	28623960	31933700	18892030	1327750	16722520	26628500	9055700	2237880000	2937833600	3256656200	2821563000	37195870	47968990	76376240	40777000	62997680	60603620	69181900	37063170	3177559000	3578900000	4559230000
P62807	Histone H2B type 1-C/E/F/G/I (Histone H2B.1 A) (Histone H2B.a) (H2B/a) (Histone H2B.g) (H2B/g) (Histone H2B.h) (H2B/h) (Histone H2B.k) (H2B/k) (Histone H2B.l) (H2B/l)	HIST1H2BC	S	15	No	SAPAPKKGSKKAVTKAQ	1	25616629854	3	121	2.05e-107	262.43	225.27	0.34259	124680	257610	991530			257380	917630		895180	2181620	1657470	2254000	142059200	124694100	238358500	187833200	17179584	137363500	27038200	150901700	1333860000	3024560000	3398397220	1826713770	559543000	190306200	42027800	46228500	32444600	56477700	42299820	133648700	7628454330	3336855710	549464420
P35251	Replication factor C subunit 1 (Activator 1 140 kDa subunit) (A1 140 kDa subunit) (Activator 1 large subunit) (Activator 1 subunit 1) (DNA-binding protein PO-GA) (Replication factor C 140 kDa subunit) (RF-C 140 kDa subunit) (RFC140) (Replication factor C large subunit)	RFC1	S	1126	Yes	AMIKKKTKSSKPSKPEK	0.999763	25401811700	9	186	1.45e-96	244.36	229.2	-0.41325			548490						339120	454370	421330	3274600	111375640	87949060	92415790	22420770		59499490	50098750	101237300	3231461500	3456461000	2823941000	4701350000	31509650	91603120	106080920	26464800	108319040	119565280	111360600	118932480	2371538000	2951598500	2952989100
P11388	DNA topoisomerase 2-alpha (EC 5.6.2.3) (DNA topoisomerase II, alpha isozyme)	TOP2A	S	1452	No	DPALNSGVSQKPDPAKT	0.999916	21806017560	2	22	2.94e-67	194.37	187.73	-0.58318												1727300	15561000	3112500	2511000	1697600	715860		1617800		3481950000	4879690000	765700000	3849070000	3920000	21151500	15238900	4145900	3318400	3342600			2298110000	1469280000	4068767200
P05204	Non-histone chromosomal protein HMG-17 (High mobility group nucleosome-binding domain-containing protein 2)	HMGN2	S	25	No	VKDEPQRRSARLSAKPA	0.999416	20048344870	3	51	8.44e-36	188.91	170.74	-0.42185			720500							317970		5316400	3908300		1729700	1694700		2374900	1870500	1922000	1001610000	2739730000	3504580000	3452785000	2013600	11809300	5315400	4275700	7573700	3442700	3081900	3438500	495736000	2406641000	3264647100
Q08945	FACT complex subunit SSRP1 (Chromatin-specific transcription elongation factor 80 kDa subunit) (Facilitates chromatin transcription complex 80 kDa subunit) (FACT 80 kDa subunit) (FACTp80) (Facilitates chromatin transcription complex subunit SSRP1) (Recombination signal sequence recognition protein 1) (Structure-specific recognition protein 1) (hSSRP1) (T160)	SSRP1	S	652	No	SRGSSSKSSSRQLSESF	0.993147	19737615520	4	29	6.21e-98	244.97	219.14	0.16691			1018600											6504200		1735300	341830	1852700	517320	1530710	2561085000	2414550000	2926584000	3512990000			9060500	3854280	3014700		2236580		1798727000	1931014000	1649568800
Q9H1E3	Nuclear ubiquitous casein and cyclin-dependent kinase substrate 1 (P1)	NUCKS1	S	39	No	GPPTKKIRSSPREAKNK	0.999294	19438632570	3	75	5.16e-08	133.81	103.6	-0.50586													1114600	9989200	8838500	13529430	1451680	10202900	6877600	11917300	2498490000	2750194300	2535704500	2130460000	26299190	15781200	19489300	16114700	26525700	16221500	1207600	13479700	2072460000	2474209770	2463456400
P05204	Non-histone chromosomal protein HMG-17 (High mobility group nucleosome-binding domain-containing protein 2)	HMGN2	S	29	No	PQRRSARLSAKPAPPKP	1	18805272000	5	131	5.5e-67	211.7	204.27	-0.01558									6302500	8277700	6160600	252670	13231800	9315620	12265800	12884770	9060100	6358000	12406000	7599900	1987366000	1974315800	2569893680	2505670710	11588400	15750800	20219900	17297960	20236130	17604000	23328500	5596960	1943212900	2116740000	2423020000
P09874	Poly [ADP-ribose] polymerase 1 (PARP-1) (EC 2.4.2.30) (ADP-ribosyltransferase diphtheria toxin-like 1) (ARTD1) (DNA ADP-ribosyltransferase PARP1) (EC 2.4.2.-) (NAD(+) ADP-ribosyltransferase 1) (ADPRT 1) (Poly[ADP-ribose] synthase 1) (Protein poly-ADP-ribosyltransferase PARP1) (EC 2.4.2.-)	PARP1	S	504	No	RGKSGAALSKKSKGQVK	1	18273553390	5	96	6.01e-214	335.46	319.96	-0.29165	13272300	8543400	17018900	17496220		11633800	12481000	9767520	786008230	378106500	912384220	724077000	159797000	166144000	501430	1159500	521060	1928010	2429710	3524000	10755780000	4194965300	22094600	19969800	840370		727590	1524700	1085500	2646900	784650	1590200	6875300	11055280	11782400
Q00839	Heterogeneous nuclear ribonucleoprotein U (hnRNP U) (GRIP120) (Nuclear p120 ribonucleoprotein) (Scaffold-attachment factor A) (SAF-A) (p120) (pp120)	HNRNPU	S	695	Yes	SKKSNKNKSGKNQFNRG	1	15795440900	7	146	1.71e-119	284.1	255.75	0.2553												1705000	102311000	86781700	71667600	68619380	32440610	85288300	51640500	65730800	1664361200	2123174600	2118324000	1752282210	192125350	102455630	128360990	116103000	193541870	150351200	85444870	61410600	2222617700	1543722790	1319850000
P38159	RNA-binding motif protein, X chromosome (Glycoprotein p43) (Heterogeneous nuclear ribonucleoprotein G) (hnRNP G) [Cleaved into: RNA-binding motif protein, X chromosome, N-terminally processed]	RBMX	S	157	No	VKRGPPPRSGGPPPKRS	0.999546	15709704140	7	66	2.02e-50	180.64	178.28	0.38962			406520	161290			214500		318550	424780	790120	718440	5765480	3632470	5774630	941020	3705880	582470	2045280	1879990	2421907800	1400400000	1680090000	1738630000	448890	2292330	6568560	7082030	6713760	637340	509430	4933900	1583910200	1463070180	2563894300
Q08945	FACT complex subunit SSRP1 (Chromatin-specific transcription elongation factor 80 kDa subunit) (Facilitates chromatin transcription complex 80 kDa subunit) (FACT 80 kDa subunit) (FACTp80) (Facilitates chromatin transcription complex subunit SSRP1) (Recombination signal sequence recognition protein 1) (Structure-specific recognition protein 1) (hSSRP1) (T160)	SSRP1	S	657	No	SKSSSRQLSESFKSKEF	0.939985	15688900000	1	7	8.6e-19	170.89	145.16	-0.49934																					2721800000	4421500000											1710000000	3287300000	3548300000
Q01831	DNA repair protein complementing XP-C cells (Xeroderma pigmentosum group C-complementing protein) (p125)	XPC	S	18	No	EPRGRELRSQKSKAKSK	0.999906	14406012990	3	49	2.02e-92	249.32	229.41	0.29073												5240300	42449000	1002500	814040	31374270		24030000	35809800	47888990	2705316500	3016260700	3590645000	3391130000	41842000	52950810	47961100	51208000	44854930	67005000	57216000	1027450	142644000	215219700	392473200
P35659	Protein DEK	DEK	S	211	No	GSKKERNSSGMARKAKR	0.999702	14259253190	7	116	1.29e-38	190.1	173.57	-0.68832												2219100	9716940	6049470	102462200	6168140	11118860	75597900	11071200	2883030	546626400	350069000	3167527000	287144000	14418990	15113960	24731860	23023910	19487950	4120740	8217850	6411790	258005000	4273919000	4512267900
P11387	DNA topoisomerase 1 (EC 5.6.2.2) (DNA topoisomerase I)	TOP1	S	643	Yes	APPKTFEKSMMNLQTKI	1	14150778090	20	388	3.18e-228	350.72	332.17	-0.27837													24711020	53736510	47150160	22287970	23828480	50009040	30942570	26123960	838603800	2224038400	2058527000	1421931430	38951110	69345950	92466100	70687780	47314690	99135550	83234600	47342970	1116803500	1420919800	2441770700
Q08945	FACT complex subunit SSRP1 (Chromatin-specific transcription elongation factor 80 kDa subunit) (Facilitates chromatin transcription complex 80 kDa subunit) (FACT 80 kDa subunit) (FACTp80) (Facilitates chromatin transcription complex subunit SSRP1) (Recombination signal sequence recognition protein 1) (Structure-specific recognition protein 1) (hSSRP1) (T160)	SSRP1	S	651	Yes	PSRGSSSKSSSRQLSES	0.997939	13824545170	6	124	4.27e-204	325.17	308.3	0.30704	195350	532980							1147560	499310	952410	6436150	9820950	126356690	8154600	85880300	48308870	103978400	9724600	92822070	901624100	978569000	4385796100	778107800	198854440	190127500	196106530	16344240	158866640	190135310	179252770	9346900	788589000	817169000	2808673500
Q08945	FACT complex subunit SSRP1 (Chromatin-specific transcription elongation factor 80 kDa subunit) (Facilitates chromatin transcription complex 80 kDa subunit) (FACT 80 kDa subunit) (FACTp80) (Facilitates chromatin transcription complex subunit SSRP1) (Recombination signal sequence recognition protein 1) (Structure-specific recognition protein 1) (hSSRP1) (T160)	SSRP1	S	531	Yes	AKMAKDRKSRKKPVEVK	0.999992	13742768690	4	160	5.99e-58	227.88	159.34	-0.27237									124100		424140	1302540	76557960	68891010	57901200	32504400	7225100	36812020	34577390	45816040	1544495000	1369961300	1554458000	1189587400	131645540	96392260	111644000	108253700	130435070	127686500	107756000	88903720	2201839700	1531724400	1640336200
P11388	DNA topoisomerase 2-alpha (EC 5.6.2.3) (DNA topoisomerase II, alpha isozyme)	TOP2A	S	1449	No	TKRDPALNSGVSQKPDP	1	13447983370	6	107	1.94e-183	297.36	288.03	-0.25165													1353100		10973800	6765900	1083750	7767400	7424700		1061667300	1201888000	1468139000	417575000	8944100	1176200		22043900	364430	579890	18810800	9070400	1986796000	3535448300	1150300000
Q86U42	Polyadenylate-binding protein 2 (PABP-2) (Poly(A)-binding protein 2) (Nuclear poly(A)-binding protein 1) (Poly(A)-binding protein II) (PABII) (Polyadenylate-binding nuclear protein 1)	PABPN1	S	19	No	AGAAGGRGSGPGRRRHL	1	13414158410	4	27	5.79e-166	289.95	268.99	0.013505	340880	896650	1570840	1872630		474930	528120		532540	1690300	2463900	1163700	20060300	24444400	24428500	20153200	5771240	8550300	12693100	1758000	1412214000	1582732000	2017182300	981510000	15170200	16927000	11112000	21923700	1314500	2573400	12891200	9636200	1585475300	1235578080	1793110000
P51858	Hepatoma-derived growth factor (HDGF) (High mobility group protein 1-like 2) (HMG-1L2)	HDGF	S	40	Yes	EMPEAAVKSTANKYQVF	0.999072	12845786710	7	74	0	448.76	424.13	-0.046595	23369000			3406700		1144100		2161400	4998000	8698600	11259000	52087260	34342400	49505200	30236900	68843600	14849100	20767500	10360400	20152090	1070215270	844630000	1221311600	1378945600	89980900	117083800	135056100	148726230	16099500	24729900	1091920	44358120	1422869000	2121853520	1809387000
Q9NR30	Nucleolar RNA helicase 2 (EC 3.6.4.13) (DEAD box protein 21) (Gu-alpha) (Nucleolar RNA helicase Gu) (Nucleolar RNA helicase II) (RH II/Gu)	DDX21	S	759	No	SRGPRGQRSGGGNKSNR	0.999573	12815043180	3	48	3.77e-50	194.48	181.05	0.16315													16738000	16135000	8306000	8818300	741200		4789800	7217800	1969189100	2216030000	1418992260	1713075400	5454240	15124880	17857520	19982280	24509300	16116600	14923750	14552050	1446240000	1312380000	1554338800
O00257	E3 SUMO-protein ligase CBX4 (EC 2.3.2.-) (Chromobox protein homolog 4) (Polycomb 2 homolog) (Pc2) (hPc2)	CBX4	S	147	Yes	GKPPPPGKSGKYYYQLN	1	12677304230	7	165	7.38e-192	310.3	297.21	-0.068095												813560	25132420	24656950	10011620	9203300	9014750	12249920	11054100	2025960	1399120000	1941505000	1553978700	1505495000	23676700	25001930	23255480	26001870	31512640	37758250	27748780	16508800	1038772000	1520784000	1936339000
P35659	Protein DEK	DEK	S	210	No	KGSKKERNSSGMARKAK	0.999756	12455341450	5	55	1.29e-38	190.1	173.57	-1.3814													16994900	1955770	3229000	19139120	852870	3269920		3450380	5385412000	1077836300	949866000	844876000	1760580	1267320	26257680	27579640	1161280	913150	1992770	7219000	889506900	1195789870	855664000
P06748	Nucleophosmin (NPM) (Nucleolar phosphoprotein B23) (Nucleolar protein NO38) (Numatrin)	NPM1	S	195	Yes	EEKAPVKKSIRDTPAKN	0.999995	12299092840	4	97	2.34e-15	152.47	143.92	-0.20247			333560						925990	138160			44103980	16491800	71359030	40736900	51304370	37959900	36187700	40057900	1327252500	1439670000	1597520000	1449060000	101681730	56508130	80295020	66900170	66936590	80617130	80371220	72891500	1286820000	1328780000	1400381120
P35251	Replication factor C subunit 1 (Activator 1 140 kDa subunit) (A1 140 kDa subunit) (Activator 1 large subunit) (Activator 1 subunit 1) (DNA-binding protein PO-GA) (Replication factor C 140 kDa subunit) (RF-C 140 kDa subunit) (RFC140) (Replication factor C large subunit)	RFC1	S	302	Yes	KESQQHSKSSADKIGEV	0.999727	11243662990	7	82	2.55e-162	297.49	283.85	0.093766	350400	500150		967770	117460			202560	1110790	43231290	14314280	41203300	17227200	13229040	37606800	16912580	5606140	10481850	891730	2628700	1354441000	1792810000	931079000	1093640000	25214810	33519310	37524500	45012100	19879420	16721050	17359000	17258760	670181500	1712853100	1700104400
Q9H1E3	Nuclear ubiquitous casein and cyclin-dependent kinase substrate 1 (P1)	NUCKS1	S	195	No	GKVGRPTASKASKEKTP	1	10968969950	5	96	6.91e-19	170.89	128.26	0.024439											208830	946260	9719300	25481000		716450		23612840	400900	12534000	1449825400	2018657100	705136000	1299870000	16895000	5764700	48135750	33296090	24356310	6914040	5321040	28350500	1082648000	1675413800	1775019940
O75494	Serine/arginine-rich splicing factor 10 (40 kDa SR-repressor protein) (SRrp40) (FUS-interacting serine-arginine-rich protein 1) (Splicing factor SRp38) (Splicing factor, arginine/serine-rich 13A) (TLS-associated protein with Ser-Arg repeats) (TASR) (TLS-associated protein with SR repeats) (TLS-associated serine-arginine protein) (TLS-associated SR protein)	SRSF10	S	219	Yes	TDSKTHYKSGSRYEKES	0.999999	10654322930	4	121	2.85e-77	222.45	214.31	0.041517													47248000	32706760	25247050	33800900	11278700	24186500	13236800	19573920	1361445000	1411290000	1234273100	1290490000	53572470	37838070	49859100	48322270	40416960	38577730	31659800	31956500	1019960000	1341130000	1602790000
P35251	Replication factor C subunit 1 (Activator 1 140 kDa subunit) (A1 140 kDa subunit) (Activator 1 large subunit) (Activator 1 subunit 1) (DNA-binding protein PO-GA) (Replication factor C 140 kDa subunit) (RF-C 140 kDa subunit) (RFC140) (Replication factor C large subunit)	RFC1	S	529	Yes	KKESESKKSRPTSKRDS	0.99981	10012933800	8	126	5.23e-220	349.36	327.69	0.11857									199710	895570	236680	1233140	11322420	6646820	4453500	4274720	4687420	2785380	3099080	1106530	2345690000	2362620000	1165818000	710545000	10756240	15874500	7457640	9521320	6471810	2166590	14301280	6840750	592307600	937305000	816585100
Q93077	Histone H2A type 1-C (Histone H2A/l)	HIST1H2AC	S	2	No	_______MSGRGKQGGK	0.999999	9912314830	1	49	1.74e-18	157.96	106.51	-0.4859			2043300									8165600	40341800	87879800	782150	49149360	27276600	67885380	38759110	991060	1200630000	999650000	1098170000	813383000		857510		103788000		852860	99280200	1032100	1026840000	1466435000	1003206000
P25490	Transcriptional repressor protein YY1 (Delta transcription factor) (INO80 complex subunit S) (NF-E1) (Yin and yang 1) (YY-1)	YY1	S	159	Yes	VTVAAAGKSGGGGSSSS	1	9507806170	4	74	1.56e-144	285.59	244.34	0.63842									457780	180830		134350	78955500	64712510	82923900	138160700	16637800	38125800	65140200	114154000	1016605900	1510074000	1868081000	1129952300	66611700	74217240	114643000	64920050	132728800	79635510	45218000	115257000	577348000	476186000	706379000
Q9NTI5	Sister chromatid cohesion protein PDS5 homolog B (Androgen-induced proliferation inhibitor) (Androgen-induced prostate proliferative shutoff-associated protein AS3)	PDS5B	S	1246	No	VQEQKPKGSQRSRKRGH	1	9376053450	2	59	2.76e-49	213.06	199.15	-0.2005			903750										14930900	14760560		15513700		1138220		8240510	1155031000	1542530000	1044170000	1125760000	22784800	19678290	16559800	20074800	4550920	16086400	3036900		836522000	1250990500	1127790000
O00567	Nucleolar protein 56 (Nucleolar protein 5A)	NOP56	S	554	No	DPEEAGHRSGSKKKRKF	0.999984	9330619050	7	62	1.14e-260	358.04	337.03	0.24382	255940	166340							435930	1036100	383820		7066000	1413900	584840	1118700	1292500	180170			1167070000	1352038000	1232753500	1064111000	7235100	4351980	2333400	874660	1664100	279460	1952310	1860500	1292756000	1163602000	901892800
P35251	Replication factor C subunit 1 (Activator 1 140 kDa subunit) (A1 140 kDa subunit) (Activator 1 large subunit) (Activator 1 subunit 1) (DNA-binding protein PO-GA) (Replication factor C 140 kDa subunit) (RF-C 140 kDa subunit) (RFC140) (Replication factor C large subunit)	RFC1	S	384	No	RTNYQAYRSYLNREGPK	0.999702	9287682820	6	94	3.54e-154	296.14	287.96	1.5501											2670720	931920	6961840	8770960	11182210	6420860	3455100	575870	12760000	993880	1068868800	1337070300	735718200	978903900	3536100	4994900	16167710	1416000	10176300	9054300	2571040	1060500	1544020000	1054937800	1365564600
P09651	Heterogeneous nuclear ribonucleoprotein A1 (hnRNP A1) (Helix-destabilizing protein) (Single-strand RNA-binding protein) (hnRNP core protein A1) [Cleaved into: Heterogeneous nuclear ribonucleoprotein A1, N-terminally processed]	HNRNPA1	S	338	No	GGNFGGRSSGPYGGGGQ	0.999267	9265922430	2	20	1.21e-110	233.49	220.06	0.083475													3697300		6720000	8087740	456260	2667700		3057100	760552000	1621640000	1450660000	1026600000	1554200	6432600	9442000	12196900		952430	19379700	7136300	584835000	834735200	1212880000
P38159	RNA-binding motif protein, X chromosome (Glycoprotein p43) (Heterogeneous nuclear ribonucleoprotein G) (hnRNP G) [Cleaved into: RNA-binding motif protein, X chromosome, N-terminally processed]	RBMX	S	336	No	SSSRSDLYSSGRDRVGR	0.999888	8496449860	8	58	6.09e-192	331.39	316.23	-0.04291		355900	379970				150580		699530	1916370		1704200	10179500	7905300	2193630	7285540	1592310	2184230	2009710	3520500	571678400	785297000	1051026000	770891800	9840700	16168300	3860410	15635400	750770	3017810	1627400		1526191000	1982702000	813546000
P49916	DNA ligase 3 (EC 6.5.1.1) (DNA ligase III) (Polydeoxyribonucleotide synthase [ATP] 3)	LIG3	S	876	No	KAPSKPSASTKKAEGKL	0.999958	8421897970	4	51	9.44e-22	159.09	140.51	0.026591										615150	377680	8752120	7588700	7572300	4890500	5437300	690530				1200790000	1383729200	1126278400	1336435200	8701630	7479500	9934500	9560380	4812400	8212440	8316010	6277400	242214000	311759000	1382777000
Q02880	DNA topoisomerase 2-beta (EC 5.6.2.3) (DNA topoisomerase II, beta isozyme)	TOP2B	S	1320	No	TRVRKTPTSSGKPSAKK	0.999675	8200895860	6	64	1.66e-53	215.72	160.85	0.096455									2498620	2044850	802250		1123130	4325630	1049830	1625480	591390	3274920	623900	2066580	1191275220	1528407000	1204681000	233094000	4407220	2168940	1429650	892820	11039610	3396130	1396470	6418820	1359482000	871713000	257147400
Q99879	Histone H2B type 1-M (Histone H2B.e) (H2B/e)	HIST1H2BM	S	7	Yes	__MPEPVKSAPVPKKGS	0.999999	8045614010	6	87	2.27e-22	139.58	119.53	-0.074963					971950	1539400		818840	89900040	141871560	151997000	612893000	5031980	4314240	3812700	2392800	2037070	3167000	2071870	3833300	888526900	1421721600	862783700	952226300	4063100	5974730	10105700	5426300	622890	7906560	3751250	3854830	615348500	147433000	1182473900
P07305	Histone H1.0 (Histone H1') (Histone H1(0)) [Cleaved into: Histone H1.0, N-terminally processed]	H1F0	S	131	No	ASKPKKAASKAPTKKPK	0.99998	8003545430	2	90	1.71e-45	211.37	159.65	-0.31509											434050		5235320	247580	3465070		5450000	1355300	571610	1020860	1123484000	1063340000	935014000	873418000	13718800	2121510	13140300	8277640	22600500	15371600	5554490	2092800	647804000	947648000	1180690000
Q9Y5B9	FACT complex subunit SPT16 (Chromatin-specific transcription elongation factor 140 kDa subunit) (FACT 140 kDa subunit) (FACTp140) (Facilitates chromatin transcription complex subunit SPT16) (hSPT16)	SUPT16H	S	1035	No	SGRGSNRGSRHSSAPPK	0.99992	7924313000	1	7	4.5e-43	190.57	190.57	-0.040153																					1777600000	2099700000			17822000				35391000					1469100000	1132200000
P26583	High mobility group protein B2 (High mobility group protein 2) (HMG-2)	HMGB2	S	168	Yes	AAYRAKGKSEAGKKGPG	0.995906	7876759580	4	71	5.32e-99	261.35	234.07	-0.043734													11207150	4230100	1706470		1887500	800420		2864800	1141738300	1033955000	779847000	132420500	33478900	8282800	6231220	7172200	20160480	19280140	9520300	9061300	1123705000	855507300	1114631100
P68431	Histone H3.1 (Histone H3/a) (Histone H3/b) (Histone H3/c) (Histone H3/d) (Histone H3/f) (Histone H3/h) (Histone H3/i) (Histone H3/j) (Histone H3/k) (Histone H3/l)	HIST1H3A	S	29	Yes	LATKAARKSAPATGGVK	1	7583060040	6	87	1.25e-86	257.54	229.4	0.052452										729430	940010	168810	24196000	14614520	10032540	20002680	15277720	20252100	17265900	6877060	1068852500	981889900	890506700	456577200	51727900	36728040	31094130	27425580	50185450	30569360	41720170	27016980	1050805000	822446660	974053100
P35251	Replication factor C subunit 1 (Activator 1 140 kDa subunit) (A1 140 kDa subunit) (Activator 1 large subunit) (Activator 1 subunit 1) (DNA-binding protein PO-GA) (Replication factor C 140 kDa subunit) (RF-C 140 kDa subunit) (RFC140) (Replication factor C large subunit)	RFC1	S	533	No	ESKKSRPTSKRDSLAKT	0.999831	7368954490	4	82	8.65e-50	191.31	178.15	0.12552													4734830	1564650	2589560	639510	1458580	1426350	802050	1138700	968494000	887714000	547140000	499763400	6319500	5341310	17934450	1507880	5251390	4914660	3401770	2700500	1162509300	793561700	804764300
P58876	Histone H2B type 1-D (HIRA-interacting protein 2) (Histone H2B.1 B) (Histone H2B.b) (H2B/b)	HIST1H2BD	S	7	Yes	__MPEPTKSAPAPKKGS	1	7285708450	4	108	2.05e-107	262.43	225.27	-2.0909									31978000	1591100	2776100	2712200	12960310	2167600	9719900	2410650		6053600	5385700	1833700	434763000	1288631000	1009681000	269335000	14686260	4019720	4012300	4725070	3978250	14611170	4651880	3441940	837215000	1182699000	1183398000
Q9BRU9	rRNA-processing protein UTP23 homolog	UTP23	S	235	No	KRKRIRNRSNPKVLSEK	0.999906	6900458690	2	22	2.02e-05	105.1	91.683	-0.20895													2294600	1014200	927800	912600	1197300	950990	656800	594330	649350000	1043288500	689685500	595737610	2405700	2575000	1817900	1740560	2465700		1616000	1190900	845699700	901073000	960864000
P62851	40S ribosomal protein S25 (Small ribosomal subunit protein eS25)	RPS25	S	26	Yes	KDKDPVNKSGGKAKKKK	0.999891	6783248590	3	24	1.39e-16	138.45	114.02	0.38739													836440	102710				2054400			1251589000	852230000	1320610000	1351410000	21102550	678380	22214680	15784180	8023030	7598020		8011700	989128900	27237000	885314000
P46063	ATP-dependent DNA helicase Q1 (EC 3.6.4.12) (DNA helicase, RecQ-like type 1) (RecQ1) (DNA-dependent ATPase Q1) (RecQ protein-like 1)	RECQL	S	634	No	KAANMLQQSGSKNTGAK	0.999999	6672657230	11	124	1.03e-49	192.32	160.67	0.18745													7021740	7303900	3831470	5001680	1142620	4615830	1366850	1237470	817085000	1077422000	813620000	652279000	6631660	9337890	11035500	9850780	5958990	8499830	6161800	4148220	526411800	984999600	942303500
Q9NR30	Nucleolar RNA helicase 2 (EC 3.6.4.13) (DEAD box protein 21) (Gu-alpha) (Nucleolar RNA helicase Gu) (Nucleolar RNA helicase II) (RH II/Gu)	DDX21	S	74	Yes	EVDMNSPKSKKAKKKEE	0.999727	6591903760	7	89	1.05e-165	321.86	300.99	-0.3668			471500						3346210	1180170	1424140	15668300		1944110							833381000	839937000	917216000	654825000	1612500		711860			1519600	697470		829593000	831815000	926266000
P45973	Chromobox protein homolog 5 (Antigen p25) (Heterochromatin protein 1 homolog alpha) (HP1 alpha)	CBX5	S	92	Yes	KSESNKRKSNFSNSADD	1	6543928020	3	49	6.23e-196	323.59	323.59	0.57517													6593600			3200050		2325400	1451400		779968000	1024030000	882411200	622642200	10826600	5606610	4932080	9128000	7359300	2867200		2818000	560986680	852125500	925026000
P49750	YLP motif-containing protein 1 (Nuclear protein ZAP3) (ZAP113)	YLPM1	S	1088	No	DRGLVRPGSSREKVPGG	0.999249	6346806000	1	6	3.8e-06	113.22	94.647	-0.24587															11904000		2588300	9433100	7777800		671530000	1178800000	697820000				10184000	15947000		20494000	9744400		2487460000	478840000	743560000
P10412	Histone H1.4 (Histone H1b) (Histone H1s-4)	HIST1H1E	S	27	Yes	PVKKKARKSAGAAKRKA	0.999856	6170079173	3	135	3.82e-47	198.72	161.06	-0.10409									47051			226300	2911910	2666940	3808132	4246880	3263960	3131880	2470730	2010760	709195060	1563291400	368584440	1891020000	9034260	5512600	1787330	4748360	13853270	4235410	2594590	2475160	201960960	621293780	360585920
P06748	Nucleophosmin (NPM) (Nucleolar phosphoprotein B23) (Nucleolar protein NO38) (Numatrin)	NPM1	S	139	No	EDVKLLSISGKRSAPGG	0.999998	6110641190	1	51	4.51e-06	122.44	74.278	0.013343									471000	671600	675450	492510	16766700	10746000	13107100	9949770	9471700	9015600	8978770	7041560	805815240	852086100	696917570	541557000	24196000	20858720	20089300	17687200	23639000	24455200	23328400	18812200	664956000	830300500	702626000
P06748	Nucleophosmin (NPM) (Nucleolar phosphoprotein B23) (Nucleolar protein NO38) (Numatrin)	NPM1	S	222	No	SKPSSTPRSKGQESFKK	0.999614	5905362840	9	92	1.59e-204	333.77	305.42	-0.091475												778480	9808560	5055700	9480100	5161550	901590	5980800	3364400	3343200	936949000	847137000	502131000	674194000	14980630	14353670	9132780	6136900	15343600	10239500	9268080	18320300	619372900	432115900	911349300
Q01130	Serine/arginine-rich splicing factor 2 (Protein PR264) (Splicing component, 35 kDa) (Splicing factor SC35) (SC-35) (Splicing factor, arginine/serine-rich 2)	SRSF2	S	2	No	_______MSYGRPPPDV	0.999946	5824805630	5	38	1.49e-71	223.58	223.58	-0.23724													3854990		22198100	11689600	749490	2368430	12172200	714550	380507300	1050240000	811164000	801951000		11132700	31149900	921000		480670	17803500	21736200	360236000	822579000	864987000
P45973	Chromobox protein homolog 5 (Antigen p25) (Heterochromatin protein 1 homolog alpha) (HP1 alpha)	CBX5	S	103	Yes	SNSADDIKSKKKREQSN	0.999989	5774213330	7	111	0	512.12	499.94	1.3244	479980	312070	1274400	692760					8780300	9490400	20182300	54956000	2514760	508260	3373570	1195500	667570	1778900		942200	885688200	854752400	713597400	369608740			2377700	5149100	1797500	1957900	4685600	2788500	946130800	821074000	702515400
Q9H6F5	Coiled-coil domain-containing protein 86 (Cytokine-induced protein with coiled-coil domain)	CCDC86	S	242	Yes	VIPKGKPKSGRVWKDRS	0.999994	5694213400	4	63	2.78e-16	157.91	104.83	-0.51977													31903000	19151000	12240000	10471000		10346000	4897800	15095000	883313100	840935900	709406400	471978000	41899910	26943000	24345000	25243000	35194390	31284000	19465000	15921000	57709100	963968000	844603900
Q08945	FACT complex subunit SSRP1 (Chromatin-specific transcription elongation factor 80 kDa subunit) (Facilitates chromatin transcription complex 80 kDa subunit) (FACT 80 kDa subunit) (FACTp80) (Facilitates chromatin transcription complex subunit SSRP1) (Recombination signal sequence recognition protein 1) (Structure-specific recognition protein 1) (hSSRP1) (T160)	SSRP1	S	648	No	KSTPSRGSSSKSSSRQL	0.999976	5680470450	2	22	9.29e-45	208.33	208.33	-0.00043685											699970		589320	521630	493650	271940	638510	1715050			46037000	170308600	590791400	261197100	1235300	665680		1268100	61910130		85111970	1003400	1389590000	79184600	41370300
Q9Y5B9	FACT complex subunit SPT16 (Chromatin-specific transcription elongation factor 140 kDa subunit) (FACT 140 kDa subunit) (FACTp140) (Facilitates chromatin transcription complex subunit SPT16) (hSPT16)	SUPT16H	S	1031	No	SVHSSGRGSNRGSRHSS	0.999999	5523016100	3	23	5.9e-65	225.13	215.86	-0.083935													23588000				4799700		220990		449306100	434138000	424096800	563969000		22386200	892860	438960	16815100	7496910	9495640		2340540000	425819000	520268840
P39748	Flap endonuclease 1 (FEN-1) (EC 3.1.-.-) (DNase IV) (Flap structure-specific endonuclease 1) (Maturation factor 1) (MF1) (hFEN-1)	FEN1	S	101	No	KSGELAKRSERRAEAEK	0.999964	5326034380	4	41	1.63e-108	270.79	242.05	-0.10217													417900								703762000	715845000	686718000	676681000		627830				177650			532197400	760547000	578797600
Q93079	Histone H2B type 1-H (Histone H2B.j) (H2B/j)	HIST1H2BH	S	7	Yes	__MPDPAKSAPAPKKGS	1	5315280510	4	106	2.05e-107	262.43	225.27	-2.0909	1417900								42551100	55671000	67581100	109991000	8308200	8541400	6680130	5939030	357520	1461110	3055770	3151600	580410000	769726000	579906000	510381000	9880240	10881100	13420380	13919370	9592420	9324790	8173200	2458150	480111000	689344000	802073000
Q00839-2	Heterogeneous nuclear ribonucleoprotein U (hnRNP U) (GRIP120) (Nuclear p120 ribonucleoprotein) (Scaffold-attachment factor A) (SAF-A) (p120) (pp120)	HNRNPU	S	187	Yes	AAKEAAGKSSGPTSLFA	0.999416	5181993770	5	40	0	492.21	481.28	0.0049459										362840	1509400		4774880	3805600	7890300	9222100	2954830	1038300	5187130	2715300	587727000	316111000	1060354700	224129800	3016800	14434700	7758900	13322000	2769600	770760	3594600	2490630	948059800	249693100	784662800
P05114	Non-histone chromosomal protein HMG-14 (High mobility group nucleosome-binding domain-containing protein 1)	HMGN1	S	7	No	__MPKRKVSSAEGAAKE	0.999988	5139777470	9	114	1.23e-267	380.78	352.23	-0.19539													4825300	1970060	3994600	350580	608610	2381300	1828800	539400	611082800	573679000	584615900	532979000	7635800	6432510	6076300	4070310		5379300		5471300	865594000	809348000	575730100
Q01780	Exosome component 10 (EC 3.1.13.-) (Autoantigen PM/Scl 2) (P100 polymyositis-scleroderma overlap syndrome-associated autoantigen) (Polymyositis/scleroderma autoantigen 100 kDa) (PM/Scl-100) (Polymyositis/scleroderma autoantigen 2)	EXOSC10	S	874	Yes	SMSFPTGKSDRGFRYNW	0.99969	5114591320	6	75	3.01e-59	183.77	172.49	0.28086													3882800	1477300		768380		657490	475420	1309820	593452000	936367800	340415400	493049800			8031100	2015700	5847200	5643200	523310		525292000	753564000	809448300
Q96T88	E3 ubiquitin-protein ligase UHRF1 (EC 2.3.2.27) (Inverted CCAAT box-binding protein of 90 kDa) (Nuclear protein 95) (Nuclear zinc finger protein Np95) (HuNp95) (hNp95) (RING finger protein 106) (RING-type E3 ubiquitin transferase UHRF1) (Transcription factor ICBP90) (Ubiquitin-like PHD and RING finger domain-containing protein 1) (hUHRF1) (Ubiquitin-like-containing PHD and RING finger domains pro…	UHRF1	S	651	Yes	GKGKWKRKSAGGGPSRA	1	5088433850	4	78	5.64e-53	204.13	161.82	-0.048749													13821000	15438000	14193900	17673800	5641640	20489400	17066700	23004300	657430000	724754420	520454000	728206000	20690200	20043500	18338400	20839310	31657600	29911380	30791700	31585200	573122000	646995000	557615000
Q99729	Heterogeneous nuclear ribonucleoprotein A/B (hnRNP A/B) (APOBEC1-binding protein 1) (ABBP-1)	HNRNPAB	S	319	Yes	QGSTNYGKSQRRGGHQN	0.999999	5065834600	8	73	2.42e-184	306.27	298.63	0.18091													4373150	200990	2003800	746850	2806780	898060	1556790		732989600	636719800	471601200	153099000	10259970	4594160	7900100	5225200	17222090	9088630	10720500	3699730	744721800	823248200	804271500
Q13526	Peptidyl-prolyl cis-trans isomerase NIMA-interacting 1 (EC 5.2.1.8) (Peptidyl-prolyl cis-trans isomerase Pin1) (PPIase Pin1) (Rotamase Pin1)	PIN1	S	18	No	GWEKRMSRSSGRVYYFN	0.998691	4934393000	3	47	4.95e-27	117.03	113.17	-0.27775													5751920		5492700	3724140	848340	6685190	456780	5138560	523352400	661593000	662684100	715918990	5238140	6835540	1851030	1681800	4468230	6333500	7492740	6427120	456872700	754681000	631566480
P29372-2	DNA-3-methyladenine glycosylase (EC 3.2.2.21) (3-alkyladenine DNA glycosylase) (3-methyladenine DNA glycosidase) (ADPG) (N-methylpurine-DNA glycosylase)	MPG	S	5	No	____MPARSGAQFCRRM	1	4906938970	3	106	1.84e-12	147.91	135.39	-0.1975													16795500	13067500	9386000	2210540	1170400	13149000	11596930	1302000	691315100	668972200	550354000	407782100	15289200	18118100	16243600	15536900	18181700	22477700	20826200	22748700	534061100	615264000	604744100
P09651	Heterogeneous nuclear ribonucleoprotein A1 (hnRNP A1) (Helix-destabilizing protein) (Single-strand RNA-binding protein) (hnRNP core protein A1) [Cleaved into: Heterogeneous nuclear ribonucleoprotein A1, N-terminally processed]	HNRNPA1	S	4	Yes	_____MSKSESPKEPEQ	0.999816	4842253120	2	17	6.58e-104	263.74	237.66	0.13839												582030	5704200	4498200	9603200		990570	2615000	1748100		580769100	719958000	653339000	500742000	1997420	9925900	12954100	9145700			4931600		503926000	669970000	575005000
P26358	DNA (cytosine-5)-methyltransferase 1 (Dnmt1) (EC 2.1.1.37) (CXXC-type zinc finger protein 9) (DNA methyltransferase HsaI) (DNA MTase HsaI) (M.HsaI) (MCMT)	DNMT1	S	161	Yes	PSPRITRKSTRQTTITS	0.999537	4823283340	5	52	9.35e-84	232.17	221.19	-0.25092			526000							177400				618620		649260	444490	601040	1107890	1492730	977486000	1072763560	945984400	194524300	1004400	409380	8514440	1371090	918060	488340	8728170	1487970	552599500	580873600	71805000
Q9NVU7	Protein SDA1 homolog (Nucleolar protein 130) (SDA1 domain-containing protein 1) (hSDA)	SDAD1	S	575	Yes	ELDAAPGKSQKRKYIEI	0.999942	4754678560	3	69	1.8e-34	189.58	147.5	0.013393	462160		333710	566340					9911400	234970	209840		6287700	4298000	8722600	7978200	1810000	4784740	2731600	5960700	534740000	568044000	611320000	656903000	12641300	8270700	12712100	13075100	1648300	10862500	9170600	7529000	567718000	641205000	485443000
P09874	Poly [ADP-ribose] polymerase 1 (PARP-1) (EC 2.4.2.30) (ADP-ribosyltransferase diphtheria toxin-like 1) (ARTD1) (DNA ADP-ribosyltransferase PARP1) (EC 2.4.2.-) (NAD(+) ADP-ribosyltransferase 1) (ADPRT 1) (Poly[ADP-ribose] synthase 1) (Protein poly-ADP-ribosyltransferase PARP1) (EC 2.4.2.-)	PARP1	S	204	Yes	KKQLPGVKSEGKRKGDE	0.999487	4735640360	5	71	0	438.18	425.96	0.4193									721110	1427630		84234900	5635210	3814480		3213800		2663450	916990	398810	556237500	784676000	642217000	556777960	2599400	4839610	4561500	4466470	505520	3693970		524050	489786000	745214000	649528500
P52701	DNA mismatch repair protein Msh6 (hMSH6) (G/T mismatch-binding protein) (GTBP) (GTMBP) (MutS protein homolog 6) (MutS-alpha 160 kDa subunit) (p160)	MSH6	S	314	Yes	GNGSLKRKSSRKETPSA	0.999675	4672643830	1	39	9.32e-59	225.55	205.5	-0.11139														418540		125780					841576300	658829800	359498000	53378200		503560	324610						1084587800	616426700	439471900
Q08945	FACT complex subunit SSRP1 (Chromatin-specific transcription elongation factor 80 kDa subunit) (Facilitates chromatin transcription complex 80 kDa subunit) (FACT 80 kDa subunit) (FACTp80) (Facilitates chromatin transcription complex subunit SSRP1) (Recombination signal sequence recognition protein 1) (Structure-specific recognition protein 1) (hSSRP1) (T160)	SSRP1	S	647	No	KKSTPSRGSSSKSSSRQ	0.999964	4638495340	1	10	1.49e-44	203.02	203.02	0.83278		847440	2735300		419140	380220	627100			1118600	688950	614490	31179000			458540	20660000		59860000	848630	800260000	715155000	61245000	1319068000		356680	737160	400090					68709000	852690000	699437000
Q9H5V7	Zinc finger protein Pegasus (Ikaros family zinc finger protein 5)	IKZF5	S	187	No	WGVLQKKTSNLGYSRRA	0.999506	4588566530	2	38	5.3e-13	149.27	126.71	-0.12647													1104200	7443050	4867000	2157600	1429800	6197330			768170000	168272000	1032852000	487623000	6157300	5523490	10819400	6792000	5839690	13947100	10302900	2768670	953540000	106382000	128621000
Q14978	Nucleolar and coiled-body phosphoprotein 1 (140 kDa nucleolar phosphoprotein) (Nopp140) (Hepatitis C virus NS5A-transactivated protein 13) (HCV NS5A-transactivated protein 13) (Nucleolar 130 kDa protein) (Nucleolar phosphoprotein p130)	NOLC1	S	303	Yes	PSAPPPKKSLGTQPPKK	1	4564848130	3	62	6.67e-15	143.42	120.57	0.16474							312100			663680	622360		48427400	52848100	42026100	41322300	13619390	45770000	32104600	39029400	370083000	657621000	539051300	392100000		65296500	73346800	73482800	44990000	69661000	2329300	64435400	340990100	501092000	564282900
Q9H9L3	Interferon-stimulated 20 kDa exonuclease-like 2 (EC 3.1.-.-)	ISG20L2	S	136	No	KINSHPTRSQKKSSQKK	0.999741	4457676960	2	63	4.33e-25	176.95	156.36	-0.10532													2791360	1112580	1241000	2028550	1722100	2241160	716050	599470	557910000	732019000	541461000	264284000	8798000	2093410	3409720	3304530	9653600	5642410	4659330	4122290	503783000	477483400	559977000
P35251	Replication factor C subunit 1 (Activator 1 140 kDa subunit) (A1 140 kDa subunit) (Activator 1 large subunit) (Activator 1 subunit 1) (DNA-binding protein PO-GA) (Replication factor C 140 kDa subunit) (RF-C 140 kDa subunit) (RFC140) (Replication factor C large subunit)	RFC1	S	92	No	KPPEKLPVSSKPGKISR	0.999941	4442332220	6	119	7.63e-87	218.12	209.93	0.299													645600	448900	648770	1840990			415380		538068100	632850300	556166400	375820000	1601970	1828980	2782200	2682960	859330	1920630	1669710	709500	543263800	523257600	575276400
Q9H1E3	Nuclear ubiquitous casein and cyclin-dependent kinase substrate 1 (P1)	NUCKS1	S	160	Yes	KNKKMVKKSKPERKEKK	0.999964	4207037700	5	102	6.16e-18	164.97	122.89	-0.45288													9737090	1101380	311940	1246700	2471730	1676760	464990	244980	696994000	530491270	372261000	123524000	30562790	9614210	7584080	5059280	28467050	10605060	7776450	2839640	472072000	676090000	751271000
P53999	Activated RNA polymerase II transcriptional coactivator p15 (Positive cofactor 4) (PC4) (SUB1 homolog) (p14)	SUB1	S	50	No	TGETSRALSSSKQSSSS	0.999753	4205960730	7	40	1.37e-204	333.77	316.55	0.38132												336480	1749110	681770	1459200		448440		991620		182923000	1767509000	430600000	771886000	2017130	1068800	699880	2393600				1723700	144479400	129408000	98506600
Q99877	Histone H2B type 1-N (Histone H2B.d) (H2B/d)	HIST1H2BN	S	7	Yes	__MPEPSKSAPAPKKGS	1	4199729010	4	112	2.05e-107	262.43	225.27	-2.0909				876660			518220	349470	3637500	4304310	5859300	9244490	18739000	15971410	12178400	11138260	3839550	11012690	8192030	10862380	278142000	312172500	574355100	537313300	19934620	20919880	28171990	7757710	21825280	22981950	19905620	19460860	441472300	637194500	653236000
Q07666	KH domain-containing, RNA-binding, signal transduction-associated protein 1 (GAP-associated tyrosine phosphoprotein p62) (Src-associated in mitosis 68 kDa protein) (Sam68) (p21 Ras GTPase-activating protein-associated p62) (p68)	KHDRBS1	S	20	No	SRSSGRSGSMDPSGAHP	0.996146	4196534480	4	25	1.4e-67	183.63	174.74	-0.21168										1673800	1479900	6352100	1518820				296160			647620	98109000	1064180000	927322100	689882000	1927200	852500	2773000	1310700	1346850	1671900			162986110	1065668800	106588600
Q9UIG0	Tyrosine-protein kinase BAZ1B (EC 2.7.10.2) (Bromodomain adjacent to zinc finger domain protein 1B) (Williams syndrome transcription factor) (Williams-Beuren syndrome chromosomal region 10 protein) (Williams-Beuren syndrome chromosomal region 9 protein) (hWALp2)	BAZ1B	S	457	No	KMTRAPRNSGGTPRTSS	0.999916	4084462400	3	35	1.47e-11	132.79	115.65	-0.07842											171450		2674900			417900			845480	982890	838339000	1150850000	602808000	556755000	3210200	5671190	3373800		305890	6123900	4895600	2413700	592296000	107038800	106826000
P25490	Transcriptional repressor protein YY1 (Delta transcription factor) (INO80 complex subunit S) (NF-E1) (Yin and yang 1) (YY-1)	YY1	S	187	No	KSGKKSYLSGGAGAAGG	1	4041972690	5	107	2.34e-224	334.57	317.35	0.51019	650830	661350	998280	9671990	416710	327120	7607300	1297700	13781600	22015300	20472000	16433400	9150550	74776400	52487300	5140790	23646500	41623500	3635710	481980	385077900	607087400	371227200	484365600	56930000	95926100	77474100	43831370	32854330	48956200	10642400	4089180	307128000	531826000	430196900
Q8NEY8	Periphilin-1 (CDC7 expression repressor) (CR) (Gastric cancer antigen Ga50)	PPHLN1	S	110	Yes	MRDGFRRKSFYSSHYAR	1	3863204880	3	64	2.47e-33	189.38	156.38	0.012337													7658970	7146420	3934400	3990700	2045600	5910300	3590300	4093900	379018000	479411100	400343300	417481800	10131000	9542800	7771600	8639200	9018200	10679000	6632800	6378100	419250000	686761000	570098600
Q14669	E3 ubiquitin-protein ligase TRIP12 (EC 2.3.2.26) (E3 ubiquitin-protein ligase for Arf) (ULF) (HECT-type E3 ubiquitin transferase TRIP12) (Thyroid receptor-interacting protein 12) (TR-interacting protein 12) (TRIP-12)	TRIP12	S	138	Yes	TSKAHTRKSGATGGSRS	0.999687	3858576480	2	44	9.31e-59	225.55	204.81	-0.14154														2643100	1014400	392710		2141800	1011600	500590	423338000	620375600	630016000	194287000	2931300	553320		1922800	3620500	180560		5155200	353820000	454685000	668193000
P09874	Poly [ADP-ribose] polymerase 1 (PARP-1) (EC 2.4.2.30) (ADP-ribosyltransferase diphtheria toxin-like 1) (ARTD1) (DNA ADP-ribosyltransferase PARP1) (EC 2.4.2.-) (NAD(+) ADP-ribosyltransferase 1) (ADPRT 1) (Poly[ADP-ribose] synthase 1) (Protein poly-ADP-ribosyltransferase PARP1) (EC 2.4.2.-)	PARP1	S	104	No	GKGQDGIGSKAEKTLGD	1	3794070270	4	51	0	423.95	384.7	-0.15091			990240	755330					7772400	10815930	12556500	6418590	1825290		6898020	1024350	1893450	1607800	1958050	1727240	399777900	604157400	378630000	428190000		6900510	8363760	2456100	745410	1267100	1139200	1143400	365937000	602616000	428373000
P06748	Nucleophosmin (NPM) (Nucleolar phosphoprotein B23) (Nucleolar protein NO38) (Numatrin)	NPM1	S	218	No	NGKDSKPSSTPRSKGQE	0.996008	3773429240	4	27	1.03e-28	177.44	163.48	1.4862													1942990	550760	2998480	789120	766400	1106040		826700	341540000	461208000	546037000	543407000		1242000	1393000	1143700	79310500	967720	619130		107832000	857099000	414499000
P26373	60S ribosomal protein L13 (Breast basic conserved protein 1) (Large ribosomal subunit protein eL13)	RPL13	S	52	No	RRIAPRPASGPIRPIVR	0.999972	3721675300	2	20	1.51e-17	125.97	118.86	-0.38589													2458700				3158800	3568400	659200		233257700	424783000	575302600	607679000	1939100						1148100		338325700	357818000	556654000
P17844	Probable ATP-dependent RNA helicase DDX5 (EC 3.6.4.13) (DEAD box protein 5) (RNA helicase p68)	DDX5	S	30	No	GGSRAGPLSGKKFGNPG	1	3703393600	5	79	1.72e-61	186.94	178.76	-0.12813																696150	312680			612120	473987900	568485200	452651900	292968300	816330			1426800	666020	756910			343421000	474132500	594977500
P09651	Heterogeneous nuclear ribonucleoprotein A1 (hnRNP A1) (Helix-destabilizing protein) (Single-strand RNA-binding protein) (hnRNP core protein A1) [Cleaved into: Heterogeneous nuclear ribonucleoprotein A1, N-terminally processed]	HNRNPA1	S	337	No	KGGNFGGRSSGPYGGGG	0.99513	3686602080	4	31	2.38e-88	250.67	225.71	0.42519													1989500	8240070	7971000		236720	567370			314906000	508312600	781332600	13639110	1077800	2140300	494940	18447000	6481570	7491950	2336850	11226000	738744100	567151700	585129000
O60547	GDP-mannose 4,6 dehydratase (EC 4.2.1.47) (GDP-D-mannose dehydratase) (GMD)	GMDS	C	8	N/A	_MAHAPARCPSARGSGD	0.971609	3625526480	3	20	2.15e-172	302.14	271.87	-0.75773	11862110	89255600	8736180	326550	19624500	1665730	11119400	2802400	256460	199600	165690	841520	55905400	383341600	5378900	3480450		7434600	10220000	418712100		110270000			90404850	417721160	513249060	726620	260621100	144425600	1011200000	35947300		9632000
Q08945	FACT complex subunit SSRP1 (Chromatin-specific transcription elongation factor 80 kDa subunit) (Facilitates chromatin transcription complex 80 kDa subunit) (FACT 80 kDa subunit) (FACTp80) (Facilitates chromatin transcription complex subunit SSRP1) (Recombination signal sequence recognition protein 1) (Structure-specific recognition protein 1) (hSSRP1) (T160)	SSRP1	S	641	Yes	VKVKMEKKSTPSRGSSS	0.999812	3600913450	10	130	4.64e-66	228.33	211.71	-0.36212											1596570		862290	1411680	2192100	2286900	2181250		24918700	21646870	315076900	440841000	360431600	262028900	822810	4931380	2290100	43866800	2189340	2895520	1114400	4508700	699103000	507180140	442090600
P09874	Poly [ADP-ribose] polymerase 1 (PARP-1) (EC 2.4.2.30) (ADP-ribosyltransferase diphtheria toxin-like 1) (ARTD1) (DNA ADP-ribosyltransferase PARP1) (EC 2.4.2.-) (NAD(+) ADP-ribosyltransferase 1) (ADPRT 1) (Poly[ADP-ribose] synthase 1) (Protein poly-ADP-ribosyltransferase PARP1) (EC 2.4.2.-)	PARP1	K	518	N/A	QVKEEGINKSEKRMKLT	0.977504	3600672840	2	10	1.2e-172	298.84	281.62	-1.0738	777740	3144220	12263600	4753840	289930	1136980	3044430	2576960	4067110	6580630	10291600	527965000	5914610	4656690	5649680	3828460	2462020	13807000	4207760	3541710	996651000	1147771700	159375000	19388900	107563200	34286900	43974800	1703320	76495700	19541300	34802300	2933450	123837300	111100000	98533400
P07910	Heterogeneous nuclear ribonucleoproteins C1/C2 (hnRNP C1/C2)	HNRNPC	S	162	No	VPSKRQRVSGNTSRRGK	1	3582501430	5	45	1.69e-93	258.6	247.98	-0.16665														1766690	2240150	1538980		2020140	1322820	859680	429165400	577069800	454966730	220886370	3360700	1670210	1995770	2067450	1030700	2977400	787690	1666980	329021270	512692000	511344200
Q15014	Mortality factor 4-like protein 2 (MORF-related gene X protein) (Protein MSL3-2) (Transcription factor-like protein MRGX)	MORF4L2	S	27	No	ENFKKPTRSNMQRSKMR	0.999326	3582347920	9	56	0	370.16	361.27	-0.34347													1296100								511877000	552006000	484721000	264138000	3300820	1632700	335780	1380400	4727380	920390	1447600	239340	415778000	468759000	576140200
H7C4F1	Arf-GAP with GTPase, ANK repeat and PH domain-containing protein 3 (Fragment)	AGAP3	S	15	No	RGLREPGRSGLSGAGRG	0.980945	3536225010	1	32	2.16e-05	77.279	52.779	0.15202													6840500	7006300					3322000	163930	375075000	487512200	452011000	414381000	8252600	8612500	9133500	10428000	7536900	7270900			283098000	557232680	462393000
Q9UNQ2	Probable dimethyladenosine transferase (EC 2.1.1.183) (DIM1 dimethyladenosine transferase 1 homolog) (DIM1 dimethyladenosine transferase 1-like) (Probable 18S rRNA (adenine(1779)-N(6)/adenine(1780)-N(6))-dimethyltransferase) (Probable 18S rRNA dimethylase) (Probable S-adenosylmethionine-6-N',N'-adenosyl(rRNA) dimethyltransferase)	DIMT1	S	24	Yes	QEQRRELKSAGGLMFNT	1	3458534300	9	92	1.11e-227	346.09	337.07	-0.3585			418500	222150					912940	539050	475130		19081600	24985200	39549400	13954400	8582440	4683000	24829600	8074000	336639300	406609000	479508000	299789000	6283300	24034300	33243800	28729070	16941100	10567940	18564880	23513100	329462000	377975000	458132300
Q96KM6	Zinc finger protein 512B	ZNF512B	S	18	Yes	RRLPGSSKSGPGKDGSR	1	3447803340	10	105	5.94e-84	237.46	225.27	0.047943											122730		7428220	629800	3550370	3208900	1653910	1068000	3531350	2679610	449109000	465157000	398278800	99943700	5656940	3669830		7071400	9239200	7371720	9673510	4136250	472425800	488992200	483420200
Q14781	Chromobox protein homolog 2	CBX2	S	181	No	QKATRRPVSLAKVLKTA	0.999945	3439330000	1	8	2.11e-08	136.96	98.084	-0.24433																					541020000	482900000	390920000	212110000									442880000	465160000	440930000
Q9Y2S6	Translation machinery-associated protein 7 (Coiled-coil domain-containing protein 72)	TMA7	S	61	Yes	LATGGIKKSGKK_____	0.999756	3306453040	4	81	1.26e-154	303.36	274.62	-0.06186																1451900					342412690	424762400	367255800	356218000	1106000	1287000	3134060	3054920	2282900	4700200	4021400	2690770	382055000	546380000	279986000
P09429	High mobility group protein B1 (High mobility group protein 1) (HMG-1)	HMGB1	S	181	Yes	KGVVKAEKSKKKKEEEE	0.999991	3263895930	3	61	7.65e-85	248.88	210.58	-0.15489									145710	682290		1694600	7218080		3975300	3603400		1480700	1985700	4114800	527678500	413828000	282534500	319893600	9105600	6191930	6107780	6656400	8282000	5780300	5365100	4651350	342810000	398245090	454820200
Q86V81	THO complex subunit 4 (Tho4) (Ally of AML-1 and LEF-1) (Aly/REF export factor) (Transcriptional coactivator Aly/REF) (bZIP-enhancing factor BEF)	ALYREF	S	78	No	GRNRPAPYSRPKQLPDK	0.982864	3230799100	2	27	8.49e-15	107.98	95.761	-0.52575														1601400						429000	485531000	451970000	396813600	197033000		2237400		2851200	3386500				391496000	426235000	429477000
Q8NEY8	Periphilin-1 (CDC7 expression repressor) (CR) (Gastric cancer antigen Ga50)	PPHLN1	S	161	Yes	SYSPERSKSYSFHQSQH	0.999995	3215847450	3	58	3.29e-83	248.88	233.1	-0.70469													12417400	9003130	4779400	1155400	553320	8949700	3685010	7427660	150426300	435703200	223390900	638758000	29174400	18351200	8215720	2997200	41922300	15206800	8791610	8428200	645178000	406168700	374102700
P46013	Proliferation marker protein Ki-67 (Antigen identified by monoclonal antibody Ki-67) (Antigen KI-67) (Antigen Ki67)	MKI67	S	997	Yes	QDHAKAPKSEKGKITKM	0.999598	3151592240	3	38	7.94e-260	356.31	341.98	0.055872												1937500	2074020								322877700	439438000	418847600	331759000	1052600			1369600	478680				427775300	399290000	367602040
Q9Y5B9	FACT complex subunit SPT16 (Chromatin-specific transcription elongation factor 140 kDa subunit) (FACT 140 kDa subunit) (FACTp140) (Facilitates chromatin transcription complex subunit SPT16) (hSPT16)	SUPT16H	S	1027	No	KRKASVHSSGRGSNRGS	0.999657	3129731920	8	60	9.02e-58	226.09	203	-0.040679												143180	3878770	430430	10716460	2389530	1509680	1514980	590980	1127960	456060000	630018000	193806000	230726600	16800100	1234170	24517620	20892790	1052340	19345530	1899610	17817190	271056000	608979000	437836000
Q8N8U2	Chromodomain Y-like protein 2 (CDY-like 2)	CDYL2	S	68	Yes	MSKDKRIKSGKQSSTSK	0.999964	3121546530	4	74	1.75e-50	216.83	202.97	0.42605			442250										1785700	788090		6031960	1682340	2194600	1523550	3464700	476283280	447489000	342515000	282962370	2780010	7743620	5963000	2075100	12658680	4967310	4559970	4951000	397552000	444589000	388318000
Q6PK04	Coiled-coil domain-containing protein 137	CCDC137	S	225	No	SKDQPGRRSQMLRMLLS	0.999474	3018855930	4	35	3.12e-78	238.02	219.79	0.40769												188260			918770			596030	691130	539310	410092000	201329000	398071400	305803700	574150	1376870			997010			1314800	368685500	407894500	482156400
P27694	Replication protein A 70 kDa DNA-binding subunit (RP-A p70) (Replication factor A protein 1) (RF-A protein 1) (Single-stranded DNA-binding protein) [Cleaved into: Replication protein A 70 kDa DNA-binding subunit, N-terminally processed]	RPA1	S	336	No	DATKITVRSNNREVAKR	0.999831	2952738410	4	62	5.82e-59	228.12	199.83	0.060169									800220	850020	1141400	3261400	2584800	2249400	1723600	1444100		1934100	1202100		349405000	429630000	389636000	261465900	4516300	2828800	3393600	3237200	2512250	2770300	2541000	2225700	292100000	315891100	490578530
Q9BTC0	Death-inducer obliterator 1 (DIO-1) (hDido1) (Death-associated transcription factor 1) (DATF-1)	DIDO1	S	777	No	TWKERPARSVMESRTKL	0.999258	2950534800	4	28	1.1e-31	166.69	136.36	-0.37246																					321960800	436491000	439847000	301893400	1616700				1516400				288068000	393011200	373656000
P02545	Prelamin-A/C [Cleaved into: Lamin-A/C (70 kDa lamin) (Renal carcinoma antigen NY-REN-32)]	LMNA	S	12	No	PSQRRATRSGAQASSTP	1	2932286590	8	72	1.49e-99	233.14	216.28	0.14421													2925000	4610600	9589300	6161080	2342580	3525300		6780100	232236000	357245000	429006000	370058100	5107150	7221200	15497600	9354900	11418810	6171500	16165400	13398400	248696470	336988000	393715000
Q92541	RNA polymerase-associated protein RTF1 homolog	RTF1	S	697	No	AKDGAPRRSLNLEDYKK	1	2901549570	5	39	1.7e-53	213.18	199.76	0.84349													1276900	482990		811570					367156000	485527000	363115000	240728000	2151680	1091400	829400	513090	803300	448340			351257000	424595000	396715500
Q01831	DNA repair protein complementing XP-C cells (Xeroderma pigmentosum group C-complementing protein) (p125)	XPC	S	82	Yes	KVAKVTVKSENLKVIKD	0.994813	2763613890	4	52	2.07e-49	214	156.73	0.0028918													5930400	7168200	5548600			3469800			433748200	570927800	447341300	419800100	6075600	6828600	8950700	9005900	2825400	4010300	3640700	3969500	283133000	471043500	35575690
P30101	Protein disulfide-isomerase A3 (EC 5.3.4.1) (58 kDa glucose-regulated protein) (58 kDa microsomal protein) (p58) (Disulfide isomerase ER-60) (Endoplasmic reticulum resident protein 57) (ER protein 57) (ERp57) (Endoplasmic reticulum resident protein 60) (ER protein 60) (ERp60)	PDIA3	R	62	N/A	APWCGHCKRLAPEYEAA	1	2751420460	2	70	3.52e-56	227.37	189.07	0.0452	2229730	3116170	4579400	1363500			517970		40880000	92998160	109405400	138039120	1413540	1200520	677700	480220		327620		403120	372488000	509876000	391492000	171684000	1704670	982100	765140		624950	854640	534470		172626300	282805900	235478220
P49916	DNA ligase 3 (EC 6.5.1.1) (DNA ligase III) (Polydeoxyribonucleotide synthase [ATP] 3)	LIG3	S	220	No	VKGASFVTSTNPRKFSG	0.992354	2637164900	2	15	1.14e-12	142.1	123.68	0.4912																					373940000	400630000	188790000	289840000		6552100		7189800					289433000	432990000	381070000
P06748	Nucleophosmin (NPM) (Nucleolar phosphoprotein B23) (Nucleolar protein NO38) (Numatrin)	NPM1	S	207	Yes	TPAKNAQKSNQNGKDSK	1	2601428650	4	53	1.22e-67	225.13	206.89	0.15702												1085500	106817800	22409200	12690700	15709330	3611200	11801600	15400200	81683100	193482000	340385300	357504000	368765000	124114100	28088600	23796680	117027000	19213240	113147700	25220700	15730400	92005400	109758100	332749800
Q9NWH9	SAFB-like transcription modulator (Modulator of estrogen-induced transcription)	SLTM	S	909	No	PERSGREVSGHSVRGAP	0.999999	2593460210	5	48	9.71e-105	252.66	236.04	-0.055459									659700	656510	532620	3176600	5959800	5593100	6599590	5342500	1081600	4620000			331586200	325587000	287426000	225994960	9906200	12024560	8990800	8331500	7108900	5739300	4785100	5033870	282131000	429264100	327825000
Q16695	Histone H3.1t (H3/t) (H3t) (H3/g)	HIST3H3	S	29	Yes	LATKVARKSAPATGGVK	1	2569371230	2	18	1.25e-86	257.54	229.4	0.052452							469540		871200				14789200						1012800		19532000	1336506000	18514500	710879000	31984000	24496930	24125050	21128400	36151000	3528710	1936900	24667000	125263000	55723000	54867000
P07910	Heterogeneous nuclear ribonucleoproteins C1/C2 (hnRNP C1/C2)	HNRNPC	S	171	Yes	GNTSRRGKSGFNSKSGQ	0.999539	2556948530	3	43	5.21e-79	237.21	218.97	-0.21957													8761770	6280810	3875540	5281400		3093600	4289400	5978800	329341000	407640000	124326000	72711000	9312550	8300160	5720900	9241760	9656590	10739850	7847400	9133800	463397200	421948000	108346000
P55081	Microfibrillar-associated protein 1 (Spliceosome B complex protein MFAP1)	MFAP1	S	386	No	MQVKNFGRSGRTKYTHL	0.999562	2539882080	2	28	6.78e-09	128.27	109.69	-0.21057													7365860				663860	5630300			294908000	425099000	265456000	270185000	9380800	8771560	635530	8682700	8890030	11141140	8790700	9488000	177720000	404348800	341463000
Q9BZZ5	Apoptosis inhibitor 5 (API-5) (Antiapoptosis clone 11 protein) (AAC-11) (Cell migration-inducing gene 8 protein) (Fibroblast growth factor 2-interacting factor) (FIF) (Protein XAGL)	API5	S	469	Yes	TSGSPPKKSSAGPKRDA	0.999513	2530756630	4	39	4.66e-298	381.91	367.57	-0.057304														10910000	6380600		1364900	5772400			371784300	565944000	300300000	196253000	804050		12833420	12205180	9814180	8916200			184339900	216118100	285223600
Q15651	High mobility group nucleosome-binding domain-containing protein 3 (Thyroid receptor-interacting protein 7) (TR-interacting protein 7) (TRIP-7)	HMGN3	S	57	No	KKEPGAKISRGAKGKKE	0.999301	2489365170	5	35	4.28e-44	194.48	176.24	0.13693																					33748100	39778000	1075041470	17062900									30574300	1247002600	21041500
Q9UNZ5	Leydig cell tumor 10 kDa protein homolog	C19orf53	S	71	No	HDVVMKASSSLPKKLAL	0.994863	2465368540	1	28	4.79e-08	116.05	83.636	0.47845														5210300	4480900	3846570		6185900		4063400	261829000	394652000	341393000	341905000	4869100	7117500	7642590	7451800		7148380		5812600	6450500	344980000	335297200
P35251	Replication factor C subunit 1 (Activator 1 140 kDa subunit) (A1 140 kDa subunit) (Activator 1 large subunit) (Activator 1 subunit 1) (DNA-binding protein PO-GA) (Replication factor C 140 kDa subunit) (RF-C 140 kDa subunit) (RFC140) (Replication factor C large subunit)	RFC1	S	281	Yes	AQVSDERKSYSPRKQSK	0.999628	2429593590	5	48	2.48e-107	262.43	240.75	-0.54538													1542600	1629400	1218200	1136000	304090	1056100	1253500	1512600	327040500	338112000	383557000	216753200	1826300	1978000	2192400	1999900	2231300	2524000	2217300	2237900	220858400	282445700	337477100
Q7Z5J4	Retinoic acid-induced protein 1	RAI1	S	1226	Yes	PLHALKRKSAFMAPVPT	1	2415211560	8	91	8.63e-36	188.96	180.41	0.58042													481290								249195000	307857000	301820200	249680900	1314590	1462870	1156210		372450	798980	587790		275768380	291509500	369585200
Q9Y3Y2	Chromatin target of PRMT1 protein (Friend of PRMT1 protein) (Small arginine- and glycine-rich protein) (SRAG)	CHTOP	S	82	Yes	SLKQRLGKSNIQARLGR	0.999493	2324776480	2	29	7.98e-18	160.98	124.8	0.25993																					361320000	352386000	295480300	127612900	8644800	4831000			10281000	6134800			303218600	395851200	413561380
O75717	WD repeat and HMG-box DNA-binding protein 1 (Acidic nucleoplasmic DNA-binding protein 1) (And-1)	WDHD1	S	942	Yes	NILDNMGKSSKKSTALS	0.998262	2319320530	4	67	3.33e-61	227.57	199.02	0.26266									901650	1245550	902500	5013600	648700								297857800	359744000	254828000	234895900	558350		1257400	489850		907730	630100		259089300	321437700	279291900
Q9P031	Thyroid transcription factor 1-associated protein 26 (TTF-1-associated protein 26) (Coiled-coil domain-containing protein 59) (TTF-1-associated protein BR2)	CCDC59	S	7	No	__MAPVRRSAKWRPGGI	0.999534	2259281160	2	22	4.17e-31	142.91	130.72	0.45587													781120	533740	272900	334060		364470		428570	179946500	209403800	203841000	189204000	403630	454660			491510				196207100	440908000	462224000
Q9BTC0	Death-inducer obliterator 1 (DIO-1) (hDido1) (Death-associated transcription factor 1) (DATF-1)	DIDO1	S	609	No	SATPSSGASAARQAGPA	0.999967	2249755200	1	7	7.7e-17	121.13	86.377	0.020947										427910	1170700	667390		2130600	1805200	2484100	866810	991920	944570		316800000	365190000	295810000		3547500	3757400	3953100	2953700	3220500	2962200	2412600	1850000	267540000	321820000	324277000
A0A096LP59	Transcriptional regulator ATRX (Fragment)	ATRX	S	266	No	SKQVVKTRSACLRKTRS	0.998438	2246638600	2	26	2.95e-05	98.233	83.089	-0.67669													2011300								162779600	344562000	276130000	176345000	4943700	2274400		1510000	6215000	3324200	3781400	2201400	245982800	341917800	349620000
P10412	Histone H1.4 (Histone H1b) (Histone H1s-4)	HIST1H1E	S	55	No	AVAASKERSGVSLAALK	0.999993	2241449070	4	60	6.93e-36	201.46	155.39	0.44664												201110	7258200	2004100	1462000	1209820	687430		651270	1376900	332268950	302248000	223789500	209510820	10739400	8860800	6439700	5082570	7031300	6011100	4668200	3382700	291690500	297102000	277696000
P14866	Heterogeneous nuclear ribonucleoprotein L (hnRNP L)	HNRNPL	S	29	No	QPDEQRRRSGAMVKMAA	0.999475	2236742510	7	39	3.48e-105	251.28	221.03	-0.1013															845640					979480	329647000	313909000	310919200	105713000					463280		885810	1391800	250847000	254606800	369932500
Q9Y3E1	Hepatoma-derived growth factor-related protein 3 (HRP-3) (Hepatoma-derived growth factor 2) (HDGF-2)	HDGFL3	S	155	Yes	KKSYTSKKSSKQSRKSP	0.999711	2233887770	3	38	8.84e-58	227.37	136.58	0.27763												4136900									350292000	306010470	214506600	190442000									232560000	407098200	346855000
Q13415	Origin recognition complex subunit 1 (Replication control protein 1)	ORC1	S	449	Yes	RNLRSSLKSSLHTLTKV	0.999831	2233208920	4	67	3.02e-35	199.7	183.17	0.093222													739670	8471800	7239400	4554800	2959400	7701000		4650800	255052000	340257000	271178000	190690700	8592210	9751400	9580200	8910900	7662320	11232000	9007300	9165000	234941000	261755000	312030650
P05114	Non-histone chromosomal protein HMG-14 (High mobility group nucleosome-binding domain-containing protein 1)	HMGN1	S	25	No	PKRRSARLSAKPPAKVE	0.999999	2219930830	7	106	1.34e-43	185.67	178.25	-0.027645									1685600	3961500	2915000	4798600	818990	876420	2554380	2772340	505620	958300	1372570		192259700	292592000	310283570	233806000	2595270	1769360	2774000	2273450	2635130	2396500	3520010	3110350	246923000	305166300	292512870
Q16666	Gamma-interferon-inducible protein 16 (Ifi-16) (Interferon-inducible myeloid differentiation transcriptional activator)	IFI16	S	95	No	LKVKGPALSRKRKKEVD	1	2214467900	6	89	3.12e-08	136.96	105.24	-0.26157									1683830	2422610	2475230	2535700	1815800	937730	1391900	1751740		652900		574670	284530000	361945210	264835100	182775000	1762800	1641600	1602800	1956000	1980200	1830000	1766310	2006500	203853000	302523000	288862000
Q96T88	E3 ubiquitin-protein ligase UHRF1 (EC 2.3.2.27) (Inverted CCAAT box-binding protein of 90 kDa) (Nuclear protein 95) (Nuclear zinc finger protein Np95) (HuNp95) (hNp95) (RING finger protein 106) (RING-type E3 ubiquitin transferase UHRF1) (Transcription factor ICBP90) (Ubiquitin-like PHD and RING finger domain-containing protein 1) (hUHRF1) (Ubiquitin-like-containing PHD and RING finger domains pro…	UHRF1	S	707	No	ASLKDRPASGSPFQLFL	0.999994	2202201740	1	48	2.52e-44	201.48	191.1	0.45684	1810600	2913600	2499600	2494200			1660100		3757200		4167100	5011300	50965000	57198300	82752300	35238300	17090800	20816500	36529700	20896900	271454000	171842800	151856000	92634000	52304840	63861300	59153800	66018300	22168300	27001100	19698100	19723000	286430700	189762000	166227000
Q9NVU7	Protein SDA1 homolog (Nucleolar protein 130) (SDA1 domain-containing protein 1) (hSDA)	SDAD1	S	256	Yes	VQYATGKKSSKNKKKLE	0.998862	2197579690	2	27	1.45e-74	240.65	230.8	0.10983																					305257160	265247000	288878760	100793000					1114400	1157900	635270		305611600	326085700	331562200
P35251	Replication factor C subunit 1 (Activator 1 140 kDa subunit) (A1 140 kDa subunit) (Activator 1 large subunit) (Activator 1 subunit 1) (DNA-binding protein PO-GA) (Replication factor C 140 kDa subunit) (RF-C 140 kDa subunit) (RFC140) (Replication factor C large subunit)	RFC1	S	316	No	GEVSSPKASSKLAIMKR	0.999983	2184418020	2	32	4.22e-79	220.21	206.25	-0.25338									3034800	4467200	4348200	9503400		965990	1449300	539300	229930				300676000	389869000	355735000	201994000									188376000	339015000	305902000
P46013	Proliferation marker protein Ki-67 (Antigen identified by monoclonal antibody Ki-67) (Antigen KI-67) (Antigen Ki67)	MKI67	S	875	No	KTVSTANRSGRSTEFRN	0.999758	2100496120	3	39	1.83e-67	180.63	174.5	-0.11476												543170	4727900	6195800	5099300	5036800		4836400	3732400	3860300	256721000	304826000	292195000	262777000	5246200	6867400	10668460	7556200	5399080	7909210	7018690	6371010	199264800	45032300	354399100
Q9BXS6	Nucleolar and spindle-associated protein 1 (NuSAP)	NUSAP1	S	255	No	SQRRSQGRSCGPASQST	1	2083849560	5	44	8.16e-84	232.17	215.56	-0.77115													2510410	2003340	2340270	2164590	1745380	2082310	1031900	1248370	290873000	327986100	278829100	55392200	1121600	1376900	1422800	2957100	2944020	1775100	4490100	3732300	230154300	303324100	314290070
O75367	Core histone macro-H2A.1 (Histone macroH2A1) (mH2A1) (Histone H2A.y) (H2A/y) (Medulloblastoma antigen MU-MB-50.205)	H2AFY	S	146	No	SPSQKKPVSKKAGGKKG	1	2072678760	3	37	1.28e-45	212.89	179.53	-0.20636													588640	324570	2498900	347740	1079000	489830	304950	4120300	310640000	344453000	205564000	152422200	1270150	1110240	447230	204290	694640	776030	663980	1087770	211158000	305201300	246566000
P11388	DNA topoisomerase 2-alpha (EC 5.6.2.3) (DNA topoisomerase II, alpha isozyme)	TOP2A	S	1512	Yes	SAVAPRAKSVRAKKPIK	1	2046473460	1	32	2.41e-13	150.27	117.83	0.07662														712440	358560	789250	1196400	1399490	1497430	850640	268178300	289761000	263283000	53030400	7775700	435210	3479500		10332430	548040	790510	566160	242814000	297386000	365663000
P09874	Poly [ADP-ribose] polymerase 1 (PARP-1) (EC 2.4.2.30) (ADP-ribosyltransferase diphtheria toxin-like 1) (ARTD1) (DNA ADP-ribosyltransferase PARP1) (EC 2.4.2.-) (NAD(+) ADP-ribosyltransferase 1) (ADPRT 1) (Poly[ADP-ribose] synthase 1) (Protein poly-ADP-ribosyltransferase PARP1) (EC 2.4.2.-)	PARP1	S	224	Yes	VDEVAKKKSKKEKDKDS	0.999875	2045654440	2	25	4.16e-272	374.35	363.73	0.20223													848560								149458600	327285000	347839000	315690000									143313480	192539200	290727000
Q86V81	THO complex subunit 4 (Tho4) (Ally of AML-1 and LEF-1) (Aly/REF export factor) (Transcriptional coactivator Aly/REF) (bZIP-enhancing factor BEF)	ALYREF	S	34	No	GRGRGRAGSQGGRGGGA	1	2020561250	4	38	9.65e-109	274.24	250.31	-0.20429													10879690	15005700	16377660	13192800	514120	11000210	8622200	11813000	207822000	258050000	231191000	138079900	15896360	17570000	23618820	22922000	18975830	33113190	22691640	21552730	131525000	275833400	266300000
Q9Y2W2	WW domain-binding protein 11 (WBP-11) (Npw38-binding protein) (NpwBP) (SH3 domain-binding protein SNP70) (Splicing factor that interacts with PQBP-1 and PP1)	WBP11	S	11	Yes	RRSTSSTKSGKFMNPTD	0.999979	2000217890	7	61	4.45e-105	248.2	233.87	-0.088592													4072260	9105450	539230	966650	2758600	1054700		983660	130155300	326493000	299783100	224042700	1176400	9359300	10544710	10433560	3717560	1111950	1005700	4139060	271519400	294322900	297666300
Q07666	KH domain-containing, RNA-binding, signal transduction-associated protein 1 (GAP-associated tyrosine phosphoprotein p62) (Src-associated in mitosis 68 kDa protein) (Sam68) (p21 Ras GTPase-activating protein-associated p62) (p68)	KHDRBS1	S	14	No	DPAARMSRSSGRSGSMD	0.999321	1968780410	6	30	6.65e-196	328.3	312.08	-0.02235													9381370	11129370	13513000	9509200		8500830	7304800	6713400	145128000	196055700	797421500	47981900	41842500	40051000	15298000	19686000	39252000	42335600	831110	18291630	91825000	168244000	138495100
Q5SSJ5	Heterochromatin protein 1-binding protein 3 (Protein HP1-BP74)	HP1BP3	S	543	Yes	VKLPGKGKSTMKKSFRV	0.99836	1953871560	9	130	8.6e-39	194.06	158.03	0.27662									218250		173180			937410	1503450	384870	860120	862280	1326820		225081000	237126600	232901320	212968860	169990	262260	1182430	2874060	1598380	1946980	801260	686340	281979590	240909520	240572200
P46782	40S ribosomal protein S5 (Small ribosomal subunit protein uS7) [Cleaved into: 40S ribosomal protein S5, N-terminally processed]	RPS5	S	52	No	KYAKYLPHSAGRYAAKR	0.999193	1927162340	2	31	2.22e-07	120.57	98.209	-0.14917																1121500	433700				236973000	291936200	248999000	170506000							1498300	1654200	138870000	289037000	300487300
P17096	High mobility group protein HMG-I/HMG-Y (HMG-I(Y)) (High mobility group AT-hook protein 1) (High mobility group protein A1) (High mobility group protein R)	HMGA1	S	44	No	SPGTALVGSQKEPSEVP	0.999995	1907561410	3	24	1.4e-236	326.23	320.86	0.7417														3769000	1644900	4833270		693030	1583400		126513500	217397200	273108000	329007000	905470	2221100	7371410	3037690	679240		1076200		182675000	186622000	248827000
Q08945	FACT complex subunit SSRP1 (Chromatin-specific transcription elongation factor 80 kDa subunit) (Facilitates chromatin transcription complex 80 kDa subunit) (FACT 80 kDa subunit) (FACTp80) (Facilitates chromatin transcription complex subunit SSRP1) (Recombination signal sequence recognition protein 1) (Structure-specific recognition protein 1) (hSSRP1) (T160)	SSRP1	S	621	No	EYEGGRGESSKRDKSKK	0.99988	1898859450	3	19	1.41e-74	240.59	228.86	-0.30536									5479770				615970								255950000	217370000	308494000	163385000	541810								286665000	231052900	192317000
Q9Y5B9	FACT complex subunit SPT16 (Chromatin-specific transcription elongation factor 140 kDa subunit) (FACT 140 kDa subunit) (FACTp140) (Facilitates chromatin transcription complex subunit SPT16) (hSPT16)	SUPT16H	S	1039	No	SNRGSRHSSAPPKKKRK	0.998223	1896174590	7	42	1.14e-190	309.81	302.31	-0.058318									956580	1210900	742010	914820	3544110	851300	7420850	2359700	923910	1355070	1647790	2767570	312398730	281908000	283276000	236764000	6663800	5450910	3160100	15348890	4551610	6530460	14941200	3466380	243088000	108984100	71859000
P39748	Flap endonuclease 1 (FEN-1) (EC 3.1.-.-) (DNase IV) (Flap structure-specific endonuclease 1) (Maturation factor 1) (MF1) (hFEN-1)	FEN1	S	323	No	QFSEERIRSGVKRLSKS	0.999585	1892423550	3	35	6.73e-36	201.46	167.01	0.15313															1790800						63835800	333873000	283175000	15024310			2158800		1411560	1905300			278191700	318471300	351114980
P27694	Replication protein A 70 kDa DNA-binding subunit (RP-A p70) (Replication factor A protein 1) (RF-A protein 1) (Single-stranded DNA-binding protein) [Cleaved into: Replication protein A 70 kDa DNA-binding subunit, N-terminally processed]	RPA1	S	177	No	AGPSLSHTSGGTQSKVV	0.999061	1888446000	1	15	1.91e-45	201.76	191.38	-0.25261													3709900	3764500	2847300	2657300	1335500			2110800	234100000	273330000	226460000	191930000	3171200	4273000	5039300	4642500	3409200	3891800	3455500		193164000	278660000	269704200
Q9BXS6	Nucleolar and spindle-associated protein 1 (NuSAP)	NUSAP1	S	276	No	GSLKRSAISAAKTGVRF	1	1852899030	1	29	9.13e-06	117.89	58.54	-0.075844			319370						1023800	1987100		3938800	1346500	1116500	939560	859430	524800	1033700	788040	876430	184540000	279001000	252456000	191270000	1207700	1387400	1613200	1862700		1404600	1603300	1207100	132846000	254580000	279071000
Q96MU7	YTH domain-containing protein 1 (Splicing factor YT521) (YT521-B)	YTHDC1	S	672	No	LRRTQAVVSGRRSRPRE	1	1810337910	4	41	3.22e-22	157.96	119.99	0.13002													1016300		201270	834180	395900	1183300	1614200	568130	235002000	259949000	234276000	149120000	1843800	550470	2118830	423050	678860	2616640	1970980		185837000	253158000	270469000
Q86V81	THO complex subunit 4 (Tho4) (Ally of AML-1 and LEF-1) (Aly/REF export factor) (Transcriptional coactivator Aly/REF) (bZIP-enhancing factor BEF)	ALYREF	Y	77	N/A	GGRNRPAPYSRPKQLPD	0.997487	1808093470	2	22	2.08e-10	90.385	83.318	-0.23639																					221519000	253211000	221556000	99535600	635420	362640	583780	578360	328970				258934700	235797000	279172000
Q16666	Gamma-interferon-inducible protein 16 (Ifi-16) (Interferon-inducible myeloid differentiation transcriptional activator)	IFI16	S	132	Yes	PGAQKRKKSTKEKAGPK	0.952161	1803854860	2	19	0	466.68	405.8	-0.05671																					353339000	98085900	249233000	252000000	1592940		299420						155024000	72137600	311043000
Q8IYL3	UPF0688 protein C1orf174	C1orf174	S	69	Yes	CDKGHLVKSELQKLVPK	0.998918	1797399350	3	41	3.82e-92	251.91	206.46	0.28893													1869310	1414910	879370		444280				240760000	242706000	234436000	154394000	810850	1381800	660270	1576980			1522060	563520	248811000	240533000	232734000
Q9BTC0	Death-inducer obliterator 1 (DIO-1) (hDido1) (Death-associated transcription factor 1) (DATF-1)	DIDO1	S	430	No	AAATMKFLSSGKEQKPK	0.999989	1774644640	1	29	8.04e-47	213.63	206.12	-0.19502						144010							606810	983990	713790	394290	509890				238194000	246798000	263930000	54705500	2292120	1977690	1848310	639980	1798000	2009160	1169700		194984000	240096000	242445400
Q8IZ96-10	CKLF-like MARVEL transmembrane domain-containing protein 1 (Chemokine-like factor superfamily member 1)	CMTM1	S	45	No	VPKAQRNISAKTAPRKH	0.939576	1770042690	1	1	0.00723862	42.031	25.257	0.0047113			2666400				347650		481920	587030	651290	4763400		17367000		15271000	23129000	22230000	17895000	10931000						37604000	45399000	33894000			67261000	42664000			1426900000
Q8WXX5	DnaJ homolog subfamily C member 9 (HDJC9) (DnaJ protein SB73)	DNAJC9	S	253	Yes	SSKGGGKKSALKKEKK_	0.999737	1765013040	3	33	8.84e-36	188.29	175.19	-0.15652													510920	119600		191850	242560	415020			215641800	257957600	275610000	152358500	627630	477700	690050		1222850			264760	196768000	228708100	238527100
Q9Y5B9	FACT complex subunit SPT16 (Chromatin-specific transcription elongation factor 140 kDa subunit) (FACT 140 kDa subunit) (FACTp140) (Facilitates chromatin transcription complex subunit SPT16) (hSPT16)	SUPT16H	S	1038	No	GSNRGSRHSSAPPKKKR	0.999179	1741889370	6	28	1.14e-190	309.81	302.31	-0.10374													875360					451140			179324000	189050500	147219000	67624700	1184650	1415350	1289680		1115310		1800280		247625100	388140600	272197700
P06748	Nucleophosmin (NPM) (Nucleolar phosphoprotein B23) (Nucleolar protein NO38) (Numatrin)	NPM1	S	143	No	LLSISGKRSAPGGGSKV	1	1727187890	7	91	2.59e-88	230.07	224.11	-0.025743			760100										50169220	46827250	44494040	40371700	10723470	36938100	37137990	39906020	71813900	113778210	182462100	120891200	53249800	61095940	83028810	77434990	63386800	57948200	65301310	62772840	62462100	107206700	118607700
O00287	Regulatory factor X-associated protein (RFX-associated protein) (RFX DNA-binding complex 36 kDa subunit)	RFXAP	S	132	No	SGGARRRGSGGGSMSKT	0.99999	1726813280	2	12	3.62e-13	155.26	129.15	-0.73905																		873130			203877600	257498000	216395000	297899600	1686000	1390300	1420000	1146400	3103300		562770		175153500	185562010	295749080
P35251	Replication factor C subunit 1 (Activator 1 140 kDa subunit) (A1 140 kDa subunit) (Activator 1 large subunit) (Activator 1 subunit 1) (DNA-binding protein PO-GA) (Replication factor C 140 kDa subunit) (RF-C 140 kDa subunit) (RFC140) (Replication factor C large subunit)	RFC1	S	177	No	FGTGSVQRSNKKMVASK	0.999764	1719190000	4	16	1.21e-252	358.67	358.67	-0.055371															28238300	12582400		1150700	4247300	4195300	135189000	242597000	110125000	254431000			23014000	6362800		1530200			46505000	222541000	236887000
Q14980	Nuclear mitotic apparatus protein 1 (Nuclear matrix protein-22) (NMP-22) (Nuclear mitotic apparatus protein) (NuMA protein) (SP-H antigen)	NUMA1	S	2082	No	SKASPNTRSGTRRSPRI	0.999617	1706968470	2	36	2.07e-12	148.41	125.31	-0.0049607													5807400	4583500	2508900	299930	253030	2855550	2377500		197424000	256138000	200309000	200347000	4117350	3159650	6965430	6797400	2514950	5820300	873670	9013910	126765000	225062000	207010000
Q9UNS1	Protein timeless homolog (hTIM)	TIMELESS	S	289	Yes	SYIVQGLKSIGERDLIF	1	1691171310	1	27	6.2e-18	164.65	145.37	-0.2911									645560	1075150		344670	10550000			2130800	1619700	3405100	2392500		165579000	367294000	243934000	128145000	16151000	11547000		5046270	6252790		377200		211398670	240186000	179602000
P09874	Poly [ADP-ribose] polymerase 1 (PARP-1) (EC 2.4.2.30) (ADP-ribosyltransferase diphtheria toxin-like 1) (ARTD1) (DNA ADP-ribosyltransferase PARP1) (EC 2.4.2.-) (NAD(+) ADP-ribosyltransferase 1) (ADPRT 1) (Poly[ADP-ribose] synthase 1) (Protein poly-ADP-ribosyltransferase PARP1) (EC 2.4.2.-)	PARP1	K	508	N/A	GAALSKKSKGQVKEEGI	0.994397	1661849600	3	10	7.85e-262	365.68	365.68	0.098318														754070000						2808000	7093100	744870000	68063900								84944600
Q9BZE4	Nucleolar GTP-binding protein 1 (Chronic renal failure gene protein) (GTP-binding protein NGB)	GTPBP4	S	578	No	CSRTPRDVSGLRDVKMV	0.999979	1645537200	4	36	1.6e-34	188.96	164	-0.83275												9055200	4059930	2871770	1821500	1591950		1037800	616370	813280	159354700	281478100	218095000	223830200	1777000	6469300	4142800	3123400		3150900	2385700	863480	138385390	268055500	229791000
P49916	DNA ligase 3 (EC 6.5.1.1) (DNA ligase III) (Polydeoxyribonucleotide synthase [ATP] 3)	LIG3	S	912	Yes	VGEKLATKSSPVKVGEK	0.995912	1643963420	3	67	4.33e-15	148.13	105.81	-0.080005										460810		729020	6164000	6633400	9846200	5731100	1838200	3702300	5891580	4646310	202597000	212315000	242781000	165050000	9067800	8339100	15469100	11635800	7036100	5371800	8169500	10446900	147867000	174635600	188532000
P35251	Replication factor C subunit 1 (Activator 1 140 kDa subunit) (A1 140 kDa subunit) (Activator 1 large subunit) (Activator 1 subunit 1) (DNA-binding protein PO-GA) (Replication factor C 140 kDa subunit) (RF-C 140 kDa subunit) (RFC140) (Replication factor C large subunit)	RFC1	S	18	No	IPSGKKLVSETVKKNEK	0.999583	1631072930	5	60	1.45e-18	164.9	148.37	0.20296			411780						1907360	383890	2819000	8179900	2038600	1706700	1170100		427990	1697500	1491800	1335400	202824000	226603300	208202000	221864000	527260	2133820	810970	1281900	1706500				118711200	229587000	204138800
Q9NR30	Nucleolar RNA helicase 2 (EC 3.6.4.13) (DEAD box protein 21) (Gu-alpha) (Nucleolar RNA helicase Gu) (Nucleolar RNA helicase II) (RH II/Gu)	DDX21	S	776	No	SQNKGQKRSFSKAFGQ_	0.999787	1626059840	3	31	8.12e-12	153.08	120.35	0.22896														1408300	874100			1020500	644540	863220	191811200	191884500	220074500	184729200	1591100	1465600			788680	1469800	1041800		179262100	214187400	234230020
P38159	RNA-binding motif protein, X chromosome (Glycoprotein p43) (Heterogeneous nuclear ribonucleoprotein G) (hnRNP G) [Cleaved into: RNA-binding motif protein, X chromosome, N-terminally processed]	RBMX	R	339	N/A	RSDLYSSGRDRVGRQER	0.991248	1609749610	2	6	4.78e-99	258.6	248.33	-0.26595									708830	406980											7600300	350900000		270340000					1330000				246350000	298680000	224280000
O00193	Small acidic protein	SMAP	S	2	No	_______MSAARESHPH	1	1599290750	2	14	3.47e-27	176.78	148.63	0.1399												254660	1567700		3408090	2139590			1016000	2190200	110050000	159580000	314756900	172914000	7658900	4768100	1737300	2114100	4801800	1516400	1725800	2887700	187958900	172528800	233505410
Q99590	Protein SCAF11 (CTD-associated SR protein 11) (Renal carcinoma antigen NY-REN-40) (SC35-interacting protein 1) (SR-related and CTD-associated factor 11) (SRSF2-interacting protein) (Serine/arginine-rich splicing factor 2-interacting protein) (Splicing factor, arginine/serine-rich 2-interacting protein) (Splicing regulatory protein 129) (SRrp129)	SCAF11	S	951	Yes	SRCRTKSKSSSFGRIDR	0.997309	1590641300	6	67	5.66e-130	286.09	279.18	0.043068													3351300	4972440	886760	2347040	422700	934600	622240	970510	167323000	217327000	168397000	129515980	6546530	4611710	5254740	2993020	7555670	3245500	1352800	450560	193581200	246864000	248404000
Q96KM6	Zinc finger protein 512B	ZNF512B	S	263	Yes	TKPITVTKSVPVTKPVP	1	1564055600	1	32	6.43e-105	255.91	246.89	-0.036811															1943200	1847800		1463800	2228800		93966700	72871400	282333000	352570000	1133200		2564500	3264800		2448200	2346800	2176200	145991000	185166000	60634200
P35251	Replication factor C subunit 1 (Activator 1 140 kDa subunit) (A1 140 kDa subunit) (Activator 1 large subunit) (Activator 1 subunit 1) (DNA-binding protein PO-GA) (Replication factor C 140 kDa subunit) (RF-C 140 kDa subunit) (RFC140) (Replication factor C large subunit)	RFC1	S	526	No	SPSKKESESKKSRPTSK	0.999867	1522411440	3	45	1.79e-57	218.15	176.92	0.37003									17794500	26326750	5067500	40690100	974350	875260	1163110					673990	170527000	167432000	186302400	179122000	816570	1176490	1545940					590880	151486000	185165600	179796000
Q14978	Nucleolar and coiled-body phosphoprotein 1 (140 kDa nucleolar phosphoprotein) (Nopp140) (Hepatitis C virus NS5A-transactivated protein 13) (HCV NS5A-transactivated protein 13) (Nucleolar 130 kDa protein) (Nucleolar phosphoprotein p130)	NOLC1	S	508	No	GAAPSKPASAKKGKAES	1	1517779640	3	31	2.07e-28	168.76	122.69	0.17588															760500			443370			179599000	230556000	202963000	151220000		753950		624240		799780			145323800	207159000	216572000
Q14103-3	Heterogeneous nuclear ribonucleoprotein D0 (hnRNP D0) (AU-rich element RNA-binding protein 1)	HNRNPD	S	288	No	RGRGGDQQSGYGKVSRR	0.999996	1498298260	3	15	7.13e-24	146.77	132.54	0.3322																					199126000	25797100	181638800	212840000	2234400	1856200	1576700	1458500	971860	1659300	1151700	1352800	150977600	250048000	251103600
Q9Y3B9	RRP15-like protein (Ribosomal RNA-processing protein 15)	RRP15	S	203	No	MRKRAKLISTVSKKDFI	0.999421	1487079290	2	27	3.65e-21	136.33	125.29	-0.24869									455940	864290	910220	358340									181805000	238231000	187085000	167886000									114137500	206630000	202029000
Q02880	DNA topoisomerase 2-beta (EC 5.6.2.3) (DNA topoisomerase II, beta isozyme)	TOP2B	S	1321	No	RVRKTPTSSGKPSAKKV	0.993884	1481482160	4	21	4.24e-27	173.76	125.29	-2.9155									114150			97240	3711900		770200	4294900				661930	80214400	308830000	40824800	258872000			2280600				4169800	1733440	318233600	16357200	377337000
P46087	Probable 28S rRNA (cytosine(4447)-C(5))-methyltransferase (EC 2.1.1.-) (Nucleolar protein 1) (Nucleolar protein 2 homolog) (Proliferating-cell nucleolar antigen p120) (Proliferation-associated nucleolar protein p120)	NOP2	S	707	No	KQRSPKLQSSKKVAFLR	0.999376	1413825930	4	32	9.87e-09	135.99	93.305	-0.4968									747400		539570			279670							217226300	220315600	121086900	84600800		353480	176380				401930		190684300	179197500	163878100
Q01780	Exosome component 10 (EC 3.1.13.-) (Autoantigen PM/Scl 2) (P100 polymyositis-scleroderma overlap syndrome-associated autoantigen) (Polymyositis/scleroderma autoantigen 100 kDa) (PM/Scl-100) (Polymyositis/scleroderma autoantigen 2)	EXOSC10	S	866	Yes	IKQSVGNKSMSFPTGKS	0.999996	1412546850	8	58	1.15e-29	135.99	121.2	-0.7844													3213200	2590400	2058740	937190	1050200			1644700	145378930	289478000	200932700	122732600	3758800	5326700	10559490	7811200		9530700	6879500	5810800	126657600	186842700	154241000
Q15397	Pumilio homolog 3 (HBV X-transactivated gene 5 protein) (HBV XAg-transactivated protein 5) (Minor histocompatibility antigen HA-8) (HLA-HA8)	PUM3	S	13	Yes	GKKQFTGKSTKTAQEKN	0.993939	1404698430	2	22	2.35e-13	150.27	129.84	0.93412										793030											156516000	216816000	199879000	208632000									43457400	230401000	190561000
Q9H6F5	Coiled-coil domain-containing protein 86 (Cytokine-induced protein with coiled-coil domain)	CCDC86	S	255	No	KDRSKKRFSQMLQDKPL	1	1400159190	8	62	6.31e-67	226.04	210.76	-0.29764																					168018500	173134600	125160400	132261000		501930	3497900	637140	1049600	934120			202357000	205421000	209769200
O15347	High mobility group protein B3 (High mobility group protein 2a) (HMG-2a) (High mobility group protein 4) (HMG-4)	HMGB3	S	162	Yes	EKDVADYKSKGKFDGAK	0.999805	1377504090	5	77	2.2e-105	255.16	246.53	-0.10492									3224800	1880200	2126800	1819700	11041680	13658590	12686500	10089780	2651950	8642000	9822300	8526200	154096300	127170000	137310700	140257500	16950200	16514600	18654540	15991300	23627890	14322100	15981160	16402120	154125000	160975100	140788400
P62807	Histone H2B type 1-C/E/F/G/I (Histone H2B.1 A) (Histone H2B.a) (H2B/a) (Histone H2B.g) (H2B/g) (Histone H2B.h) (H2B/h) (Histone H2B.k) (H2B/k) (Histone H2B.l) (H2B/l)	HIST1H2BC	R	80	N/A	ERIAGEASRLAHYNKRS	0.994279	1370335680	1	38	4.51e-38	202	188.9	-0.027675									281330	2615800	11877950	24308000	399900								155475000	205325000	173857000	148179100									159697000	201654000	158419800
Q9NWH9	SAFB-like transcription modulator (Modulator of estrogen-induced transcription)	SLTM	S	962	No	VERHGRDTSGPRKEWHG	0.999685	1364506720	3	43	2.22e-28	157.2	149.78	0.4448													6922600	3114400		2677360		663690	610640	3037830	196359900	223633200	183904000	178117300	9584300	2574300	3848900	5130200	5351000		1995100	5615200	133050800	167903500	177515700
P46013	Proliferation marker protein Ki-67 (Antigen identified by monoclonal antibody Ki-67) (Antigen KI-67) (Antigen Ki67)	MKI67	S	380	Yes	RESVNLGKSEGFKAGDK	0.999371	1358388580	6	58	9.81e-111	258.6	240.37	-0.37572																					139881900	211720700	183801100	160570700	4119890	5118860	680700		747470		261060		141643100	204642600	164586500
P38159	RNA-binding motif protein, X chromosome (Glycoprotein p43) (Heterogeneous nuclear ribonucleoprotein G) (hnRNP G) [Cleaved into: RNA-binding motif protein, X chromosome, N-terminally processed]	RBMX	R	94	N/A	KPSFESGRRGPPPPPRS	0.999216	1357855780	3	17	3.28e-202	310.99	292.13	0.072053		1546300	1203900						2992550	38512000	51227000	31374000		783470	1687100						97534700	126637300	203665600							825960	1014900		234266000	165790000	184181000
P38159	RNA-binding motif protein, X chromosome (Glycoprotein p43) (Heterogeneous nuclear ribonucleoprotein G) (hnRNP G) [Cleaved into: RNA-binding motif protein, X chromosome, N-terminally processed]	RBMX	R	341	N/A	DLYSSGRDRVGRQERGL	0.999694	1356868650	1	15	1.08e-87	246.64	237.26	-0.2026									1590650		257730	27826700	3587600	1272800	754040	856230				339900	96950700	315630000	302338000	21713800	5305000	4787600	1187800	1158800	1359800				383042000	134160300	41679600
P17096	High mobility group protein HMG-I/HMG-Y (HMG-I(Y)) (High mobility group AT-hook protein 1) (High mobility group protein A1) (High mobility group protein R)	HMGA1	S	14	No	SKSSQPLASKQEKDGTE	0.989098	1354365120	2	6	8.83e-25	148.7	136.51	-0.105										1959100		3695000	5637200	1057000	6319400	4069000	3584900	998420	1233300											5477200	6026600	4215000	329540000	501643000
P53999	Activated RNA polymerase II transcriptional coactivator p15 (Positive cofactor 4) (PC4) (SUB1 homolog) (p14)	SUB1	S	46	No	KKQKTGETSRALSSSKQ	0.99802	1347585810	2	29	1.37e-38	189.3	165.66	0.60057											757310	334170	5292800	5216400	3900500	3298120		3856200	2579400	2944910	132717000	165379000	162881000	177001000	7120100	5046900	7483300	6924800	2989300	6242900	5851300	4466100	128365900	219947600	145975400
Q9UKV3	Apoptotic chromatin condensation inducer in the nucleus (Acinus)	ACIN1	S	350	Yes	RSQEEARKSHLARQQQE	0.99927	1346074620	3	11	1.44e-58	231.07	211.54	-0.17897												1393720	556810	789390							166917000	186704700	196698000	140201000	1057400								159104100	179331900	182649500
P39748	Flap endonuclease 1 (FEN-1) (EC 3.1.-.-) (DNase IV) (Flap structure-specific endonuclease 1) (Maturation factor 1) (MF1) (hFEN-1)	FEN1	S	352	No	FKVTGSLSSAKRKEPEP	0.999856	1337455880	5	39	4.14e-166	283.08	271.8	-0.57922				2316100					3906410	761810	807220	9674900		9843800	482380						133354200	151495300	140568000	156580400		1450200			826410	622870		5124100	303361500	146601400	144678580
Q8NDF8	Terminal nucleotidyltransferase 4A (Non-canonical poly(A) RNA polymerase PAPD5) (EC 2.7.7.19) (PAP-associated domain-containing protein 5) (Terminal guanylyltransferase) (EC 2.7.7.-) (Terminal nucleotidyltransferase 4B) (Terminal uridylyltransferase 3) (TUTase 3) (Topoisomerase-related function protein 4-2) (TRF4-2)	TENT4B	S	513	Yes	NTSNSTNKSQHGSARLF	0.999166	1335058510	2	13	4.07e-124	255.24	246.32	0.079205													7630160	6281100	4940150	2479300		2868500	2558500		183567000	204473000	140010000	73190800	4464900	3543700	7219000	7568300		4578900	2896900	9278100	163539700	214295000	187277000
P38159	RNA-binding motif protein, X chromosome (Glycoprotein p43) (Heterogeneous nuclear ribonucleoprotein G) (hnRNP G) [Cleaved into: RNA-binding motif protein, X chromosome, N-terminally processed]	RBMX	S	91	No	QATKPSFESGRRGPPPP	0.999953	1326872070	5	42	1.7e-166	288.57	269.71	-0.16634									12850200	1232830	3836400	7350500	795990								142887300	164827600	182818500	64922210	838390	1229600	1070300	644050					101857100	158484600	374665800
Q96MG7	Non-structural maintenance of chromosomes element 3 homolog (Non-SMC element 3 homolog) (Hepatocellular carcinoma-associated protein 4) (MAGE-G1 antigen) (Melanoma-associated antigen G1) (Necdin-like protein 2)	NSMCE3	S	11	No	QKPRNRGRSGGQAERDR	1	1315629530	2	16	5.33e-253	363.75	351.15	0.27856														1535000							161518600	300401000	158650000		5247200	4013430	2150300						140210000	197717000	199310000
P39748	Flap endonuclease 1 (FEN-1) (EC 3.1.-.-) (DNase IV) (Flap structure-specific endonuclease 1) (Maturation factor 1) (MF1) (hFEN-1)	FEN1	S	351	No	FFKVTGSLSSAKRKEPE	0.994021	1286922300	2	14	5.94e-203	318.1	303.25	-0.13229			1098500						20926600	9593300	6344300	2911300	6461500			8927400	1999800			1948100	154256000	261857000	33962000	44200000			41020000			8348900	3164100	4241300	111600000	291167000	168755000
Q92804	TATA-binding protein-associated factor 2N (68 kDa TATA-binding protein-associated factor) (TAF(II)68) (TAFII68) (RNA-binding protein 56)	TAF15	S	330	No	PEFMRGGGSGGGRRGRG	1	1280065090	5	38	4.84e-67	189.45	189.45	0.0018622										1189400	2302000	856140									85560900	161346490	150516400	117029500	510350	834410	891030		225660	1067200	1265700		154316410	156847000	203545000
P17844	Probable ATP-dependent RNA helicase DDX5 (EC 3.6.4.13) (DEAD box protein 5) (RNA helicase p68)	DDX5	S	480	No	LQLVEDRGSGRSRGRGG	0.999992	1279137980	2	23	1.55e-20	134.61	118	-0.034392										248190		690990		4070800	2327200		526550	936720		807300	157240500	46199100	206113500	131679900	3281800	6683200	3392800		1085800				129716200	231282430	219544000
Q7Z7K6	Centromere protein V (CENP-V) (Nuclear protein p30) (Proline-rich protein 6)	CENPV	S	53	Yes	SASQAGSKSQAVEKPPS	1	1273881240	8	54	5.35e-139	267.6	260.85	0.20011													3576000	4089860	1660900	2067470	560590		2231000	3492550	147373500	222747700	171462400	113896590	7034300	3751200	9224460	5934500	9123260	8087860	5855000	6942800	145875200	122257400	159079500
Q9BQG0	Myb-binding protein 1A	MYBBP1A	S	1314	No	IRSPSLLQSGAKKKAQV	1	1263772240	4	48	5.33e-44	194.48	172.8	0.0074799											1769400	1882100	578770	4293900	8384370	988750		731850	5710100	371990	107036000	184806100	142972000	164167000	547930	717950	8690560	8843500	574920	623390	836340	862180	94411900	137772500	185266800
Q8N3Z6	Zinc finger CCHC domain-containing protein 7 (TRAMP-like complex RNA-binding factor ZCCHC7)	ZCCHC7	S	436	Yes	RKGRASWKSNRWPQENK	0.999985	1263632640	4	42	1.99e-91	240.5	226.65	0.94213															1089400		1079400	521940			203110900	97652900	96443800	59487000			2070400		1037900	1674100	3864500		200144900	237736000	243893000
Q69YH5	Cell division cycle-associated protein 2 (Recruits PP1 onto mitotic chromatin at anaphase protein) (Repo-Man)	CDCA2	S	556	Yes	TKRALPKKSQVLKSCRK	0.999558	1260944670	2	17	3e-12	144.17	127.56	-0.18679													957250			521640	628750	892790	595880		137584000	147709500	140426490	146385260	1680480	875470	1330400		1238400	746470	1008100		151713300	194462880	162448900
Q14978	Nucleolar and coiled-body phosphoprotein 1 (140 kDa nucleolar phosphoprotein) (Nopp140) (Hepatitis C virus NS5A-transactivated protein 13) (HCV NS5A-transactivated protein 13) (Nucleolar 130 kDa protein) (Nucleolar phosphoprotein p130)	NOLC1	S	669	Yes	VLKFTKGKSFRHEKTKK	0.99942	1259893820	1	14	5.46e-06	116.37	100.43	0.023396																			971620	1802900	141450000	144020000	187595000	148480000	4227700	3160900	3228600	3425900	3855000	2402400		1825100	123527900	133950800	160260000
Q13428	Treacle protein (Treacher Collins syndrome protein)	TCOF1	S	153	No	GKTVANLLSGKSPRKSA	1	1252102300	3	41	4.16e-20	158.34	126.19	-0.13405																			1406700		109147600	161497000	175664000	178126000			1688900	2069700					118204700	122173700	178570000
Q8WV92	MIT domain-containing protein 1	MITD1	S	4	Yes	_____MAKSGLRQDPQS	0.999844	1249835040	1	11	1.58e-35	160.8	145.03	-0.11721													1487000	999700	486600	334460		454730		338350	178414000	239972000		176183000		8030800				6312900	6281300	4325300	145745300	153202500	164455100
Q92922	SWI/SNF complex subunit SMARCC1 (BRG1-associated factor 155) (BAF155) (SWI/SNF complex 155 kDa subunit) (SWI/SNF-related matrix-associated actin-dependent regulator of chromatin subfamily C member 1)	SMARCC1	S	343	Yes	TPTESRKKSGKKGQASL	0.999985	1248119500	2	49	6.93e-36	201.46	167.13	0.052835													15303400	8271300	4444000	5253200	1198300	4827600	2473700	5551800	3375700	163561000	162597300	123044200	17299900	16244300	8295500	8513000	14443900	13940100	10237500	6843000	123580000	204042000	168676000
Q9P0W2	SWI/SNF-related matrix-associated actin-dependent regulator of chromatin subfamily E member 1-related (SMARCE1-related protein) (BRCA2-associated factor 35) (HMG box-containing protein 20B) (HMG domain-containing protein 2) (HMG domain-containing protein HMGX2) (Sox-like transcriptional factor) (Structural DNA-binding protein BRAF35)	HMG20B	S	2	No	_______MSHGPKQPGA	0.995239	1246455400	3	14	0	482.09	445.79	0.12226										1183500	1112200	974150	6972500	4001900	2323800	922060	1715900	923780	897110	908490	81319000	262261000	61574000	190939000	1693200	7891110	11922800	1635800	2191300		1661700	1250100	99174000	121014000	297513000
Q7L1Q6	Basic leucine zipper and W2 domain-containing protein 1 (Protein Orf)	BZW1	S	12	No	QKQQKPTLSGQRFKTRK	0.999999	1231175660	3	39	3.38e-09	127.17	116.8	0.45047												385490	2076100	3423900	1905000	592610	1682760				167090000	197434000	143140000	104346000		2684200	5995000	3263200	2464100	3701700	464400	2769600	137579100	143933000	154208200
Q86W25	NACHT, LRR and PYD domains-containing protein 13 (Nucleotide-binding oligomerization domain protein 14)	NLRP13	S	896	No	SDALLQNRSLTHLNLSK	0.984186	1228620300	1	7	0.00419745	49.189	32.167	-0.431															5315600				4542200		136736000	163874000	164878000	139612000	8229900	10575000	10417000			11411000		8542600	89836000	167682000	214520000
Q8IYA6	Cytoskeleton-associated protein 2-like (Radial fiber and mitotic spindle protein) (Radmis)	CKAP2L	S	258	Yes	QSRTFPVKSQQLSRGAD	0.999277	1223073360	1	19	1.19e-12	152.69	130.33	0.092018														1825900							138182000	160394000	141340000	140367000	3712800				4781300			889360	148661000	161012000	158300000
Q9NYF8	Bcl-2-associated transcription factor 1 (Btf) (BCLAF1 and THRAP3 family member 1)	BCLAF1	S	787	No	THHEMKEYSGFAGVSRP	0.999963	1204457590	1	15	1.22e-18	164.9	148.68	-0.051844																					161143000	221448000	176409000	124275000									117115000	198369000	190334990
P06748	Nucleophosmin (NPM) (Nucleolar phosphoprotein B23) (Nucleolar protein NO38) (Numatrin)	NPM1	S	149	No	KRSAPGGGSKVPQKKVK	0.999937	1198572260	4	62	3.87e-39	198.52	183.64	0.055775													3221800	3108410	2485600			2859900	1114800		183027000	125466000	139414000	77341500	4882340	1038420	3467140	3487990	6037630	2066050	2847260	1682920	156998500	136634000	179120000
P11388	DNA topoisomerase 2-alpha (EC 5.6.2.3) (DNA topoisomerase II, alpha isozyme)	TOP2A	S	1423	Yes	TVKKTAAKSQSSTSTTG	1	1193312976	6	70	9.72e-101	263.3	246.53	-0.12423										448050			19683900	14383346	20099050	22518120	16978310	16958980	13268310	12544060	148360500	102207000	118099000	139298600	24139600	14526300	26301100	23384890	16896800	15781670	14889990	17574400	79812200	103541900	127949000
Q06265	Exosome complex component RRP45 (Autoantigen PM/Scl 1) (Exosome component 9) (P75 polymyositis-scleroderma overlap syndrome-associated autoantigen) (Polymyositis/scleroderma autoantigen 1) (Polymyositis/scleroderma autoantigen 75 kDa) (PM/Scl-75)	EXOSC9	S	417	No	KKIRTQTTSAKQEKAPS	0.999701	1193064820	4	32	9.77e-19	164.9	145.97	1.2342										830490		1092500	2044400	560150	857340	979040					177962300	195630300	124926900	105343400	1289500		1340700	1660100	1714700		877600	1109200	100490000	178078200	153676000
Q12797	Aspartyl/asparaginyl beta-hydroxylase (EC 1.14.11.16) (Aspartate beta-hydroxylase) (ASP beta-hydroxylase) (Peptide-aspartate beta-dioxygenase)	ASPH	R	437	N/A	RQQFLGHMRGSLLTLQR	0.999895	1192959980	4	36	1.15e-43	159.81	151.63	-0.0095169									45099200	15600800	56738100	5373900			2424500				2131100		83364900	141272600	84539300	150683000		1176300		3414680					73600600	139072700	179381900
P62861	40S ribosomal protein S30 (Small ribosomal subunit protein eS30)	FAU	S	5	No	____KVHGSLARAGKVR	0.999999	1191699150	2	25	4.28e-05	104.2	63.477	-0.15105													1593500	1752100	1175800	1367400		1296100	1144600	1209500	153805000	199370000	141546000	118982300	2472100	2688600	1943800		2639300	1930000	1803200	2061400	112721680	163934300	157519470
Q8N884	Cyclic GMP-AMP synthase (cGAMP synthase) (cGAS) (h-cGAS) (EC 2.7.7.86) (2'3'-cGAMP synthase) (Mab-21 domain-containing protein 1)	CGAS	S	57	Yes	GKFGPARKSGSRQKKSA	0.999426	1187720200	2	23	4.92e-21	170.23	150.94	0.22796														927890		1684870	462490		380420	439150	142386000	170527000	109075000	107956000	1586500	1863090	1211710	1199360	1390800	1797010	2253130	1575980	191644000	115585000	149372800
Q8IYA6	Cytoskeleton-associated protein 2-like (Radial fiber and mitotic spindle protein) (Radmis)	CKAP2L	S	31	Yes	LAAKGKLKSQNTKPYLK	1	1187663490	2	60	6.63e-07	124.42	99.998	0.20861													5847700	7202600	6210160	3933500	3158120	7340270	4976900	5106520	154699800	155423000	115013600	83837690	8483900	9948000	10031800	10054400	9623600	11499600	10470200	11055800	114275000	131876530	145942200
Q96JP5	E3 ubiquitin-protein ligase ZFP91 (EC 2.3.2.27) (RING-type E3 ubiquitin transferase ZFP91) (Zinc finger protein 757) (Zinc finger protein 91 homolog) (Zfp-91)	ZFP91	S	250	Yes	ETPKPRRKSGKVKEEKE	0.999981	1180867320	5	61	2.04e-45	212.21	185.11	-0.39061														1615420	758510	329540	713280	306130	355080	3023000	147828000	131941700	88028200	273751600	2323200	4302600	3225540	3397210	3326950	3039000	751010	746050	96233000	112730700	143241200
Q8N8U2	Chromodomain Y-like protein 2 (CDY-like 2)	CDYL2	S	126	No	KGYSGKPSSGGDRATKT	0.999885	1166680740	3	21	1.54e-65	247.91	236.87	-0.26892													1267400	1009300	1038300	1198200					164433000	139070000	150658000	164305000	2337700	978300	1687300	1586600		1276600		864040	159711100	83544000	172623000
Q15056	Eukaryotic translation initiation factor 4H (eIF-4H) (Williams-Beuren syndrome chromosomal region 1 protein)	EIF4H	S	24	No	GGGRGSRGSAGGHGSRS	1	1164075410	2	19	0	390.34	375.18	-0.033732													617460								152064500	178507200	136810500	26199600	1572400	652460	681790						153500000	136313500	203032000
Q99661	Kinesin-like protein KIF2C (Kinesin-like protein 6) (Mitotic centromere-associated kinesin) (MCAK)	KIF2C	S	192	Yes	PVNSVRRKSCLVKEVEK	0.999619	1160160080	2	23	4.07e-16	103.83	65.53	-0.71224																					148923000	149494000	147158000	81067300			283780						153444000	157057000	159733000
Q9UIG0	Tyrosine-protein kinase BAZ1B (EC 2.7.10.2) (Bromodomain adjacent to zinc finger domain protein 1B) (Williams syndrome transcription factor) (Williams-Beuren syndrome chromosomal region 10 protein) (Williams-Beuren syndrome chromosomal region 9 protein) (hWALp2)	BAZ1B	S	417	Yes	KGILNGQKSTGNSKSPK	0.993697	1144274970	3	30	3.41e-36	183	164.76	-3.5798														4338200			1282600	4303700	2299800		21305900	202879000	16321400	201703000		5375400	5218000				5020620	5002700	25283600	225890000	212474000
O00193	Small acidic protein	SMAP	S	63	Yes	RLVIGDHKSTSHFRTGE	0.995955	1130783720	6	63	3.56e-174	310.57	296.71	-0.15527																					176961100	182987000	136576800	30937600	666020								191665800	168170800	115517100
P84243	Histone H3.3	H3F3A	K	10	N/A	ARTKQTARKSTGGKAPR	0.988286	1129906760	2	2	7.69e-78	241.51	213.37	-0.14059													4471200	366580			249710					1123720000				270080	482480			346710
P19338	Nucleolin (Protein C23)	NCL	Y	473	N/A	GEKGQNQDYRGGKNSTW	0.998267	1128047880	2	11	3.2e-67	209.33	194.91	0.011234																			172520		121215000	162982000	162822000	158111000		873880		1258900	382780				100042000	160234000	97282800
Q9NWH9	SAFB-like transcription modulator (Modulator of estrogen-induced transcription)	SLTM	S	885	Yes	PSRPTSWKSEGSMSTDK	0.990551	1114216700	4	39	3.8e-196	316.12	300.57	-0.30772																					147625700	232571000	187802000	42898400									105685600	152574000	148534000
Q01780	Exosome component 10 (EC 3.1.13.-) (Autoantigen PM/Scl 2) (P100 polymyositis-scleroderma overlap syndrome-associated autoantigen) (Polymyositis/scleroderma autoantigen 100 kDa) (PM/Scl-100) (Polymyositis/scleroderma autoantigen 2)	EXOSC10	S	861	No	IAAKKIKQSVGNKSMSF	0.999999	1112858860	2	23	2.04e-09	137.69	99.963	-0.11405													3386000	1794500	1240300	2362600	500770	2245700	2250960	1096600	129971000	165061000	156362000	130936000	3582000	5652900	940480	3187800	2034800	5008700	2281850	2307600	33536000	149762000	163442000
Q9P016	Thymocyte nuclear protein 1 (Thymocyte protein Thy28)	THYN1	S	19	No	TSGSDKGLSGKRTKTEN	1	1107833330	9	69	1.52e-97	249.28	204.84	-0.25434													591010							311930	138193900	159595400	117809000	91253300			1133500				666090		109829200	156565000	186289000
Q7Z4V5	Hepatoma-derived growth factor-related protein 2 (HDGF-related protein 2) (HRP-2) (Hepatoma-derived growth factor 2) (HDGF-2)	HDGFL2	S	412	Yes	ELEREAKKSAKKPQSSS	0.999954	1105806820	1	27	2.43e-91	238.83	228.89	0.54094													6378700	151610		508940	2980000	2823100			118530000	146838000	113827000	40987900	24992800	5631400	7933300	4339470	18934100	16592200	10345490		140900000	93915810	136886000
P38159	RNA-binding motif protein, X chromosome (Glycoprotein p43) (Heterogeneous nuclear ribonucleoprotein G) (hnRNP G) [Cleaved into: RNA-binding motif protein, X chromosome, N-terminally processed]	RBMX	S	173	No	SAPSGPVRSSSGMGGRA	0.997673	1097169240	6	23	3.32e-114	252.76	229.46	0.38025																804200			974770		171114100	121825100	183123800	102581200				2430530	387860	980480		574400	85547900	139399700	125776800
Q9BXS6	Nucleolar and spindle-associated protein 1 (NuSAP)	NUSAP1	Y	403	N/A	RINFYKKTYKQPHLQTK	0.989661	1095543600	1	15	2.79e-11	148.56	135.64	-0.38387																					127031000	176439000	146043000	104048000									106350000	192820000	141798000
Q8WYP5	Protein ELYS (Embryonic large molecule derived from yolk sac) (Protein MEL-28) (Putative AT-hook-containing transcription factor 1)	AHCTF1	S	2233	Yes	ASPADGVKSKPRKTTEV	0.999287	1091650340	4	38	0	406.21	396.58	-0.00031624																			712250		118663900	135888100	133984100	157926400	2473760	778340	842870		2621700	764220	1126100		100001000	85142200	164678200
Q86U42	Polyadenylate-binding protein 2 (PABP-2) (Poly(A)-binding protein 2) (Nuclear poly(A)-binding protein 1) (Poly(A)-binding protein II) (PABII) (Polyadenylate-binding nuclear protein 1)	PABPN1	R	23	N/A	GGRGSGPGRRRHLVPGA	0.989677	1089923200	2	3	4.29e-166	287.38	272.96	0.1886																				2013200				457740000										220270000
P46100	Transcriptional regulator ATRX (EC 3.6.4.12) (ATP-dependent helicase ATRX) (X-linked helicase II) (X-linked nuclear protein) (XNP) (Znf-HX)	ATRX	S	1100	Yes	KRCKLLGKSSRKRQDCS	0.998866	1085988360	3	24	5e-05	94.309	75.178	0.21738																515000			726540	497590	59752940	208919000	161938000	144877000	595620								50131250	194666820	214581300
Q9BXS6	Nucleolar and spindle-associated protein 1 (NuSAP)	NUSAP1	S	305	Yes	LTKTPARKSAHVTVSGG	0.999998	1085125650	4	57	1.03e-281	358.25	346.81	0.016194													4906800	4568900	2623500	2324900		2794100	1767900	2301900	90170500	147621000	146361100	66706600	4497950	3614700	5247400	4121000	2987700	4434900	5490000	3828500	166246300	133310000	144310000
P46013	Proliferation marker protein Ki-67 (Antigen identified by monoclonal antibody Ki-67) (Antigen KI-67) (Antigen Ki67)	MKI67	S	2983	Yes	VSTRDPVKSQSKSNTSL	0.995548	1075780790	4	30	8.68e-184	297	291.44	0.21252									482730	2331050		1361700							836590		89616600	137233000	137194000	118494000		1190100	2038330	734690					68943000	288840000	138448000
Q13428	Treacle protein (Treacher Collins syndrome protein)	TCOF1	S	1438	Yes	GGDQSNPKSKKEKKKSD	0.998777	1075010450	4	26	9.37e-92	244.05	218.32	-0.29332									3976650		1481400	8828200									153976900	144148000	128225600	133646900									138472700	161367500	110646600
Q9GZR2	RNA exonuclease 4 (EC 3.1.-.-) (Exonuclease XPMC2) (Prevents mitotic catastrophe 2 protein homolog) (hPMC2)	REXO4	S	359	Yes	KPFKSQVKSGRPSLRLL	0.99994	1064163760	2	19	3.54e-05	92.707	71.968	-0.017349													7498600		7241400	7319500	2833000				122112000	160281000	149719000	113090000		9362100			8022100	12796000		11283000	78265000	136260000	138442000
Q9NZJ0	Denticleless protein homolog (DDB1- and CUL4-associated factor 2) (Lethal(2) denticleless protein homolog) (Retinoic acid-regulated nuclear matrix-associated protein)	DTL	S	416	No	WASQKKKESRPGLVTVT	0.999289	1043660830	3	28	3.82e-261	357.72	344.49	-0.01969															1770520	2784600			839610		175311000	112260400	143864000	164736200				1525100					191662000	101502500	49213900
Q03164	Histone-lysine N-methyltransferase 2A (Lysine N-methyltransferase 2A) (EC 2.1.1.43) (ALL-1) (CXXC-type zinc finger protein 7) (Myeloid/lymphoid or mixed-lineage leukemia) (Myeloid/lymphoid or mixed-lineage leukemia protein 1) (Trithorax-like protein) (Zinc finger protein HRX) [Cleaved into: MLL cleavage product N320 (N-terminal cleavage product of 320 kDa) (p320);MLL cleavage product C180 (C-term…	KMT2A	S	1294	Yes	ATTPASRKSSKQVSQPA	0.999698	1043056450	1	13	5.3e-26	186.05	154.34	0.35312										401840		256540	420300		927520			303600			110721000	150756000	125530000	132100000		509470	590180						86743000	146600000	165319000
P46013	Proliferation marker protein Ki-67 (Antigen identified by monoclonal antibody Ki-67) (Antigen KI-67) (Antigen Ki67)	MKI67	S	684	No	VIKHGPQRSMNKRQRRP	0.998586	1041829640	4	32	6.76e-05	96.113	75.529	-0.20343													503280		410330	934430		394310	336940		112775000	157107900	130543000	153958700	1752200	2342200	993230	800350	2445080	2828290	2289020	1406700	132754000	103015170	104835700
Q86WJ1	Chromodomain-helicase-DNA-binding protein 1-like (EC 3.6.4.12) (Amplified in liver cancer protein 1)	CHD1L	S	880	Yes	IYYFPRSKSAVLHSQSS	0.999963	1041471600	1	6	1.65e-18	147.73	136.63	-0.06583												1602500	11442000	10956000	12604000				9447700	8833400	254469000		296240000	282970000		28429000	28609000			30527000	26194000			15063000	12202000
Q9H2P0	Activity-dependent neuroprotector homeobox protein (Activity-dependent neuroprotective protein)	ADNP	S	607	Yes	EKADIPVKSSPQAAVPY	0.996209	1028260830	2	39	5.71e-50	196.95	184.76	0.041839									1298200	1364000	2494200	2234100	3402300	4400670	3286940	3662700	1065100	3007100	1876500	2723000	161286000	182824900	124929100	60597900	4786190	4993300	6773300	6413080	4217800	5924800	4157100	5247450	157445000	71105000	126376400
Q8N954	G patch domain-containing protein 11 (Coiled-coil domain-containing protein 75)	GPATCH11	S	134	Yes	PLNIKTGKSGIGHEASL	1	1027943160	2	28	9.51e-59	226.73	202.31	0.091168													3106100	2531400				1588900	1409300		108423000	153862000	126921000	124716000	561130	3932670	3502200	4370960	3766980				97660000	132262000	130157300
P38159	RNA-binding motif protein, X chromosome (Glycoprotein p43) (Heterogeneous nuclear ribonucleoprotein G) (hnRNP G) [Cleaved into: RNA-binding motif protein, X chromosome, N-terminally processed]	RBMX	S	337	No	SSRSDLYSSGRDRVGRQ	0.99959	1027677270	3	20	4.78e-99	208.12	201.65	0.090412											715790		2183400	2002850	2359810	704890	363080		770050	849850	98311600	144703000	121798000	84180000	2449900	5183000	4161020	3000240	1673810	1444970	1545970	1637940	140307700	116868300	145383500
Q96EY4	Translation machinery-associated protein 16	TMA16	Y	20	N/A	REKKVIHPYSRKAAQIT	0.999707	1027426540	2	40	3.3e-09	138.08	105.08	0.27535													395760								173397000	142859000	137408000	28219000		525450		253430					138972000	149380000	112226900
P18887	DNA repair protein XRCC1 (X-ray repair cross-complementing protein 1)	XRCC1	S	234	No	SPVSRAIGSTSKPQESP	0.999931	1025276430	3	25	1.97e-28	179.6	157.93	-0.55308	584230	807280	846440	1174900	561580	886770	926050	460200	8951300	854350	15153400		418170	633570	1703900	862430		530300	422720	553480	121782000	171144300	123438000	99386300	2395400		2890800	2307500		2742420		994440	99153200	124261000	126639000
Q96EY4	Translation machinery-associated protein 16	TMA16	S	21	No	EKKVIHPYSRKAAQITR	0.998914	1023394190	2	39	1.88e-06	116.52	69.674	-0.043969													480210	245020	300160						152884000	167118000	100416000	40219950	730880	759800	1532900	399050	674500				167562000	137657000	122527000
Q96ST2	Protein IWS1 homolog (IWS1-like protein)	IWS1	S	786	No	QATSKKGISRLDKQMRK	0.998256	1023078780	2	19	3.55e-05	96.936	57.723	-0.42987													744650	706900		565890		562180		321680	156308000	137611000	116669000	92615500		678980	1072600			696900			92759500	180628000	141306000
P35659	Protein DEK	DEK	S	71	No	VERLTMQVSSLQREPFT	0.998137	1020836550	7	28	9.05e-98	218.11	197.91	0.60562							1550900				1073700				6546970	7461010					59695100	142683700	172773700	109875700		1087200	3805200	8658070					113472700	76834900	135942700
Q5T0B9	Zinc finger protein 362	ZNF362	S	190	Yes	HGLLGPPKSERGRKKIK	0.994802	1016414130	4	53	1.72e-78	224.86	211	-0.53781																					144085600	139381500	66334500	42842900	648730	598910	874750		501440				146792000	154115600	183099000
Q8WYP5	Protein ELYS (Embryonic large molecule derived from yolk sac) (Protein MEL-28) (Putative AT-hook-containing transcription factor 1)	AHCTF1	S	2255	No	GRNRKKLSSYPKQILRR	0.999152	1015587730	3	45	7.87e-06	91.853	67.015	-0.10712													1233600		1370500	1237800		2272300	1335600	1546500	151306900	223755000	11385330	152958390	1353500	2128000	1784700	2787400	2429100	4228400	2718100	4107000	125486320	156258490	13279400
Q8WW12	PEST proteolytic signal-containing nuclear protein (PCNP) (PEST-containing nuclear protein)	PCNP	S	142	No	NIGRDTPTSAGPNSFNK	0.987701	1014126590	1	10	1.68e-35	160.04	139.84	0.55958													979060	1152100	646050	625400		694580	729580	321910	125257000	148259000	128825600	105616000	825870	1601000	895190	1117800		1040600		583650	96078200	156920000	128044000
O00541	Pescadillo homolog	PES1	S	13	No	EKKKYERGSATNYITRN	0.999993	1005811080	3	44	1.56e-49	214.81	194.9	0.49937																					157501700	130514400	97367900	47071700	505520	289310	660840			531310			171247000	145574000	132534900
Q9BTC0	Death-inducer obliterator 1 (DIO-1) (hDido1) (Death-associated transcription factor 1) (DATF-1)	DIDO1	S	571	Yes	PRNLVPKKSSFANVAAA	0.997557	1004035860	8	56	1.94e-196	301.92	298.06	0.3765																					100429000	167002000	84401800	41825900	524600	999540	4766830	1749490			702600		141799300	132876400	203062000
P62917	60S ribosomal protein L8 (Large ribosomal subunit protein uL2)	RPL8	S	130	No	DRGKLARASGNYATVIS	0.999993	1001408870	4	43	4.58e-182	311.81	297.39	0.22937													1306200	1766530		481090				1432960	151724700	172449000	140754000	75093200	2763740	4245100	1617400	687590	2291750	3105900	1880610	1010300	100289000	110174900	100766100
Q9P016	Thymocyte nuclear protein 1 (Thymocyte protein Thy28)	THYN1	S	12	No	PRKRLAGTSGSDKGLSG	0.99971	998165310	4	26	1.6e-25	183.03	144.16	0.2136													712880	2309510	1016600	2063920	495010	1508770	1054860	1649440	113524060	143241100	123110300	130700200	3628300	2950110	4493700	4833490	2086480	2599450	2283540	2253290	91291280	124968500	104963000
Q8N5P1	Zinc finger CCCH domain-containing protein 8	ZC3H8	S	56	No	QIPKKFRHSAISPKSSL	0.999462	998123040	2	44	4.74e-12	146.11	131.64	0.4365																					172045000	145633000	100072000	39684300	432380	308160							166598000	114880000	111093200
Q6PL18	ATPase family AAA domain-containing protein 2 (EC 3.6.1.3) (AAA nuclear coregulator cancer-associated protein) (ANCCA)	ATAD2	S	41	No	HIGRRRLRSAGAAQKKP	0.999673	995981970	2	40	3.03e-98	257.04	231.22	-0.28091													608510		558800	521750	530870	825290	755780		111835000	121687000	122892000	107859000		1573460	1452970	1331500	923740	2033940	2626800	1627560	127014000	90810000	147217000
Q9H5V7	Zinc finger protein Pegasus (Ikaros family zinc finger protein 5)	IKZF5	S	171	No	MVPIKGTRSSLSSKKMW	0.999503	990386900	6	53	2.04e-44	201.48	188.06	0.097855																					106209000	104132100	145600500	131336600									99486600	118232100	128462500
P35637	RNA-binding protein FUS (75 kDa DNA-pairing protein) (Oncogene FUS) (Oncogene TLS) (POMp75) (Translocated in liposarcoma protein)	FUS	S	513	No	GFGPGKMDSRGEHRQDR	0.990254	986976360	4	16	1.6e-18	160.72	148.99	-0.45163												2007610									157614000	74737200	44278000	141980000	3298820	723540		260510	1849980				200463000	153882000	163819000
Q9NYF8	Bcl-2-associated transcription factor 1 (Btf) (BCLAF1 and THRAP3 family member 1)	BCLAF1	S	881	Yes	RGRFNFKKSGSSPKWTH	0.999985	985701900	1	23	7.17e-25	172.8	138.54	1.081													14500000	11186000	10188000	8669600		6842900	4108100	7172600	88362000	103930000	106610000	87031000	17284000	17054000	15310000	14174000		13134000	10664000	8509700	111690000	135140000	121631000
Q13111	Chromatin assembly factor 1 subunit A (CAF-1 subunit A) (Chromatin assembly factor I p150 subunit) (CAF-I 150 kDa subunit) (CAF-I p150) (hp150)	CHAF1A	S	315	No	SSTSPFPTSTPLRRITK	0.979078	974923400	3	24	2.43e-11	110.35	104.69	0.00091231														1415100	3017100	2739100	1020800	1474600	2794400	2187000	20536000	102545900	197241000	31096200		873200	2510500	5317500		1853900	2474500		91618200	107460000	203177000
P46013	Proliferation marker protein Ki-67 (Antigen identified by monoclonal antibody Ki-67) (Antigen KI-67) (Antigen Ki67)	MKI67	S	3055	No	IMKRSLRTSAKRIEPAE	0.999961	974049200	1	19	8.84e-09	140.35	114.24	-0.98304																					154559000	118959000	101729000	83043900									103898000	124658000	168032000
Q5TBB1	Ribonuclease H2 subunit B (RNase H2 subunit B) (Aicardi-Goutieres syndrome 2 protein) (AGS2) (Deleted in lymphocytic leukemia 8) (Ribonuclease HI subunit B)	RNASEH2B	S	292	Yes	KALAKVDKSGMKSIDTF	0.999836	972934830	4	42	4.83e-26	185.77	158.67	0.56154										272570		153580	1840400	2784960		940770	263860	857210	310210	938220	130022000	114143000	128065000	112115000	706570	675730	1222900		782460	1288100	1277850	309640	101314000	114221000	119427490
Q9UK61	Protein TASOR (CTCL tumor antigen se89-1) (Retinoblastoma-associated protein RAP140) (Transgene activation suppressor protein)	TASOR	S	665	No	NSRGEAIISGKQRSSHS	1	968761120	4	21	1.22e-18	164.9	148.13	-1.4396													1087500		537320	612430		635450			114122200	142795420	107117010	106496100	852050	1243700			1085600				102607700	139626740	142070000
Q8N8U2	Chromodomain Y-like protein 2 (CDY-like 2)	CDYL2	S	99	Yes	HRPSDPGKSKGTSHKRK	0.999803	965123050	2	28	1.05e-49	192.32	155.76	-0.044608													2138180	1143200					643310		122352000	186769000	105797800	69040500	827360	1930100	2212300	2140300	3392400	1411100	1314200	1414500	141629000	111275100	143539100
Q7Z4V5	Hepatoma-derived growth factor-related protein 2 (HDGF-related protein 2) (HRP-2) (Hepatoma-derived growth factor 2) (HDGF-2)	HDGFL2	S	418	No	KKSAKKPQSSSTEPARK	0.997223	964529500	3	17	1.71e-34	145.69	138.14	-0.77895																	907570		264730		87317000	95482800	92211400	73941500	2385100		246250	428920	554590	465160		286680	119604300	57928000	344595000
Q8WV22	Non-structural maintenance of chromosomes element 1 homolog (Non-SMC element 1 homolog) (EC 2.3.2.27)	NSMCE1	S	263	No	KSNKKSLRSRQH_____	0.997943	953115860	1	11	0.00184	68.224	42.106	-0.95205															1243300		400760		2038000	2232300	79543000	160966000	128300000	263200000	2458100	2779700		2825500				3689200			154190000
Q08170	Serine/arginine-rich splicing factor 4 (Pre-mRNA-splicing factor SRP75) (SRP001LB) (Splicing factor, arginine/serine-rich 4)	SRSF4	S	84	No	DGSYGSGRSGYGYRRSG	0.999999	937019720	5	45	0	421.35	403.59	-0.094459													1324800	1614300	623430		495860	962640	1630900		100058800	130517400	106490000	80184700	1017700	1507400	3030790	1378300	1757600	1847600	2147200		102628000	148314000	144272500
Q5VTL8	Pre-mRNA-splicing factor 38B (Sarcoma antigen NY-SAR-27)	PRPF38B	S	40	No	GGATKPAVSGKQGNVLP	0.999898	935820730	2	5	7.03e-21	92.283	89.99	0.23394											4106910			634820								45221000	178950000	42282000										246072000	175653000
P38159	RNA-binding motif protein, X chromosome (Glycoprotein p43) (Heterogeneous nuclear ribonucleoprotein G) (hnRNP G) [Cleaved into: RNA-binding motif protein, X chromosome, N-terminally processed]	RBMX	S	332	No	RDSYSSSRSDLYSSGRD	0.99945	930493680	6	20	1.25e-192	319.99	313.87	0.22487	338060	269820	270560							1024400	1380200	1099800	2611700	2020510	460570	428420	237470	830600	139890		55873000	110112000	86696600	8799000	1410030	3957310	2112250	3615590	439110	975070		332720	102138000	125033000	102600000
Q13111	Chromatin assembly factor 1 subunit A (CAF-1 subunit A) (Chromatin assembly factor I p150 subunit) (CAF-I 150 kDa subunit) (CAF-I p150) (hp150)	CHAF1A	S	873	Yes	TPISLKRKSAGSMCITQ	0.999585	925126430	12	70	8.79e-24	161.99	130.92	-0.24658																					79590000	102266770	97828820	115576330			1547760				736450		97372200	121439000	156004100
Q86WJ1	Chromodomain-helicase-DNA-binding protein 1-like (EC 3.6.4.12) (Amplified in liver cancer protein 1)	CHD1L	S	891	No	LHSQSSSSSSRQLVP__	0.999666	914557000	1	6	9.24e-104	263.74	245.5	0.22971																					85497000	109430000											129230000	211430000	190230000
Q9NQ55	Suppressor of SWI4 1 homolog (Ssf-1) (Brix domain-containing protein 3) (Peter Pan homolog)	PPAN	S	443	Yes	KFPKTKDKSQGAQARRG	0.999637	913544429	2	48	4.73e-25	175.33	161.74	-0.24362										273010		191580	926880	8011120	3699469	4403300	496060	356640	2717100	11939360	110395000	73933600	105918000	126636000	1294000	860690	8858500	4754000	2652300	4540700	8733300	5280820	111253000	107005000	87313000
Q96ME7	Zinc finger protein 512	ZNF512	S	12	No	RLGAVPATSGPTTFKQQ	0.998588	900430930	2	24	2.41e-31	156.51	144.38	-0.39276												346760			835820	854400			676010		111772000	138840000	91673060	86240610	1099200	1425900	1125100	1252300	1134100	860280	920330	1011100	104194000	130254000	122511400
Q5T686	Arginine vasopressin-induced protein 1 (AVP-induced protein 1)	AVPI1	S	136	Yes	RIRRNWRKSGPTSYLHQ	0.999874	895855260	2	25	1.13e-06	120.57	112.01	-0.20809													1937200		1632310	547120			468040		50711770	218189930	145726200	29291800	5755000	3821300	3987000	664580	5423100		691510		10326200	166641700	129429000
P62917	60S ribosomal protein L8 (Large ribosomal subunit protein uL2)	RPL8	Y	67	N/A	AKVVFRDPYRFKKRTEL	0.99863	888631610	4	35	1.39e-09	141.08	126.2	0.23588													625900								110163000	119315000	95459500	85362500		366610							155751600	121302000	118512400
P49959	Double-strand break repair protein MRE11 (EC 3.1.-.-) (Double-strand break repair protein MRE11A) (Meiotic recombination 11 homolog 1) (MRE11 homolog 1) (Meiotic recombination 11 homolog A) (MRE11 homolog A)	MRE11	S	626	Yes	MSIIDAFKSTRQQPSRN	0.988166	883776330	4	15	1.8e-138	266.7	255.11	0.11981									1280300					2185400	2093300		278760	384090	718710		88388000	90159000	91026000	149258000	4258800			2024100	1609150	666470	2503850		97725000	70315000	148168400
Q9BZE4	Nucleolar GTP-binding protein 1 (Chronic renal failure gene protein) (GTP-binding protein NGB)	GTPBP4	S	623	No	DMKPKHLLSGKRKAGKK	0.999998	879875020	1	24	5.46e-06	116.37	78.096	0.12136													663970				513670				137880000	120787800	77085800	23577400	1755700	764110	604450	363260	1742800	636560			198203100	111010300	111149200
Q8N954	G patch domain-containing protein 11 (Coiled-coil domain-containing protein 75)	GPATCH11	S	110	Yes	LLQKMGYKSGQALGKSG	0.999529	871775540	2	32	2.29e-19	171.63	152.34	0.07092													4653480	5162300	1796000	2298920	859390	3509500	1062700	659300	84873600	113069000	120176000	97365400	3819000	796680	3522400	3349600	4161260	4761100	4592410	4492100	71022400	128806000	122144000
Q13569	G/T mismatch-specific thymine DNA glycosylase (EC 3.2.2.29) (Thymine-DNA glycosylase) (hTDG)	TDG	S	85	Yes	KKPVESKKSGKSAKSKE	0.993514	867895390	3	33	1.14e-129	276.38	271.04	-0.021121													108300	139090		149260				230320	86766000	179583680	129616700	62580500	1300600	875080	116680	845790	852360				45327580	105649900	75164650
P62750	60S ribosomal protein L23a (Large ribosomal subunit protein uL23)	RPL23A	S	64	Yes	RQPKYPRKSAPRRNKLD	0.999959	861005560	6	42	2.93e-183	297	290.13	0.23517														1730100			2162200				168708900	87912400	29686800	29189500	2551700	2509000	3302900		6296670	4738290	2423300		171845000	200679900	110028400
Q9GZR7	ATP-dependent RNA helicase DDX24 (EC 3.6.4.13) (DEAD box protein 24)	DDX24	S	813	No	QKTKYPTQSGKPPLLVS	0.999979	853879600	2	29	3.79e-194	285.82	278.95	0.24456												2747060									31307000	83377000	110554000	167605000								811440	88420000	70758100	141783000
Q2NL82	Pre-rRNA-processing protein TSR1 homolog	TSR1	S	58	No	RVDQRHRASQLRKQKKE	0.999997	852623860	3	54	7.36e-25	161.99	145.46	-0.41741													425620								135147400	147573000	72797500	44637700	1300100		336460	170850	1965810	793210	362510		151511000	115364800	114391000
P46782	40S ribosomal protein S5 (Small ribosomal subunit protein uS7) [Cleaved into: 40S ribosomal protein S5, N-terminally processed]	RPS5	Y	48	N/A	AVKEKYAKYLPHSAGRY	0.999999	849713500	2	23	4.59e-07	130.75	98.333	0.042737																		509730		422510	111086000	118592000	104951000	90950400	406800					732960			82688100	119768000	115260000
P83731	60S ribosomal protein L24 (60S ribosomal protein L30) (Large ribosomal subunit protein eL24)	RPL24	S	149	No	KIVKPVKVSAPRVGGKR	1	847005530	2	27	2.5e-11	129.82	124.35	0.19805															593390	628180					83815500	113769000	124538100	105116000				439660					89962000	86566400	116876300
Q8IY37	Probable ATP-dependent RNA helicase DHX37 (EC 3.6.4.13) (DEAH box protein 37)	DHX37	S	147	No	GQEKISSLSGAHRKRRR	1	844738180	2	29	6.18e-25	177.78	113.05	-0.15346													2143400	2100500	1213300	1555900	512380		953600		35715000	164027000	31071000	112081800	2291200	2772200	1874600	2560000	2335400	2549100	1498700	2744900	123118000	151014000	42181000
Q00839	Heterogeneous nuclear ribonucleoprotein U (hnRNP U) (GRIP120) (Nuclear p120 ribonucleoprotein) (Scaffold-attachment factor A) (SAF-A) (p120) (pp120)	HNRNPU	S	746	No	QRGGGGGGSGGIGYPYP	1	844516190	9	46	3.35e-41	147.28	140.22	0.012833																					92287300	119753400	100099200	65518400		370900	943390						83073900	102109900	133496000
Q9H7N4	Splicing factor, arginine/serine-rich 19 (SR-related C-terminal domain-associated factor 1) (SR-related and CTD-associated factor 1) (SR-related-CTD-associated factor) (SCAF) (Serine arginine-rich pre-mRNA splicing factor SR-A1) (SR-A1)	SCAF1	S	936	No	RSGGGSGGSGGQVSLKK	0.999999	843780170	2	11	4.97e-34	162.81	154.52	0.7099													1005200	998540	955750	904350	528130	669550			122250000	131410000	92652100	41932000	2244200	1240600		1022100		1296600	955290	634260	118400000	115219000	110155000
Q9ULW0	Targeting protein for Xklp2 (Differentially expressed in cancerous and non-cancerous lung cells 2) (DIL-2) (Hepatocellular carcinoma-associated antigen 519) (Hepatocellular carcinoma-associated antigen 90) (Protein fls353) (Restricted expression proliferation-associated protein 100) (p100)	TPX2	S	358	Yes	DINLLPSKSSVTKICRD	0.989938	836670660	3	23	1.08e-35	162.64	156	-0.20039												480460	1451180	710000	789850	1449220					146880200	132491000	88298000	50910000	3357810	4368100	1025100	1660010					119508500	90058000	98660000
P62753	40S ribosomal protein S6 (Phosphoprotein NP33) (Small ribosomal subunit protein eS6)	RPS6	S	244	Yes	SLRASTSKSESSQK___	0.998959	835119650	1	11	2.23e-54	213.67	197.35	0.10774													2758400		1524900	1547300		1621200		791350	116448000	89359000	132810000	72144000	2603100	2244500	2500400	2513200	1408400	2008800	2028900	1671200	73388000	94517000	125830000
Q14980	Nuclear mitotic apparatus protein 1 (Nuclear matrix protein-22) (NMP-22) (Nuclear mitotic apparatus protein) (NuMA protein) (SP-H antigen)	NUMA1	S	2062	No	NTPKKLGNSLLRRGASK	0.999999	829310370	2	34	9.64e-06	107.79	56.343	0.029325																					101438000	116702000	102203000	71766900		565240	920510	1587200		984430	985000	800690	95031400	111277000	106415000
Q96PK6	RNA-binding protein 14 (Paraspeckle protein 2) (PSP2) (RNA-binding motif protein 14) (RRM-containing coactivator activator/modulator) (Synaptotagmin-interacting protein) (SYT-interacting protein)	RBM14	S	663	No	YLRAAQMHSGYQRRM__	0.999262	828162020	3	17	1.28e-06	125.74	109.92	0.072951													1560800		936400	986270	494730		591520		100753000	99383000	114799000	98621700			1675500			2056600		1505400	90193600	116737000	88254000
Q15054	DNA polymerase delta subunit 3 (DNA polymerase delta subunit C) (DNA polymerase delta subunit p66) (DNA polymerase delta subunit p68)	POLD3	S	284	Yes	ATPAGLKKSSKKAEPVK	0.997552	827887590	3	38	2.58e-57	190.82	179.84	-0.051909																					107159100	122145000	93982500	76723000	382270	754020							93262700	112026000	100038000
P10412	Histone H1.4 (Histone H1b) (Histone H1s-4)	HIST1H1E	S	102	No	VQTKGTGASGSFKLNKK	0.999998	821450600	2	49	4.73e-15	147.33	127.05	-0.36875													5698400	5712700	3398600	1138700	1869000	3167900	2318100	2230100	152816500	168328700	14269700	75748100	7402000	10376000	8220300	5975800	7559500	8652300	2434000	5341000	144234100	156083800	14831000
Q9UIG0	Tyrosine-protein kinase BAZ1B (EC 2.7.10.2) (Bromodomain adjacent to zinc finger domain protein 1B) (Williams syndrome transcription factor) (Williams-Beuren syndrome chromosomal region 10 protein) (Williams-Beuren syndrome chromosomal region 9 protein) (hWALp2)	BAZ1B	S	347	No	HVHLKKSLSGSPLKVKN	0.999997	820920880	2	18	4.2e-07	125.57	50.728	0.36541														1773800	1177000	1014400	581980				85627400	128419000	95924000	81884800			2280300		1410200		1543800		60419200	125754000	131467000
Q15651	High mobility group nucleosome-binding domain-containing protein 3 (Thyroid receptor-interacting protein 7) (TR-interacting protein 7) (TRIP-7)	HMGN3	S	27	No	TKQEPTRRSARLSAKPA	0.999515	820248800	3	28	2.97e-80	246.64	232.26	-0.09839										168630											110878000	118139000	135108000	92531800	906990	887590	1029550	433260	734690	1243090			83457000	102890000	74605000
Q13151	Heterogeneous nuclear ribonucleoprotein A0 (hnRNP A0)	HNRNPA0	S	135	No	AEIIADKQSGKKRGFGF	1	812039570	3	17	1.01e-58	225.17	205.12	0.17598													323170		462210	397120					113071000	119252000	119426000	105611000	643740	471430							98194100	114979000	65896300
Q96ST2	Protein IWS1 homolog (IWS1-like protein)	IWS1	S	802	Yes	KFTDIRKKSRSAHAVKI	0.995945	804684100	3	58	1.26e-19	144.09	101.75	-0.095273													19136820	15565000	12387000	23192610	2863770	12036870	10707390	16209000	12413300	70050680	72884200	87852650	14858700	13620500	19293900	23709300	16586600	18270400	19842650	23548740	50550200	75170900	131483400
Q9NY93	Probable ATP-dependent RNA helicase DDX56 (EC 3.6.4.13) (ATP-dependent 61 kDa nucleolar RNA helicase) (DEAD box protein 21) (DEAD box protein 56)	DDX56	S	516	No	HKKRKKLSSSCRKAKRA	0.999266	801178320	3	21	3.46e-05	96.034	82.849	-0.5673													645790	647860	2122210	282100	662200	622640		965850	86110600	115210600	96930000	112521000	1946980	592690		1467400		1333700		1459900	55315600	105547000	103811000
Q8IYL3	UPF0688 protein C1orf174	C1orf174	S	12	No	RKLTGAVRSSARLKARS	0.999696	785547930	4	26	1.27e-34	199.33	162.81	-0.36951														278600	229670	355410					123937000	118579840	91357600	41871820		720620							24090200	127154000	128522370
O43150	Arf-GAP with SH3 domain, ANK repeat and PH domain-containing protein 2 (Development and differentiation-enhancing factor 2) (Paxillin-associated protein with ARF GAP activity 3) (PAG3) (Pyk2 C-terminus-associated protein) (PAP)	ASAP2	S	939	Yes	PPAPMPRKSQATKLKPK	0.999993	785420500	1	24	0.00322964	59.35	32.302	-0.24199													14712000	21941000	15730000	17583000	6043600		14794000	17195000		224366000	217452000	14132000	18888000	23490000		26293000	17214000	29381000	24171000	24228000	10021000	11492000	11976000
P61927	60S ribosomal protein L37 (G1.16) (Large ribosomal subunit protein eL37)	RPL37	S	6	No	___MTKGTSSFGKRRNK	0.99921	758857790	1	28	1.71e-09	139.02	119.82	0.050118													1571500	1985000	1331900	1561500	837970	2194500	1231600	1165700	87820100	106870000	98452100	78891900	1783000	2182100	2542500	2261600	2062200	2814000	1689700	2646600	60236400	95541500	100293450
Q9BRD0	BUD13 homolog	BUD13	S	424	No	GKKAAHMYSGAKTGLVL	0.999795	758799960	4	35	2.28e-17	158.79	137.02	-0.78425																					101450700	111850000	83554300	92410700	779190		451120	363760	407730		626590	578870	82646000	74785500	106771400
Q92796-2	Disks large homolog 3 (Neuroendocrine-DLG) (Synapse-associated protein 102) (SAP-102) (SAP102) (XLMR)	DLG3	S	255	No	TGMIESNRSIKTKRKKS	0.999957	758344980	3	29	1.16e-44	208.33	182.6	0.16495									3113300	4578600	4634900	9719400	942020	1178900	847260	323760				455290	81991300	107308000	88461500	94514500	932150	1339100		1246900					68037000	103747000	103103000
Q9BQ39	ATP-dependent RNA helicase DDX50 (EC 3.6.4.13) (DEAD box protein 50) (Gu-beta) (Nucleolar protein Gu2)	DDX50	S	680	No	TSSNSRQRSGWSSGRSG	0.99926	758061900	2	25	2.35e-07	125.71	112.13	-0.78728													2142400	1692400	1520700			2144700	1484800	1448400	88461100	96508500	81680700	50507000	3296700	3781400	3057200	2941700	3190600	4078300	3306400	2873900	92817800	122318200	104185100
P46776	60S ribosomal protein L27a (Large ribosomal subunit protein uL15)	RPL27A	S	106	No	APIIDVVRSGYYKVLGK	0.996292	757378880	1	10	1.47e-12	110.35	104.53	0.35053										414200			8228800	7844800			1052900		2124200	1297600	6872200	23583900	198646000	35628000	6691200			8376400	1974600				13057000	16025080	189137000
Q8N8U2	Chromodomain Y-like protein 2 (CDY-like 2)	CDYL2	S	121	No	LAKPKKGYSGKPSSGGD	0.99994	754019160	1	12	2.29e-108	268.35	247.4	0.89207													1261700	1181300	803840			1017400	615320	1190700	145455000	94065600	86912700	97633000	2641700	1523900	1421200	2094600	1973500		1867900	1322900	56829700	79641000	99694500
Q14980	Nuclear mitotic apparatus protein 1 (Nuclear matrix protein-22) (NMP-22) (Nuclear mitotic apparatus protein) (NuMA protein) (SP-H antigen)	NUMA1	S	2047	No	TKQADRRQSMAFSILNT	0.992714	748839700	3	21	1.08e-41	174.62	154.62	-0.033439																					51493000	78253800	93286900	119282000			1929600						78099700	79495000	126889700
Q9NVP1	ATP-dependent RNA helicase DDX18 (EC 3.6.4.13) (DEAD box protein 18) (Myc-regulated DEAD box protein) (MrDb)	DDX18	S	662	Yes	IFKHISKKSSDSRQFSH	0.998847	747348140	2	14	3.66e-21	157.49	144.39	-0.30863																					94434200	119625500	126749500	19218200									58037200	131307100	90356300
Q9UQ84	Exonuclease 1 (hExo1) (EC 3.1.-.-) (Exonuclease I) (hExoI)	EXO1	S	414	Yes	KGLNLPRKSSIVKRPRS	0.899768	744949200	2	13	1.66e-06	100.38	78.7	0.72446													698250	438840	1143600	1601410	348500	534880		454750	69745700	84709700	124589500	116676400	1449100		758420	1715370		792890	805490	1107500	69280000		125137000
Q9BQI6	SMC5-SMC6 complex localization factor protein 1 (Ankyrin repeat domain-containing protein 32) (BRCT domain-containing protein 1) (Smc5/6 localization factor 1)	SLF1	S	333	Yes	GVEHEKIKSTLRRHIYN	0.999654	744356010	1	17	1.63e-06	129.47	70.116	0.070713																					116239000	97203200	84856000	27221000	790130	507060	969830	402980		491200	488580	275760	105310970	110948200	97352100
P46100	Transcriptional regulator ATRX (EC 3.6.4.12) (ATP-dependent helicase ATRX) (X-linked helicase II) (X-linked nuclear protein) (XNP) (Znf-HX)	ATRX	S	460	Yes	LEKKDISKSEAKLSRKQ	0.98509	742282700	2	15	1.3e-06	119.68	60.482	-0.16381															384330	150250					108552000	78497000	100922000	113790000	288260			326860					107605000	98308000	44370000
Q02880-2	DNA topoisomerase 2-beta (EC 5.6.2.3) (DNA topoisomerase II, beta isozyme)	TOP2B	S	4	Yes	_____MAKSGGCGAGAG	1	738438150	2	12	7.92e-137	257.73	252.93	0.54411														2331600	3919300				814010	781760	5610900	108219000	183269000	144000000	1042900	2223100	2321400	3921100	604880				3916300	73410000	52690700
P46100	Transcriptional regulator ATRX (EC 3.6.4.12) (ATP-dependent helicase ATRX) (X-linked helicase II) (X-linked nuclear protein) (XNP) (Znf-HX)	ATRX	S	488	Yes	TEEQRTNKSTGGEHKKS	0.959564	734698290	2	4	3.41e-179	281.96	269.75	0.42201										1246300	353700	928990							201100		50237000	111220000	142251000	87276000									98330000	82409000	103400000
P22415	Upstream stimulatory factor 1 (Class B basic helix-loop-helix protein 11) (bHLHb11) (Major late transcription factor 1)	USF1	S	189	Yes	RTHPYSPKSEAPRTTRD	0.999201	731481500	3	24	2.02e-119	264.31	247.94	0.15515																					93813000	95827000	104070400	89173400									86052300	76134000	103208200
P42696	RNA-binding protein 34 (RNA-binding motif protein 34)	RBM34	S	400	Yes	KTAEGHPKSLFIGEKAV	1	723589420	1	1	0.00191924	71.692	37.183	0.06414											775020		10117000	10083000	14379000	12337000	2904400	2706000	3381200	3129500	351490000	1266800		307690000							3330500
P26583	High mobility group protein B2 (High mobility group protein 2) (HMG-2)	HMGB2	S	181	No	KGPGRPTGSKKKNEPED	1	721558350	4	28	1.28e-21	169.76	105.52	0.11801													1774170	367150		329060	300290		439200	211280	123334000	113205700	62624400	43778700	1845240	558490	687170		1190990	219040	848050	776600	100758700	81770100	92894220
Q15050	Ribosome biogenesis regulatory protein homolog	RRS1	S	248	No	PKEKVPRGSGKKRKFQP	1	721461910	2	32	2.92e-13	148.69	118.55	0.27488				696940									1055000			2329730	188100	1101780		1718320	110084200	116915000	105754600	135162000	3076000	3246800	5132200	4047000	1269800	2673970	2225510	1989500	50779000	71465700	37287560
Q9Y3A4	Ribosomal RNA-processing protein 7 homolog A (Gastric cancer antigen Zg14)	RRP7A	S	150	Yes	STESHPVKSGIHKWISD	0.999744	718726430	1	16	6.11e-105	258.36	233.17	0.0084358																					93934600	99109900	130043000	37134600	1304300	936300	1031400		1632230				99871800	83934600	92145300
P35251	Replication factor C subunit 1 (Activator 1 140 kDa subunit) (A1 140 kDa subunit) (Activator 1 large subunit) (Activator 1 subunit 1) (DNA-binding protein PO-GA) (Replication factor C 140 kDa subunit) (RF-C 140 kDa subunit) (RFC140) (Replication factor C large subunit)	RFC1	S	328	No	AIMKRKEESSYKEIEPV	0.999909	715817600	2	18	4.83e-166	322.23	297.04	-0.26162												5501200	815220			712730					186722000	15643500		88489000	632700		393640						31490400	128918000	118242800
P35251	Replication factor C subunit 1 (Activator 1 140 kDa subunit) (A1 140 kDa subunit) (Activator 1 large subunit) (Activator 1 subunit 1) (DNA-binding protein PO-GA) (Replication factor C 140 kDa subunit) (RF-C 140 kDa subunit) (RFC140) (Replication factor C large subunit)	RFC1	S	501	No	VETEMKKESKLERTPQK	0.997884	713539800	5	28	3.87e-192	316.12	309.82	0.80503																					91320300	107907500	89558000	38998800									71870000	111045700	98314300
Q9NR11	Zinc finger protein 302 (Zinc finger protein 135-like) (Zinc finger protein 140-like) (Zinc finger protein 327)	ZNF302	S	258	Yes	KKLLNSNKSGAAFNQSK	1	709109360	3	21	6.26e-65	225.79	207.63	0.030773																					132483500	109484000	97893200	57070400	732760				759900		511700		4990000	96479000	111906400
P49916	DNA ligase 3 (EC 6.5.1.1) (DNA ligase III) (Polydeoxyribonucleotide synthase [ATP] 3)	LIG3	S	216	No	VTSPVKGASFVTSTNPR	1	705509020	4	39	1.6e-202	310.99	291.59	-0.47454														3242570	7003100	5408900	3943170	6070940	4670500		39689000	72364000	68679170	74971800	8138290	4686880	11803650	746740	8409000		697550	3137660	36775400	65759100	91475600
P08621	U1 small nuclear ribonucleoprotein 70 kDa (U1 snRNP 70 kDa) (U1-70K) (snRNP70)	SNRNP70	S	360	No	RERRRSHRSERERRRDR	0.995671	703259480	3	49	9.78e-10	140.45	105.75	-0.56586													7324480	5976800	3877500			617400	343820	2366670	78799200	80780600	74268800	80343100	4636120	8151220	7495770	4745500	3275770	2154500	1961700	1867330	136344000	98044100	53432200
O96028	Histone-lysine N-methyltransferase NSD2 (EC 2.1.1.43) (Multiple myeloma SET domain-containing protein) (MMSET) (Nuclear SET domain-containing protein 2) (Protein trithorax-5) (Wolf-Hirschhorn syndrome candidate 1 protein)	NSD2	S	583	Yes	MEAASSLKSQAATKNLS	0.999572	699895430	2	25	3.4e-65	228.7	218.89	0.076441													670640	765590	580140						88425100	100736000	87625900	81521300	564160		804560	663440	1241480	852660	718560		54862900	98553000	99764900
P47914	60S ribosomal protein L29 (Cell surface heparin-binding protein HIP) (Large ribosomal subunit protein eL29)	RPL29	S	26	No	RNGIKKPRSQRYESLKG	0.999998	692407280	6	39	2.89e-47	176.05	162.63	0.51396																					61399300	104181100	95968800	36848000	3148900	4079550	3070850			2496900	787680		107632800	86040000	82755900
P46013	Proliferation marker protein Ki-67 (Antigen identified by monoclonal antibody Ki-67) (Antigen KI-67) (Antigen Ki67)	MKI67	S	621	Yes	VPKRGGRKSGNLPSKRV	1	684988830	3	41	1.05e-78	227.67	216.69	-0.50607													2619400	2579500		2452200		2915260		1942300	48776300	78684000	84449000	54369100	4547070	2573100	6804280	4097300	4299040	4912310	4195340	4931930	59074400	104610000	102842000
P46087	Probable 28S rRNA (cytosine(4447)-C(5))-methyltransferase (EC 2.1.1.-) (Nucleolar protein 1) (Nucleolar protein 2 homolog) (Proliferating-cell nucleolar antigen p120) (Proliferation-associated nucleolar protein p120)	NOP2	S	790	No	PPTVSPIRSSRPPPAKR	0.977034	681704400	2	13	2.22e-81	190.37	190.37	-0.086925																					11936500	110519000	155340800	190288200									15943500	35520300	91698300
Q99729-3	Heterogeneous nuclear ribonucleoprotein A/B (hnRNP A/B) (APOBEC1-binding protein 1) (ABBP-1)	HNRNPAB	S	255	No	NRNRGNRGSGGGGGGGG	0.995858	681468600	2	10	0	369.38	356.27	0.26945																					83948000	118782000	100709700	44432000									60528000	93126200	105253300
Q9Y2S6	Translation machinery-associated protein 7 (Coiled-coil domain-containing protein 72)	TMA7	S	2	No	_______MSGREGGKKK	0.999998	680253390	1	12	3.39e-92	249.75	241.47	-0.057082													268050	421480	600400	534460	760300	411430			70194000	76025600	46468000	51564400	3421740		3229360	265910	5491450	3098600	215210		97082000	132620000	87491000
Q6ZU65	Ubinuclein-2	UBN2	S	311	Yes	VVALNSHKSEKKKKRYK	0.995919	678399140	2	27	2.02e-78	241.51	221.82	-0.04533													975520	702690		356130					104252000	122118000	86961500	68236300	923740	761810	747080	934550	451120				86519600	123185000	38210800
Q49A26	Putative oxidoreductase GLYR1 (EC 1.-.-.-) (3-hydroxyisobutyrate dehydrogenase-like protein) (Cytokine-like nuclear factor N-PAC) (Glyoxylate reductase 1 homolog) (Nuclear protein NP60) (Nuclear protein of 60 kDa)	GLYR1	S	148	No	MGEGKKRVSSGSSERGS	0.999954	675366580	5	30	9.15e-84	232.17	223.89	-0.45335												2244900								728580	73524400	137276600	83873000	48824200									63280600	135678700	80566400
P46013	Proliferation marker protein Ki-67 (Antigen identified by monoclonal antibody Ki-67) (Antigen KI-67) (Antigen Ki67)	MKI67	S	2477	No	PESFKTSRSSKQRLKIP	0.998857	673633500	3	17	2.23e-66	230.36	208.79	0.16599																					75676500	107612500	79846100	72859300									65105000	79720400	85672700
P62906	60S ribosomal protein L10a (CSA-19) (Large ribosomal subunit protein uL1) (Neural precursor cell expressed developmentally down-regulated protein 6) (NEDD-6)	RPL10A	S	50	No	DPQKDKRFSGTVRLKST	0.99946	673610940	3	21	3.25e-54	216.34	204.21	0.2532													677450								99190900	96623500	90898300	88398100	953210					594980			76076400	112131000	15551400
P61927	60S ribosomal protein L37 (G1.16) (Large ribosomal subunit protein eL37)	RPL37	S	7	No	__MTKGTSSFGKRRNKT	0.999851	669356280	2	29	8.75e-19	166.07	142.34	-0.35237															1440200	900510	602130	1864100	977800	970700	62673400	97366200	103742000	63183000	1313800		3179200		2342200		1714300	1386100	44009200	73553320	107909120
P49916	DNA ligase 3 (EC 6.5.1.1) (DNA ligase III) (Polydeoxyribonucleotide synthase [ATP] 3)	LIG3	S	230	No	NPRKFSGFSAKPNNSGE	0.999991	663453960	2	21	1.54e-138	268.6	257.98	0.27027																					82000700	102942600	93696600	62413800					583460				24655600	100892200	109602000
Q6PJP8	DNA cross-link repair 1A protein (SNM1 homolog A) (hSNM1) (hSNM1A)	DCLRE1A	S	675	Yes	SKVKVFTKSAHGGLQRG	0.999993	661570570	2	49	4.3e-25	178.46	165.96	0.12579													9378310	1822700	2788400	2155100	1003000	1460900	8151660	1999100	43435000	92470900	66878200	81102000	12452700	12012000	14915000	14152400	13930800	14568000	14256600	3295600	72448300	50524400	66010000
Q92766	Ras-responsive element-binding protein 1 (RREB-1) (Finger protein in nuclear bodies) (Raf-responsive zinc finger protein LZ321) (Zinc finger motif enhancer-binding protein 1) (Zep-1)	RREB1	S	567	Yes	NAHLLQSKSGTQPHAAT	1	656422900	3	24	4e-25	177.78	147.57	0.45574															6496000	3792300	3368600	3218100	2393500		66386400	80092100	89094000	68018500	8511000	4350300	8124500	9069900	4941200	6050700	6339800	5750200	68374000	70954900	61762100
Q15014	Mortality factor 4-like protein 2 (MORF-related gene X protein) (Protein MSL3-2) (Transcription factor-like protein MRGX)	MORF4L2	S	38	No	QRSKMRGASSGKKTAGP	0.998549	656002040	2	31	3.52e-08	126.55	100.43	-0.7747													2251100	1395000	951160		421620	1772400	527240	2317100	88507500	98798000	81216190	80527400	2560300	2260100	1868600	1913600	1684000	2026100	2766440	1586800	73641190	105547000	71641200
Q8TAD8	Smad nuclear-interacting protein 1 (FHA domain-containing protein SNIP1)	SNIP1	S	6	Yes	___MKAVKSERERGSRR	0.999914	653307510	5	26	3.66e-18	166.69	166.69	0.080916													1340140								90465500	36174100	82064400	94595200	1487690	198940	693170		736250	1018420			128095000	85499100	83975300
P18615	Negative elongation factor E (NELF-E) (RNA-binding protein RD)	NELFE	S	71	Yes	EQAKQLVKSGAISAIKA	1	651607860	3	35	2.18e-57	218.15	176.07	0.47862													2442600	2060600	1780900	1559650	611290		812660	1589900	70325800	108061000	76905900	74327050		3460100	2212600	2279800	3006010	2509300	2066900	1525000	58693200	85114400	81565800
E9PLD3	Uncharacterized protein		S	65	No	SARANITLSGKKRRKLL	0.99999	647771990	3	37	8.46e-13	144.77	89.456	0.56476										343520						508660		1294900	547350	476810	64117300	86136100	177387000	51353650		862930		970890	870000	913790	1388500		41540000	77360990	78732890
Q8WWQ0	PH-interacting protein (PHIP) (DDB1- and CUL4-associated factor 14) (IRS-1 PH domain-binding protein) (WD repeat-containing protein 11)	PHIP	S	1591	Yes	KPVKRKMKSSVLPKAST	0.995155	643236570	2	31	0.000129376	82.287	56.169	0.24989													376970			323180		543790			68704400	99911100	78665800	77871100	654480		576230	220490		888000	604310	605130	51446300	90082400	87600290
Q14980	Nuclear mitotic apparatus protein 1 (Nuclear matrix protein-22) (NMP-22) (Nuclear mitotic apparatus protein) (NuMA protein) (SP-H antigen)	NUMA1	S	1852	No	SQASLRATSSTQSLARL	0.998151	642480790	2	9	3.66e-59	183.77	169.92	0.21083																					102783000	101670000	97353400	94989000	1351100	1336200	1417500	1321600	1277700	1599890				114259000	116685000
Q9NY93	Probable ATP-dependent RNA helicase DDX56 (EC 3.6.4.13) (ATP-dependent 61 kDa nucleolar RNA helicase) (DEAD box protein 21) (DEAD box protein 56)	DDX56	S	532	No	AKSQNPLRSFKHKGKKF	0.999493	641366330	3	38	2.34e-06	116.52	97.941	0.45725															764160						85364200	93060700	83946400	53135400					822570				69032000	89861100	78272600
Q8WUB8	PHD finger protein 10 (BRG1-associated factor 45a) (BAF45a) (XAP135)	PHF10	S	361	No	PRKDGPKRSVLSKSVPG	0.99931	630714560	3	29	5.87e-30	169.3	155.63	-0.36004												126970									88890600	85292600	84229300	27381800	245890								94389700	86249400	75978700
P46013	Proliferation marker protein Ki-67 (Antigen identified by monoclonal antibody Ki-67) (Antigen KI-67) (Antigen Ki67)	MKI67	S	598	No	VASDQRRRSCKTAPASS	0.996618	630291380	1	15	2.88e-61	228.61	217.81	-0.14372																170380					131765000	82475000	53537000	21174000									88018000	95229000	53578000
Q9NR30	Nucleolar RNA helicase 2 (EC 3.6.4.13) (DEAD box protein 21) (Gu-alpha) (Nucleolar RNA helicase Gu) (Nucleolar RNA helicase II) (RH II/Gu)	DDX21	S	751	No	RFRGQREGSRGPRGQRS	0.999423	625703190	4	26	4.21e-29	169.65	147.55	-0.14273									159290	289880						5553100					84445600	198219100	36003200	12709000		490380	773040		12067000	688140	335160		97760000	66572200	60567200
P46100	Transcriptional regulator ATRX (EC 3.6.4.12) (ATP-dependent helicase ATRX) (X-linked helicase II) (X-linked nuclear protein) (XNP) (Znf-HX)	ATRX	S	1192	No	KKRNSLRTSTKRKQADI	0.995698	623185050	3	12	2.35e-13	150.27	139.01	-0.57275																					21051500	76197000	92094900	48897600	362730				434120				69953000	121336000	99028900
P07305	Histone H1.0 (Histone H1') (Histone H1(0)) [Cleaved into: Histone H1.0, N-terminally processed]	H1F0	S	7	No	__MTENSTSAPAAKPKR	0.999564	621370190	4	26	1.67e-38	189.3	182.69	0.11701									9952500	20168900	21399800	25215800		394190							47154000	28565000	44222300	152723000									29541000	28304700	52540000
Q96T88	E3 ubiquitin-protein ligase UHRF1 (EC 2.3.2.27) (Inverted CCAAT box-binding protein of 90 kDa) (Nuclear protein 95) (Nuclear zinc finger protein Np95) (HuNp95) (hNp95) (RING finger protein 106) (RING-type E3 ubiquitin transferase UHRF1) (Transcription factor ICBP90) (Ubiquitin-like PHD and RING finger domain-containing protein 1) (hUHRF1) (Ubiquitin-like-containing PHD and RING finger domains pro…	UHRF1	S	388	No	SKKKAKMASATSSSQRD	0.999985	616345970	2	21	1.9e-49	214.81	202.62	-0.31309													1462400	1127600	1374400	989610	825700			990020	102073000	127566300	20518100	93890700	2565910		3151200	1050800	2555430	2053500	2056700		88202500	117726900	25974600
P84101	Small EDRK-rich factor 2 (Gastric cancer-related protein VRG107) (Protein 4F5-related) (4F5rel) (h4F5rel)	SERF2	S	32	No	GKRRDDGLSAAARKQRD	1	615798720	4	20	1.42e-18	161.99	142.73	-0.17889																					44460100	109805900	80374100	41379100		664840							70361000	95353100	87485500
P02545	Prelamin-A/C [Cleaved into: Lamin-A/C (70 kDa lamin) (Renal carcinoma antigen NY-REN-32)]	LMNA	S	398	No	SPSPTSQRSRGRASSHS	0.999259	614085180	3	18	3.54e-21	136.6	124.41	0.97603															696510	666240	688080	886740	263020		106282000	65900200	52955000	61065300				594510		2136300	394780		52002300	87674800	85827000
Q9UIG0	Tyrosine-protein kinase BAZ1B (EC 2.7.10.2) (Bromodomain adjacent to zinc finger domain protein 1B) (Williams syndrome transcription factor) (Williams-Beuren syndrome chromosomal region 10 protein) (Williams-Beuren syndrome chromosomal region 9 protein) (hWALp2)	BAZ1B	S	464	No	NSGGTPRTSSKPHKHLP	0.972679	613046260	1	8	1.73e-11	107.2	98.648	-0.30849													533250	407690		275580				569140	67236000	70817000	63086000	114690000	596160	554780		582060	863140	596780	618810	527870	73795000	50036000	65421000
Q96JM7	Lethal(3)malignant brain tumor-like protein 3 (H-l(3)mbt-like protein 3) (L(3)mbt-like protein 3) (MBT-1)	L3MBTL3	S	206	No	QDVRILRGSQRARRKRR	0.999999	612829630	1	27	0.00111373	93.429	63.036	0.02626													1436400		1479800	1015600	653020	1262100			65363100	93165500	83393200	59643900		1812800	1773000	2317400	1244900	1799400	1382400	1424500	47445100	79077810	91927400
Q14527	Helicase-like transcription factor (EC 2.3.2.27) (EC 3.6.4.-) (DNA-binding protein/plasminogen activator inhibitor 1 regulator) (HIP116) (RING finger protein 80) (RING-type E3 ubiquitin transferase HLTF) (SWI/SNF-related matrix-associated actin-dependent regulator of chromatin subfamily A member 3) (Sucrose nonfermenting protein 2-like 3)	HLTF	S	2	No	_______MSWMFKRDPV	1	612174890	2	13	5.96e-25	172.8	172.8	0.077863																		931920	2782700	2800600	26288000	75342000	42672000	65235000		2246000	8605000	834970		1062400	2393800	1081400	67021700	79456000	132808000
Q5SSJ5	Heterochromatin protein 1-binding protein 3 (Protein HP1-BP74)	HP1BP3	S	176	Yes	AIKACFQKSGASVVAIR	1	610268550	1	32	6.18e-25	177.78	116.62	-0.43081													4524100	4796700	4124400	3140100	1704500	4358600	2492400	2940000	56980200	91043700	72636100	50803700	4718800	5884700	8555900	6178400	4731000	6291300	6508800	6421500	39407700	81381400	73526900
P35659	Protein DEK	DEK	S	279	Yes	SKSKKSVKSANVKKADS	0.999779	607723800	3	19	1.09e-18	162.88	125.18	0.30332												1095500		697450		792470				516920	45180000	53253700	82718300	120354000	509740	1459050		879490	784550	795960	658270		74989800	84457700	62965500
Q9P206-2	Uncharacterized protein KIAA1522	KIAA1522	S	32	No	RKKSRSGASGLRRAFSW	0.984234	606594610	1	8	5.68e-08	128.81	76.321	-0.50511																	655540	522460			119720000	127180000	59632000	29170400				604930				791380		81799000	117044000
Q6UN15	Pre-mRNA 3'-end-processing factor FIP1 (hFip1) (FIP1-like 1 protein) (Factor interacting with PAP) (Rearranged in hypereosinophilia)	FIP1L1	S	543	Yes	EKEETRHKSSRSNSRRR	0.99646	605536980	1	9	3.82e-14	153.05	134.47	0.061353													261270								85635000	55998000	88476000	113080000	646530	305530		184850					92118000	86364000	3361800
Q9UGU5	HMG domain-containing protein 4 (HMG box-containing protein 4) (High mobility group protein 2-like 1) (Protein HMGBCG)	HMGXB4	S	169	Yes	LEDGGSHKSKKMKPLYV	0.999609	604762410	3	23	7.89e-279	372.64	356.61	-0.00059305										284490		1717020									79514600	122441000	72240000	50001000									75912200	67571100	77311000
Q01780	Exosome component 10 (EC 3.1.13.-) (Autoantigen PM/Scl 2) (P100 polymyositis-scleroderma overlap syndrome-associated autoantigen) (Polymyositis/scleroderma autoantigen 100 kDa) (PM/Scl-100) (Polymyositis/scleroderma autoantigen 2)	EXOSC10	S	834	Yes	KAFAGNSKSKVSSQFDP	0.995539	600228430	2	32	8.36e-91	238.02	238.02	-0.11943												828770	2102300	1352800	1450400	1296500	2134000	1683250	786410	1062500	77706000	82381000	74299000	47014000	1946200	5068300	2656800	1884600	1312000	8171800	2047000	1971200	70308600	69826000	78531600
Q9UIF7	Adenine DNA glycosylase (EC 3.2.2.31) (MutY homolog) (hMYH)	MUTYH	S	24	No	RKPRAAVGSGHRKQAAS	1	599244300	1	19	1.29e-09	140.45	90.731	-0.28493													6989900		6535400	7947500			3363300	6369400	50733000	90095000	89469000	99088000	8351600	7400800	7472000		7309300	6728500	6394600	6184000	57388000	71088000	41599000
O43709	Probable 18S rRNA (guanine-N(7))-methyltransferase (EC 2.1.1.-) (Bud site selection protein 23 homolog) (Metastasis-related methyltransferase 1) (Williams-Beuren syndrome chromosomal region 22 protein) (rRNA methyltransferase and ribosome maturation factor)	BUD23	S	248	Yes	SRRGMVRKSRAWVLEKK	0.998013	598087700	3	31	4.33e-13	144.77	82.991	0.49971													3038700	2446100	2760090	1850120	559830	1735600	890150	1801590	59930400	100174200	70805700	58961000	4075500		4200160	2518500	3153400	3306300	2831660	1600200	58775500	69714600	80537100
Q9BUJ2	Heterogeneous nuclear ribonucleoprotein U-like protein 1 (Adenovirus early region 1B-associated protein 5) (E1B-55 kDa-associated protein 5) (E1B-AP5)	HNRNPUL1	S	170	No	KPDRQQFQSRKRPYEEN	1	597767220	3	19	1.21e-110	220.63	208.42	0.50771														2982000	344680				815740		54110300	80842000	107685000	13196000								771400	39329400	73157700	103072000
Q9UBU9	Nuclear RNA export factor 1 (Tip-associated protein) (Tip-associating protein) (mRNA export factor TAP)	NXF1	S	45	No	NRRSGRGGSGIRSSRLE	1	595524260	2	22	9.56e-26	176.78	145.3	-0.40132													1712600	2542900	1642000	2123600	758910	2647300	894590	1239500	33629500	110830300	26407300	90317000	2074000	4808180	6315300	3862200	1536900	4494800	2402400	2121080	74423200	29115600	155789300
Q68D10	Protein SPT2 homolog (Protein KU002155) (SPT2 domain-containing protein 1)	SPTY2D1	S	393	No	GVARPTVSSGPVPRRQN	0.960082	593318000	2	9	1.75e-106	202.81	198.76	-0.099545																					17219000	89634000	126546000	110389000									34780000	13898000	83292000
P48634	Protein PRRC2A (HLA-B-associated transcript 2) (Large proline-rich protein BAT2) (Proline-rich and coiled-coil-containing protein 2A) (Protein G2)	PRRC2A	S	1191	Yes	PGWSPPAKSLAPKKPPT	1	591544840	1	16	1.09e-115	262.19	255.55	0.24802													1894400	1564700				1462600			48487000	60645000	90615000	83646000	1455070	2273310			2241570	1899890			60852000	57449700	95114600
P27695	DNA-(apurinic or apyrimidinic site) lyase (EC 3.1.-.-) (EC 4.2.99.18) (APEX nuclease) (APEN) (Apurinic-apyrimidinic endonuclease 1) (AP endonuclease 1) (APE-1) (REF-1) (Redox factor-1) [Cleaved into: DNA-(apurinic or apyrimidinic site) lyase, mitochondrial]	APEX1	S	26	Yes	RTEPEAKKSKTAAKKND	0.995811	585689330	3	18	2.69e-145	288.16	274.93	0.099926													1262300	481000	550360						78644000	80346000	81784600	59581200		1438300		396370					85581600	81598100	51919000
P38159	RNA-binding motif protein, X chromosome (Glycoprotein p43) (Heterogeneous nuclear ribonucleoprotein G) (hnRNP G) [Cleaved into: RNA-binding motif protein, X chromosome, N-terminally processed]	RBMX	S	293	No	YESYGNSRSAPPTRGPP	0.999632	584561570	2	17	1.07e-53	161.68	152.66	-0.39236												1797760	1596000	890910		1631900	1093100		2018300	2018200	68888400	62219000	63755400	49646000	1798300	1841200	4019200	2089800	2401100	2950300	4380200	3753100	59193900	77774000	108547100
P38159	RNA-binding motif protein, X chromosome (Glycoprotein p43) (Heterogeneous nuclear ribonucleoprotein G) (hnRNP G) [Cleaved into: RNA-binding motif protein, X chromosome, N-terminally processed]	RBMX	S	175	No	PSGPVRSSSGMGGRAPV	0.999545	583367980	3	8	8.2e-36	191.79	149.16	2.0365													2722500	3308500	2335100	2048800		2163400	1789900	2148000	35171000	83979000	33615000	78796000	3541300	3277700		4165200		5185920		4919660	99766000	3932700	90316900
Q9NWT1	p21-activated protein kinase-interacting protein 1 (PAK/PLC-interacting protein 1) (hPIP1) (PAK1-interacting protein 1) (WD repeat-containing protein 84)	PAK1IP1	S	365	No	DSKKATKESGLISTKKR	0.999737	583333400	5	26	5.48e-36	196.27	162.91	-0.12553																					92168400	83681100	73001800	48620200									50143200	93837100	42104700
Q86WJ1	Chromodomain-helicase-DNA-binding protein 1-like (EC 3.6.4.12) (Amplified in liver cancer protein 1)	CHD1L	S	887	No	KSAVLHSQSSSSSSRQL	0.984858	582840000	1	1	4.79e-39	198.52	184.29	-0.015181																																		582840000
Q9UGU0	Transcription factor 20 (TCF-20) (Nuclear factor SPBP) (Protein AR1) (Stromelysin-1 PDGF-responsive element-binding protein) (SPRE-binding protein)	TCF20	S	923	Yes	VSMETKLKSQSGQIKEE	0.999757	582423660	2	18	2.07e-113	273.61	258.88	0.42058													866870								72526100	87844100	85288900	80968000	851590	1200300							61242400	99995400	79476000
Q9UNZ5	Leydig cell tumor 10 kDa protein homolog	C19orf53	S	94	No	KKGAAAATSSKTPS___	0.998703	581797420	4	43	6.14e-20	154.36	139.57	-0.14101																					62335600	65025500	57792100	55747920	907950	928150	733080	601190	566210	552890	544080	551250	43731800	74400800	65178900
Q9NR30	Nucleolar RNA helicase 2 (EC 3.6.4.13) (DEAD box protein 21) (Gu-alpha) (Nucleolar RNA helicase Gu) (Nucleolar RNA helicase II) (RH II/Gu)	DDX21	S	7	No	__MPGKLRSDAGLESDT	0.995328	581723400	5	25	2.35e-279	371.39	343.09	-0.15542															240920						79384200	104419900	50686500	20944000		547430							91321300	91329000	76758750
Q15050	Ribosome biogenesis regulatory protein homolog	RRS1	S	344	No	GGLGGKMNSGPPGLGGK	1	577742160	9	50	4.41e-20	126.77	103.65	-0.14044																					58903900	105615300	67942700	47694300							265780		44634300	78844500	93352100
Q01780	Exosome component 10 (EC 3.1.13.-) (Autoantigen PM/Scl 2) (P100 polymyositis-scleroderma overlap syndrome-associated autoantigen) (Polymyositis/scleroderma autoantigen 100 kDa) (PM/Scl-100) (Polymyositis/scleroderma autoantigen 2)	EXOSC10	S	848	No	FDPNKQTPSGKKCIAAK	0.999745	576855520	2	19	1.28e-21	129.38	121.09	0.24672															868800		514640				31437900	98804500	81149100	71449000			929660		1346800	1962130		524190	65310000	84901000	65248800
Q6KC79	Nipped-B-like protein (Delangin) (SCC2 homolog)	NIPBL	S	795	Yes	KSDSPRLKSERAEALKQ	0.997189	576012570	3	18	4.66e-35	178.84	178.84	-0.039051															330800						60595900	79804500	77888900	73952500	717430		907140						57764400	77336600	83471500
O95243	Methyl-CpG-binding domain protein 4 (EC 3.2.2.-) (Methyl-CpG-binding endonuclease 1) (Methyl-CpG-binding protein MBD4) (Mismatch-specific DNA N-glycosylase)	MBD4	S	253	Yes	KTKKGCRKSCSGFVQSD	0.999779	575644100	3	23	3e-135	245.41	242.63	0.20075																					46695000	141417000	92263000	65897000	2475900	2697900	3937800	2592900				2843600	60978000	70333000	43163000
Q9BXS6	Nucleolar and spindle-associated protein 1 (NuSAP)	NUSAP1	S	273	No	GLKGSLKRSAISAAKTG	0.995531	571517500	2	24	2.68e-13	150.09	128.31	-0.059164													950390	818440		677620		695300	716300	572090	73772000	75771000	72465000	47954200	1153100	1216000	1138500		883360	1837000		1715000	65043200	72209000	68448000
Q86WJ1	Chromodomain-helicase-DNA-binding protein 1-like (EC 3.6.4.12) (Amplified in liver cancer protein 1)	CHD1L	S	618	No	GRSLRNKGSVLIPGLVE	0.999482	570919770	2	20	1.21e-53	202.25	181.29	-0.57945															1552700	2417610					57124900	50767200	72541000	93026800			2516100	1924320		527740			68952000	77596000	94467400
P35251	Replication factor C subunit 1 (Activator 1 140 kDa subunit) (A1 140 kDa subunit) (Activator 1 large subunit) (Activator 1 subunit 1) (DNA-binding protein PO-GA) (Replication factor C 140 kDa subunit) (RF-C 140 kDa subunit) (RFC140) (Replication factor C large subunit)	RFC1	S	139	No	STNSHLGTSNMKKNEEN	0.999354	569859320	4	17	5.06e-20	162.93	152.55	-0.90371																				802560	53646700	68151000	79499000	71188900					512860				53080500	80579300	95498000
O75128	Protein cordon-bleu	COBL	S	295	Yes	SISGVSVKSEMKKRRAP	0.989747	569537500	4	19	2.57e-183	294.59	283	0.18344														2358600	7330500	1177700					20073600	72507200	72050600	143486000		1880900		5934000					21650000	45883300	52946500
P13682	Zinc finger protein 35 (Zinc finger protein HF.10)	ZNF35	S	199	Yes	EENQKCKKSGGKYSLNS	1	564368460	2	31	2.64e-86	253.76	215.58	0.28475													927660	1052600	973420	748640	1437130	2467800	646430	656770	90505900	100187000	28348000	24960600	1035900	1488000	1503800	1029700	1181800	1307400	1843300	1235500	20178890	85745900	101434120
Q7L590	Protein MCM10 homolog (HsMCM10)	MCM10	S	311	No	KVTPQSVNSGKTFSIWK	1	559711130	1	12	3.9e-08	129.82	106.7	-0.44276																					57857400	83920700	63874000	63068400	909560	1271900	1284800	1442600	676730	709440	1192700	1206200	41337100	87993400	74699000
Q14669	E3 ubiquitin-protein ligase TRIP12 (EC 2.3.2.26) (E3 ubiquitin-protein ligase for Arf) (ULF) (HECT-type E3 ubiquitin transferase TRIP12) (Thyroid receptor-interacting protein 12) (TR-interacting protein 12) (TRIP-12)	TRIP12	S	305	Yes	AKLASLRKSTKKRSESP	0.975705	554874700	2	14	1.66e-05	103.88	81.55	-0.68607																					122478100	109531100	9344900	65598800	621540	540320	530470	386410	631130	476810	409220	356340	656360	114540200	8901000
P35251	Replication factor C subunit 1 (Activator 1 140 kDa subunit) (A1 140 kDa subunit) (Activator 1 large subunit) (Activator 1 subunit 1) (DNA-binding protein PO-GA) (Replication factor C 140 kDa subunit) (RF-C 140 kDa subunit) (RFC140) (Replication factor C large subunit)	RFC1	S	338	No	YKEIEPVASKRKENAIK	0.999998	554851200	2	6	1.73e-65	218.16	192.97	-0.4823																					21416900	175262000	136078000	129153000									18541300	25809600	23208800
Q8IXK0	Polyhomeotic-like protein 2 (hPH2) (Early development regulatory protein 2)	PHC2	S	685	No	VGLFHSDRSKLQKAGAA	0.998937	553853130	2	20	1.01e-48	202.32	182.63	-0.15156													1231200				892100				82429400	41351800	44649100	34901000	1197760	969770	1787000		1643100	1577400			108068000	105274000	72483700
Q9UPW0	Forkhead box protein J3	FOXJ3	S	42	Yes	TMRAAIQKSDATQNAHG	0.995735	553760280	3	21	5.54e-182	309.56	295.71	0.44323									612990		627790		1828200		2644300	1122000		548790	493610		89704000	66119600	45852000	105815200	1569500	2026100	2058400	2649700	1068600				37851000	98852000	51434000
Q9UIS9	Methyl-CpG-binding domain protein 1 (CXXC-type zinc finger protein 3) (Methyl-CpG-binding protein MBD1) (Protein containing methyl-CpG-binding domain 1)	MBD1	S	104	No	RKRQVGPQSGEVRKEAP	0.999994	551925000	5	30	1.92e-11	124.42	108.2	0.56915																					75873500	71295200	42897100	54991600									58064600	90116800	84077300
Q8NEY8	Periphilin-1 (CDC7 expression repressor) (CR) (Gastric cancer antigen Ga50)	PPHLN1	S	178	No	RKSVRPGASYKRQNEGN	0.999335	547470730	4	22	3.45e-98	227.4	227.4	-0.11589												261460			1675300	825390			1074000		61177600	166826000	46691800	18969000									38396000	69661000	81113700
Q68D10	Protein SPT2 homolog (Protein KU002155) (SPT2 domain-containing protein 1)	SPTY2D1	S	344	Yes	AVEHKAKKSLSHPSHSR	0.99984	546219140	2	9	1.5e-91	244.05	228.24	1.1031																					103335000	81641000	62361000	13343000	1400750		623510		533080				122987900	11651300	118319500
Q8WW12	PEST proteolytic signal-containing nuclear protein (PCNP) (PEST-containing nuclear protein)	PCNP	S	92	No	SAISIKLGSSKPKETVP	0.999945	542030290	5	44	5.14e-65	225.79	212.37	-1.0471				789010									847590	1223010	1685100			654210	697190		56719100	68039600	62333000	41331800		1270950	2305230						69663200	99250100	65502700
Q14202	Zinc finger MYM-type protein 3 (Zinc finger protein 261)	ZMYM3	S	294	No	RSPRMSLRSSVSQRAGR	0.998883	539477320	5	34	1.57e-17	157.75	124.43	-0.15616																					65221100	72647800	69260600	51387300			537520		1034900				63402000	71319800	76844000
O75717	WD repeat and HMG-box DNA-binding protein 1 (Acidic nucleoplasmic DNA-binding protein 1) (And-1)	WDHD1	S	946	Yes	NMGKSSKKSTALSRTTN	0.998595	537797880	2	16	3.04e-08	134.84	123.47	0.20087																		549230			72224000	78816000	25561000	59664400	582250		656320		794390	1074070	280950	450270	58399000	78490000	83209000
Q9Y3B9	RRP15-like protein (Ribosomal RNA-processing protein 15)	RRP15	S	193	No	DEKVKEAGSSMRKRAKL	0.999979	536962080	3	20	3.66e-12	148.56	98.203	-0.23012													331680	124040		446140	206540		211560	303050	69117000	52107000	81171000	69012000	976610	574480		828900	276450	376390	215940	367400	74369000	69631000	52144900
Q9UBU9	Nuclear RNA export factor 1 (Tip-associated protein) (Tip-associating protein) (mRNA export factor TAP)	NXF1	S	40	No	KYGEGNRRSGRGGSGIR	0.999985	535499290	5	30	5.83e-44	179.65	159.96	0.18502														1609700		1546000	706580	268320		1636850	146128600	75323200	46897000	1856300	2766810	2922940		2900480	545910	2028900			74967200	43905400	82209500
P22626	Heterogeneous nuclear ribonucleoproteins A2/B1 (hnRNP A2/B1)	HNRNPA2B1	S	318	Yes	PSNYGPMKSGNFGGSRN	1	534985700	1	24	8.72e-08	130.75	91.873	-0.14298													3054200	1324300	3656100	3373500	3001100	1675200	1393300	2721100	61321000	50610000	63070000	77760000	5839800	3264700	4352300	4598900	4315400	4076100	3598400	4738300	57210000	68608000	48452000
Q02878	60S ribosomal protein L6 (Large ribosomal subunit protein eL6) (Neoplasm-related protein C140) (Tax-responsive enhancer element-binding protein 107) (TaxREB107)	RPL6	S	60	No	RGIGRYSRSAMYSRKAM	1	530091680	3	32	4.74e-12	146.11	131.32	-0.17238														1877500	1359300	1693100	871810	2032300	2070200	1338500	50014200	69103500	71670600	54367500	1787900	2259200	4396500	3551350	2015800	2386500	3580100	3930730	50881000	81576600	64347100
Q15651	High mobility group nucleosome-binding domain-containing protein 3 (Thyroid receptor-interacting protein 7) (TR-interacting protein 7) (TRIP-7)	HMGN3	S	16	No	ENTEGKDGSKVTKQEPT	0.999711	527173470	4	10	7.88e-125	261.35	244.73	0.29544												172950	706060								94190500	46811600	49855000	65577100	1783250	632210							72541700	32100800	84229100
Q3KQU3	MAP7 domain-containing protein 1 (Arginine/proline-rich coiled-coil domain-containing protein 1) (Proline/arginine-rich coiled-coil domain-containing protein 1)	MAP7D1	S	273	Yes	IINKRLSKSSATLWNSP	0.996209	526774950	2	19	1.02e-17	160.18	121.88	0.19955														1235200	680790	493000	380910	829140	387000	475830	71488000	90423200	25490900	16910910	2964100	2788600	2659700	2734000	2272500	2865600	2920600	2378100	59578000	83955000	85134000
O14979	Heterogeneous nuclear ribonucleoprotein D-like (hnRNP D-like) (hnRNP DL) (AU-rich element RNA-binding factor) (JKT41-binding protein) (Protein laAUF1)	HNRNPDL	S	92	Yes	DLFRRHFKSSSIQRSAA	0.998258	526686780	2	24	3.71e-08	133.81	106.04	0.49296															831090	586150		933480	677720	1131500	55362900	65026610	67991300	54136100	2022800	2377300	928840	1080000	2651600		886730	1033500	58335000	74780670	72312000
Q16666	Gamma-interferon-inducible protein 16 (Ifi-16) (Interferon-inducible myeloid differentiation transcriptional activator)	IFI16	S	401	Yes	NPRNNDPKSMKLPQEQR	0.999991	524614830	3	18	2.16e-06	116.52	91.822	-0.25934													1134100	1447600		1531200	676140	924730	678870	1042700	64038000	70754000	62978000	61935600	1479400			1454500		1361900	2926720		33363000	87534000	74171970
Q14527	Helicase-like transcription factor (EC 2.3.2.27) (EC 3.6.4.-) (DNA-binding protein/plasminogen activator inhibitor 1 regulator) (HIP116) (RING finger protein 80) (RING-type E3 ubiquitin transferase HLTF) (SWI/SNF-related matrix-associated actin-dependent regulator of chromatin subfamily A member 3) (Sucrose nonfermenting protein 2-like 3)	HLTF	S	382	No	KFRMSELSSSRPKRRKT	0.995479	523102800	3	14	9.77e-19	165.86	160.57	0.16908									1522570	1638640	2083080				444420						63698000	79090000	65520300	57559800	840000						586390		103661900	77134800	2003500
Q5UIP0	Telomere-associated protein RIF1 (Rap1-interacting factor 1 homolog)	RIF1	S	1002	Yes	KISGMERKSNGKRDSFL	0.999726	522341820	6	33	1.38e-113	250.41	237.38	0.37432														1368900	966740	969300		782170		792050	71527900	81033300	58780700	56484100	182560		1251700	1989900		1624300			61587300	77458100	48109000
P26358	DNA (cytosine-5)-methyltransferase 1 (Dnmt1) (EC 2.1.1.37) (CXXC-type zinc finger protein 9) (DNA methyltransferase HsaI) (DNA MTase HsaI) (M.HsaI) (MCMT)	DNMT1	S	143	Yes	PRTPRRSKSDGEAKPEP	0.992022	516443200	3	17	6.22e-44	191.06	178.93	0.10122													1148450		1587200	725770	240010				56855700	76663100	83609500	58200900	2463170	1730160	2237090	1354200			444250		63250000	46162000	71848700
Q14527	Helicase-like transcription factor (EC 2.3.2.27) (EC 3.6.4.-) (DNA-binding protein/plasminogen activator inhibitor 1 regulator) (HIP116) (RING finger protein 80) (RING-type E3 ubiquitin transferase HLTF) (SWI/SNF-related matrix-associated actin-dependent regulator of chromatin subfamily A member 3) (Sucrose nonfermenting protein 2-like 3)	HLTF	S	378	No	KEKSKFRMSELSSSRPK	0.999947	511569070	3	27	1.6e-34	188.96	182.36	0.011798																					34604200	114060000	88614300	30412900	738980	1445910	753510						31172600	115530870	20885500
Q9BW19	Kinesin-like protein KIFC1 (Kinesin-like protein 2) (Kinesin-related protein HSET)	KIFC1	S	31	No	KAPSQLPLSGSRLKRRP	0.999844	510067880	4	24	1.13e-30	132.14	126.58	-0.058078												457940									58892700	83450600	63381800	55280500				1194240					54888800	74030600	68302000
Q92804	TATA-binding protein-associated factor 2N (68 kDa TATA-binding protein-associated factor) (TAF(II)68) (TAFII68) (RNA-binding protein 56)	TAF15	S	201	No	DGRGPMTGSSGGDRGGF	0.999126	509937400	2	13	5.84e-67	211.7	200.33	0.061256																					8412400	83979000	28968400	82251500									75219800	118121900	103363000
Q9BTC0	Death-inducer obliterator 1 (DIO-1) (hDido1) (Death-associated transcription factor 1) (DATF-1)	DIDO1	S	530	Yes	PSPSLLYKSTKEDRRSE	0.997244	509823230	5	32	1.25e-110	242.45	242.45	1.0965											1334100										66713700	96061600	60107200	43937000	275730								71858100	49929600	72312400
Q86V81	THO complex subunit 4 (Tho4) (Ally of AML-1 and LEF-1) (Aly/REF export factor) (Transcriptional coactivator Aly/REF) (bZIP-enhancing factor BEF)	ALYREF	S	142	No	KAAVHYDRSGRSLGTAD	0.999758	508265970	2	10	7.67e-18	164.97	130.22	-0.43846													887540	666900		408930					61225000	66880000	61032000	55637000			1407900	1110800					46806900	77549000	76157000
Q96QC0	Serine/threonine-protein phosphatase 1 regulatory subunit 10 (MHC class I region proline-rich protein CAT53) (PP1-binding protein of 114 kDa) (Phosphatase 1 nuclear targeting subunit) (Protein FB19) (p99)	PPP1R10	S	197	Yes	EKKREKPKSLRTTAPSH	0.99999	507475210	1	23	6.02e-26	185.77	165.18	0.034243												294430	3551300	2445500	2568700	2340000	542090	2340100	2197500	2278200	49318000	61096000	59762000	44803000	4323600	3769900	3256700	3127100	3664900	4804400	3648100	3860200	48132000	61258000	73579490
P62701	40S ribosomal protein S4, X isoform (SCR10) (Single copy abundant mRNA protein) (Small ribosomal subunit protein eS4)	RPS4X	S	32	No	TGVFAPRPSTGPHKLRE	0.983634	506309560	1	9	1.1e-22	141.65	119.97	0.11398													1021700	581510							75865000	77060000	64412000		1555400	1021100	1002900	825620	1027400	865520	800710		69666000	70227700	81420000
P20585	DNA mismatch repair protein Msh3 (hMSH3) (Divergent upstream protein) (DUP) (Mismatch repair protein 1) (MRP1)	MSH3	S	8	No	_MSRRKPASGGLAASSS	0.999863	505263940	2	14	3.63e-53	163.8	154.54	-0.40322																278720					81000000	66776000	64355000	51396300	2010300		782020		1451800				12977000	56485000	83390300
Q9Y4F3	Meiosis regulator and mRNA stability factor 1 (Limkain-b1) (Meiosis arrest female protein 1)	MARF1	H	1205	N/A	VREFSQAYHWCFSKDWD	0.98295	504699380	2	10	1.84e-12	104.2	98.206	-0.26209	1629800		2641400	943170						962140	10423000	3062800				1758700	1545200	1478600			47848000	54933000		26267000	1330500				1682700	1813300		822070	104940000	118760000	78104000
Q5SSJ5	Heterochromatin protein 1-binding protein 3 (Protein HP1-BP74)	HP1BP3	S	484	No	GSKPAPKVSAAQRGKAR	0.999987	504662400	2	25	1.02e-41	174.62	165.35	-0.78571																				382570	41626800	25070000	88406000	49697000				898430					23769800	91080800	82636000
Q9Y3C1	Nucleolar protein 16 (HBV pre-S2 trans-regulated protein 3)	NOP16	S	48	Yes	RHAWDHAKSVRQNLAEM	0.937428	499143500	1	4	6.45e-77	193.54	184.62	-0.23807													1874100		4257900	2081900			2838300		46803000	69057000		67811000		2477400	8171100				3073800		43157000	71264000	79535000
Q96ME7	Zinc finger protein 512	ZNF512	S	138	Yes	PKTQPNPKSQARRIRKE	0.999833	498735650	3	24	3.72e-05	104.43	86.74	-0.028052																					64845300	74766000	59805000	46013000									54977200	84753500	46806600
Q9UGU5	HMG domain-containing protein 4 (HMG box-containing protein 4) (High mobility group protein 2-like 1) (Protein HMGBCG)	HMGXB4	S	223	Yes	SQQATVKKSSKKSARDE	0.999229	496999000	1	16	1.34e-203	320.23	308.63	-0.19826																					61791000	83361000	61620000	42979000									57703000	79347000	60600000
P41208	Centrin-2 (Caltractin isoform 1)	CETN2	S	12	No	NFKKANMASSSQRKRMS	0.999948	494460540	3	8	3.71e-12	152.54	135.77	-0.84272																					76064000	60185300	50779900	43471000					770440				53007700	70977700	85832900
P38159	RNA-binding motif protein, X chromosome (Glycoprotein p43) (Heterogeneous nuclear ribonucleoprotein G) (hnRNP G) [Cleaved into: RNA-binding motif protein, X chromosome, N-terminally processed]	RBMX	S	102	No	RGPPPPPRSRGPPRGLR	0.99392	494428200	4	21	9.88e-164	266.18	258.68	0.23908									1526700	1933800											49522000	25622000	58037000	50543000									68441000	112292000	82429000
Q9Y657	Spindlin-1 (Ovarian cancer-related protein) (Spindlin1)	SPIN1	S	38	No	RTSHKKHRSSVGPSKPV	0.997745	491682200	2	14	2.82e-65	228.8	210.57	-0.00054345																					47498400	128222900	101853000	8084200									86497600	38656300	77048000
P35251	Replication factor C subunit 1 (Activator 1 140 kDa subunit) (A1 140 kDa subunit) (Activator 1 large subunit) (Activator 1 subunit 1) (DNA-binding protein PO-GA) (Replication factor C 140 kDa subunit) (RF-C 140 kDa subunit) (RFC140) (Replication factor C large subunit)	RFC1	S	131	No	SKSKENGRSTNSHLGTS	0.993869	490179620	5	17	3.19e-91	236.43	226.48	-0.0048684																					102231900	46748300	45589700	55515000	809990		708330						28297800	94065200	38813000
Q6P6C2	RNA demethylase ALKBH5 (EC 1.14.11.53) (Alkylated DNA repair protein alkB homolog 5) (Alpha-ketoglutarate-dependent dioxygenase alkB homolog 5)	ALKBH5	S	350	No	MDKEENRRSVLLPTHRR	1	489820180	7	39	5.59e-105	248.2	248.2	0.090874													605830	774180	578680			520410	389040		90128700	54661900	57333700	18750700	374230	799390	391220						111248800	51206100	39163800
Q15424	Scaffold attachment factor B1 (SAF-B) (SAF-B1) (HSP27 estrogen response element-TATA box-binding protein) (HSP27 ERE-TATA-binding protein)	SAFB	S	569	Yes	ERTVVMDKSKGVPVISV	0.998738	488751300	4	46	1.26e-17	160.53	127.53	1.4017																1691900			3266500		58355800	39447100	58089400	44625000	8576100		4871400	3832500	9977600	5937100	5980400	4694100	59077200	65174600	49058900
Q8IYA6	Cytoskeleton-associated protein 2-like (Radial fiber and mitotic spindle protein) (Radmis)	CKAP2L	S	320	No	RPNETKIRSYPVTEQRV	0.991326	488677290	2	20	3.78e-08	134.84	99.25	-0.80492									436890		534780	1435700	410080								70681600	76454000	57375600	55091700	406030	650980			399420	567010			53553100	81636800	73398300
Q14966	Zinc finger protein 638 (Cutaneous T-cell lymphoma-associated antigen se33-1) (CTCL-associated antigen se33-1) (Nuclear protein 220) (Zinc finger matrin-like protein)	ZNF638	S	585	No	ALEDVVQRSGHGTEFNK	0.999968	488584380	3	25	4.87e-98	257.04	244.91	0.24104													1078500		690450						58104000	102030000	80552500	44674600	1214730	1398540	914060						9507400	83369600	58329600
Q86YP4	Transcriptional repressor p66-alpha (Hp66alpha) (GATA zinc finger domain-containing protein 2A)	GATAD2A	S	573	No	GRHSERTVSAGKGSATS	0.999999	486447980	5	33	1.18e-63	181.34	164.12	0.22795									225190				801830	295860			502600	394720			58902800	64621700	56609400	59355500		948580		1037300				1397200	42001800	51155400	60766700
Q8NEY8	Periphilin-1 (CDC7 expression repressor) (CR) (Gastric cancer antigen Ga50)	PPHLN1	S	167	No	SKSYSFHQSQHRKSVRP	0.999999	483482920	1	9	6.99e-18	166.69	141.73	0.57683													932840								43375000	56392000	49311000	85498000	1895000				1893080				62163000	46455000	62689000
Q9UNS1	Protein timeless homolog (hTIM)	TIMELESS	S	953	No	KKRQKKLASSILPNGAE	0.999534	482841950	2	27	3.9e-44	201.48	173.5	0.097513														699690	754850	868650					64640800	65933500	62487600	40215200		877870	472150	965940					62144700	65290800	59838300
P38159	RNA-binding motif protein, X chromosome (Glycoprotein p43) (Heterogeneous nuclear ribonucleoprotein G) (hnRNP G) [Cleaved into: RNA-binding motif protein, X chromosome, N-terminally processed]	RBMX	S	165	No	SGGPPPKRSAPSGPVRS	0.999568	481892770	4	15	5.65e-30	169.4	154.23	0.15974										186910	172380	193660	4916200	950960	2014500	4105700	1883690	4751100	3174800	5122510	114315200	20242700	22657000	17411300	2843100	8213740	7217960	2233100	4007510	8134700	8825330	691320	78041100	23248900	127055800
Q13247	Serine/arginine-rich splicing factor 6 (Pre-mRNA-splicing factor SRP55) (Splicing factor, arginine/serine-rich 6)	SRSF6	S	86	No	DGYSYGSRSGGGGYSSR	1	481817200	5	21	3.09e-251	324.18	318.59	-0.33334																					73944000	74990000	52379000	38559000			850200	862300					65809000	79606000	49094000
Q07666	KH domain-containing, RNA-binding, signal transduction-associated protein 1 (GAP-associated tyrosine phosphoprotein p62) (Src-associated in mitosis 68 kDa protein) (Sam68) (p21 Ras GTPase-activating protein-associated p62) (p68)	KHDRBS1	S	15	No	PAARMSRSSGRSGSMDP	0.999645	478224170	5	23	6.65e-196	328.3	312.08	0.012339															15131000					14443000	77696300	56461500	42443000	7715200	1858100		655380		3496690				69568200	48089900	86681300
A0A1B0GU48	Histone-lysine N-methyltransferase EHMT1 (Fragment)	EHMT1	S	241	Yes	QCYMATTKSQTAAAVSR	0.999814	474075000	1	1	6.18e-25	177.78	132.5	-1.3998																					62798000	78913000	54591000	50415000	11377000								42262000	61441000	70637000
P35637	RNA-binding protein FUS (75 kDa DNA-pairing protein) (Oncogene FUS) (Oncogene TLS) (POMp75) (Translocated in liposarcoma protein)	FUS	R	218	N/A	QQDRGGRGRGGSGGGGG	0.991751	474019340	1	11	5.46e-100	243.86	214.28	1.1656																					100506000	91121000	35046000	36642000	775440								66356000		109146700
Q92613	Protein Jade-3 (Jade family PHD finger protein 3) (PHD finger protein 16)	JADE3	S	819	No	SKTHPLSHSSMQR____	0.998469	472470600	3	31	4.25e-20	162.93	146.4	-0.35717													1100300								68755200	70903300	50786000	32442500	3246200	950220	1337600		2313600	2112700			61612400	49875040	73586320
P09651	Heterogeneous nuclear ribonucleoprotein A1 (hnRNP A1) (Helix-destabilizing protein) (Single-strand RNA-binding protein) (hnRNP core protein A1) [Cleaved into: Heterogeneous nuclear ribonucleoprotein A1, N-terminally processed]	HNRNPA1	S	368	No	SSSSSSYGSGRRF____	1	472193100	3	26	3.03e-154	278.34	270.06	0.24446																					40970300	60888100	54618600	49221500									46162000	44600100	95866500
Q13105	Zinc finger and BTB domain-containing protein 17 (Myc-interacting zinc finger protein 1) (Miz-1) (Zinc finger protein 151) (Zinc finger protein 60)	ZBTB17	S	289	No	GSEARGLRSGTYGDRTE	0.999904	471988100	1	7	1.52e-49	214.81	182.66	-0.42984																						84988000	60237000	71866100									66344000		99044000
Q92841	Probable ATP-dependent RNA helicase DDX17 (EC 3.6.4.13) (DEAD box protein 17) (DEAD box protein p72) (DEAD box protein p82) (RNA-dependent helicase p72)	DDX17	S	680	No	SQSSSQQFSGIGRSGQQ	1	467263200	1	10	9.98e-49	205.31	181.82	-0.013264													507610	723400	499040			637200			50670500	79478000	53869000	43754000	513250	773750	713360	751790		934800			34648200	75376100	72021700
P25490	Transcriptional repressor protein YY1 (Delta transcription factor) (INO80 complex subunit S) (NF-E1) (Yin and yang 1) (YY-1)	YY1	S	184	Yes	GGKKSGKKSYLSGGAGA	0.995429	463282330	4	25	5.46e-182	311.81	311.81	-0.55971												1441700	555140	1186400						1135800	45305700	79582200	60662100	68144200	1628510	7836480	4865700	2955700				1546400	35237800	72666600	44583800
P46100	Transcriptional regulator ATRX (EC 3.6.4.12) (ATP-dependent helicase ATRX) (X-linked helicase II) (X-linked nuclear protein) (XNP) (Znf-HX)	ATRX	S	1141	No	ELRERRNLSSKRNTKEI	0.999727	461903820	3	11	4.9e-09	132.01	95.482	-0.22818												150480		724630					438740		50323600	56404100	55932100	69516100				1005800				763370	41306000	58245500	58500900
Q12857	Nuclear factor 1 A-type (NF1-A) (Nuclear factor 1/A) (CCAAT-box-binding transcription factor) (CTF) (Nuclear factor I/A) (NF-I/A) (NFI-A) (TGGCA-binding protein)	NFIA	S	329	Yes	TTLKKSEKSGFSSPSPS	1	460981900	1	10	5.4e-194	278.26	273.95	0.48809															1467900						27963000	48284000	50720200	79155000				1022400					45071400	38018000	76004000
O75943	Cell cycle checkpoint protein RAD17 (hRad17) (RF-C/activator 1 homolog)	RAD17	S	362	Yes	RKKGMSLKSDAVLSKSK	0.996973	459503940	2	14	3.2e-09	129.74	105.32	-0.45098															542470						51746100	86606000	14430200	52290000		472260	583300	392910					46220000	70588000	72837000
P46013	Proliferation marker protein Ki-67 (Antigen identified by monoclonal antibody Ki-67) (Antigen KI-67) (Antigen Ki67)	MKI67	S	296	Yes	VSRKSRPKSGGSGHAVA	0.984532	458640300	1	9	8.68e-53	170.06	158.46	0.36105													6649800	2220800	6321800	6577800	1201800	3408200	1486500	1366800	46863000	95433000	19930000	45248000	9751100		1288800	5022200	5279500	5908700	4773200	3623300	60667000	24107000	59935000
Q9P2N5	RNA-binding protein 27 (RNA-binding motif protein 27)	RBM27	S	733	No	HGGIQKMMSKPQTSGAY	0.999486	456817900	5	36	2.34e-105	255.16	250.85	0.58194																					23391800	55967300	86390600	76416100									33194200	22784300	76196800
Q9UIS9	Methyl-CpG-binding domain protein 1 (CXXC-type zinc finger protein 3) (Methyl-CpG-binding protein MBD1) (Protein containing methyl-CpG-binding domain 1)	MBD1	S	83	No	KAHPVAVASKKRKKPSR	1	455777350	3	24	9.27e-12	146.11	103.77	0.094964									1134600	1332670	2083350	2774300									38813000	85243000	75425600	27284800		621740			330050	438340			33042500	51117100	54549400
P09012	U1 small nuclear ribonucleoprotein A (U1 snRNP A) (U1-A) (U1A)	SNRPA	S	115	Yes	KREKRKPKSQETPATKK	0.995933	454666420	3	24	4.73e-15	147.33	119.04	0.57499													5250620	3412400	5946400	3853200	2510800	2196500	1767000	2396200	54114200	46446000	45912900	17913600	2745420	6901700	6402900		3372000		3383580	3732400	35833800	48011600	85531400
Q7Z5J4	Retinoic acid-induced protein 1	RAI1	S	1094	Yes	GKQRAAFKSGKRVGKPS	0.99926	453274960	4	28	1.89e-07	125.71	110.57	-0.049919													1093100								36538750	37391400	30304200	20269300	406540	1431100	1676800	729940	1627100	1530900	1698400	1201500	43241800	78582000	150516700
Q8IXZ2	Zinc finger CCCH domain-containing protein 3 (Smad-interacting CPSF-like factor)	ZC3H3	S	472	Yes	TSPAATAKSHLSLRRRQ	0.998183	452928300	2	23	3.18e-06	129.47	49.028	0.011687														266960							76051160	28100400	51268200	23462770	1810200	949820	791160	428550	1587100	1138890	571590		66217400	70505400	80192700
Q9BRU9	rRNA-processing protein UTP23 homolog	UTP23	S	200	No	RRKKRKKISGPNPLSCL	0.9978	452268240	2	18	5.07e-09	98.942	82.413	0.0993									167510	125880	183320	168170	522130	606140							53787000	54011000	62457400	51370000	643590	293960	1312610	1292330					51967600	53927400	55383400
Q9GZR2	RNA exonuclease 4 (EC 3.1.-.-) (Exonuclease XPMC2) (Prevents mitotic catastrophe 2 protein homolog) (hPMC2)	REXO4	S	82	Yes	QEWLLKQKSQAPEKPLV	0.999065	450017580	3	29	9.55e-50	177.58	168.56	0.74688													837550		1052800						58386600	59287500	53773300	36627000	1503300	2435700	1302200	705540		767260	687930		58094700	55726000	59709400
Q53GS9	U4/U6.U5 tri-snRNP-associated protein 2 (Inactive ubiquitin-specific peptidase 39) (SAD1 homolog) (U4/U6.U5 tri-snRNP-associated 65 kDa protein) (65K)	USP39	S	24	No	KRESESRGSSGRVKRER	0.999063	449867490	5	19	6.4e-60	214.45	203.47	0.26445									220230	225370		241190									44019000	55616800	54123700	6439700									95129600	66409300	46780500
Q9ULU4	Protein kinase C-binding protein 1 (Cutaneous T-cell lymphoma-associated antigen se14-3) (CTCL-associated antigen se14-3) (Rack7) (Zinc finger MYND domain-containing protein 8)	ZMYND8	S	417	No	ILMSKPVLSGGTGRRIS	1	447972400	4	24	1.94e-38	187.62	168.1	-0.89634																					58976200	70620900	50820600	25328800									54259300	69469500	72250400
P23470	Receptor-type tyrosine-protein phosphatase gamma (Protein-tyrosine phosphatase gamma) (R-PTP-gamma) (EC 3.1.3.48)	PTPRG	R	311	N/A	RNNFRPQQRLHDRVVSK	0.999991	447755890	4	38	4.89e-87	211.16	202.27	-0.51919			298670						34334700	3903260	2509920	3823100									39548800	52636600	40261600	42293900									49157900	65160400	56172600
Q9BTC0	Death-inducer obliterator 1 (DIO-1) (hDido1) (Death-associated transcription factor 1) (DATF-1)	DIDO1	S	601	No	TIPKRPWLSATPSSGAS	0.999845	442333900	3	15	8.87e-135	237.32	225.39	0.10914																					27344700	57563200	67770000	192530000									22362200	25248200	15784600
Q9Y6X9	ATPase MORC2 (EC 3.6.1.3) (MORC family CW-type zinc finger protein 2) (Zinc finger CW-type coiled-coil domain protein 1)	MORC2	S	586	No	LQKTTPIRSQADLKKLP	0.999999	442005580	2	19	3.65e-12	144.17	81.081	-1.076										2673300	2845700	3891100		998850	673780						109388000	48887300	38826300	32360000			721400	880450					63244600	54012300	43618100
P61769	Beta-2-microglobulin [Cleaved into: Beta-2-microglobulin form pI 5.3]	B2M	R	32	N/A	TPKIQVYSRHPAENGKS	0.997965	438663100	1	7	1.38e-19	158.01	138.76	-0.64138											4836800	24106000									54338000	67698000	56023000										40323000	66189000	62333000
Q14980	Nuclear mitotic apparatus protein 1 (Nuclear matrix protein-22) (NMP-22) (Nuclear mitotic apparatus protein) (NuMA protein) (SP-H antigen)	NUMA1	S	1840	No	NSSFYSTRSAPASQASL	0.999914	438423200	2	3	1.2e-29	136.66	129.24	-0.42344													5314700	4463800	7024300				3419900	3158300	113383800	5490900	116204000	4337400	9572700							5730900	3978200	123090000	5186300
Q01130	Serine/arginine-rich splicing factor 2 (Protein PR264) (Splicing component, 35 kDa) (Splicing factor SC35) (SC-35) (Splicing factor, arginine/serine-rich 2)	SRSF2	S	101	No	GRPPDSHHSRRGPPPRR	0.998787	435947380	1	10	4.02e-06	119.62	103.04	0.15173													731360		385580					380900	61950000	61351000	59073000	49608000	2383300	751500		574770				607970	48082000	47835000	57614000
Q8IXZ2	Zinc finger CCCH domain-containing protein 3 (Smad-interacting CPSF-like factor)	ZC3H3	S	486	Yes	RRQALRGKSSPVLKKTP	0.99512	431822340	3	28	2.45e-09	131.17	98.743	-0.23572													2793200			2967100			2010600	1784200	56088100	73012400	64434000	44650000	2651600	4909300	5046630	5103300	578560	3931100	495690	4768320	41789800	20904000	69251200
Q92466	DNA damage-binding protein 2 (DDB p48 subunit) (DDBb) (Damage-specific DNA-binding protein 2) (UV-damaged DNA-binding protein 2) (UV-DDB 2)	DDB2	S	42	No	AKKLCAKGSGPSRRCDS	0.999988	431581850	2	27	1.25e-09	138.45	110.17	-0.38449																282880					52919400	62508700	68511200	50210000		202980		257960			190070	294760	61744600	41478000	45862400
Q7Z333	Probable helicase senataxin (EC 3.6.4.-) (Amyotrophic lateral sclerosis 4 protein) (SEN1 homolog) (Senataxin)	SETX	S	1358	Yes	MQRQIRPKSQKNRRRLS	0.998378	430411040	3	18	6.26e-07	77.871	70.442	0.10375																369390					36010300	47679900	49049800	76074080				377490					61763700	43723400	58041580
P31276	Homeobox protein Hox-C13 (Homeobox protein Hox-3G)	HOXC13	S	322	Yes	KEKKVVSKSKAPHLHST	0.996873	427868540	1	21	9.55e-05	83.869	76.003	0.03169													4869500	5359600	2343900	3139700	451390	2852000	2124500	4117700	38726000	48390000	50476000	38973000	5066700		6326900	6232300	5089500	5909100	4807500	4943100	28682000	71473000	49194150
Q9H2P0	Activity-dependent neuroprotector homeobox protein (Activity-dependent neuroprotective protein)	ADNP	S	336	Yes	QQNNYGVKSVGQGYSVG	1	427809720	2	27	1.09e-58	226.04	205.45	0.91543													2981500	3531500	2356480	593770	2595000	2409400	1849940	1584000	38131700	76307000	55147000	37412000	3508430	6253500	4408000	4164300	3212000	10081300	4211400	4894100	24347100	49745000	53279000
Q01130	Serine/arginine-rich splicing factor 2 (Protein PR264) (Splicing component, 35 kDa) (Splicing factor SC35) (SC-35) (Splicing factor, arginine/serine-rich 2)	SRSF2	R	5	N/A	____MSYGRPPPDVEGM	0.926176	425483300	2	3	1.36e-83	189.39	185.34	-0.32207															1394200				3223600	11560000	121770000						2306900					2430600	240700000
Q8IYW5	E3 ubiquitin-protein ligase RNF168 (hRNF168) (EC 2.3.2.27) (RING finger protein 168) (RING-type E3 ubiquitin transferase RNF168)	RNF168	S	549	Yes	RDHCKVSKSAHSLQPSI	0.999979	424599050	1	24	2.02e-34	188.96	146.64	-0.21676										355510	981840		4876500	4722100	5091100		1947200	5083400	3288100	3724800	31255000	60257000	45574000	38213000	6556200	8366800	6700000	6144200	6110800	7511800	7001800	7018800	38309100	40486000	47934000
P49736	DNA replication licensing factor MCM2 (EC 3.6.4.12) (Minichromosome maintenance protein 2 homolog) (Nuclear protein BM28)	MCM2	S	26	No	RRGNDPLTSSPGRSSRR	0.991925	422239030	2	13	5.91e-07	116.24	116.24	0.12837									540890				751610								51744000	62340000	54406000	17930000	809230		480900						57814000	54945000	64264900
Q6KC79	Nipped-B-like protein (Delangin) (SCC2 homolog)	NIPBL	S	848	No	VRRPETLRSSSRNEHGI	0.995915	420866570	3	26	3.81e-105	258.36	239.82	-0.62813																					38894300	62858300	45124000	31855400						182810			60581500	57336760	67059500
Q96MU7	YTH domain-containing protein 1 (Splicing factor YT521) (YT521-B)	YTHDC1	S	71	No	SVHSRQLVSKPLSSSVS	0.962692	420352360	1	14	6.26e-65	225.79	204.54	-0.19572									319920	372520	1866000									531120	26230000	123879000	28464500	77633000			1125600	1108800				1998000	96762900	21776300	23662400
P46013	Proliferation marker protein Ki-67 (Antigen identified by monoclonal antibody Ki-67) (Antigen KI-67) (Antigen Ki67)	MKI67	S	538	Yes	GEAPTKRKSLVMHTPPV	1	417293210	5	35	2.72e-09	135.99	112.89	0.30236													511720		585220		541610	257460			36705200	56405700	56454000	34185000	581420	1553100	827060		937290	544410	618300		52717400	59768600	57746200
P29084	Transcription initiation factor IIE subunit beta (TFIIE-beta) (General transcription factor IIE subunit 2)	GTF2E2	S	68	No	GSFNLKALSGSSGYKFG	0.999998	416770100	2	26	6.87e-53	204.13	190.71	0.13259									350110	799100	474280	689050	3669800	269660		1884500	958870	837080	928750		49775600	48334400	64356170	34623300	3830000	558530	1460500	5933100				1553200	46599700	49073800	42722400
Q96EV2	RNA-binding protein 33 (Proline-rich protein 8) (RNA-binding motif protein 33)	RBM33	S	1053	Yes	SPVPPGIKSIQGIHPAK	1	414454090	2	27	6.85e-20	171.85	148.74	-0.31694													735750	3105420	1863100	1968630		580310		2053050	29495700	69449600	66009000	33411400	2558270	4314800	3404500	4039600	625650		2351810	2457700	24365800	48219600	64507000
Q08945	FACT complex subunit SSRP1 (Chromatin-specific transcription elongation factor 80 kDa subunit) (Facilitates chromatin transcription complex 80 kDa subunit) (FACT 80 kDa subunit) (FACTp80) (Facilitates chromatin transcription complex subunit SSRP1) (Recombination signal sequence recognition protein 1) (Structure-specific recognition protein 1) (hSSRP1) (T160)	SSRP1	S	627	Yes	GESSKRDKSKKKKKVKV	0.938876	414246500	2	7	2.09e-168	273.61	273.61	-0.24227																					66531000	55888000	73111000	36078000									86417000	12212000	57376000
Q86UW9	Probable E3 ubiquitin-protein ligase DTX2 (EC 2.3.2.27) (Protein deltex-2) (Deltex2) (hDTX2) (RING finger protein 58) (RING-type E3 ubiquitin transferase DTX2)	DTX2	S	253	No	APYNKPSLSGARSAPRL	0.999968	413592100	1	8	1.32e-154	280.65	270.92	0.65784															1377300	1397900					16832000	40320000	55970000	124000000			1310400	2786500					21425000	27716000	52250000
Q9UGU0	Transcription factor 20 (TCF-20) (Nuclear factor SPBP) (Protein AR1) (Stromelysin-1 PDGF-responsive element-binding protein) (SPRE-binding protein)	TCF20	S	1310	Yes	LSHSQDIKSIPKRDSSK	0.999523	413099210	3	35	9.13e-202	310.98	298.76	-0.068207									888720					2324500	2015700	2737200	573590	3005100	2142400	1894500	45549800	50693300	36987500	33386800	3724500	4248900	3928700	5168100	3525000	3140900	5723900	2934900	52026000	56363000	49060200
Q14676	Mediator of DNA damage checkpoint protein 1 (Nuclear factor with BRCT domains 1)	MDC1	S	1112	Yes	KPKIRTRKSSRMTPFPA	0.926728	409855610	1	7	2.24e-05	104.2	76.023	-0.39805																					9756100	101568600	100092400	9675400			187430			251700	212180		95873000	8640800	83598000
Q5SSJ5	Heterochromatin protein 1-binding protein 3 (Protein HP1-BP74)	HP1BP3	S	513	No	PAKKTRPSSTVIKKPSG	0.999292	408016470	2	24	3.49e-08	133.81	83.454	-0.072946																					55695300	63436200	43080200	35085500									42472900	57664900	58075070
P06748	Nucleophosmin (NPM) (Nucleolar phosphoprotein B23) (Nucleolar protein NO38) (Numatrin)	NPM1	S	227	No	TPRSKGQESFKKQEKTP	0.996718	405439370	2	16	2.02e-27	186.81	171.93	-0.33479																	323370				43354000	56340000	56779000	60535000									49052000	44774000	46056000
Q53GS9	U4/U6.U5 tri-snRNP-associated protein 2 (Inactive ubiquitin-specific peptidase 39) (SAD1 homolog) (U4/U6.U5 tri-snRNP-associated 65 kDa protein) (65K)	USP39	R	4	N/A	_____MSGRSKRESRGS	0.932667	404402510	1	7	4.09e-05	107.79	94.78	-0.2755																					45524000	73977000	59834000	65891000							702110	3009800	37019000	56851000	61594600
Q13573	SNW domain-containing protein 1 (Nuclear protein SkiP) (Nuclear receptor coactivator NCoA-62) (Ski-interacting protein)	SNW1	S	479	No	RFVPDKEFSGSDRRQRG	0.999998	402611020	5	41	1.68e-67	230.36	220.41	0.081109																741820					53058000	77944800	47513500	22515200									57262800	46977100	58046000
Q9BXS6	Nucleolar and spindle-associated protein 1 (NuSAP)	NUSAP1	S	311	No	RKSAHVTVSGGTPKGEA	0.999999	400929070	1	17	7.66e-146	291.68	280.72	0.080529													1519900		869890						62667700	83975100	30021400	27968800	1569000		614840	547440					48395000	63323200	36402000
Q9Y3C1	Nucleolar protein 16 (HBV pre-S2 trans-regulated protein 3)	NOP16	S	16	No	TRRQKFGYSVNRKRLNR	0.999725	400893740	2	19	9.13e-06	117.89	104.88	-0.46647																616640		1197500			53124800	56073200	54860900	43200600			1356700		1545500		1842600		29064700	56672200	52971200
P05114	Non-histone chromosomal protein HMG-14 (High mobility group nucleosome-binding domain-containing protein 1)	HMGN1	S	21	No	AKEEPKRRSARLSAKPP	0.994936	400564200	2	8	8.55e-154	267.47	267.47	0.050264																					42551800	63533000	54085000										56333000	42195800	76752200
P62807	Histone H2B type 1-C/E/F/G/I (Histone H2B.1 A) (Histone H2B.a) (H2B/a) (Histone H2B.g) (H2B/g) (Histone H2B.h) (H2B/h) (Histone H2B.k) (H2B/k) (Histone H2B.l) (H2B/l)	HIST1H2BC	S	125	No	KAVTKYTSSK_______	0.996911	398194650	1	6	1.69e-13	153.05	131.27	0.17498										594990	459930	942760		714260		244470					66554000	91398300		79349000				1108700	557720				53869000	5494900	96490800
Q96KM6	Zinc finger protein 512B	ZNF512B	S	887	No	STGRKVGVSKAPEK___	0.999533	397341370	4	28	8.99e-50	177.58	167.63	0.33959																					48794200	46908300	49917100	41447980	1075800				879290				37978500	62280800	55047300
Q8IXZ2	Zinc finger CCCH domain-containing protein 3 (Smad-interacting CPSF-like factor)	ZC3H3	S	204	Yes	PGKPRMVKSVGSVGDSP	1	397161760	1	15	1.05e-35	188.91	142.02	-0.3004														6645000				5502000			31517700	44386300	47004200	44824000	10876000	10833000	13647000	15547000			9419700	11065000	32770000	43753000	38359910
O95503	Chromobox protein homolog 6	CBX6	S	113	No	ASSPKLHSSAAVHRLKK	0.996211	395320680	3	11	6.2e-09	132.01	89.674	0.0027796													1193400	1624000	915960	871850		1279600	668640	711040	41709000	51111000	40583000	43306000		1980600	1689400	1199400	856940	1535500	1469600	1011900	41971000	67717660	50525500
P78347	General transcription factor II-I (GTFII-I) (TFII-I) (Bruton tyrosine kinase-associated protein 135) (BAP-135) (BTK-associated protein 135) (SRF-Phox1-interacting protein) (SPIN) (Williams-Beuren syndrome chromosomal region 6 protein)	GTF2I	S	95	Yes	AAEMHKMKSTTQANRMS	0.999559	393863430	2	9	1.35e-18	162.88	130.15	-0.36795													987440	699350		500570	264230	310180			55854300	55609000	56129000	44381000	702710		527540	696870	519140		1071200		25490000	42066900	57058000
P78527	DNA-dependent protein kinase catalytic subunit (DNA-PK catalytic subunit) (DNA-PKcs) (EC 2.7.11.1) (DNPK1) (p460)	PRKDC	S	2695	Yes	RLQRAPLKSVGPDFGKK	1	393585200	4	38	2.32e-22	157.96	111.6	-0.047354													2401200	3182200	3248700	1885000	1025700	3317600	2018100	2452200	31328900	43622200	51436400	37762800	2845400	4349000	5463400	4351400	3390100	5927500		4270200	23909100	48204000	55164000
Q8TDN6	Ribosome biogenesis protein BRX1 homolog (Brix domain-containing protein 2)	BRIX1	S	271	No	NMHRRVIRSITAAKYRE	0.999458	392073560	2	27	2.54e-09	137.69	91.782	-0.41233																					57169300	56587500	47147900	39536870	453020			379660	571370	634140			41678100	47772700	49334700
Q9H3P2	Negative elongation factor A (NELF-A) (Wolf-Hirschhorn syndrome candidate 2 protein)	NELFA	S	192	No	ETAQQLKRSAGVPFHAK	1	392002810	3	32	4.44e-46	171.78	165.79	0.61937													2526300	2147020	1223900	1564890		2582770		582520	44396400	52766700	47476100	35585400	3081550	2876270	2473800	2575170	3482640	4507900	2705300	1174100	45001000	40759100	44725380
Q8NDF8	Terminal nucleotidyltransferase 4A (Non-canonical poly(A) RNA polymerase PAPD5) (EC 2.7.7.19) (PAP-associated domain-containing protein 5) (Terminal guanylyltransferase) (EC 2.7.7.-) (Terminal nucleotidyltransferase 4B) (Terminal uridylyltransferase 3) (TUTase 3) (Topoisomerase-related function protein 4-2) (TRF4-2)	TENT4B	S	549	Yes	TNKQHQGKSNNQYYHGK	1	391536880	4	22	4.47e-29	169.04	160.76	0.010194															486470	648320	860080	566500		422040	63756100	47217700	44512200	38232800	3679200	3223590	3628800	2989000	3297000	3503400	3338100	2932880	43406200	43025400	55278500
Q13029	PR domain zinc finger protein 2 (EC 2.1.1.43) (GATA-3-binding protein G3B) (Lysine N-methyltransferase 8) (MTB-ZF) (MTE-binding protein) (PR domain-containing protein 2) (Retinoblastoma protein-interacting zinc finger protein) (Zinc finger protein RIZ)	PRDM2	S	1645	No	FNIKSRERSGGPVTRSL	0.999665	389470750	1	8	2.98e-09	139.98	120.78	-0.26176																				606750	42178000	57305000	48580000	44913000									49535000	56787000	48338000
P49454	Centromere protein F (CENP-F) (AH antigen) (Kinetochore protein CENPF) (Mitosin)	CENPF	S	3045	No	KPTAGGSRSQKVKVAQR	0.99577	388156980	1	9	5.65e-58	199.58	185.94	0.14057													564480								50561500	55573000	52613000	42231700									36656000	47785300	53372000
Q13415	Origin recognition complex subunit 1 (Replication control protein 1)	ORC1	S	445	No	RTVSRNLRSSLKSSLHT	0.998665	387499250	2	9	1.54e-06	121.29	121.29	-0.18646																		758800		483940	76666000	5218000	28232500	68868000	840720		1259000	925290					54242000	122039000
P62136	Serine/threonine-protein phosphatase PP1-alpha catalytic subunit (PP-1A) (EC 3.1.3.16)	PPP1CA	S	325	No	RPITPPRNSAKAKK___	0.999957	386673290	2	12	2.54e-53	170.06	158.46	-0.010317																					24307000	13252000	70259000	90597000				597290					30747000	12840000	61356000
Q07955	Serine/arginine-rich splicing factor 1 (Alternative-splicing factor 1) (ASF-1) (Splicing factor, arginine/serine-rich 1) (pre-mRNA-splicing factor SF2, P33 subunit)	SRSF1	S	2	No	_______MSGGGVIRGP	0.999881	386459210	1	2	3.43e-22	139.66	127.93	0.039249														707680	570500										1058800		941660	1101100	626560		632610		79479000	156110000	141630000
P51608	Methyl-CpG-binding protein 2 (MeCp-2 protein) (MeCp2)	MECP2	S	194	No	RGRGRPKGSGTTRPKAA	0.999987	386258851	2	22	1.63e-09	132.56	101.49	0.27969													735170		316180	114020	566460	261670	790161	267010	69188900	37543400	39827200	14406200	939470	209130	413910	293400	913020	1326820	516300	500830	50802400	46530700	70523300
P22626	Heterogeneous nuclear ribonucleoproteins A2/B1 (hnRNP A2/B1)	HNRNPA2B1	S	201	No	MQEVQSSRSGRGGNFGF	0.999928	384707400	4	20	1.67e-168	311.69	293.37	-0.17281																					40940000	71352200	49572000	36472600								1280800	37225300	56317000	56482600
P46776	60S ribosomal protein L27a (Large ribosomal subunit protein uL15)	RPL27A	S	16	No	TRKLRGHVSHGHGRIGK	0.999858	383493920	1	27	6.94e-57	221.5	221.5	-0.013507																					87843200	18812400	22668000	41084000					306050				126602000	27014670	44480500
P46013	Proliferation marker protein Ki-67 (Antigen identified by monoclonal antibody Ki-67) (Antigen KI-67) (Antigen Ki67)	MKI67	S	1546	No	MHTPKPAVSGEKNIYAF	1	382394070	2	15	4.61e-36	196.27	174.17	0.32821										765180	728760		1107900	1964570	1511290	1269330					48164000	63798400	51875000	48138000	2038170	2034380	1193100	864600				646290	35433900	47655500	46975300
P82979	SAP domain-containing ribonucleoprotein (Cytokine-induced protein of 29 kDa) (Nuclear protein Hcc-1) (Proliferation-associated cytokine-inducible protein CIP29)	SARNP	S	162	No	AQRFGLNVSSISRKSED	0.999741	382274480	5	32	7.95e-25	176.95	157.66	0.21441																					51131020	50992700	55292460	17055400	598860	1464440							51934600	50948260	45688500
P35251	Replication factor C subunit 1 (Activator 1 140 kDa subunit) (A1 140 kDa subunit) (Activator 1 large subunit) (Activator 1 subunit 1) (DNA-binding protein PO-GA) (Replication factor C 140 kDa subunit) (RF-C 140 kDa subunit) (RFC140) (Replication factor C large subunit)	RFC1	Y	382	N/A	KKRTNYQAYRSYLNREG	0.999631	382223500	5	25	3.57e-67	215.48	210.13	-0.52774																					61130400	54567100	11333300	35974100									55213000	64975100	54480700
P46013	Proliferation marker protein Ki-67 (Antigen identified by monoclonal antibody Ki-67) (Antigen KI-67) (Antigen Ki67)	MKI67	S	1506	No	PDPVDTPTSSKPQSKRS	0.997449	379015000	1	7	2.78e-36	169.94	163.29	0.43936									2215700	3209400	3127100	7087500									47653000	51216000	40090000	37730000									41973000	54262500	44194800
P26583	High mobility group protein B2 (High mobility group protein 2) (HMG-2)	HMGB2	S	115	Yes	SEHRPKIKSEHPGLSIG	0.996744	379011770	1	7	3.02e-107	262.43	250.24	-0.44814									917060	1174300			340660								56763000	75389000	70192700	64048000	463410		417740	657900					49132000
Q96AY2	Crossover junction endonuclease EME1 (EC 3.1.22.-) (MMS4 homolog) (hMMS4)	EME1	S	210	No	SQKVQGRGSHGCRQQRQ	0.999157	373743600	2	13	3.14e-08	133.75	120.74	-1.0253															899000	1525500		562040	686310	803360	52729000	56056000	55661500	35429800	1181300				1295700			1291300	39264500	46878000	63358290
O94913	Pre-mRNA cleavage complex 2 protein Pcf11 (Pre-mRNA cleavage complex II protein Pcf11)	PCF11	S	524	No	PKAGKIRQSGAKQSHME	0.999999	373213900	2	21	2.58e-08	135.87	83.275	1.0536																					43748300	51682400	48463600	54838100									33428800	45710300	51252600
Q9NRL2	Bromodomain adjacent to zinc finger domain protein 1A (ATP-dependent chromatin-remodeling protein) (ATP-utilizing chromatin assembly and remodeling factor 1) (hACF1) (CHRAC subunit ACF1) (Williams syndrome transcription factor-related chromatin-remodeling factor 180) (WCRF180) (hWALp1)	BAZ1A	S	302	No	KQTLASYRSKATKERDK	0.999851	372906080	1	18	2.09e-18	157.96	127.75	0.39948													1396000	1365100		611700	409310	834470		611800	45802000	49076000	47329000	39444000	1047400	1406900	1290700	1384400	1489600	1737000	1415900	1448200	29863000	49493000	46577400
P19338	Nucleolin (Protein C23)	NCL	S	479	No	QDYRGGKNSTWSGESKT	0.998821	372464600	1	14	4.33e-91	233.14	220.12	-0.4694																					41451000	52387000	56048000	44061000									40188000	47070000	55813800
P41208	Centrin-2 (Caltractin isoform 1)	CETN2	S	13	No	FKKANMASSSQRKRMSP	0.995121	372285520	3	17	2.2e-20	147.91	124.79	-0.30507																					30086000	65505900	58680700	46749800	467530	895030	782440	731810			872610		29938000	38251000	52294100
Q8WV22	Non-structural maintenance of chromosomes element 1 homolog (Non-SMC element 1 homolog) (EC 2.3.2.27)	NSMCE1	S	256	Yes	ERESGVLKSNKKSLRSR	0.996199	372019230	2	12	1.59e-35	176.78	160.25	0.22713											757630										51559200	55897200	46113700	35640500					1199300				41167000	48575600	51437200
Q6ZU35	Cancer-related regulator of actin dynamics	CRAD	E	250	N/A	AAEKRRLEEQRLQALER	0.900268	371095770	1	1	0.0108856	46.318	28.084	0.093119													592590	947710	2675700	703900	534140		3072700	1281300	38470000	14857000	21168000	94466000	561550	734810	1356700	3881600	661870	1344500	1771600	4548100	69688000	61314000	19127000
Q13415	Origin recognition complex subunit 1 (Replication control protein 1)	ORC1	S	221	Yes	ESRHSASKSRQTPTHPL	0.998898	370555360	1	11	4.2e-09	129.74	104.78	0.34537													7177000	2770000	2992000	2123500	3858300	3285200			11168000	100492000	11262000	5791100		1753800	979860	5913600			1230300		11275000	90491700	10210000
O75319	RNA/RNP complex-1-interacting phosphatase (EC 3.1.3.-) (Dual specificity protein phosphatase 11) (Phosphatase that interacts with RNA/RNP complex 1)	DUSP11	S	65	No	GWGRRRDFSGRSSAKKK	0.999999	370316130	2	11	9.1e-05	99.973	81.396	-0.17654													863580		541890	369270				691550	48056500	50637600	38637000	34129000	796270	1089200	1478000		562010	497560			44805300	54682200	48178800
Q9NXE8	Pre-mRNA-splicing factor CWC25 homolog (Coiled-coil domain-containing protein 49) (Spliceosome-associated protein homolog CWC25)	CWC25	S	11	Yes	GGDLNLKKSWHPQTLRN	0.999912	370045200	2	19	3.76e-07	116.24	103.14	-0.40104																			331370		38166000	59700900	46547000	40551000	369900			1301700			384830		37786800	56027200	49103000
O14646	Chromodomain-helicase-DNA-binding protein 1 (CHD-1) (EC 3.6.4.12) (ATP-dependent helicase CHD1)	CHD1	S	1654	Yes	SSEYTHHKSSRDYRYHS	0.996381	369041500	2	5	2.82e-65	228.8	219.54	0.053415																					55671100	48862100	52658900	36992400									54149200	60294300	43992300
Q92576	PHD finger protein 3	PHF3	S	527	Yes	SKTKVNVKSVKRNTDVP	0.999973	368466130	4	25	9.24e-144	285.59	273.38	0.26122										140950											55195200	52045100	46704890	12849700	945920				1341000	796080	557150		59466340	40040400	49562600
Q9UK61	Protein TASOR (CTCL tumor antigen se89-1) (Retinoblastoma-associated protein RAP140) (Transgene activation suppressor protein)	TASOR	S	99	No	EPERPVRRSFQIPRKSR	1	368408220	1	17	0.00174806	93.429	52.705	-0.56664																					38500000	50290000	43635000	36275000			858780	562580	905240	776200		623370	37483000	55264000	54338050
Q9Y2X9	Zinc finger protein 281 (GC-box-binding zinc finger protein 1) (Transcription factor ZBP-99) (Zinc finger DNA-binding protein 99)	ZNF281	S	228	No	KAKRPKPESQGIKAKRK	0.998933	368258210	3	14	4.99e-09	127.17	104.81	-0.12796																					60896000	54568000	48733000	20979000		342900	366580		306650	248280			20012700	36340000	65701800
P52701	DNA mismatch repair protein Msh6 (hMSH6) (G/T mismatch-binding protein) (GTBP) (GTMBP) (MutS protein homolog 6) (MutS-alpha 160 kDa subunit) (p160)	MSH6	S	24	No	ALSDANKASARASREGG	1	366753500	1	12	3.82e-46	203.61	157.74	0.11937									2836300	2422700											44902000	51513000	45267300	43696000									29564000	51594000	50379400
Q9NQW6	Anillin	ANLN	S	918	Yes	LLTSITTKSNIHSSVMA	0.999757	365198530	2	15	2.01e-35	156.49	150.68	-0.15341													1009300	1164600		1145100	726240	940940			44365000	53110000	49465000	22436000			3058400	2240200	2096500	2215200	2617700	2454350	44538000	44864000	43199000
Q14241	Elongin-A (EloA) (Elongin 110 kDa subunit) (RNA polymerase II transcription factor SIII subunit A1) (SIII p110) (Transcription elongation factor B polypeptide 3)	ELOA	S	488	Yes	LPKVNKTKSEKPAGADL	0.996248	364540700	1	5	8.45e-47	213.38	190.3	-0.1312																							86018000	91146000		1792700							74484000		111100000
Q8WYP5	Protein ELYS (Embryonic large molecule derived from yolk sac) (Protein MEL-28) (Putative AT-hook-containing transcription factor 1)	AHCTF1	S	1925	Yes	TGNKQDDKSSDKQLRIK	0.947923	364345000	1	3	7.87e-262	365.68	350.51	0.14013																					46682000	52717000	49394000										30334000	66502000	69677000
Q96SB8	Structural maintenance of chromosomes protein 6 (SMC protein 6) (SMC-6) (hSMC6)	SMC6	S	10	No	AKRKEENFSSPKNAKRP	0.996219	363908050	1	14	1.69e-18	152.54	128.11	0.073846													1014300	934750		570880					87576000	31669000	21385000	52694000	812320		1464800						62133000	22224000	23714000
Q9NYV4	Cyclin-dependent kinase 12 (EC 2.7.11.22) (EC 2.7.11.23) (Cdc2-related kinase, arginine/serine-rich) (CrkRS) (Cell division cycle 2-related protein kinase 7) (CDC2-related protein kinase 7) (Cell division protein kinase 12) (hCDK12)	CDK12	S	192	Yes	TRKERELKSGHKDRSKS	0.999703	363671500	2	12	2.5e-13	150.27	77.66	-0.25723																					93290200	85895000	28928000	32720000									44798800	33943500	14526000
P08651	Nuclear factor 1 C-type (NF1-C) (Nuclear factor 1/C) (CCAAT-box-binding transcription factor) (CTF) (Nuclear factor I/C) (NF-I/C) (NFI-C) (TGGCA-binding protein)	NFIC	S	361	No	HRPVIAVHSGIARSPHP	0.999651	363436030	1	15	9.74e-162	300.03	287.35	0.50466																					38791000	56481000	27755130	10693000									71072100	52572000	53375800
O76021	Ribosomal L1 domain-containing protein 1 (CATX-11) (Cellular senescence-inhibited gene protein) (Protein PBK1)	RSL1D1	S	469	Yes	KFFTTPSKSVRKASHTP	0.999429	362824310	3	28	9.65e-09	135.99	126.19	0.42636																					37541200	58501100	41607700	33059300	669670		387550		797950	663740			51968300	26078500	53234900
Q9NTI5	Sister chromatid cohesion protein PDS5 homolog B (Androgen-induced proliferation inhibitor) (Androgen-induced prostate proliferative shutoff-associated protein AS3)	PDS5B	S	1319	Yes	SKKGSKKKSGPPAPEEE	0.992389	362568270	1	10	1.15e-270	354.53	340.73	0.14484	462040								2588000				3938600	1818970	1973710		1600150	485980		503270	55256000	48060000	33514000	26650000	3800300	3676600	3444500	5516300	1032700	2091340	1592260	1790550	61078000	35246000	33078000
Q8WYP5	Protein ELYS (Embryonic large molecule derived from yolk sac) (Protein MEL-28) (Putative AT-hook-containing transcription factor 1)	AHCTF1	S	1846	Yes	GRESKRLKSSQLLEPAV	0.997294	361056880	1	8	4.48e-92	254.47	243.49	-0.026629																					35675000	54373650	47504880	40246000	1557900		1362200				834150		35251000	53744400	46432200
O14646	Chromodomain-helicase-DNA-binding protein 1 (CHD-1) (EC 3.6.4.12) (ATP-dependent helicase CHD1)	CHD1	S	89	Yes	VDGAEFWKSSPSILAVQ	0.996218	360787340	2	11	7.46e-151	268.25	251.79	0.11306													301650	464960	2423530	2058520		432200	1667100	268290	25584000	45937000	31379400	54458000	443590		2745660	439550	460080	677820	643100	458890	4688900	49853100	68472000
Q13823	Nucleolar GTP-binding protein 2 (Autoantigen NGP-1)	GNL2	S	10	No	VKPKYKGRSTINPSKAS	0.991849	360516750	1	11	3.8e-06	113.22	101.85	0.32617									570420			633370									58510300	50664000	33335000	20311000	449410	471000	565410	594300	537540				45380000	48643500	46221700
Q14676	Mediator of DNA damage checkpoint protein 1 (Nuclear factor with BRCT domains 1)	MDC1	S	1686	No	GGQSKTLRSSTVRAMPV	0.997495	357634260	1	15	3.51e-05	100.84	73.247	-0.28408														844790		398650		553570	448020	397340	42376000	56939800	45224500	3315900		444470		561020	709610		684230		30053500	60096400	63964230
P46777	60S ribosomal protein L5 (Large ribosomal subunit protein uL18)	RPL5	S	286	No	DRVAQKKASFLRAQERA	0.999999	356421310	2	28	5.61e-09	140.49	131.22	0.20063																					47906000	57375400	41522800	25823500	775370				594940				39695500	48443600	49040400
Q68D10	Protein SPT2 homolog (Protein KU002155) (SPT2 domain-containing protein 1)	SPTY2D1	S	470	No	SRGPGRPVSSPHELRRP	0.984978	356231300	1	9	9.46e-110	225.29	219.16	-0.12486																					75610000	6935300		13469000									89826000	118935000	37812000
Q9UKM9-2	RNA-binding protein Raly (Autoantigen p542) (Heterogeneous nuclear ribonucleoprotein C-like 2) (hnRNP core protein C-like 2) (hnRNP associated with lethal yellow protein homolog)	RALY	S	106	No	PKGLKRAASAIYRLFDY	0.999999	355313410	1	8	4.28e-05	104.2	73.805	0.10166													583760	608200		701630				340210	52985000	50622000	46095000	26943000	494000	591590	625130			563700	981280	567310	27630000	44364000	49605000
Q8WWQ0	PH-interacting protein (PHIP) (DDB1- and CUL4-associated factor 14) (IRS-1 PH domain-binding protein) (WD repeat-containing protein 11)	PHIP	S	1471	Yes	RILKPQLKSESSTSAFS	0.996438	355226970	4	34	6.58e-87	218.12	209.93	-0.30883																					44236000	40402000	50516000	36226100		689730	717280				287760		34464800	51396800	41958000
O14646	Chromodomain-helicase-DNA-binding protein 1 (CHD-1) (EC 3.6.4.12) (ATP-dependent helicase CHD1)	CHD1	S	1328	No	KEALSGAGSSKRRKARA	0.999539	355084790	3	16	5.3e-26	185.77	155.56	0.56929													354580								42733000	54867000	35132000	35388000	468210								49513000	51760000	38352000
A0A096LP59	Transcriptional regulator ATRX (Fragment)	ATRX	S	274	No	SACLRKTRSQSSCKFER	0.95854	354070880	1	8	1.74e-18	161.99	139.89	-0.5548																281580					97802000	75836100	64489300	11730200	1120720		586550		1834590	266170	618270			63934000	34309000
P46100	Transcriptional regulator ATRX (EC 3.6.4.12) (ATP-dependent helicase ATRX) (X-linked helicase II) (X-linked nuclear protein) (XNP) (Znf-HX)	ATRX	S	800	Yes	TKKGKSAKSSIISKKKR	0.997135	353757220	3	23	1.62e-06	119.68	85.805	1.501													2775500	1917400	1568600	1869500	991640	2082400	2026100	1344900	43340100	56784100	64364300	1639300	1811200	3137600	3612800	2890200	2921600	3152200	2480000		23064680	62232300	63799000
P82970	High mobility group nucleosome-binding domain-containing protein 5 (Nucleosome-binding protein 1)	HMGN5	S	24	No	PKRRSARLSAMLVPVTP	0.999998	353253890	4	22	2.17e-19	117.18	112.05	-0.40638															1619700						25967200	26009000	48361000	58078700		610990		1436200					20789500	44353200	62786800
P47914	60S ribosomal protein L29 (Cell surface heparin-binding protein HIP) (Large ribosomal subunit protein eL29)	RPL29	S	90	No	KPKIPKGVSRKLDRLAY	0.997231	351437520	2	9	4.67e-06	117.89	26.036	-0.60417															451810					472830	55939100		58142000	59560000		910280		1065100	816500	1012300		1115700	53552500	2310800	58776600
Q8IYW5	E3 ubiquitin-protein ligase RNF168 (hRNF168) (EC 2.3.2.27) (RING finger protein 168) (RING-type E3 ubiquitin transferase RNF168)	RNF168	S	211	Yes	KSDPVTPKSEKKSKNKQ	0.997108	350856440	2	8	5.63e-13	147.26	128.85	0.54026									1280190		504550										30248000	88198000	55596000	45543200									39768000	42999500	46719000
P78549	Endonuclease III-like protein 1 (hNTH1) (EC 3.2.2.-) (EC 4.2.99.18) (Bifunctional DNA N-glycosylase/DNA-(apurinic or apyrimidinic site) lyase) (DNA glycosylase/AP lyase)	NTHL1	S	51	Yes	EAAAEARKSHSPVKRPR	0.99945	347899440	3	22	8.06e-84	233.97	216.23	0.11074																		274080	312280	208070	62317100	38036500	39225800	8506300	470540	282230	722840						75053500	27692400	46406800
P83731	60S ribosomal protein L24 (60S ribosomal protein L30) (Large ribosomal subunit protein eL24)	RPL24	S	9	No	MKVELCSFSGYKIYPGH	0.999948	345750610	4	18	5.88e-59	182.49	178.44	-0.26434																					57629400	46657700	41973600	4343360					329880	520230	383740		65931200	59622400	20796300
Q8N5P1	Zinc finger CCCH domain-containing protein 8	ZC3H8	S	62	Yes	RHSAISPKSSLHRKSRS	0.998702	342678000	2	29	7.15e-24	165.58	157.02	0.10854																					59046300	49245200	33850800	20394700									62385600	52021900	49287100
Q9UNZ5	Leydig cell tumor 10 kDa protein homolog	C19orf53	S	70	No	EHDVVMKASSSLPKKLA	0.997711	341440860	5	29	4.26e-31	142.91	95.229	-0.43047															3184800			3677700	2876800		36514560	35198600	20075400	2835300		4438200	5545900	5396300		5458000	4925600	5174600	90853000	15320000	31236200
P23246	Splicing factor, proline- and glutamine-rich (100 kDa DNA-pairing protein) (hPOMp100) (DNA-binding p52/p100 complex, 100 kDa subunit) (Polypyrimidine tract-binding protein-associated-splicing factor) (PSF) (PTB-associated-splicing factor)	SFPQ	S	8	No	_MSRDRFRSRGGGGGGF	0.996068	341227880	6	25	5.9e-113	273.61	255.29	0.12283																					33891800	50008200	30996100	21826400		4307400	4806890				330390		38119500	53553500	45381700
Q8IX21	SMC5-SMC6 complex localization factor protein 2 (Smc5/6 localization factor 1)	SLF2	S	176	Yes	HRSPERRKSLFIHENNE	1	340893560	1	15	2.4e-12	152.54	127.58	-0.3493													2362800	1540000	2010000	1776300	1166800	438350			46944000	52037000	49853000	36930000	2902600	3226200	3067800	2653600	1270000		707110		58505000		36698000
Q69YN2	CWF19-like protein 1 (C19L1)	CWF19L1	S	311	Yes	SSTGRDSKSSPHPKQPR	0.994919	338135500	3	13	2.97e-17	114.01	105.73	-0.67957													5193600			4588900		2323200			36015000	51319300	41194400	67928700									41998700	31200400	54837800
P62917	60S ribosomal protein L8 (Large ribosomal subunit protein uL2)	RPL8	S	159	No	PSGSKKVISSANRAVVG	0.999298	337468820	1	5	1.2e-43	156.36	151.82	-0.040404										417440	489170	483240									41527000	70402000	62335000	35003000								313170	30496000	48066000	44239000
Q14978	Nucleolar and coiled-body phosphoprotein 1 (140 kDa nucleolar phosphoprotein) (Nopp140) (Hepatitis C virus NS5A-transactivated protein 13) (HCV NS5A-transactivated protein 13) (Nucleolar 130 kDa protein) (Nucleolar phosphoprotein p130)	NOLC1	S	488	Yes	EEEEKTSKSAVKKKPQK	1	335872780	1	42	6.93e-09	128.27	63.54	-0.41255													7780700	5686490	7823100	7865800	7120000	7933700	9000600	5592900	18712200	19546130	12729000	25617700	11678100	11907800	14566200	13304500	21840320	22598300	23845590	15749100	16631500	14275120	16466000
Q96JP5	E3 ubiquitin-protein ligase ZFP91 (EC 2.3.2.27) (RING-type E3 ubiquitin transferase ZFP91) (Zinc finger protein 757) (Zinc finger protein 91 homolog) (Zfp-91)	ZFP91	S	160	No	WRSSRTSVSRHRDTENT	0.997848	335483210	1	4	4.26e-20	158.01	135.91	-0.028089													830520								42776000	59625000	48590000		1350490	1549300			1244800	1353100			37623000	36564000	42521000
Q9P2D1	Chromodomain-helicase-DNA-binding protein 7 (CHD-7) (EC 3.6.4.12) (ATP-dependent helicase CHD7)	CHD7	S	694	Yes	KTATPKPKSSKKSSNKK	0.999165	334342700	1	15	1.42e-12	152.7	117.1	0.55713																					46641000	38754900	34849900	26671700									39995500	49005100	54742000
P08651	Nuclear factor 1 C-type (NF1-C) (Nuclear factor 1/C) (CCAAT-box-binding transcription factor) (CTF) (Nuclear factor I/C) (NF-I/C) (NFI-C) (TGGCA-binding protein)	NFIC	S	277	No	RTLPSTSSSGSKRHKSG	0.987995	333557610	5	12	3.71e-18	158.3	135.18	-0.24051												170460	1112700	764130	710300	669910		565800		520570	53070300	91175300	47362400	21269800	1524410	986540	1100300	1297400	1045610	1067600	741420	964260		15423200	75323900
P53999	Activated RNA polymerase II transcriptional coactivator p15 (Positive cofactor 4) (PC4) (SUB1 homolog) (p14)	SUB1	S	51	No	GETSRALSSSKQSSSSR	0.996237	332944300	5	25	1.19e-182	312.66	302.92	0.20603												3061400	1085500	1593600				2202400	1105400		41770000	22153800	44529600			1955200	2095300		2429300	3281800	3260100		49303000	47163600	36513300
P10412	Histone H1.4 (Histone H1b) (Histone H1s-4)	HIST1H1E	S	89	No	KLGLKSLVSKGTLVQTK	0.999394	332547980	1	20	3.9e-19	169.65	149.07	0.44418	325000			311920					2901600	2461000	2341400		1075000	649680		975450	966060	997170	1369100		45404100	8577900	50753200	42596400	1770200	1486600	1454000	1482900	2402400	2667800	2441900		46789100	3232300	52598500
P62753	40S ribosomal protein S6 (Phosphoprotein NP33) (Small ribosomal subunit protein eS6)	RPS6	S	78	No	HGRVRLLLSKGHSCYRP	1	331668130	2	17	2.48e-11	132.79	123.53	0.039251																					42559300	43126660	37879400	25811700	561110	822540	690270	568760	1138100	991090	1035200		42527000	46830400	42875700
Q96MU7	YTH domain-containing protein 1 (Splicing factor YT521) (YT521-B)	YTHDC1	S	577	No	YQEVDRRFSGVRRDVFL	0.999991	330297020	3	19	3.13e-46	203.61	143.93	0.0084902																					68684500	44638000	24605100	4835150									60726900	40232600	47278700
Q14669	E3 ubiquitin-protein ligase TRIP12 (EC 2.3.2.26) (E3 ubiquitin-protein ligase for Arf) (ULF) (HECT-type E3 ubiquitin transferase TRIP12) (Thyroid receptor-interacting protein 12) (TR-interacting protein 12) (TRIP-12)	TRIP12	S	340	No	CASTSRRGSGLGKRGAA	0.999995	329897310	4	24	1.01e-48	202.29	173.94	-0.20651																					52988400	52433100	40793700	27178200		880710			804870			526630	37124500	31866200	37682300
P38159	RNA-binding motif protein, X chromosome (Glycoprotein p43) (Heterogeneous nuclear ribonucleoprotein G) (hnRNP G) [Cleaved into: RNA-binding motif protein, X chromosome, N-terminally processed]	RBMX	R	93	N/A	TKPSFESGRRGPPPPPR	0.986853	328478550	2	10	3.17e-183	299.71	284.32	-0.25378								541540												492810	100290000	12123000	9518900	86871100									10829000	12919000	18422000
O00257	E3 SUMO-protein ligase CBX4 (EC 2.3.2.-) (Chromobox protein homolog 4) (Polycomb 2 homolog) (Pc2) (hPc2)	CBX4	S	281	Yes	GMQAVKIKSGEVAEGEA	0.997952	327726900	2	5	1.23e-104	249.6	237.47	-0.1639																					37917000	50560000	37286000	36049000									41077500	37778000	44684000
Q9UGN5	Poly [ADP-ribose] polymerase 2 (PARP-2) (hPARP-2) (EC 2.4.2.30) (ADP-ribosyltransferase diphtheria toxin-like 2) (ARTD2) (DNA ADP-ribosyltransferase PARP2) (EC 2.4.2.-) (NAD(+) ADP-ribosyltransferase 2) (ADPRT-2) (Poly[ADP-ribose] synthase 2) (pADPRT-2) (Protein poly-ADP-ribosyltransferase PARP2) (EC 2.4.2.-)	PARP2	S	8	No	_MAARRRRSTGGGRARA	0.999169	326621640	2	12	3.74e-12	148.56	129.36	0.76689													303700				175950				66820000	29494100	49838000	43041000							323890			28122000	46711000
O14827	Ras-specific guanine nucleotide-releasing factor 2 (Ras-GRF2) (Ras guanine nucleotide exchange factor 2)	RASGRF2	S	30	No	EGTKRGFLSKKTAEASR	0.999623	326034630	1	12	0.000434508	105.14	55.421	0.11971																					51377000	49898100	37903900	9826100	884880	600100			829150				47165500	45982900	41442000
Q68D10	Protein SPT2 homolog (Protein KU002155) (SPT2 domain-containing protein 1)	SPTY2D1	S	480	No	PHELRRPVSGLGPPGRS	0.999718	325748800	3	10	2.54e-53	158	154.89	0.38455																					9269600	33767000	55182100	33111000									8362900	9482400	130636600
P51610	Host cell factor 1 (HCF) (HCF-1) (C1 factor) (CFF) (VCAF) (VP16 accessory protein) [Cleaved into: HCF N-terminal chain 1;HCF N-terminal chain 2;HCF N-terminal chain 3;HCF N-terminal chain 4;HCF N-terminal chain 5;HCF N-terminal chain 6;HCF C-terminal chain 1;HCF C-terminal chain 2;HCF C-terminal chain 3;HCF C-terminal chain 4;HCF C-terminal chain 5;HCF C-terminal chain 6]	HCFC1	S	2019	No	KPANKRPMSSPEMKSAP	0.993514	325277400	2	10	5.93e-44	159.81	150.79	0.34685																					35450900	50665000	40589700	41901000									23922800	43692000	49705000
Q9UEE9	Craniofacial development protein 1 (Bucentaur)	CFDP1	S	216	No	ALPSLPAGSGLKRSSGM	0.999992	325249750	2	15	2.05e-10	89.663	84.103	-0.15231													804680	1260300	1439800						1996100	65434900	68158600	51821300	827670	1458700	1223700	1112200					1482700	60239200	3303700
P98175	RNA-binding protein 10 (G patch domain-containing protein 9) (RNA-binding motif protein 10) (RNA-binding protein S1-1) (S1-1)	RBM10	S	897	No	EAQTRVRGSGLGARGSS	0.999998	324493090	1	16	4.38e-08	126.55	73.998	0.25939													837500		1021700	773620		827370	498770	438820	36095500	47467300	45711700	28340800		977130	1033100	1288600	598380	1019900			28971500	45439200	43016400
Q14966	Zinc finger protein 638 (Cutaneous T-cell lymphoma-associated antigen se33-1) (CTCL-associated antigen se33-1) (Nuclear protein 220) (Zinc finger matrin-like protein)	ZNF638	S	772	No	LESKKVSASTLKRDADA	0.999202	323404790	3	25	4.9e-09	132.01	108.89	-0.12862															361080						44068100	43388800	37754600	25300600	689730	425830	482380		635530	575810	721030		35938000	46420000	41290900
P46100	Transcriptional regulator ATRX (EC 3.6.4.12) (ATP-dependent helicase ATRX) (X-linked helicase II) (X-linked nuclear protein) (XNP) (Znf-HX)	ATRX	S	1418	No	AELEENQRSYKQKKKRR	0.999752	323232700	4	10	1.39e-88	253.88	243.61	0.34116									1032900												38721900	50734700	43238000	13784000									37004200	46792000	43160000
Q9UGU0	Transcription factor 20 (TCF-20) (Nuclear factor SPBP) (Protein AR1) (Stromelysin-1 PDGF-responsive element-binding protein) (SPRE-binding protein)	TCF20	S	1200	Yes	SRQTSPAKSSGPPGMSS	0.989328	322835910	4	20	2.28e-17	118.71	108.33	0.27506									1755660	1991780	2077510	969920						209690			52742100	53520600	49018200	31001400	439680				200870				39679500	42270600	14986000
P22626	Heterogeneous nuclear ribonucleoproteins A2/B1 (hnRNP A2/B1)	HNRNPA2B1	S	102	No	KRAVAREESGKPGAHVT	0.999398	322443100	2	12	1.32e-136	284.72	274.77	0.090231																					53880000	56972000	42155900	19815400									51328000	38804800	19655000
Q01831	DNA repair protein complementing XP-C cells (Xeroderma pigmentosum group C-complementing protein) (p125)	XPC	S	61	No	QGKRKRGCSHPGGSADG	0.999512	322039690	2	12	6.75e-50	196.95	187.69	-0.35933																					64705000	45554000		19702000		815360	819100			705460	515270		57704000	44085000	46396000
Q9BRR8	G patch domain-containing protein 1 (Evolutionarily conserved G-patch domain-containing protein)	GPATCH1	S	925	Yes	QELLRRLKSLPLRRQ__	0.999993	321595170	1	12	0.00276548	57.59	27.846	0.27524																732160	716410				43425400		46336000	33588000		2452300	1749100						37165800	55091000	49523000
O14647	Chromodomain-helicase-DNA-binding protein 2 (CHD-2) (EC 3.6.4.12) (ATP-dependent helicase CHD2)	CHD2	S	1688	No	HMDAHRSGSYRPNNMSR	0.982737	321386140	2	9	9.37e-07	93.839	86.955	-0.18594														2194600	1740000	1081300	805000	1149100	2087340	1613000	53079000	40604700		42506000	2838200		2189500		2446900		2894700	1987600	38469000	54934600	55732600
Q8NEY8	Periphilin-1 (CDC7 expression repressor) (CR) (Gastric cancer antigen Ga50)	PPHLN1	S	145	No	RKDSPHSRSGSSVSSRS	0.996287	320561250	2	14	5.81e-61	225.33	208.19	-0.32513													683400	844350	983820	484450		796330			41387000	41338000	23748000	39887000	1582910	1533200	1130700	1159700	902890	1043600	999420	894480	35238000	44252000	39779000
Q01831	DNA repair protein complementing XP-C cells (Xeroderma pigmentosum group C-complementing protein) (p125)	XPC	S	52	No	KKSLLSKVSQGKRKRGC	1	319714990	2	23	2.06e-25	182.16	132.97	-0.2507																					41875300	44485000	39850900	26163290									30849100	48638400	46862400
Q96FK6	WD repeat-containing protein 89	WDR89	S	367	No	KKESMKIASSVHQRVRV	0.999861	318167800	1	7	3.5e-11	144.09	72.638	-0.027066																					33946000	55293000	39972900	2577900									22665000	53935600	47426100
P62753	40S ribosomal protein S6 (Phosphoprotein NP33) (Small ribosomal subunit protein eS6)	RPS6	S	82	No	RLLLSKGHSCYRPRRTG	0.992242	317393650	2	17	9.12e-05	82.645	73.817	-0.46318																					40757800	21686700	65143300	31563600	635190								51790100	55314200	27075360
P61313	60S ribosomal protein L15 (Large ribosomal subunit protein eL15)	RPL15	S	171	Yes	GLTSAGRKSRGLGKGHK	0.991995	317364180	2	20	1.36e-13	114.89	92.565	-0.15944													479200				207080				42375700	2949900	48743300	26641800	571340	402060	716820	339830	751200	526270	894840		43517500	51102700	44822900
P35251	Replication factor C subunit 1 (Activator 1 140 kDa subunit) (A1 140 kDa subunit) (Activator 1 large subunit) (Activator 1 subunit 1) (DNA-binding protein PO-GA) (Replication factor C 140 kDa subunit) (RF-C 140 kDa subunit) (RFC140) (Replication factor C large subunit)	RFC1	S	311	No	SADKIGEVSSPKASSKL	0.99933	316911990	3	20	8.3e-15	148.13	131.91	-0.067238									34334780	1252390		48251420									31596500	38344000	31603100	34099600									5811900	32780300	14243000
P46013	Proliferation marker protein Ki-67 (Antigen identified by monoclonal antibody Ki-67) (Antigen KI-67) (Antigen Ki67)	MKI67	S	1994	No	PDPVKTPTSSKQRLKIS	0.989297	316337600	1	7	5.43e-14	122.64	99.003	-0.24736									1148800		1600200	5041600									44664000	54138000	41270000	40679000									33560000	50940000	43296000
Q99729	Heterogeneous nuclear ribonucleoprotein A/B (hnRNP A/B) (APOBEC1-binding protein 1) (ABBP-1)	HNRNPAB	S	242	No	VYQQQQYGSGGRGNRNR	0.99964	315732400	1	7	4.42e-130	225.71	218.71	0.56151																						63204000	31405000	34131000									41007000	51097000	52978400
P10412	Histone H1.4 (Histone H1b) (Histone H1s-4)	HIST1H1E	S	104	No	TKGTGASGSFKLNKKAA	0.999998	315220530	2	15	8.85e-21	168.83	150.96	0.33432													831360	464470	283930	256000	961740				26818300	27047000	138391000	16193800		711810							26253200	28924600	24782320
P35251	Replication factor C subunit 1 (Activator 1 140 kDa subunit) (A1 140 kDa subunit) (Activator 1 large subunit) (Activator 1 subunit 1) (DNA-binding protein PO-GA) (Replication factor C 140 kDa subunit) (RF-C 140 kDa subunit) (RFC140) (Replication factor C large subunit)	RFC1	S	359	Yes	TKTPKKTKSSPAKKESV	0.957922	313225350	2	7	3.41e-36	183	166.38	0.10764													120390		150930	126670		131310	652730	161340	44768000	53829000	60229200			271610	164090	161990	141530	122530	119020		51281000	2195910	39297100
Q96BZ8	Leukocyte receptor cluster member 1	LENG1	S	8	Yes	_MNILPKKSWHVRNKDN	0.999975	312994000	3	15	1.13e-06	105.65	88.508	4.0645																					30632700	36022800	35603800	44355500									23738900	45413000	49919300
Q07864	DNA polymerase epsilon catalytic subunit A (EC 2.7.7.7) (DNA polymerase II subunit A)	POLE	S	5	No	____MSLRSGGRRRADP	0.99902	312804670	1	18	4.02e-05	96.034	49.644	-0.0638																					42816500	42946500	34967400	31051800	601130				570540				34009900	42935400	42701700
P49790	Nuclear pore complex protein Nup153 (153 kDa nucleoporin) (Nucleoporin Nup153)	NUP153	S	1463	No	FSSSGTSFSGRKIKTAV	0.996043	312250700	1	8	2.52e-38	190.1	183.5	0.41117													702020								40307000	40818000	36256000	26066000	1309600	815990		611990	1220200	777330	863370		38462000	45017000	43255000
P09884	DNA polymerase alpha catalytic subunit (EC 2.7.7.7) (DNA polymerase alpha catalytic subunit p180)	POLA1	S	136	Yes	VTKPNNIKSMFIACAGK	1	311539210	3	27	3.52e-12	146.11	90.754	-0.39134													664950	652280				466750			38046500	52560500	39675700	14112400		659720		378020		695010	528680		32016100	45130000	46516500
P46783	40S ribosomal protein S10 (Small ribosomal subunit protein eS10)	RPS10	S	97	No	IVPATLRRSRPETGRPR	0.999562	311476770	1	10	9.87e-09	135.99	121.2	-0.086201														696010		416080	1417950				21519000	85696000	14844000	4800000	7369300	2066900	3592200	759230	1778600	2997600		1576400	14886000	21377700	33798800
Q9H0H5	Rac GTPase-activating protein 1 (Male germ cell RacGap) (MgcRacGAP) (Protein CYK4 homolog) (CYK4) (HsCYK-4)	RACGAP1	S	600	No	SSLSQRVRSTLTKNTPR	0.998664	310639230	1	8	4.04e-12	104.2	95.911	-0.062603																					33581020	48948210	46751000	35038000									22817000	40437000	44685000
P38919	Eukaryotic initiation factor 4A-III (eIF-4A-III) (eIF4A-III) (EC 3.6.4.13) (ATP-dependent RNA helicase DDX48) (ATP-dependent RNA helicase eIF4A-3) (DEAD box protein 48) (Eukaryotic initiation factor 4A-like NUK-34) (Eukaryotic translation initiation factor 4A isoform 3) (Nuclear matrix protein 265) (NMP 265) (hNMP 265) [Cleaved into: Eukaryotic initiation factor 4A-III, N-terminally processed]	EIF4A3	S	10	No	ATTATMATSGSARKRLL	0.998884	310204910	1	7	9.14e-24	166.62	156.78	0.0058463															857590		400200	496450	241400		37191000	49053000	42008000	44428000	1289100	1347200		1146600	726500	828860	995010		28769000	49936000	50491000
Q01780	Exosome component 10 (EC 3.1.13.-) (Autoantigen PM/Scl 2) (P100 polymyositis-scleroderma overlap syndrome-associated autoantigen) (Polymyositis/scleroderma autoantigen 100 kDa) (PM/Scl-100) (Polymyositis/scleroderma autoantigen 2)	EXOSC10	D	875	N/A	MSFPTGKSDRGFRYNWP	0.919415	309830900	2	2	5.58e-59	183.77	174.75	0.062218																					5780900														304050000
Q8N8U2	Chromodomain Y-like protein 2 (CDY-like 2)	CDYL2	S	81	No	STSKLLRDSRGPSVEKL	0.998943	309790400	1	16	1.9e-18	158.3	123.97	0.49239																					33434300	43805200	37702300	38828700									31607700	48132700	39765200
Q15697	Zinc finger protein 174 (AW-1) (Zinc finger and SCAN domain-containing protein 8)	ZNF174	S	265	No	PRLSRRQVSSPNAQKPF	0.999649	309702800	3	34	1.1e-70	220.21	207.54	0.38884																					57798300	51721500	25469100	23754800									33167000	42967900	46199800
Q96T37	RNA-binding protein 15 (One-twenty two protein 1) (RNA-binding motif protein 15)	RBM15	S	103	Yes	RRSLHLDKSSSRGGSRE	0.997935	308495770	2	6	3.65e-97	203.71	199.85	0.11725																					100412800	16452530	13401000	34578000				803040					57836000	12193000	11072000
Q96ST2	Protein IWS1 homolog (IWS1-like protein)	IWS1	S	720	No	MPQRRRMNSTGGQTPRR	0.999875	307862200	2	8	9.02e-25	148.7	137.77	-0.48216													1037700								23623400	33563000	29686700	97987100	1443600	1532600				801400	1350200		28018000	27799600	37612100
Q13247	Serine/arginine-rich splicing factor 6 (Pre-mRNA-splicing factor SRP55) (Splicing factor, arginine/serine-rich 6)	SRSF6	S	97	No	GGYSSRRTSGRDKYGPP	0.999672	307753910	3	30	7.51e-98	249.3	249.3	0.045018																					58173300	43174500	18556400	5636100									72435700	29290500	44952410
P51608	Methyl-CpG-binding protein 2 (MeCp-2 protein) (MeCp2)	MECP2	S	332	Yes	LVSTLGEKSGKGLKTCK	0.994744	306237100	2	17	2.22e-59	208.47	201.82	-0.21816																					7299600	87336000	77365100	7293300			342970		277440		507790		92360700	11196200	10445100
P10412	Histone H1.4 (Histone H1b) (Histone H1s-4)	HIST1H1E	S	113	No	FKLNKKAASGEAKPKAK	1	306186810	2	38	5.61e-09	140.49	106.7	0.46492													3229300	914290	2200700	3422300	1033000	1252000	3171740	3427810	40241000	17063500	30979200	43236000	4426800	2480000	4512900	5321700	2051300	2852300	2671600	3599570	27354700	23827100	30360000
Q96GD3	Polycomb protein SCMH1 (Sex comb on midleg homolog 1)	SCMH1	S	294	No	KTLISHPISAPSKTAEP	0.999997	305491890	1	17	2.53e-08	126.12	117.42	0.050824									613390			1002100									31543000	47311000	38180600	31224000									28251000	47008000	41828900
P05362	Intercellular adhesion molecule 1 (ICAM-1) (Major group rhinovirus receptor) (CD antigen CD54)	ICAM1	R	353	N/A	VPAQPLGPRAQLLLKAT	1	305178200	1	9	4.4e-47	167.14	153.82	-1.0256			2043600	2933100					3240300	9510900	29349000	35744000			2303800	2229100						18744000	42826000	51742000				2182400					11502000	11026000	33164000
Q7L014	Probable ATP-dependent RNA helicase DDX46 (EC 3.6.4.13) (DEAD box protein 46) (PRP5 homolog)	DDX46	S	770	Yes	AEGKIIKKSSGFSGKGF	0.994058	304622460	1	9	8.81e-18	159.09	130.02	-1.0658															348410						53339000	42572500	41311000	15594000			421810	535540				548200	30772000	42471000	33922000
O14646	Chromodomain-helicase-DNA-binding protein 1 (CHD-1) (EC 3.6.4.12) (ATP-dependent helicase CHD1)	CHD1	S	1375	Yes	DDKLSESKSDGRERSKK	0.983137	304539000	1	5	9.62e-11	105.2	70.939	-0.82828																						62419000	42031000	37482000									62295000	65462000	34850000
Q9BQ39	ATP-dependent RNA helicase DDX50 (EC 3.6.4.13) (DEAD box protein 50) (Gu-beta) (Nucleolar protein Gu2)	DDX50	S	687	No	RSGWSSGRSGRSGRSGG	0.999001	304478400	1	10	1.36e-05	114.89	94.309	-0.8488																					63831000	72135800	53908300	53055000	1236800		1749500	1353800	1113000	1755700	2629600		1722000	2753900
Q15723	ETS-related transcription factor Elf-2 (E74-like factor 2) (New ETS-related factor)	ELF2	S	339	No	LKAASSVRSGKNSSPIN	0.999287	301999930	2	10	3.66e-19	136.99	104.26	0.76471														544200				458370			32208400	45201300	34030000	45860000			860260	738930		418790	550810	469070	24263600	37795500	38630800
Q9H582	Zinc finger protein 644 (Zinc finger motif enhancer-binding protein 2) (Zep-2)	ZNF644	S	753	Yes	ENYRMIKKSGESYPVHF	0.999972	300010700	3	18	1.45e-17	152.7	135.56	0.57027																					31691800	50264100	38203700	31281000	2270300	1796300			1759100	445540			29603790	40453900	38361780
Q9P031	Thyroid transcription factor 1-associated protein 26 (TTF-1-associated protein 26) (Coiled-coil domain-containing protein 59) (TTF-1-associated protein BR2)	CCDC59	Y	67	N/A	RKLKIQQSYKKLLRKEK	0.9947	299884600	3	21	1.21e-08	128.27	103.57	1.2791																					44302800	44884600	34827000	25703600									32174300	41576800	40044400
Q96MU7	YTH domain-containing protein 1 (Splicing factor YT521) (YT521-B)	YTHDC1	S	118	No	DADRKIRLSSSASREPY	0.999463	299489760	2	18	9.18e-50	177.58	172.45	-0.27718																					67968700	35729000	34010600	15092900									53340560	33765000	30610400
Q9NRL2	Bromodomain adjacent to zinc finger domain protein 1A (ATP-dependent chromatin-remodeling protein) (ATP-utilizing chromatin assembly and remodeling factor 1) (hACF1) (CHRAC subunit ACF1) (Williams syndrome transcription factor-related chromatin-remodeling factor 180) (WCRF180) (hWALp1)	BAZ1A	S	299	No	VANKQTLASYRSKATKE	0.99299	299091320	4	15	1.74e-87	219.01	212.26	-0.18003																		851200	845820		74247200	65430800	67662900	40339200	698130		675870	717930	756980	774510	1371200	865480	15734300	9130600	9287400
P35052	Glypican-1 [Cleaved into: Secreted glypican-1]	GPC1	R	369	N/A	RGKLAPRERPPSGTLEK	0.964806	298234480	2	13	3.15e-11	112.42	97.543	-0.14067									1867680	3775200		60031300									3898400	50957000	43285800	43381300									1986700	6350400	46089700
P26373	60S ribosomal protein L13 (Breast basic conserved protein 1) (Large ribosomal subunit protein eL13)	RPL13	Y	161	N/A	PVMPVRNVYKKEKARVI	0.999403	297853300	2	19	2.05e-67	215.48	205.53	0.25781																					19946900	16124500	70501800	84030000									32098800	30280200	20679800
P22061	Protein-L-isoaspartate(D-aspartate) O-methyltransferase (PIMT) (EC 2.1.1.77) (L-isoaspartyl protein carboxyl methyltransferase) (Protein L-isoaspartyl/D-aspartyl methyltransferase) (Protein-beta-aspartate methyltransferase)	PCMT1	S	5	Yes	____MAWKSGGASHSEL	0.999895	297524700	2	10	1.01e-119	270.75	270.75	-0.0070493																					25025100	48776400	33110700	29523000									41795000	44509700	42295400
Q01831	DNA repair protein complementing XP-C cells (Xeroderma pigmentosum group C-complementing protein) (p125)	XPC	S	380	No	FAKGTCRPSAKGKRNKG	0.999518	297253580	1	11	0.000135405	76.17	64.007	-0.50695									795980												44490000	55151600	44712000	11029000									32332000	34546000	41922000
P14866	Heterogeneous nuclear ribonucleoprotein L (hnRNP L)	HNRNPL	S	52	No	GGRYYGGGSEGGRAPKR	0.999524	296896390	2	12	2.69e-81	208.79	202.28	-0.024575															708800						36056000	47296000	43454200	31587800			2151280				464810		36936300	40195000	47472100
Q8TEM1	Nuclear pore membrane glycoprotein 210 (Nuclear pore protein gp210) (Nuclear envelope pore membrane protein POM 210) (POM210) (Nucleoporin Nup210) (Pore membrane protein of 210 kDa)	NUP210	R	169	N/A	IVKDSEADRFSDSHNAL	0.999422	296210900	1	12	1.45e-28	169.04	155.62	0.07748	1203600	892300	2932340	1239400		382610	634390		7093900	9007710	5257300		2980400	3639300	1187000	1571000	726260	1421270	1894000		42919000	29282600	32737200	26366000	3510300	2385900		1950000	914030	1186800	1207700	1445590	27983200	41135000	25282800
O60869	Endothelial differentiation-related factor 1 (EDF-1) (Multiprotein-bridging factor 1) (MBF1)	EDF1	S	24	Yes	GPTAAQAKSKQAILAAQ	0.995626	294347600	1	11	2.95e-26	160.53	117.9	-0.21864																			2669000		25550000	40843000	40429800	32844000									23991000	50364300	46366500
O15213	WD repeat-containing protein 46 (WD repeat-containing protein BING4)	WDR46	S	118	Yes	QKFCRIDKSRKLPHSKA	0.99377	294296890	1	12	5e-05	93.649	74.517	0.58468													2221700								59575000	57769000	22089000	38200000	1271100				1162100		721990		53753000	18775000	22804000
Q8NC51	Plasminogen activator inhibitor 1 RNA-binding protein (PAI1 RNA-binding protein 1) (PAI-RBP1) (SERPINE1 mRNA-binding protein 1)	SERBP1	S	53	Yes	GVGGPGAKSAAQAAAQT	1	294094380	1	19	9.81e-109	274.24	245.96	0.24158										480500	495180		2823500		3243300	2055600	1430800	2162600	1360700	1657100	23859000	33525000	39792000	25029000	2659400	3839300	3921000	2437500	2419500	4213600	4268100	3391700	23601000	35365000	41331000
Q49AG3	Zinc finger BED domain-containing protein 5 (Transposon-derived Buster1 transposase-like protein)	ZBED5	S	83	Yes	LQPSVSKKSEGELSRVK	0.993868	293928700	3	16	6.44e-67	210.9	192.52	0.079451																					37020000	46292000	34582000	32357400									36832100	36473000	39030800
Q8NDX6	Zinc finger protein 740 (OriLyt TD-element-binding protein 7)	ZNF740	S	62	Yes	GHRKDSDKSRSRKDDDS	0.995181	292652400	1	1	5.87e-155	290.16	277.94	-1.8038																					42787000	47348000	33607000	40391000	1432400								36230000	34303000	34013000
P84243	Histone H3.3	H3F3A	S	29	Yes	LATKAARKSAPSTGGVK	1	291406830	2	17	3.29e-27	177.1	156.52	-0.04671													1716200		637650	1265500		458130	629040	205600	52788800	27541400	56970600	13117200	3697200	2751400	1502500		2919000	1947000			25699300	40152600	26783500
Q9H9B1	Histone-lysine N-methyltransferase EHMT1 (EC 2.1.1.-) (EC 2.1.1.43) (Euchromatic histone-lysine N-methyltransferase 1) (Eu-HMTase1) (G9a-like protein 1) (GLP) (GLP1) (Histone H3-K9 methyltransferase 5) (H3-K9-HMTase 5) (Lysine N-methyltransferase 1D)	EHMT1	S	318	Yes	RTVIEMFKSITHSTVGS	0.999824	290081610	1	16	9.8e-47	213.63	188.67	0.29566													4466500	3956100	4458000		895110	2692900	2228000	2825100	19762000	39537000	35720000	19621000	4791700	6966200	9051100	5371300	5505700	5855600	5352500	3852800	16523000	36428000	34001000
P38159	RNA-binding motif protein, X chromosome (Glycoprotein p43) (Heterogeneous nuclear ribonucleoprotein G) (hnRNP G) [Cleaved into: RNA-binding motif protein, X chromosome, N-terminally processed]	RBMX	S	174	No	APSGPVRSSSGMGGRAP	0.983199	289851050	5	21	2.32e-48	169.43	161.79	0.089689														921850	1215000	1020500		735310	1159200	1154300	43063800	13569000	37675400	16103700					1508100		776190		48686700	17133600	63738700
Q8WY36	HMG box transcription factor BBX (Bobby sox homolog) (HMG box-containing protein 2)	BBX	Y	147	N/A	AFMKANPGYKWCPTTNK	0.978704	287233100	3	20	1.28e-41	143.47	140.37	0.01521																					18987700	43288800	31699500	41398900									32459600	32803000	31942000
P47914	60S ribosomal protein L29 (Cell surface heparin-binding protein HIP) (Large ribosomal subunit protein eL29)	RPL29	S	66	No	QANNAKAMSARAEAIKA	1	285985390	2	13	1.45e-17	158.79	119.92	-0.094647																					27414000	42347000	40277100	32761400						413040			27450600	39816600	44582450
P09651	Heterogeneous nuclear ribonucleoprotein A1 (hnRNP A1) (Helix-destabilizing protein) (Single-strand RNA-binding protein) (hnRNP core protein A1) [Cleaved into: Heterogeneous nuclear ribonucleoprotein A1, N-terminally processed]	HNRNPA1	Y	341	N/A	FGGRSSGPYGGGGQYFA	0.999646	285887500	1	15	3.86e-16	119.54	115.9	0.17915																					41896000	36034000	32468000	28882500									38609000	39248000	43807000
P06746	DNA polymerase beta (EC 2.7.7.7) (EC 4.2.99.-)	POLB	S	30	No	LANFEKNVSQAIHKYNA	1	285534600	1	25	9.64e-05	88.136	60.169	0.41549															2108000	2432000			1111400		32030400	51774800	34808200	25634700	2542400	3798100	3965000	3173900	2108200	2744500	2310600		2646700	44218500	41905500
P50914	60S ribosomal protein L14 (CAG-ISL 7) (Large ribosomal subunit protein eL14)	RPL14	S	211	No	QKAPAPKASGKKA____	0.999966	284626970	3	31	3.88e-24	132.84	124.55	0.63341																					41006700	53021300	36051300	22739700	231570								34429700	35026300	30955200
Q8NC51	Plasminogen activator inhibitor 1 RNA-binding protein (PAI1 RNA-binding protein 1) (PAI-RBP1) (SERPINE1 mRNA-binding protein 1)	SERBP1	S	208	No	DRSSFSHYSGLKHEDKR	0.99997	284509200	1	16	3.39e-49	214	195.77	0.20524																					37980000	45281000	33046000	24537000									38268000	42901100	40204100
Q8NDF8	Terminal nucleotidyltransferase 4A (Non-canonical poly(A) RNA polymerase PAPD5) (EC 2.7.7.19) (PAP-associated domain-containing protein 5) (Terminal guanylyltransferase) (EC 2.7.7.-) (Terminal nucleotidyltransferase 4B) (Terminal uridylyltransferase 3) (TUTase 3) (Topoisomerase-related function protein 4-2) (TRF4-2)	TENT4B	S	523	No	HGSARLFRSSSKGFQGT	0.994366	281142100	1	4	0.00175708	80.438	21.088	-0.24565																							65784000	61788000	987700	1329600	1658200			1562700	1399900				81708000
Q86VM9	Zinc finger CCCH domain-containing protein 18 (Nuclear protein NHN1)	ZC3H18	S	919	Yes	DPGAASTKSGKASTLSR	0.999972	280999450	2	12	3.82e-46	203.61	171.9	-0.10074															427740	335720			228420		34464000	29492000	40401000	44189000				613970					25454000	34449900	33160900
Q14103-3	Heterogeneous nuclear ribonucleoprotein D0 (hnRNP D0) (AU-rich element RNA-binding protein 1)	HNRNPD	Y	290	N/A	RGGDQQSGYGKVSRRGG	0.999998	279210000	3	14	1.05e-17	161.99	148.89	-0.2462																					55739600	33791700	37215600	14900900									18573200	38542900	36893500
O75475	PC4 and SFRS1-interacting protein (CLL-associated antigen KW-7) (Dense fine speckles 70 kDa protein) (DFS 70) (Lens epithelium-derived growth factor) (Transcriptional coactivator p75/p52)	PSIP1	S	443	Yes	VITQVLNKSLAEQRQHE	0.999966	279056480	1	6	2.8e-20	164.11	153.73	0.36318													410390								37164900	39793900	46837700	33175200	1254500	707170	1370200	835520					32493600	38863700	3363000
Q9P031	Thyroid transcription factor 1-associated protein 26 (TTF-1-associated protein 26) (Coiled-coil domain-containing protein 59) (TTF-1-associated protein BR2)	CCDC59	S	66	No	RRKLKIQQSYKKLLRKE	0.999451	277648000	2	13	1.88e-06	116.52	77.643	0.18351																					38242000	42285000	30064000	18217200									33432500	42725000	38994700
Q92890	Ubiquitin recognition factor in ER-associated degradation protein 1 (Ubiquitin fusion degradation protein 1) (UB fusion protein 1)	UFD1	S	229	No	GELGFRAFSGSGNRLDG	1	277344610	2	15	1.05e-45	214.26	197.73	0.52172																					40657000	21224600	42637000	44739700		1437700	1257000		705710	1319200	1598900		10364000	47145000	15638500
O43768	Alpha-endosulfine (ARPP-19e)	ENSA	S	108	Yes	PQDLPQRKSSLVTSKLA	0.999332	277197930	2	18	1.57e-110	217.17	208.06	0.25335													1088500								53684500	32333500	46454800	3555500		1061300	690910	997920					38857700	37406000	18808200
Q9NYV4	Cyclin-dependent kinase 12 (EC 2.7.11.22) (EC 2.7.11.23) (Cdc2-related kinase, arginine/serine-rich) (CrkRS) (Cell division cycle 2-related protein kinase 7) (CDC2-related protein kinase 7) (Cell division protein kinase 12) (hCDK12)	CDK12	S	140	Yes	KSQEVSSKSGSMKDRIS	0.99963	275436800	3	14	1.1e-25	176.78	157.49	0.66136													500620	261170		717570	280770	527600	199870		31150700	37923100	23287100	36399600	664670	679520			371790	649620	514510	367390	29734000	41497100	28252100
Q9BRD0	BUD13 homolog	BUD13	S	18	No	AEYLKRYLSGADAGVDR	0.999996	275121100	3	18	1.94e-120	273.49	257.95	-0.4795																					31524200	39218000	31877700	26264200									31608400	39117700	42705000
Q8IV32	Coiled-coil domain-containing protein 71	CCDC71	S	274	No	SVRRMKGGSALGTKTAQ	1	274787300	4	26	4.38e-08	133.75	107.64	-0.81173																					43023800	43768300	15272000	10150400									29772000	40869300	49010600
Q13472	DNA topoisomerase 3-alpha (EC 5.6.2.2) (DNA topoisomerase III alpha)	TOP3A	S	964	No	RTLESEARSKRPRASSS	0.99524	274768700	3	25	1.21e-38	190.85	177.22	-0.16415																					36929600	45717200	36765900	32182300									23739700	25212700	36522600
Q9UKD2	mRNA turnover protein 4 homolog (Ribosome assembly factor MRTO4)	MRTO4	S	11	No	KSKRDKKVSLTKTAKKG	0.999874	274573420	2	24	4.98e-18	164.65	151.55	-0.23951									320300			879520									33691700	35096500	25655800	26987000									39100800	43604200	38217400
Q13823	Nucleolar GTP-binding protein 2 (Autoantigen NGP-1)	GNL2	S	68	No	LQYQSTVASGTVARVEP	0.929866	272380640	2	9	2.55e-53	158.52	144.18	0.015071															1437500	943340						24855200	66961000	41283000				1233300						19385300	44275000
Q5T3J3	Ligand-dependent nuclear receptor-interacting factor 1 (HP1-binding protein enriched in inactive X chromosome protein 1) (HBiX1) (Receptor-interacting factor 1)	LRIF1	S	606	Yes	DSFSSLVKSGTYKETEF	0.999973	272364520	2	13	4.32e-35	199.19	173.45	0.18375													650270	349460	1065860	185030					25881600	48904300	34191900	30431600	1703070	977060	586430	1404530	553620	1402090	359010	949450	27504500	41017440	26690000
O43665	Regulator of G-protein signaling 10 (RGS10)	RGS10	S	7	No	__MFNRAVSRLSRKRPP	0.999151	272000790	1	8	0.0016717	82.279	43.976	-0.47513																					32152000	47125100	32068300	35803000	524420				769960		447690	495720	30600300	31756700	32492300
Q2KHR3	Glutamine and serine-rich protein 1	QSER1	S	1626	Yes	ITRDSKAKSGGTAISKI	0.999999	271143940	2	18	5.31e-18	167.1	106.38	0.56999														2907600	2489800	2135700	1294100	2930600		2892000	24208740	34101000	32285000	31181600			5056500	3700500	2664500	3808300	3598700	3961800	18220400	36684100	32055000
P62826	GTP-binding nuclear protein Ran (Androgen receptor-associated protein 24) (GTPase Ran) (Ras-like protein TC4) (Ras-related nuclear protein)	RAN	S	135	Yes	KDRKVKAKSIVFHRKKN	1	270559380	3	28	1.94e-05	116.73	69.123	-0.044219															400780						45903100	37400800	30837800	8109400	373010		341010	399760	540780	723340			41241000	36631700	34886300
Q68D10	Protein SPT2 homolog (Protein KU002155) (SPT2 domain-containing protein 1)	SPTY2D1	S	162	Yes	SKPKVPLKSAPPPMNFT	1	270241270	2	6	3.24e-09	109	98.623	-0.36318													1921500	3381400	9372900	11606300	625020	624680	2366600	2089000	18254000	25577000	35242000	82124000	3673800	3425400	2818600	6318800	1828460	2070430	3569380	1731300		24700000	23407500
Q07666	KH domain-containing, RNA-binding, signal transduction-associated protein 1 (GAP-associated tyrosine phosphoprotein p62) (Src-associated in mitosis 68 kDa protein) (Sam68) (p21 Ras GTPase-activating protein-associated p62) (p68)	KHDRBS1	S	12	No	RDDPAARMSRSSGRSGS	0.999965	270192100	3	19	3.16e-08	95.183	82.841	-0.53738																					37308800	39781300	33034000	35421000									35294400	33671600	26306000
Q2M3W8	Zinc finger protein 181 (HHZ181)	ZNF181	S	215	Yes	KKLLNSNKSGAAFSQGK	0.999257	269343300	2	16	2.26e-53	212.83	181.88	0.56779																					35083000	38839100	31778600	28419500		717350	527010		671090	783500	605750		31604800	36735900	36416300
Q8NCF5	NFATC2-interacting protein (45 kDa NF-AT-interacting protein) (45 kDa NFAT-interacting protein) (Nuclear factor of activated T-cells, cytoplasmic 2-interacting protein)	NFATC2IP	S	127	No	EAPLVPVYSGKVKSSLR	0.999916	269267900	2	14	1.17e-35	163.8	151.67	-0.28244															4840000	5887300			1089800	1524400	40983000	65797100	5837400	14104700	1398600	2885200	1307000	3994700					22952000	50053400	24785100
Q9BQ39	ATP-dependent RNA helicase DDX50 (EC 3.6.4.13) (DEAD box protein 50) (Gu-beta) (Nucleolar protein Gu2)	DDX50	S	112	No	YEKKSKRVSSLDTSTHK	0.999584	268749100	2	8	1.12e-24	172.8	154.39	0.093999																						36194000	43528900	30603400									25753000	45152500	43419300
Q1ED39	Lysine-rich nucleolar protein 1 (Protein FAM191A) (Testis-specific gene 118 protein)	KNOP1	S	52	Yes	LRATSPSKSVAHGQAPE	0.999964	267710860	2	14	5.49e-14	122.66	99.173	-0.84888																					29495000	45012100	45525800	26940700			1549930	645150	964780				27840000	30632300	32490100
P82979	SAP domain-containing ribonucleoprotein (Cytokine-induced protein of 29 kDa) (Nuclear protein Hcc-1) (Proliferation-associated cytokine-inducible protein CIP29)	SARNP	S	130	No	ARAARFGISSVPTKGLS	0.999481	266030960	2	13	1.31e-25	175.74	157.33	-0.12731											362790	563100	445050	381490	285140					333820	37361100	44012000	36806300	29567000							809270	589840	35860200		43867860
P52701	DNA mismatch repair protein Msh6 (hMSH6) (G/T mismatch-binding protein) (GTBP) (GTMBP) (MutS protein homolog 6) (MutS-alpha 160 kDa subunit) (p160)	MSH6	S	309	No	KRMVTGNGSLKRKSSRK	1	265631320	2	18	5.34e-34	190.96	155.31	-0.23186													608520								29370100	40183000	41321000	29590900	432130		510900			398450			16284400	35503400	35396100
Q8N1G2	Cap-specific mRNA (nucleoside-2'-O-)-methyltransferase 1 (EC 2.1.1.57) (Cap methyltransferase 1) (Cap1 2'O-ribose methyltransferase 1) (MTr1) (hMTr1) (FtsJ methyltransferase domain-containing protein 2) (Interferon-stimulated gene 95 kDa protein) (ISG95)	CMTR1	S	727	No	LEMKIIKGSSGTPKLSY	0.999283	265292700	1	10	3.43e-06	123.96	90.233	0.018758														2003900		619160				334690	30770000	36158400	34548000	27277000	455360	1183600			823790	2356400	1238000		17404100	35687700	45412600
Q14527	Helicase-like transcription factor (EC 2.3.2.27) (EC 3.6.4.-) (DNA-binding protein/plasminogen activator inhibitor 1 regulator) (HIP116) (RING finger protein 80) (RING-type E3 ubiquitin transferase HLTF) (SWI/SNF-related matrix-associated actin-dependent regulator of chromatin subfamily A member 3) (Sucrose nonfermenting protein 2-like 3)	HLTF	S	383	No	FRMSELSSSRPKRRKTA	0.993507	263489000	3	15	1.45e-17	158.79	128.58	0.60531																					29483400	51510600	33581000	7703200									34980300	35970200	39318300
Q15424	Scaffold attachment factor B1 (SAF-B) (SAF-B1) (HSP27 estrogen response element-TATA box-binding protein) (HSP27 ERE-TATA-binding protein)	SAFB	S	555	Yes	SERSRATKSGSRGTERT	0.999144	262637230	3	24	2.7e-20	165.58	137.44	0.89056													1635900		115600	324650		159310			45759900	23194100	23193200	56918500	1661670	1995260	370410	598730	1572710	1608170	1206990	183530	15348100	17037100	44915000
O00257	E3 SUMO-protein ligase CBX4 (EC 2.3.2.-) (Chromobox protein homolog 4) (Polycomb 2 homolog) (Pc2) (hPc2)	CBX4	S	192	Yes	TCPDLGAKSHPPDKWAQ	0.995085	262458340	2	14	9.23e-55	179.67	138.45	0.028655																					35427000	35876000	31129300	23875000					984440				32467600	34383000	35575000
Q8TAP9	M-phase-specific PLK1-interacting protein (TTD non-photosensitive 1 protein)	MPLKIP	S	124	No	PRTSTPFGSGRVREKRM	0.999976	262107550	2	11	1.63e-06	91.961	77.17	0.32362													733580						524010		32598000	41270300	33385000	30226000	1012500		1412700	689360	1105800				31386000	44729000	43035300
P09874	Poly [ADP-ribose] polymerase 1 (PARP-1) (EC 2.4.2.30) (ADP-ribosyltransferase diphtheria toxin-like 1) (ARTD1) (DNA ADP-ribosyltransferase PARP1) (EC 2.4.2.-) (NAD(+) ADP-ribosyltransferase 1) (ADPRT 1) (Poly[ADP-ribose] synthase 1) (Protein poly-ADP-ribosyltransferase PARP1) (EC 2.4.2.-)	PARP1	S	140	No	IEKGQVRLSKKMVDPEK	0.999999	262005180	2	16	5e-05	93.649	41.159	0.23144									533780	701020	827760	264140									30159000	31615000	30436000	42480000									25295400	36390770	33926000
Q8NBS9	Thioredoxin domain-containing protein 5 (Endoplasmic reticulum resident protein 46) (ER protein 46) (ERp46) (Thioredoxin-like protein p46)	TXNDC5	R	394	N/A	NICSKYSVRGYPTLLLF	0.999986	261605200	2	13	8.92e-20	162.93	156.44	-0.020214		1592100				1232400			8042300		31476000	15998000									12893100	28002000	24834000	40776300									15411000	22257000	30610000
O00479	High mobility group nucleosome-binding domain-containing protein 4 (Non-histone chromosomal protein HMG-17-like 3) (Non-histone chromosomal protein)	HMGN4	S	76	No	NPAKNRDASTLQSQKAE	0.981449	260302100	2	13	4.61e-44	159.81	157.09	0.097822										439100											43633000	34548300	40038100	33135000									6214800	49477800	12306000
Q9C0J8	pre-mRNA 3' end processing protein WDR33 (WD repeat-containing protein 33) (WD repeat-containing protein of 146 kDa)	WDR33	S	1274	Yes	GPAQRVPKSGRSSSLDG	0.998495	259876780	2	9	2.55e-29	160.87	151.49	-0.37184																327860					12837000	19582000	22661000	96936000									20410920	26111000	25208000
Q8NB78	Lysine-specific histone demethylase 1B (EC 1.-.-.-) (Flavin-containing amine oxidase domain-containing protein 1) (Lysine-specific histone demethylase 2)	KDM1B	S	25	No	SPDSLPLRSSGRQAKKK	0.985761	259279670	5	12	4.07e-76	205.18	195.24	0.16218													499870								17784600	59369800	20789100	12403000									43579800	46890600	37263200
Q15361	Transcription termination factor 1 (TTF-1) (RNA polymerase I termination factor) (Transcription termination factor I) (TTF-I)	TTF1	S	156	Yes	LAKSHAHKSEALHSKVR	0.991046	259049000	1	12	5.2e-24	153.34	143.42	-0.052192																					41888500	30527300	23319600	60862000									43776100	23534100	35141400
Q96A37	RING finger protein 166	RNF166	C	127	N/A	KVQEQMANCPKFVPVVP	1	258721290	2	25	5.1e-09	140.49	122.79	-0.17903	9611700	16190900	6427370	7700200	17651700	3534000	9938400	7966900	360840	293350		1241160	9454010	2108600		7280200	7610900	9189300	5107460	8820000		856300			18339400	8669010	19473300	18273200	15589700	15948390	18683300	12401700
Q68D10	Protein SPT2 homolog (Protein KU002155) (SPT2 domain-containing protein 1)	SPTY2D1	S	335	Yes	TSASRTQKSAVEHKAKK	0.998565	258662541	2	13	1.45e-18	146.67	146.67	1.1427										203770	97971										33912300	30620800	32890400	41255300									31034600	29138000	27130100
Q13428	Treacle protein (Treacher Collins syndrome protein)	TCOF1	S	1344	No	ESSRKGWESRKRKLSGD	0.992921	258658500	3	14	2.06e-08	133.42	95.119	-0.091562																					65512000	23942000	18611600	50881000									35604200	23860000	21384300
Q4W5G0	Tigger transposable element-derived protein 2	TIGD2	S	63	No	YANSSDPTSGVSKRKSM	0.999024	256832020	2	10	3.18e-29	160.78	148.65	0.1949										498680	408240					354600					8871200	87656400	49950300	29948000		3192900							30479700	21875200	16971900
Q8TAP9	M-phase-specific PLK1-interacting protein (TTD non-photosensitive 1 protein)	MPLKIP	R	59	N/A	TPPYGPRSRPYGSSHSP	0.985561	256232420	1	12	7.11e-12	147.91	122.09	-0.35285													1661200	1031700	877640	1009000		921240	1017300	984140	61865000		49457000	41091000	1956400			1334300	1579800	1503800		1660400	33538000	4918500	49826000
Q5BKY9	Protein FAM133B	FAM133B	S	25	No	ARSRGPIQSSGPTIQDY	0.922162	255717400	1	5	2.1e-42	142.32	136.02	1.2729															1433100						12021000	48524000	15859000	52618000			3408300						13421000	26762000	28009000
Q13206	Probable ATP-dependent RNA helicase DDX10 (EC 3.6.4.13) (DEAD box protein 10)	DDX10	S	662	Yes	LQKKEPSKSSIKKKMTK	0.990222	254887840	4	32	2.11e-23	158.11	144.47	0.14544																					37449600	30883100	35788700	15899640									39593500	26558500	30790300
Q5HYJ3	Protein FAM76B	FAM76B	S	207	Yes	GLWKQSHKSSATIQNET	0.991125	254194900	2	10	5.24e-29	169.04	159.78	0.37749																					32221400	31165700	41002700	30012700									22471700	41482800	30835100
Q5JTH9	RRP12-like protein	RRP12	S	12	No	SGKLPSGVSAKLKRWKK	0.999998	254191210	2	13	5.09e-10	122.46	103.79	0.2143									323470	651840	604960	1205700									5136700	47573900	43145710	25765400		696880		497170	1020300	1049000	922800		1132300	40038980	40974700
Q9UEE9	Craniofacial development protein 1 (Bucentaur)	CFDP1	S	57	No	QGKKRKAQSIPARKRRQ	1	253631820	1	11	0.000105324	92.838	57.186	0.82715															1027600	605740	350100	802040	592270	724460	35403000	51019000	33608000	50581000	944210			1387000	1061400	1199200	1037200		25124910	744670	46537980
Q96BR9	Zinc finger and BTB domain-containing protein 8A (BTB/POZ and zinc-finger domain-containing factor) (BTB/POZ and zinc-finger domains factor on chromosome 1) (BOZ-F1)	ZBTB8A	S	226	Yes	PSEVTHYKSSKREVRTS	0.99235	252953540	6	27	8.67e-106	261.39	248.72	-0.15567												1347700									39248060	33236740	29827900	2071460									49616960	37452420	40243300
P35251	Replication factor C subunit 1 (Activator 1 140 kDa subunit) (A1 140 kDa subunit) (Activator 1 large subunit) (Activator 1 subunit 1) (DNA-binding protein PO-GA) (Replication factor C 140 kDa subunit) (RF-C 140 kDa subunit) (RFC140) (Replication factor C large subunit)	RFC1	S	125	Yes	MCKKAASKSKENGRSTN	0.99012	252646930	3	8	2.48e-91	238.83	227.19	0.27032													1113700	5877200	2368300	789850		1799500	1461100	619450	27078000	37667800	31285000	23961300	1957500	3665500	3977810	3304000	1996500	4182200	696320		25967000	24481000	35394900
Q7Z6I8	UPF0461 protein C5orf24	C5orf24	S	87	No	KKKKNLNRSGKRGRPSG	0.99942	252502910	2	14	5.46e-06	116.37	90.255	0.15225													271960			352570		375220		346500	28193700	41442000	39402000	7720600	370860								24727300	39251000	35367000
Q13573	SNW domain-containing protein 1 (Nuclear protein SkiP) (Nuclear receptor coactivator NCoA-62) (Ski-interacting protein)	SNW1	S	446	No	RGGKDMAQSIYRPSKNL	0.999997	252235400	2	13	1.66e-12	151.07	138.15	-0.059089																					29377530	36343090	31102700	28744330									24664850	45410600	41700500
Q15233	Non-POU domain-containing octamer-binding protein (NonO protein) (54 kDa nuclear RNA- and DNA-binding protein) (55 kDa nuclear protein) (DNA-binding p52/p100 complex, 52 kDa subunit) (NMT55) (p54(nrb)) (p54nrb)	NONO	S	196	No	SGKGIVEFSGKPAARKA	0.999975	251980100	2	13	7.32e-15	142.12	123.7	-0.42658																					40371800	5743600	35349600	19540100									33264000	39050900	40606800
Q15004	PCNA-associated factor (Hepatitis C virus NS5A-transactivated protein 9) (HCV NS5A-transactivated protein 9) (Overexpressed in anaplastic thyroid carcinoma 1) (OEATC-1) (PCNA-associated factor of 15 kDa) (PAF15) (p15PAF) (PCNA-clamp-associated factor)	PCLAF	S	89	No	QIPEEAGSSGLGKAKRK	0.999459	250178330	1	5	6.17e-77	214.42	194.06	0.0045039									1461300	650100	1642800	1171600	1085100	1182900							27709000	31849000	30343000	35084000	972760	1297600	904070	1651100					33838000	28743000	19676000
Q12830	Nucleosome-remodeling factor subunit BPTF (Bromodomain and PHD finger-containing transcription factor) (Fetal Alz-50 clone 1 protein) (Fetal Alzheimer antigen)	BPTF	S	71	No	RLSSPRGGSSSRRKPPP	0.987145	249655360	1	6	2.56e-09	109	109	0.36313																					40815000		32616000	18422000		477280	717210				312670		38703000	37397000	37190200
Q14103	Heterogeneous nuclear ribonucleoprotein D0 (hnRNP D0) (AU-rich element RNA-binding protein 1)	HNRNPD	Y	352	N/A	RRGGHQNSYKPY_____	0.987452	248850500	1	11	6.78e-06	113.22	108.1	0.052006																					32217400	41017500	28390000	29159000									29281000	32335400	29334000
Q96GD3	Polycomb protein SCMH1 (Sex comb on midleg homolog 1)	SCMH1	S	290	No	GRTPKTLISHPISAPSK	0.997088	248749070	1	15	2.59e-06	96.82	91.105	-0.78869				243930					2529200	4458800	2778000	7195200						437140			26957200	33718700	30513100	20600000									22906900	35083000	34787900
Q14966	Zinc finger protein 638 (Cutaneous T-cell lymphoma-associated antigen se33-1) (CTCL-associated antigen se33-1) (Nuclear protein 220) (Zinc finger matrin-like protein)	ZNF638	S	628	Yes	VKPTSATKSDSNLGGHS	0.973792	247757530	2	19	2.13e-179	281.96	273.05	-0.43411																					36225200	37313000	29730300	8766800	461120		628730		376280	500200			33316000	32039900	29457300
Q9BW71	HIRA-interacting protein 3	HIRIP3	S	269	Yes	TRSNGRRKSAREERSCK	0.999856	247427400	2	9	7.5e-12	154.49	26.106	-0.31523																					19916000	41169400	45237000	50839200									79705000	2804200	994100
Q1ED39	Lysine-rich nucleolar protein 1 (Protein FAM191A) (Testis-specific gene 118 protein)	KNOP1	S	124	No	NKKSPLAMSHASGVKTS	0.999502	247164370	4	30	1.7e-34	191.04	163.37	-0.13566									1159750	1634840		2681810									28547700	42140800	30600000	29072300									22590600	33444600	39057700
Q9H582	Zinc finger protein 644 (Zinc finger motif enhancer-binding protein 2) (Zep-2)	ZNF644	S	713	Yes	PHKNVTIKSSVDQKPKY	0.999357	245955000	2	11	3.43e-27	176.05	156	0.22509									1505400	2362100		9830500	196870								24716000	34729200	29151900	30356300					366730				27701700	26540000	29411500
Q9NRL2	Bromodomain adjacent to zinc finger domain protein 1A (ATP-dependent chromatin-remodeling protein) (ATP-utilizing chromatin assembly and remodeling factor 1) (hACF1) (CHRAC subunit ACF1) (Williams syndrome transcription factor-related chromatin-remodeling factor 180) (WCRF180) (hWALp1)	BAZ1A	S	1205	No	PKQRSRRLSSRQRPSLE	0.989801	245082600	1	7	0.00134259	82.279	38.837	-1.4452																					40925000	38286600	24548000										28242000	34597000	35922000
O75717	WD repeat and HMG-box DNA-binding protein 1 (Acidic nucleoplasmic DNA-binding protein 1) (And-1)	WDHD1	S	900	Yes	NSSDVSAKSGAVTFSSQ	1	244856150	2	22	2.02e-25	183.03	140.4	-0.5384														1003200	1108200			548370	627530		26012000	37009200	44815000	22411700		2324000			900770	1465500	1053500	999680	19290700	17456800	36090000
Q14669	E3 ubiquitin-protein ligase TRIP12 (EC 2.3.2.26) (E3 ubiquitin-protein ligase for Arf) (ULF) (HECT-type E3 ubiquitin transferase TRIP12) (Thyroid receptor-interacting protein 12) (TR-interacting protein 12) (TRIP-12)	TRIP12	S	1039	Yes	PTTTQSPKSSFLASLNP	0.990234	243997220	2	23	5.87e-27	139.88	133.92	0.09225																					29402900	22652400	21711100	57205700									17514600	16940300	26655500
O60583-2	Cyclin-T2 (CycT2)	CCNT2	S	640	Yes	SKMSKSSKSSGGLRTSQ	0.989673	243133790	1	5	9.81e-111	227.95	221.3	-0.23436																				976600	26033000	40087000	33338000	25648000	1442400		734090	1137900	1317900	1182900			29389000	23969000	29846000
P62910	60S ribosomal protein L32 (Large ribosomal subunit protein eL32)	RPL32	S	94	Yes	EVLLMCNKSYCAEIAHN	0.992771	241539900	1	6	3.56e-27	177.1	161.83	-0.36878													940380	911290		429650		851430		587830		47243000	40663000	34141000	1351700	898790	710630		1001000		1066200			41502000	37304000
Q9P021	Cysteine-rich PDZ-binding protein (Cysteine-rich interactor of PDZ three) (Cysteine-rich interactor of PDZ3)	CRIPT	S	29	No	DGARNTTESGGRKLNEN	0.989867	241221000	1	11	2.69e-11	104.7	84.342	0.021356																					15643000	33516000	22402000	23078000									39072000	38407000	27565000
Q8IYW5	E3 ubiquitin-protein ligase RNF168 (hRNF168) (EC 2.3.2.27) (RING finger protein 168) (RING-type E3 ubiquitin transferase RNF168)	RNF168	S	522	No	SRDKNRQVSLKMQLKQS	1	241195170	1	9	0.00111373	93.429	68.591	-0.36444									797870			1665300									27697000	54127000	34440000	25866000									15619000	26272000	23151000
Q9BXS6	Nucleolar and spindle-associated protein 1 (NuSAP)	NUSAP1	S	285	No	AAKTGVRFSAATKDNEH	1	240983140	1	17	2.06e-25	182.16	146.5	-0.048995													763260	946450	786420	647070					25264800	37445500	32053500	27891100	911240			1087500					18643900	33689900	32504600
P62136	Serine/threonine-protein phosphatase PP1-alpha catalytic subunit (PP-1A) (EC 3.1.3.16)	PPP1CA	S	310	No	NKGKYGQFSGLNPGGRP	1	240386300	2	11	5.15e-67	177.08	171.52	0.086721																					2801000	26029200	34059400	46015400									23668100	28872400	38411300
Q96QE3	ATPase family AAA domain-containing protein 5 (Chromosome fragility-associated gene 1 protein)	ATAD5	S	1561	Yes	EREQPLKKSQKKKQKKT	0.999504	240352970	2	7	1.26e-15	154.36	136.12	0.24787																					17964000	17948000	30657000	34041000	477470								33727400	34588800	32400300
Q9NWW7	Uncharacterized protein C2orf42	C2orf42	S	332	Yes	AVSSNLRKSGLKKPVVA	0.999995	240328380	2	24	1.82e-20	165.58	142.73	0.027813																	496050	576360			32351300	28949000	35311200	6367900	1974300	2021700	1425200	750870	1485700	1036900	1597300		24129300	32114900	35913600
A2VEC9	SCO-spondin	SSPO	S	4184	No	SCGPRGQQSRFRSSTSG	0.983893	239971700	1	2	0.00775613	47.603	25.61	0.10008													3475800	3417900	3352200	1888400	1427400	2266000	2200300	2362300		86219000			4930100		4989500	5047300	3844200	4788500		3940800	47865000		57957000
Q9NWH9	SAFB-like transcription modulator (Modulator of estrogen-induced transcription)	SLTM	S	1021	No	NSMPRGSGSGFKPFKGG	0.994666	239623680	3	14	7.81e-10	95.197	92.476	0.73884																					29633300	35192700	24113700	29110500			1706500			1955600	2021180		36861700	7402800	40451700
P62328	Thymosin beta-4 (T beta-4) (Fx) [Cleaved into: Hematopoietic system regulatory peptide (Seraspenide)]	TMSB4X	S	16	Yes	AEIEKFDKSKLKKTETQ	0.987576	239091520	5	20	3.69e-57	188.47	179.45	-0.25414												537520									16971100	47758500	50956700	19873300									16473000	46089000	25294400
Q5T3I0	G patch domain-containing protein 4	GPATCH4	S	433	No	PKKERAGVSTVQKAKKK	0.99195	238643590	1	12	4.38e-08	133.75	74.488	-0.28677									1742300		893430	1012600			542190						32429000	40177400		29949000	444930	333430	544510						28027000	35792200	35217600
P46013	Proliferation marker protein Ki-67 (Antigen identified by monoclonal antibody Ki-67) (Antigen KI-67) (Antigen Ki67)	MKI67	S	609	Yes	TAPASSSKSQTEVPKRG	0.99997	237710440	3	16	1.28e-47	167.14	154.47	-0.17994									673800	557180	635880	1195000	2073420	684550	815330	1084100					25250000	25869800	37749400	20807600	2925270	2165870	2060950	2261900	1191700	975860	205230		33176600	22359000	17786000
Q9P2D1	Chromodomain-helicase-DNA-binding protein 7 (CHD-7) (EC 3.6.4.12) (ATP-dependent helicase CHD7)	CHD7	S	1686	No	ALVNHSGLSAPVPRGRK	0.999994	237622400	1	7	1.54e-13	114.7	107.27	-0.039125									610560	453640		344190	500800	494460		588910					37043000	37119000	32719000	22187000		757920	578550	484370						37445000	34297000
Q7Z6I8	UPF0461 protein C5orf24	C5orf24	S	99	Yes	GRPSGTTKSAGYRTSTG	1	237471920	1	24	1.47e-125	287.04	260.96	0.14466													2707100		1516300	1065600	1912100	1852100	2525380		24256000	28535000	22446000	15199200	3850500	3440800	2859200	2879200	5789900	4730700	5136140	4184800	24737000	24974300	24951700
Q5HYJ3	Protein FAM76B	FAM76B	S	148	Yes	QKTKEQRKSLGSSHSNS	0.999999	236989520	1	1	5.62e-42	181.58	173.72	0.97523											284460	318400	1634300	1864600	2679200	1130900	959460	1464800	756300	1526400	23080000	26042000	28253000	23120000	2928800	2113000	2829600	2273800	2102400	2515600	2713800	2298700	19500000	28839000	27272000
P18621	60S ribosomal protein L17 (60S ribosomal protein L23) (Large ribosomal subunit protein uL22) (PD-1)	RPL17	S	17	Yes	ENPTKSCKSRGSNLRVH	0.996798	236788090	2	18	6.25e-34	189.58	174.96	-0.41426													2774800	4088200	3229900	2683600	1485200	3971600	2655200	3127100	24114000	35279700	22911300	16446000	3137200	5227000	6204700	4143800	6294200	8083600	5377800	5794000	12021600	15796900	29620690
P62913	60S ribosomal protein L11 (CLL-associated antigen KW-12) (Large ribosomal subunit protein uL5)	RPL11	S	59	No	SKARYTVRSFGIRRNEK	0.999968	236702570	5	32	1.94e-18	158.3	141.16	-0.016404													376430					634430			27534670	28829580	27182300	23640500	885690				744700	932180	430910		31708400	30348200	38066730
Q9UEE9	Craniofacial development protein 1 (Bucentaur)	CFDP1	S	222	No	AGSGLKRSSGMSSLLGK	0.99841	236630700	2	19	1.72e-08	136.5	118.81	-0.14594																					39232200	34859500	28910200	21934100	526240	626160			606530				11573000	34437900	36305300
Q9UGU0	Transcription factor 20 (TCF-20) (Nuclear factor SPBP) (Protein AR1) (Stromelysin-1 PDGF-responsive element-binding protein) (SPRE-binding protein)	TCF20	S	938	Yes	EEDFEQSKSQASFNNKK	0.999999	235865600	2	11	4.14e-166	283.08	258.24	0.91077																2309400	1296700	2678700	2037700		20398200	35320000	30706000	21816400	2272500	3825800	3843900	3155800	2825600	2893400	3116100	3381400	14082000	29691100	28826000
Q9UBU8	Mortality factor 4-like protein 1 (MORF-related gene 15 protein) (Protein MSL3-1) (Transcription factor-like protein MRG15)	MORF4L1	S	138	No	GAAPGKKTSGLQQKNVE	0.99957	235737370	3	23	4.38e-44	194.48	177.61	0.17303																					18412400	25112770	29834700	33430000				192900					26173300	40144800	24448300
P78316	Nucleolar protein 14 (Nucleolar complex protein 14)	NOP14	S	80	Yes	KEYKERDKSNVFRDKRF	0.999999	235659000	2	19	6.59e-11	141.08	109.38	-0.27422																					37924500	38907500	24594500	23027100									19978800	29360900	29662100
Q86U86	Protein polybromo-1 (hPB1) (BRG1-associated factor 180) (BAF180) (Polybromo-1D)	PBRM1	S	645	Yes	PKLKLSRKSGISPKKSK	0.998454	235485880	3	32	5.62e-06	113.22	79.864	-0.15558																					28950400	34767600	30580100	20384600			195050			406800			31400400	26911600	26762200
Q9BXS6	Nucleolar and spindle-associated protein 1 (NuSAP)	NUSAP1	Y	399	N/A	QHVNRINFYKKTYKQPH	0.999796	233590950	2	16	1.29e-70	220.21	214.22	0.063166																					38354200	30011200	15848000	12509000									57263200	25342450	27730100
O75564	Jerky protein homolog	JRK	S	10	Yes	ASKPAAGKSRGEKRKRV	0.99375	233044120	1	4	2.98e-20	158.01	141.44	-0.11641									388360		307870		1424600		502190	987050		485360		855690		60895000	63776000				1476900	1944900				1369200		44242000
Q9UQR1	Zinc finger protein 148 (Transcription factor ZBP-89) (Zinc finger DNA-binding protein 89)	ZNF148	S	336	Yes	DKESALDKSDLKKDKND	0.995199	232971150	2	12	9.58e-13	152.69	118.43	-0.44078	435860	341390							5789900	1154500	1277900	1189800	417000			211610					33777000	39301800	39516600	31975000	467120	409370							727740	704560	31506000
Q7L014	Probable ATP-dependent RNA helicase DDX46 (EC 3.6.4.13) (DEAD box protein 46) (PRP5 homolog)	DDX46	S	257	Yes	GGGGNEKKSGPTVTKVV	0.998005	230455000	2	9	9.83e-34	161.21	139.11	0.18211																					25074000	34793000	22266000	38504000									21193000	36013000	29735000
Q6KC79-2	Nipped-B-like protein (Delangin) (SCC2 homolog)	NIPBL	S	2693	No	RRRRSQRISQRIT____	0.999999	230444090	4	20	7.12e-05	105.14	52.881	-0.021523																					60991000	3502500	14250000	36836000			404890						35587300	33640000	18934900
P49790	Nuclear pore complex protein Nup153 (153 kDa nucleoporin) (Nucleoporin Nup153)	NUP153	S	1457	No	SNGKNVFSSSGTSFSGR	0.984849	229990770	1	7	3.31e-18	145	140.69	0.28471													493990								28463000	33188000	28914000		1060600	840430	1270500	661550	882730	771620	816660	734990	34086000	34304000	32406000
Q8IXZ2	Zinc finger CCCH domain-containing protein 3 (Smad-interacting CPSF-like factor)	ZC3H3	S	584	No	LNRLRPVASGGGKAQPG	1	229930220	2	7	2.36e-12	152.54	113.66	-0.55041																					54447000	73933200	58171000	3141700		566130	929230	921640	561710	634810			28110000	2894400	1758900
Q03405	Urokinase plasminogen activator surface receptor (U-PAR) (uPAR) (Monocyte activation antigen Mo3) (CD antigen CD87)	PLAUR	R	111	N/A	SGRAVTYSRSRYLECIS	0.993945	229852010	1	15	2e-05	115.7	75.545	0.97655									10562900	14930600	18449400	1769110									16819000	40419000	15529000	21537000									10795000	22770000	27296000
Q86YP4	Transcriptional repressor p66-alpha (Hp66alpha) (GATA zinc finger domain-containing protein 2A)	GATAD2A	S	512	No	PRRKLAFRSGEARDWSN	0.998498	229420440	1	12	1.95e-05	104.42	74.284	-0.37653														1336700					798370	843220	26873000	37554000		23078000	1343400		1924400	2373200			1165500		23260490	43473800	35933600
O00139	Kinesin-like protein KIF2A (Kinesin-2) (hK2)	KIF2A	S	115	No	SRDNRVVGSARARPSQF	1	229064000	1	8	1.69e-100	241.32	230.7	-0.13515																					30456000	28303000	26368000	11893000									36637000	31319000	35493000
Q15651	High mobility group nucleosome-binding domain-containing protein 3 (Thyroid receptor-interacting protein 7) (TR-interacting protein 7) (TRIP-7)	HMGN3	S	31	No	PTRRSARLSAKPAPPKP	0.999998	228923120	2	5	3.01e-31	171.76	156.97	-0.095863																435390			627370		65179000		16222000				573280	658510	502220		952350		54390000	78445000
O94913	Pre-mRNA cleavage complex 2 protein Pcf11 (Pre-mRNA cleavage complex II protein Pcf11)	PCF11	S	474	No	KQGTKPGRSSTRKRSRS	0.998149	228774300	1	6	9.65e-09	135.99	105.78	1.8771																					22303000	28451000	28639000										25898200	40045100	55398000
Q15084	Protein disulfide-isomerase A6 (EC 5.3.4.1) (Endoplasmic reticulum protein 5) (ER protein 5) (ERp5) (Protein disulfide isomerase P5) (Thioredoxin domain-containing protein 7)	PDIA6	R	142	N/A	LVKDRLGGRSGGYSSGK	0.999618	228655400	2	11	7.01e-38	190.85	179.48	-0.85374									4434100	3395600		19593000									23541800	31055300	33552000	15617000									21902500	23717600	19589000
Q08170	Serine/arginine-rich splicing factor 4 (Pre-mRNA-splicing factor SRP75) (SRP001LB) (Splicing factor, arginine/serine-rich 4)	SRSF4	S	81	No	PRRDGSYGSGRSGYGYR	0.999998	228589500	3	17	4.82e-27	139.88	133.24	1.2877																					30094200	33975200	23765500	23833600									21213400	46103300	21907100
Q9BSC4	Nucleolar protein 10	NOL10	S	673	No	QERKRLRRSAGHLKSRH	0.995119	227152090	3	18	2.29e-05	110.39	93.614	-0.039158																278040					36088100	31849100	15510200	10358300	565260			761070		404310	367760	417470	43223000	34426000	19994800
O14646	Chromodomain-helicase-DNA-binding protein 1 (CHD-1) (EC 3.6.4.12) (ATP-dependent helicase CHD1)	CHD1	S	99	No	PSILAVQRSAILKKQQQ	0.999108	227089100	2	20	2.7e-28	157.2	147.47	-0.1507																					19949700	27910900	36526900	34912000									14547000	20009600	33686000
Q9HBT8	Zinc finger protein 286A	ZNF286A	S	228	Yes	LEKSLKQKSNLMKKQRT	0.996587	226274200	3	16	0.000103906	82.287	56.169	-0.064854																					27322000	37259000	22552900	32400500									23706800	40607800	22475300
P39748	Flap endonuclease 1 (FEN-1) (EC 3.1.-.-) (DNase IV) (Flap structure-specific endonuclease 1) (Maturation factor 1) (MF1) (hFEN-1)	FEN1	S	94	Yes	DGKPPQLKSGELAKRSE	0.992536	226073200	1	3	4.88e-180	291.08	278.25	0.041372															2282200						11288000	35270000		40963000									19102000	32365000	54209000
Q13823	Nucleolar GTP-binding protein 2 (Autoantigen NGP-1)	GNL2	S	625	No	KKFSAVRISKGLSEKIF	1	224456400	2	31	3.96e-20	171.56	86.21	-0.10758																					32849400	34050100	24931700	15351700									31826400	24959200	32133400
Q14331	Protein FRG1 (FSHD region gene 1 protein)	FRG1	D	218	N/A	VKKFQSFQDHKLKISKE	0.990813	224138860	1	7	5.5e-06	119.68	89.475	1.2214										271540		1365200				472050		744930			33731000	39130000	29961000	25816000					856240	1148900				31906000	29038000
J3QK89	Calcium homeostasis endoplasmic reticulum protein	CHERP	S	232	Yes	HWALTRGKSLPHSQRKQ	0.999907	224079500	1	15	0.000268652	92.838	74.779	-0.5401													1236500	2341700	1712200	1188300	227570		908580	986950	22127000	39830000		16997000		2492300		1828100	3078300	3636000	1427200	1841800	24598000	52747000
P09874	Poly [ADP-ribose] polymerase 1 (PARP-1) (EC 2.4.2.30) (ADP-ribosyltransferase diphtheria toxin-like 1) (ARTD1) (DNA ADP-ribosyltransferase PARP1) (EC 2.4.2.-) (NAD(+) ADP-ribosyltransferase 1) (ADPRT 1) (Poly[ADP-ribose] synthase 1) (Protein poly-ADP-ribosyltransferase PARP1) (EC 2.4.2.-)	PARP1	S	702	No	QKMPLGKLSKRQIQAAY	1	222895480	3	36	2.37e-09	137.05	137.05	-0.068548																					35426600	35759300	24823000	15400600									16676700	32502280	32317400
P35251	Replication factor C subunit 1 (Activator 1 140 kDa subunit) (A1 140 kDa subunit) (Activator 1 large subunit) (Activator 1 subunit 1) (DNA-binding protein PO-GA) (Replication factor C 140 kDa subunit) (RF-C 140 kDa subunit) (RFC140) (Replication factor C large subunit)	RFC1	S	288	No	KSYSPRKQSKYESSKES	0.998626	222514660	2	12	7.26e-54	206.2	183.94	-0.086531																					20207100	33955900	27379200	31420700									27791300	27728100	27922300
Q13263	Transcription intermediary factor 1-beta (TIF1-beta) (E3 SUMO-protein ligase TRIM28) (EC 2.3.2.27) (KRAB-associated protein 1) (KAP-1) (KRAB-interacting protein 1) (KRIP-1) (Nuclear corepressor KAP-1) (RING finger protein 96) (RING-type E3 ubiquitin transferase TIF1-beta) (Tripartite motif-containing protein 28)	TRIM28	S	473	No	VSGVKRSRSGEGEVSGL	0.999858	221847850	4	23	3.01e-18	143.98	133.6	-0.59499																					23540800	36050600	27497500	26045900	519030	587590	364920	637210					17701400	34988500	32393600
P43121	Cell surface glycoprotein MUC18 (Cell surface glycoprotein P1H12) (Melanoma cell adhesion molecule) (Melanoma-associated antigen A32) (Melanoma-associated antigen MUC18) (S-endo 1 endothelial-associated antigen) (CD antigen CD146)	MCAM	R	179	N/A	QVIWYKNGRPLKEEKNR	0.999997	221703510	1	8	9.48e-05	104.05	73.842	-0.55299	481950	385070			149490																19614000	25846000	29704000	25309000									47587000	25777000	23024000
Q9BWE0	Replication initiator 1 (60 kDa origin-specific DNA-binding protein) (60 kDa replication initiation region protein) (ATT-binding protein) (DHFR oribeta-binding protein RIP60) (Zinc finger protein 464)	REPIN1	S	21	No	GLAQPRLLSGPSQESPQ	0.999867	221406420	1	12	1.32e-07	87.519	82.392	0.36056																					28349000	53056000	2425800	25841000									22767100	45457900	39448400
Q8IYA6	Cytoskeleton-associated protein 2-like (Radial fiber and mitotic spindle protein) (Radmis)	CKAP2L	S	291	No	IRTLSKVQSSKKPVVKN	0.999936	221386700	1	11	3.66e-12	148.56	126.78	-0.08851																					29916600	33543300	34212900	27449000									19197300	32472600	25425000
Q86U86	Protein polybromo-1 (hPB1) (BRG1-associated factor 180) (BAF180) (Polybromo-1D)	PBRM1	S	319	No	TGPSHSKGSLGEERNPT	1	220741300	2	18	5.3e-128	262.36	245.01	-0.020638																					29957900	56545800	18455200	28110000									15505500	7720500	49955200
Q9BUJ2	Heterogeneous nuclear ribonucleoprotein U-like protein 1 (Adenovirus early region 1B-associated protein 5) (E1B-55 kDa-associated protein 5) (E1B-AP5)	HNRNPUL1	S	649	No	GFQNRGGGSGGGGNYRG	1	220312900	2	11	6.71e-61	201.76	190.11	0.45838																					24150000	23436000	29023400	18913000	766030	635070							26632100	34378500	39855900
Q7Z6E9	E3 ubiquitin-protein ligase RBBP6 (EC 2.3.2.27) (Proliferation potential-related protein) (Protein P2P-R) (RING-type E3 ubiquitin transferase RBBP6) (Retinoblastoma-binding Q protein 1) (RBQ-1) (Retinoblastoma-binding protein 6) (p53-associated cellular protein of testis)	RBBP6	S	191	Yes	ESGPRIKKSTGIPRSFM	0.978703	220064220	1	8	1.37e-05	105.52	71.649	-0.23014																					42362000	22016000	26318000	7585200	473850	335790	528360		702930		467490		27647800	26709800	29945000
Q9BY77	Polymerase delta-interacting protein 3 (46 kDa DNA polymerase delta interaction protein) (p46) (S6K1 Aly/REF-like target) (SKAR)	POLDIP3	S	204	No	TKQMKFAASGGFLHHMA	1	219726530	2	14	2.41e-57	193.77	182.79	-0.054752																					21847100	31279300	26004300	6819350			2386500	1396400					27609180	32119600	39499300
Q7L590	Protein MCM10 homolog (HsMCM10)	MCM10	S	435	No	RADLQSTFSGGRIPKKF	0.999394	219290060	2	15	3.01e-31	171.76	158.34	0.27237																					41778700	39865500	27831700	13385800				405530		332730				32584900	35968700
Q8N554	Zinc finger protein 276 (Zfp-276) (Zinc finger protein 477)	ZNF276	S	37	No	RTRGRPSLSGGPRVDGA	0.998441	219020100	3	24	1.12e-34	149.73	124.83	-0.7631																					17870700	26885800	31975800	31733700									21935100	26689600	30816400
Q99590	Protein SCAF11 (CTD-associated SR protein 11) (Renal carcinoma antigen NY-REN-40) (SC35-interacting protein 1) (SR-related and CTD-associated factor 11) (SRSF2-interacting protein) (Serine/arginine-rich splicing factor 2-interacting protein) (Splicing factor, arginine/serine-rich 2-interacting protein) (Splicing regulatory protein 129) (SRrp129)	SCAF11	S	302	No	EGEEKKQTSGTSNTRGS	0.999653	218659360	1	7	6.56e-28	184.87	130.78	0.44777															839470		577170	1336300	418120	1281200	47540500	50784900	35942700	35102000			1945600	2653800		1480300	2128600		27354200	2855700	3074300
Q14241	Elongin-A (EloA) (Elongin 110 kDa subunit) (RNA polymerase II transcription factor SIII subunit A1) (SIII p110) (Transcription elongation factor B polypeptide 3)	ELOA	S	333	No	KKEKDREGSSLKKKCLP	0.999505	218401900	2	16	8.57e-08	130.75	98.333	-0.47663																					27023000	30388500	27828000	28628300									27688800	28226800	18161700
P35637	RNA-binding protein FUS (75 kDa DNA-pairing protein) (Oncogene FUS) (Oncogene TLS) (POMp75) (Translocated in liposarcoma protein)	FUS	S	221	No	RGGRGRGGSGGGGGGGG	1	218089000	2	13	4.04e-108	237.21	209.24	0.28718																					26546000	20299000	34426000										21499000	49738000	28905000
Q8IV32	Coiled-coil domain-containing protein 71	CCDC71	S	369	No	RGRGRPKGSAKARTTRK	0.999992	217623300	1	10	2.29e-05	110.39	91.256	0.72366																					2250600	17894200	24197900	3988700										36706100	57968100
Q8NEY8-9	Periphilin-1 (CDC7 expression repressor) (CR) (Gastric cancer antigen Ga50)	PPHLN1	S	161	Yes	SYSPERSKSYSFHQSQH	0.998123	217607100	1	5	9.11e-35	199.11	187.74	-0.012607													1255300		345070						25607000	36711000	31313000	22151000	1131400	1041100	805810		1676700	820450		305270	20561000	28101000	45782000
Q86V81	THO complex subunit 4 (Tho4) (Ally of AML-1 and LEF-1) (Aly/REF export factor) (Transcriptional coactivator Aly/REF) (bZIP-enhancing factor BEF)	ALYREF	S	18	No	DDIIKLNRSQRGGRGGG	0.999347	215488610	1	6	7.82e-08	126.31	91.881	0.31861																	621060				32916900	43096000	7201000	7443500				708150				1923000	25946000	32585000	27710000
Q8IXZ2	Zinc finger CCCH domain-containing protein 3 (Smad-interacting CPSF-like factor)	ZC3H3	S	317	No	NNYKWVAASSKSPRVAR	0.999644	215044500	2	18	6.91e-12	144.28	121.96	0.33844																					23496100	27255000	24482900	23992900									22739300	33965000	30216500
P78332	RNA-binding protein 6 (Lung cancer antigen NY-LU-12) (Protein G16) (RNA-binding motif protein 6) (RNA-binding protein DEF-3)	RBM6	S	1095	No	MRGPSVGASGRTSKRQS	1	214842940	2	15	3.57e-15	127.79	105.7	-0.27374													573140								30358000	34021700	25466600	17693300									20413600	27568000	33730600
Q9UDV7	Zinc finger protein 282 (HTLV-I U5RE-binding protein 1) (HUB-1)	ZNF282	S	532	Yes	GKSFGVRKSLIIHHRSH	1	214261320	1	17	0.000112428	119.41	64.295	0.30554													1141500		798480	627820		754710	633440		22375000	30967000	25566000	23462000	1653000	1706600	1553000	1268900	1473700		1111300	1016200	18292000	30129800	25752870
Q14498	RNA-binding protein 39 (CAPER alpha) (Hepatocellular carcinoma protein 1) (RNA-binding motif protein 39) (RNA-binding region-containing protein 2) (Splicing factor HCC1)	RBM39	S	100	No	RGRYRSPYSGPKFNSAI	0.998991	213969500	3	20	1.1e-31	153.23	148.71	0.17635																					23345800	26473000	26257000	25552000									18565300	30989100	29866800
P33991	DNA replication licensing factor MCM4 (EC 3.6.4.12) (CDC21 homolog) (P1-CDC21)	MCM4	S	31	No	TPRSEDARSSPSQRRRG	0.998811	213890610	1	7	6.45e-19	155.26	134.98	-0.087452																					26230000	30541000	27348000	26060000	347610								24088000	29729000	20219000
P0C0S5	Histone H2A.Z (H2A/z)	H2AFZ	S	117	Yes	GVIPHIHKSLIGKKGQQ	1	213667640	1	15	9e-05	99.283	61.314	-0.80336																					23925800	28008200	30511800	23155200			852300		882390				20516200	27895000	29559020
Q8WYP5	Protein ELYS (Embryonic large molecule derived from yolk sac) (Protein MEL-28) (Putative AT-hook-containing transcription factor 1)	AHCTF1	S	2017	Yes	STRNTPAKSENVDVGKP	0.957344	213658390	1	10	8.98e-50	177.58	166.6	0.073545										387360											24593800	28459700	26042300	26474200	598230								16986100	31288500	36927900
Q86U42	Polyadenylate-binding protein 2 (PABP-2) (Poly(A)-binding protein 2) (Nuclear poly(A)-binding protein 1) (Poly(A)-binding protein II) (PABII) (Polyadenylate-binding nuclear protein 1)	PABPN1	S	278	No	TTNYNSSRSRFYSGFNS	0.986966	213129600	2	9	2.94e-77	216.19	210.85	0.43352																					8726400	29665600	17085000	21865000									43643200	24556000	41445900
Q6ZN30	Zinc finger protein basonuclin-2	BNC2	S	422	Yes	LTKTEHPKSSFRIHRMR	0.99356	212518260	3	25	4.24e-07	112.84	104.3	0.11417													1066800			323620		489030		513670	27565700	27317800	23293400	15662800	935940	1073200			1034500				30702900	30693500	27062300
P35052	Glypican-1 [Cleaved into: Secreted glypican-1]	GPC1	R	367	N/A	RRRGKLAPRERPPSGTL	0.994367	212499400	1	1	9.68e-19	155.66	129.84	-0.53671									8547400	16051000		56352000									19454000	30958000	19045000	15892000									20258000	25942000
Q9NWH9	SAFB-like transcription modulator (Modulator of estrogen-induced transcription)	SLTM	S	1019	No	SGNSMPRGSGSGFKPFK	0.998002	212415900	4	19	6.71e-134	244.72	235.1	0.17769																					8598100	27503500	27400200	27457800					1634500				23133900	19877600	39706900
Q8IX21	SMC5-SMC6 complex localization factor protein 2 (Smc5/6 localization factor 1)	SLF2	S	72	Yes	HMLDSPQKSNIKYGGSR	0.998524	211960300	2	10	1.07e-20	126.71	110.48	-0.98648																					26194300	30058000	27077800	24967000									25956400	24780000	25791000
Q9GZR7	ATP-dependent RNA helicase DDX24 (EC 3.6.4.13) (DEAD box protein 24)	DDX24	S	168	No	KKGLEPSQSTAAKVPKK	0.998566	211751200	3	23	1.42e-17	137.62	124.52	-0.59638																					30312800	25269600	21437300	27008400									24553900	24718400	29120400
Q9UBU9	Nuclear RNA export factor 1 (Tip-associated protein) (Tip-associating protein) (mRNA export factor TAP)	NXF1	Y	33	N/A	GRGPFRWKYGEGNRRSG	0.999999	211640910	4	14	2.96e-11	116.73	78.422	0.63464													194680			299030	297300				33737100	35437400	14088000	15419200					388390	490310	457640	464260	38256900	28372500	26830200
Q9H8V3	Protein ECT2 (Epithelial cell-transforming sequence 2 oncogene)	ECT2	S	365	Yes	ANTPELKKSVSMLSLNT	0.993624	211375300	2	10	8.23e-29	169.04	158.67	-0.19228																		254520			23301000	32562300	24462000	13152000	944830			697730	456970	694150			21950000	31035000	35125600
Q9BXS6	Nucleolar and spindle-associated protein 1 (NuSAP)	NUSAP1	S	251	No	STPISQRRSQGRSCGPA	0.999934	210939450	1	6	5.42e-79	237.21	213.57	-0.0442															852810						12378000	23796000	39178000	31136000				764980			543660		13449000	16991000	36457000
P05455	Lupus La protein (La autoantigen) (La ribonucleoprotein) (Sjoegren syndrome type B antigen) (SS-B)	SSB	S	350	No	GNKAAQPGSGKGKVQFQ	0.999947	209832700	2	17	1.05e-49	192.32	170.06	-0.55949															301020						35455900	26484500	25802400	12489100	1415990			365090	621120	655580			28733400	16959000	30392900
P36578	60S ribosomal protein L4 (60S ribosomal protein L1) (Large ribosomal subunit protein uL4)	RPL4	S	275	Yes	WRKAASLKSNYNLPMHK	0.999874	209696530	3	26	1.51e-13	114.7	99.825	-0.081122										251480		839160	2104500	2414750	1510350	1579620		1925480	775630	1395650	19802500	24570000	27435900	16690400	1775400	795330	3220810	994730	1283200	2887620	2408340	989780	16382000	27854100	28053800
Q9H9B1	Histone-lysine N-methyltransferase EHMT1 (EC 2.1.1.-) (EC 2.1.1.43) (Euchromatic histone-lysine N-methyltransferase 1) (Eu-HMTase1) (G9a-like protein 1) (GLP) (GLP1) (Histone H3-K9 methyltransferase 5) (H3-K9-HMTase 5) (Lysine N-methyltransferase 1D)	EHMT1	S	210	Yes	RARKTMPKSVVGLHAAS	1	209340060	4	24	1.05e-35	188.91	160.62	0.052754													1053300	880010	711970	775280		558850		682800	27276900	26676300	27697500	14249900	925290	1037100	1000700	897520	942370				26110770	21681400	31996600
Q96MU7	YTH domain-containing protein 1 (Splicing factor YT521) (YT521-B)	YTHDC1	S	119	No	ADRKIRLSSSASREPYK	0.968092	209338500	3	4	1.4e-07	94.409	54.255	-0.45591																					29708700	29843000	26080000	8574000									31394400	24756000	34506400
Q8NEY8	Periphilin-1 (CDC7 expression repressor) (CR) (Gastric cancer antigen Ga50)	PPHLN1	S	172	Yes	FHQSQHRKSVRPGASYK	0.999921	209127800	3	30	0	410.33	394.94	0.42504													3285200	3831900	2948500	2914600		4282100	3298100	2716100	79742200	11119100	2483700	5692300	4155200	4304500	5245200	5295000	5093600	6049000	5742200	5002700	14553300	9213800	11514600
Q9Y6Q3	Zinc finger protein 37 homolog (Zfp-37)	ZFP37	S	211	Yes	DAAKEHKKSFNHSLSDT	1	208613890	1	9	1.57e-17	160.18	145.39	0.36856													1613300	1285600	1304600	828640		1000500	1026500	963850	23593000	29253000	24706000	20733000	1907800						1802000	1367100	16378000	26558000	27611000
O14646	Chromodomain-helicase-DNA-binding protein 1 (CHD-1) (EC 3.6.4.12) (ATP-dependent helicase CHD1)	CHD1	S	190	Yes	YEPKNKVKSRKPQNRSK	0.995016	208472500	1	12	1.92e-06	119.68	89.475	2.4443																					40691000	31859200	6299600	5721200									34388200	37653000	19827000
P24666	Low molecular weight phosphotyrosine protein phosphatase (LMW-PTP) (LMW-PTPase) (EC 3.1.3.48) (Adipocyte acid phosphatase) (Low molecular weight cytosolic acid phosphatase) (EC 3.1.3.2) (Red cell acid phosphatase 1)	ACP1	S	104	Yes	NLRDLNRKSNQVKTCKA	0.998605	208241000	1	7	1.31e-05	113.44	94.479	-0.55889																					36211000	34353000	36334000	19839000									18731000		28735000
Q96JP5	E3 ubiquitin-protein ligase ZFP91 (EC 2.3.2.27) (RING-type E3 ubiquitin transferase ZFP91) (Zinc finger protein 757) (Zinc finger protein 91 homolog) (Zfp-91)	ZFP91	S	170	No	HRDTENTRSSRSKTGSL	0.995315	208081880	3	19	3.5e-27	176.05	167.5	0.15813																					41466200	29217700	13201500	3598700	249170								39349000	25229300	11786710
Q96QD9	UAP56-interacting factor (Forty-two-three domain-containing protein 1) (Protein 40-2-3)	FYTTD1	S	61	No	LNRRLLQQSGAQQFRMR	1	207838500	2	17	2.61e-12	147.91	127.32	0.16187																					23403800	33167600	25101600	18010600		652690		288610					17015300	32791000	31573500
Q9NTI5	Sister chromatid cohesion protein PDS5 homolog B (Androgen-induced proliferation inhibitor) (Androgen-induced prostate proliferative shutoff-associated protein AS3)	PDS5B	S	1349	No	SKSKQHRVSRRAQQRAE	0.996748	207677300	3	20	1.43e-05	107.79	97.988	0.77908																					23861100	50801000	9081800	5316500									35850800	26969300	47788300
Q1ED39	Lysine-rich nucleolar protein 1 (Protein FAM191A) (Testis-specific gene 118 protein)	KNOP1	S	127	No	SPLAMSHASGVKTSPDP	0.999998	207488300	5	20	3.19e-13	150.09	135.3	-0.155																					14281800	37211800	34491700	13791900									17886400	19012400	38697800
Q8N1G0	Zinc finger protein 687	ZNF687	S	1068	No	RGTTLARGSSARAQGPG	0.990788	207293610	2	12	1.21e-110	233.49	228.02	-0.2924														611360		562450					16102500	20789000	25716000	29374200			1085800						19751100	17509000	40747900
Q14202	Zinc finger MYM-type protein 3 (Zinc finger protein 261)	ZMYM3	S	303	No	SVSQRAGRSAVGTKMTC	0.997268	206378000	1	8	2.01e-20	136.6	108.06	-0.20216															318340						30515000	34508300	27861000	30362000		946360							16925000		34856000
P12956	X-ray repair cross-complementing protein 6 (EC 3.6.4.-) (EC 4.2.99.-) (5'-deoxyribose-5-phosphate lyase Ku70) (5'-dRP lyase Ku70) (70 kDa subunit of Ku antigen) (ATP-dependent DNA helicase 2 subunit 1) (ATP-dependent DNA helicase II 70 kDa subunit) (CTC box-binding factor 75 kDa subunit) (CTC75) (CTCBF) (DNA repair protein XRCC6) (Lupus Ku autoantigen protein p70) (Ku70) (Thyroid-lupus autoantige…	XRCC6	S	319	No	LLPSDTKRSQIYGSRQI	0.993332	205705000	2	8	1.54e-165	277.14	272.09	0.064669																					15769000	31111000	24366000	36401000									20298000		34996000
Q9BQ15	SOSS complex subunit B1 (Nucleic acid-binding protein 2) (Oligonucleotide/oligosaccharide-binding fold-containing protein 2B) (Sensor of single-strand DNA complex subunit B1) (Sensor of ssDNA subunit B1) (SOSS-B1) (Single-stranded DNA-binding protein 1) (hSSB1)	NABP2	S	208	No	SNGKETRRSSKR_____	0.983659	205575900	1	7	8.51e-195	288.83	277.46	0.0011125																					21496500	25882900	32307400										25160300	27405000	29917800
Q96MG7	Non-structural maintenance of chromosomes element 3 homolog (Non-SMC element 3 homolog) (Hepatocellular carcinoma-associated protein 4) (MAGE-G1 antigen) (Melanoma-associated antigen G1) (Necdin-like protein 2)	NSMCE3	S	60	No	RGPGGSQGSQGPSPQGA	0.998425	205074000	1	8	3.61e-119	224.83	219.27	0.16719																					28662000	27881000	28640000	16387000									24579000	23121000	28875000
Q13263	Transcription intermediary factor 1-beta (TIF1-beta) (E3 SUMO-protein ligase TRIM28) (EC 2.3.2.27) (KRAB-associated protein 1) (KAP-1) (KRAB-interacting protein 1) (KRIP-1) (Nuclear corepressor KAP-1) (RING finger protein 96) (RING-type E3 ubiquitin transferase TIF1-beta) (Tripartite motif-containing protein 28)	TRIM28	S	194	No	YTKDHTVRSTGPAKSRD	0.998997	205061190	1	11	1.66e-12	151.07	137.97	-0.063135									916570			4273700									3757000	4648120	35441000	35719000										46171000	41458200
Q9BZE4	Nucleolar GTP-binding protein 1 (Chronic renal failure gene protein) (GTP-binding protein NGB)	GTPBP4	S	548	No	AVQARRSRSITRKRKRE	0.997701	204732350	1	13	0.00148354	78.377	44.951	-0.063335													939410	798090		739750	308790		560360	848810	27729700	26861600	20362000	21064000	1010600				891070		343840	245730	14164000	23741500	27053400
Q8NHM5	Lysine-specific demethylase 2B (EC 1.14.11.27) (CXXC-type zinc finger protein 2) (F-box and leucine-rich repeat protein 10) (F-box protein FBL10) (F-box/LRR-repeat protein 10) (JmjC domain-containing histone demethylation protein 1B) (Jumonji domain-containing EMSY-interactor methyltransferase motif protein) (Protein JEMMA) (Protein-containing CXXC domain 2) ([Histone-H3]-lysine-36 demethylase 1B)	KDM2B	S	813	No	KYEKPQELSGRKRASSL	0.999989	204529310	6	33	2.71e-15	133.16	124.87	-0.28392																					28477770	32874410	25941430	22094800									3971800	40194700	31106300
Q6IQ49	Replication stress response regulator SDE2	SDE2	S	105	No	NREACRDLSGRRLRDVN	0.977714	204251700	2	6	2.05e-07	84.297	68.518	0.95782																					10564000	36860400	8545600	40987100									24744000	34863000	30009000
P23025	DNA repair protein complementing XP-A cells (Xeroderma pigmentosum group A-complementing protein)	XPA	S	232	No	KELRRAVRSSVWKRETI	0.995963	203997400	3	35	4.9e-09	132.01	115.24	0.32465																					27757600	28110500	24836500	17157800									21149800	26946300	29535800
Q15424	Scaffold attachment factor B1 (SAF-B) (SAF-B1) (HSP27 estrogen response element-TATA box-binding protein) (HSP27 ERE-TATA-binding protein)	SAFB	S	504	Yes	DSDGKKEKSSNSDRSTN	0.993588	203158840	2	16	8.84e-36	188.29	174.06	-0.3897																					25321700	30966000	23722000	19581600	600770	451000	776730	429260	316170	207930	330880		26776100	24019800	22002400
Q15361	Transcription termination factor 1 (TTF-1) (RNA polymerase I termination factor) (Transcription termination factor I) (TTF-I)	TTF1	S	64	No	KKDFQHLISSPLKKSRI	0.998556	202626920	2	17	4.57e-06	95.417	86.852	-0.18033													455540								29690900	34231200	23312900	5432890	754120				380170				41520800	26207500	19359800
Q86YP4	Transcriptional repressor p66-alpha (Hp66alpha) (GATA zinc finger domain-containing protein 2A)	GATAD2A	S	589	No	SNWKKTPLSTGGTLAFV	0.991377	202002720	1	7	3.64e-67	194.37	189.03	0.60581													363050	2754900	6416500						11605300	21558100	36803300	36103300		1399070	3385300	1033200					14495700	12956000	25690000
Q5T7W0	Zinc finger protein 618	ZNF618	S	22	Yes	GASAAGRKSTASRERLK	0.976009	201480300	2	7	1.9e-134	243.24	231.03	0.013029																						27922000	30121000										24430000	37308000	38894000
Q9UIS9	Methyl-CpG-binding domain protein 1 (CXXC-type zinc finger protein 3) (Methyl-CpG-binding protein MBD1) (Protein containing methyl-CpG-binding domain 1)	MBD1	S	411	No	YRRRKRPSSARRHHLGP	0.989763	201237000	1	14	0.000282119	71.451	48.333	-1.5076																					33512000	25592000	19011000	22063200									17559000	24464400	38331000
P30085	UMP-CMP kinase (EC 2.7.4.14) (Deoxycytidylate kinase) (CK) (dCMP kinase) (Nucleoside-diphosphate kinase) (EC 2.7.4.6) (Uridine monophosphate/cytidine monophosphate kinase) (UMP/CMP kinase) (UMP/CMPK)	CMPK1	S	137	Yes	ERCLERGKSSGRSDDNR	0.94313	201199000	1	1	2.23e-66	230.36	215.19	-0.2303																					22695000	26722000	21703000	44782000									20276000	22433000	16162000
O95625	Zinc finger and BTB domain-containing protein 11	ZBTB11	S	748	No	CGKSFHRGSGLSKHFKK	1	201186670	1	8	2.36e-12	152.54	132.26	-0.49258																419320					23531000	28757000	33620000	20903000	605300	696790		529250	446510					36914500	28273000
Q13416	Origin recognition complex subunit 2	ORC2	S	219	No	IQAQNRVVSAPVGKETP	1	201106650	2	17	3.91e-44	162.26	145.57	0.83766									539990	1156340	2029260	1665060									29723000	35907700	33055500										24790300	19924800	22505900
Q9Y520	Protein PRRC2C (BAT2 domain-containing protein 1) (HBV X-transactivated gene 2 protein) (HBV XAg-transactivated protein 2) (HLA-B-associated transcript 2-like 2) (Proline-rich and coiled-coil-containing protein 2C)	PRRC2C	S	1576	No	SGPRNERRSGPPSKSGK	0.921421	200589000	3	11	2.57e-29	160.78	147.35	0.045571																					41840900	13960000	16728000	28362600									18678000	22909300	16912000
Q96KM6	Zinc finger protein 512B	ZNF512B	S	243	No	PVTKPVTVSRPMPVTKA	0.987499	199266000	2	15	4.89e-81	187.57	181.61	0.49976																					10878000	18943200	27692500	33489100									18360900	23648800	28429600
P17844	Probable ATP-dependent RNA helicase DDX5 (EC 3.6.4.13) (DEAD box protein 5) (RNA helicase p68)	DDX5	S	24	No	FGAPRFGGSRAGPLSGK	0.998525	198953480	3	11	4.73e-15	147.33	105.01	-0.25809																				345610	33153000	14288000	15434100	32304000	865580			344120	826940	1841530	2278950		45663880	14890670	19760100
Q07666	KH domain-containing, RNA-binding, signal transduction-associated protein 1 (GAP-associated tyrosine phosphoprotein p62) (Src-associated in mitosis 68 kDa protein) (Sam68) (p21 Ras GTPase-activating protein-associated p62) (p68)	KHDRBS1	S	44	No	RQPPLPHRSRGGGGGSR	0.968955	198868520	2	13	3.25e-16	110.6	96.749	-0.039188																					25109600	22855300	9038200	17191700					925920				23349800	28234100	27696400
P15408	Fos-related antigen 2 (FRA-2)	FOSL2	S	79	No	SMSNPYPRSHPYSPLPG	0.988794	198810100	2	3	5.86e-97	203.71	194.09	-0.018758																					18914900	21938400	13097400	19610000										44264400	39417000
Q8WWY3	U4/U6 small nuclear ribonucleoprotein Prp31 (Pre-mRNA-processing factor 31) (Serologically defined breast cancer antigen NY-BR-99) (U4/U6 snRNP 61 kDa protein) (Protein 61K) (hPrp31)	PRPF31	S	402	Yes	FSLGHLGKSGSGRVRQT	0.999924	198514110	2	5	6.19e-93	249.32	231.23	-0.44289													2260100	2867700	1804270	1220000		2223000	1432850	989310	22008400	35324000	27653000	26904000	1933600	2959930	2125600	2471000	2081000			2189950	9068800	24427100	26570500
Q9BRT6	Protein LLP homolog (Protein LAPS18-like)	LLPH	S	31	Yes	PKEASRLKSILKLDGDV	1	198185910	2	25	1.8e-18	160.72	126.28	-0.40248															1285000			742980		650960	15701060	33115600	32385200	27838660	638960	1571800	530400		460400	368590			17508300	24666500	22984700
Q9P031	Thyroid transcription factor 1-associated protein 26 (TTF-1-associated protein 26) (Coiled-coil domain-containing protein 59) (TTF-1-associated protein BR2)	CCDC59	Y	27	N/A	GEGVSTVGYRNKNVRQK	0.999203	198031830	1	8	1.19e-17	160.72	138.95	-0.17437																					19172000	29032000	24010000	20907000									17913000	29816000	29477000
Q9H6F5	Coiled-coil domain-containing protein 86 (Cytokine-induced protein with coiled-coil domain)	CCDC86	S	338	No	RAKKKQLRSIEKRDTLA	0.999604	195577100	1	9	1.94e-05	105.52	67.552	-0.20438																					27142000	27905000	24749000	19817000									16135000	24284000	23226100
Q9BW19	Kinesin-like protein KIFC1 (Kinesin-like protein 2) (Kinesin-related protein HSET)	KIFC1	S	33	No	PSQLPLSGSRLKRRPDQ	0.99898	195415380	1	8	1.53e-15	154.36	135.94	0.15947													319700			367850		225980			27672000	28167000	21567000	20938000	397870	677290	548090	484720	463880				22604000	26713000	22555000
Q9BXS6	Nucleolar and spindle-associated protein 1 (NuSAP)	NUSAP1	S	243	No	PRGRLSVASTPISQRRS	0.996412	195076730	2	12	1.13e-06	110.31	84.325	-1.6595																					27026200	30883900	22475200						555080			363050	27199100	30387900	29225600
Q8WW12	PEST proteolytic signal-containing nuclear protein (PCNP) (PEST-containing nuclear protein)	PCNP	S	168	Yes	KLWERNIKSHLGNVHDQ	0.999636	195030200	2	14	6.32e-37	178.46	143.71	-1.032																					19933000	24418000	27997000	25608000									20586000	32075000	22017200
P25440	Bromodomain-containing protein 2 (O27.1.1) (Really interesting new gene 3 protein)	BRD2	S	593	No	KKSKKASGSGGGSAALG	0.999922	194418700	3	21	2.51e-229	308.81	288.61	-0.0055773																					12194400	22036000	32920700	34837000									20641900	15563300	20933400
P06748	Nucleophosmin (NPM) (Nucleolar phosphoprotein B23) (Nucleolar protein NO38) (Numatrin)	NPM1	S	137	No	EEEDVKLLSISGKRSAP	0.999998	194067660	1	13	9.21e-06	117.81	58.461	-0.032166																		501770	662030		28713000	36107700	6883000	1944000		887590		942730		1078600	813540		25061300	29434000	29534400
Q9H4L4	Sentrin-specific protease 3 (EC 3.4.22.-) (SUMO-1-specific protease 3) (Sentrin/SUMO-specific protease SENP3)	SENP3	S	44	Yes	PPPKPRLKSGGGFGPDP	1	193887980	1	7	6.38e-58	199.84	186.2	-0.24654																					23559000	38309000	28293000	24549000		625520							18119000	30686000	28713860
Q9GZR7	ATP-dependent RNA helicase DDX24 (EC 3.6.4.13) (DEAD box protein 24)	DDX24	S	14	No	TKSRPKQSSCGKFQTKG	0.993423	192866780	1	9	4.26e-06	121.9	105.13	-0.040256													719590	818580		802800	433560		809740	618510	26584000	25484000	28214000	20719000		1016300				1304700			19530000	35488000
Q9NY93	Probable ATP-dependent RNA helicase DDX56 (EC 3.6.4.13) (ATP-dependent 61 kDa nucleolar RNA helicase) (DEAD box protein 21) (DEAD box protein 56)	DDX56	S	526	Yes	CRKAKRAKSQNPLRSFK	0.999999	192057600	1	8	0.000204919	74.841	58.068	0.22311													2137700		984790	771350	406990		619530	846830	21031000	22941000	20347000	26376000			1013200	1297900	1680900		989010	892400		26323000	39661000
P46013	Proliferation marker protein Ki-67 (Antigen identified by monoclonal antibody Ki-67) (Antigen KI-67) (Antigen Ki67)	MKI67	S	152	No	SKITEGKVSGNPQVHIK	0.999942	191507000	1	8	5.24e-29	169.04	169.04	0.043473																					20074000	27990000	27155000	22798000									22071000	26982000	25708000
P20810-10	Calpastatin (Calpain inhibitor) (Sperm BS-17 component)	CAST	S	100	Yes	VKTEPEKKSQSTKLSVV	0.995959	191411030	2	9	4.09e-30	177.81	159.44	0.19625										358420			417550								15473000	21369000	30841000	43652000	561440	297320							11705000	16704000	17614000
P26358	DNA (cytosine-5)-methyltransferase 1 (Dnmt1) (EC 2.1.1.37) (CXXC-type zinc finger protein 9) (DNA methyltransferase HsaI) (DNA MTase HsaI) (M.HsaI) (MCMT)	DNMT1	S	247	No	EKEEKRLRSQTKEPTPK	0.994024	191117140	1	13	1.94e-18	158.3	142.52	-0.062568																					32381000	29355000	20477400	8583300							290430		28853000	25611510	31582800
Q6SPF0	Atherin (Sterile alpha motif domain-containing protein 1) (SAM domain-containing protein 1)	SAMD1	S	261	No	EVVRYLGGSGGAGGRLT	1	190856700	1	8	2.64e-15	133.48	111.8	-0.54852																					27311000	25754000	21406000	13418000	1620800			1335900					23852000	22223000	29347000
Q13151	Heterogeneous nuclear ribonucleoprotein A0 (hnRNP A0)	HNRNPA0	S	181	No	AVPKEDIYSGGGGGGSR	0.998247	190231200	2	8	6.39e-34	143.28	132.91	-0.4284																					24538100	37295000	32158000	13118900									23430800	37287000	12807000
Q9Y2X3	Nucleolar protein 58 (Nucleolar protein 5)	NOP58	S	407	No	EDRGIRKISGTGKALAK	0.999945	190114690	3	11	1.07e-42	185.67	170.93	-0.70364													398250				184840				29775100	28928100	17618100	13345500									19235700	31714000	28942700
P29084	Transcription initiation factor IIE subunit beta (TFIIE-beta) (General transcription factor IIE subunit 2)	GTF2E2	S	18	No	ELFKKRALSTPVVEKRS	0.999432	189304950	2	20	4.33e-08	124.42	101.33	-0.82149																					22177800	31018000	21817400	11495000						294950			22248000	29561800	28426000
Q9UHB7	AF4/FMR2 family member 4 (ALL1-fused gene from chromosome 5q31 protein) (Protein AF-5q31) (Major CDK9 elongation factor-associated protein)	AFF4	S	129	No	QKRSSGLQSGHSSQRTS	0.999994	189239630	1	5	7.84e-20	158.01	139.6	-0.12365																					21539000	22099000	23533000	28347000		412630							18882000	25305000	25675000
O95785	Protein Wiz (Widely-interspaced zinc finger-containing protein) (Zinc finger protein 803)	WIZ	S	1468	No	RPFTKKFRSAGHGRDSD	0.999645	189163100	4	11	1.02e-69	182.02	178.56	0.15205													1113200	1007570	565090					627190	27988700	22605300	17608600	11034000		750540		792010		763030	849870		40321000	32500500	15547900
O94913	Pre-mRNA cleavage complex 2 protein Pcf11 (Pre-mRNA cleavage complex II protein Pcf11)	PCF11	S	599	Yes	SKSAKRWKSGWEENKSL	0.999375	188508370	1	7	2.11e-08	136.96	119.82	0.38888											399040		571750								26525000	26335000	21886000		1367100				567940	476540			33155000	32257000	26637000
Q9HCG8	Pre-mRNA-splicing factor CWC22 homolog (Nucampholin homolog) (fSAPb)	CWC22	S	3	Yes	______MKSSVAQIKPS	0.994728	188156300	1	5	3.54e-191	310.3	296.49	0.092834																					25245000	53793000	7063000										58450000	4964300	10194000
P49711	Transcriptional repressor CTCF (11-zinc finger protein) (CCCTC-binding factor) (CTCFL paralog)	CTCF	S	450	Yes	CDTVIARKSDLGVHLRK	0.996681	187970410	3	22	1.73e-63	180.05	175.74	-0.21216													751660			289810					21555700	30930300	12655400	11411500	803990			470140		662920			27296800	37398800	27672500
Q66PJ3	ADP-ribosylation factor-like protein 6-interacting protein 4 (ARL-6-interacting protein 4) (Aip-4) (HSP-975) (HSVI-binding protein) (SR-15) (SRp25) (SR-25) (Splicing factor SRrp37)	ARL6IP4	S	221	No	RKDTSRNCSASTSQGRK	0.999675	187438000	1	5	5.69e-21	132.24	107.55	-2.3521																					32959000	30814000	32010000	28552000									24115000
Q9H6F5	Coiled-coil domain-containing protein 86 (Cytokine-induced protein with coiled-coil domain)	CCDC86	S	217	No	FGAKKRKGSSSQAPASK	0.999499	186319540	2	9	2.22e-15	152.47	110.44	0.67868																						49080000	36614800	24717000	1049040	432410	451720		753240	546430			28730000	5327900	38617000
Q86UW9	Probable E3 ubiquitin-protein ligase DTX2 (EC 2.3.2.27) (Protein deltex-2) (Deltex2) (hDTX2) (RING finger protein 58) (RING-type E3 ubiquitin transferase DTX2)	DTX2	S	370	Yes	PASRLASKSHGSVKRLR	0.99018	185876710	1	4	1.45e-05	114.89	84.502	1.1297													624590	1104700	480540				571110		14397000	29948000	18777000	25716000			704230	1263500	871690	1269400	655950			27758000	26029000
P10412	Histone H1.4 (Histone H1b) (Histone H1s-4)	HIST1H1E	S	187	Yes	AKPKKAPKSPAKAKAVK	0.998775	185779310	1	6	0.000190771	71.451	36.272	-0.097951													836680	565370	501060	829170		406130		784880	26263000		25078000	38940000	733890	608790	668820	900140	662910	732260	558850	704560	23851000	24055000	38098800
Q9H910	Jupiter microtubule associated homolog 2 (Hematological and neurological expressed 1-like protein) (HN1-like protein)	JPT2	S	185	Yes	VLNPPGGKSSISFY___	0.995709	184965840	1	5	3.11e-11	105.19	102.97	-0.19914														648720							36979000		43431000	33449000	438920	339200	786300	1172700					30167000		34616000
Q69YH5	Cell division cycle-associated protein 2 (Recruits PP1 onto mitotic chromatin at anaphase protein) (Repo-Man)	CDCA2	S	80	Yes	FVRNSAGKSSSYLKKCR	0.99927	184864800	2	15	8.6e-19	170.89	146.19	-0.1065																					22902000	24538100	27812000	21362800									12531000	27811000	26038300
Q15697	Zinc finger protein 174 (AW-1) (Zinc finger and SCAN domain-containing protein 8)	ZNF174	S	291	Yes	EYISSPLKSHPLRELKK	0.994322	184858050	3	23	5.96e-44	166.92	145.35	-0.20808																					25804060	38471100	18566270	9816000	434520								37239100	22096600	25859700
P78549	Endonuclease III-like protein 1 (hNTH1) (EC 3.2.2.-) (EC 4.2.99.18) (Bifunctional DNA N-glycosylase/DNA-(apurinic or apyrimidinic site) lyase) (DNA glycosylase/AP lyase)	NTHL1	S	22	No	ARMLTRSRSLGPGAGPR	0.999658	184072630	2	11	4e-16	152.7	129.58	0.49076													636920		618970			504840	743960		22185800	11639000	23090000	25268000	877720	810350	824400	1117700		953970			16812100	22860500	34423600
P07910	Heterogeneous nuclear ribonucleoproteins C1/C2 (hnRNP C1/C2)	HNRNPC	S	138	No	RDYYDRMYSYPARVPPP	0.960582	184022360	2	10	5.49e-08	84.41	81.095	-0.12726															217050	634110					73058800	4034900	2294100	34806100									19656000	3029200	43543200
P62917	60S ribosomal protein L8 (Large ribosomal subunit protein uL2)	RPL8	S	14	No	RGQRKGAGSVFRAHVKH	1	183878790	1	14	2.15e-08	131.42	100.84	0.098429																					27987000	25766200	21685800	8297600	771890								27134600	21313900	25727800
Q68D10	Protein SPT2 homolog (Protein KU002155) (SPT2 domain-containing protein 1)	SPTY2D1	S	282	Yes	HLALSSSKSMPGERIKA	1	183860700	2	8	7.23e-06	115.7	97.96	-0.22605																					16785200	25269700	27574600	18587000		1244800		1283500			1962700		16971600	32688600	21215000
O00541	Pescadillo homolog	PES1	S	578	No	KAHDEAVRSEKKAKKAR	0.993455	183072410	2	8	4.52e-30	141.08	127.98	0.092677									956740	213270	175900										20370100	21687600	20801000	21249100									26702700	32609000	22529000
Q8TDD1	ATP-dependent RNA helicase DDX54 (EC 3.6.4.13) (ATP-dependent RNA helicase DP97) (DEAD box RNA helicase 97 kDa) (DEAD box protein 54)	DDX54	S	755	No	DKKKIKTESGRYISSSY	0.971356	182999100	2	5	6.24e-65	224.43	214.48	0.45767																						32506000	25379000	6899100									53921000	31899000
Q86U42	Polyadenylate-binding protein 2 (PABP-2) (Poly(A)-binding protein 2) (Nuclear poly(A)-binding protein 1) (Poly(A)-binding protein II) (PABII) (Polyadenylate-binding nuclear protein 1)	PABPN1	S	255	No	KRTNRPGISTTDRGFPR	0.999026	182437570	2	12	7.52e-25	150.05	134.89	-0.35534																					11789000	27229400	27952600	25605400						661400	738670		20230300	30164000	35284500
Q13415	Origin recognition complex subunit 1 (Replication control protein 1)	ORC1	S	440	No	PRRAPRTVSRNLRSSLK	0.999447	182076000	1	8	0.000436277	107.29	74.564	-0.22516																					18859000	29045000	27272000	22648000									11041000	23688000	28104000
Q5UIP0	Telomere-associated protein RIF1 (Rap1-interacting factor 1 homolog)	RIF1	S	2239	Yes	SNSSPIGKSVKTSPTTQ	0.997978	182074210	2	13	2.11e-18	145	130.77	0.676																					27820700	38769200	23219300	10716500							541520		12341600	21612300	26551500
Q6NZI2	Caveolae-associated protein 1 (Cavin-1) (Polymerase I and transcript release factor)	CAVIN1	S	224	No	SRAERIKRSGLRRVDDF	0.999138	179975470	1	8	0.000989496	91.064	91.064	0.19673																					26126000	24158000	19522000	6835400		148020							35586000	22469000	23849010
O60231	Pre-mRNA-splicing factor ATP-dependent RNA helicase DHX16 (EC 3.6.4.13) (ATP-dependent RNA helicase #3) (DEAH-box protein 16)	DHX16	S	230	Yes	MVPELRKKSRREYLAKR	0.996994	179852330	2	9	6.89e-08	130.75	84.396	-0.059319														1002300	703240	651140		687980		569170	19699000	20575000	22114000	17057000	1241100						1078000		21712400	27155000	24367000
Q96EV2	RNA-binding protein 33 (Proline-rich protein 8) (RNA-binding motif protein 33)	RBM33	S	982	No	GGGDGPHISSKVRVIKL	0.992815	179546030	2	10	5.18e-38	153.21	146.57	-0.57215									3969200			183430									47079000	37429000	9132400	10063000									23251800	10364000	7360200
Q9UGU0	Transcription factor 20 (TCF-20) (Nuclear factor SPBP) (Protein AR1) (Stromelysin-1 PDGF-responsive element-binding protein) (SPRE-binding protein)	TCF20	S	1259	No	LIMRRRVRSFISPIPSK	0.999911	178960800	4	21	6.14e-16	102.4	89.3	0.24762																					19412500	17321500	29889100	12601400									21420400	15328700	30465800
P35251	Replication factor C subunit 1 (Activator 1 140 kDa subunit) (A1 140 kDa subunit) (Activator 1 large subunit) (Activator 1 subunit 1) (DNA-binding protein PO-GA) (Replication factor C 140 kDa subunit) (RF-C 140 kDa subunit) (RFC140) (Replication factor C large subunit)	RFC1	S	636	No	HAAKFGKFSGKDDGSSF	0.999989	178834400	2	9	7.89e-49	205.31	188.95	-0.33524																					29806400	32523000	26331000	22833700		443900							1300600	36500900	27335300
Q86VM9	Zinc finger CCCH domain-containing protein 18 (Nuclear protein NHN1)	ZC3H18	S	781	Yes	DSSTQPPKSAKPPAGGK	0.972549	178336350	1	5	3.55e-07	79.393	65.041	-0.52391											437350										32613000	28987000		28720000									24439000	34552000	28588000
Q99933	BAG family molecular chaperone regulator 1 (BAG-1) (Bcl-2-associated athanogene 1)	BAG1	S	51	No	PSGRPPARSTASGHDRP	0.990985	178059300	1	1	1.75e-67	215.48	195.12	-0.49324													1225300	1459900	974600							41016000	32189000	14624000	1239300	1485500	1117300	1646200	1722200				23106000		48821000
P49916	DNA ligase 3 (EC 6.5.1.1) (DNA ligase III) (Polydeoxyribonucleotide synthase [ATP] 3)	LIG3	S	250	No	SPTPKRSLSSSKCDPRH	0.99937	177941000	2	13	5.92e-07	124.42	115.29	-0.018854																					33249300	21382000	23393700	26461000										36079000	22580000
Q6RFH5	WD repeat-containing protein 74 (NOP seven-associated protein 1)	WDR74	S	361	No	EAAAKRKLSGLEQPQGA	0.997713	177534800	2	12	2.27e-22	139.58	124.42	-0.39279																					31384800	28862400	21768600	5512400									6317900	29695700	29453300
Q9UIG0	Tyrosine-protein kinase BAZ1B (EC 2.7.10.2) (Bromodomain adjacent to zinc finger domain protein 1B) (Williams syndrome transcription factor) (Williams-Beuren syndrome chromosomal region 10 protein) (Williams-Beuren syndrome chromosomal region 9 protein) (hWALp2)	BAZ1B	S	326	No	SKKSKTDNSSLSSPLNP	0.989749	177449590	1	6	4.54e-21	136.33	127.06	-0.50854			622960	688450			406630		4586600		2299400		2047000	2265000				1277500		1002300	21518000		26680000	21260000	2636800	345750			1785800				25097000	31105000	31825400
Q9Y508	E3 ubiquitin-protein ligase RNF114 (EC 2.3.2.27) (RING finger protein 114) (RING-type E3 ubiquitin transferase RNF114) (Zinc finger protein 228) (Zinc finger protein 313)	RNF114	R	197	N/A	ANFREHIQRRHRFSYDT	1	177249260	2	15	8.64e-25	178.46	167.32	-0.11386										201100	1236600	387860									31664000	18671500	15850400	3095200									35823300	25752600	25239200
Q6KC79	Nipped-B-like protein (Delangin) (SCC2 homolog)	NIPBL	S	1026	No	KDREDKSRSSLKPIKNK	0.986208	177237130	2	14	1.19e-05	74.841	58.068	-0.044184																					5817710	31685380	22681300	11574100	473070				963340				22581190	29246900	24815740
Q14980	Nuclear mitotic apparatus protein 1 (Nuclear matrix protein-22) (NMP-22) (Nuclear mitotic apparatus protein) (NuMA protein) (SP-H antigen)	NUMA1	S	1892	No	ARRSQAGVSSGAPPGRN	0.992652	177180810	1	2	3.44e-07	83.351	77.146	-0.6569																					33467000	34604000	17936000	12719000						775810			44045000		12822000
Q92804	TATA-binding protein-associated factor 2N (68 kDa TATA-binding protein-associated factor) (TAF(II)68) (TAFII68) (RNA-binding protein 56)	TAF15	Y	583	N/A	GKMGGRNDYRNDQRNRP	0.988121	176969100	2	5	3.39e-18	158.3	142.91	0.48064																					17216000	14759000	13608000	13165000									17941000	45623100	30546000
Q6KC79	Nipped-B-like protein (Delangin) (SCC2 homolog)	NIPBL	S	1038	Yes	PIKNKPSKSNKGSIDQS	0.998293	176862580	2	19	1.09e-42	185.67	160.48	-0.041274													738710	751110	1024400	560710	775550		807670	958680	20696700	24665300	20949900	9527700	882830	952580		1158400	2142740			1759500	16408900	24191800	25938000
Q9Y520	Protein PRRC2C (BAT2 domain-containing protein 1) (HBV X-transactivated gene 2 protein) (HBV XAg-transactivated protein 2) (HLA-B-associated transcript 2-like 2) (Proline-rich and coiled-coil-containing protein 2C)	PRRC2C	S	1568	No	PPKSGRNFSGPRNERRS	0.99999	176302100	2	5	6.82e-15	143.42	120.35	0.02955																					34677700	31912500	15717400	12765000									21749900	17419200	28487300
Q86VQ6	Thioredoxin reductase 3 (EC 1.8.1.9) (Thioredoxin and glutathione reductase) (Thioredoxin reductase TR2)	TXNRD3	S	22	No	AGDAPNRRSGHVRGARV	0.997581	176227100	3	7	1.07e-14	107.53	97.777	0.40975																					22147800	18348500	32834500	26612000									14781800	13119300	23606000
Q02543	60S ribosomal protein L18a (Large ribosomal subunit protein eL20)	RPL18A	S	4	No	_____MKASGTLREYKV	0.999985	175791580	3	18	5.75e-25	172.8	145.71	-0.6412																					28737800	25402700	21081900	19914600	746880								18210400	22563500	23399500
P62241	40S ribosomal protein S8 (Small ribosomal subunit protein eS8)	RPS8	Y	27	N/A	KPYHKKRKYELGRPAAN	0.990221	175632170	3	10	5.79e-30	178.15	166.75	-0.25223																					11295900	14161500	27086900	6651200									23431800	41099800	26933400
Q9UHV9	Prefoldin subunit 2	PFDN2	S	11	Yes	ENSGRAGKSSGSGAGKG	0.987198	175448000	1	8	4.32e-31	142.91	131.27	0.73664																					18816000	23351000	23663000	20019000									25044000	22782000	22215000
P07237	Protein disulfide-isomerase (PDI) (EC 5.3.4.1) (Cellular thyroid hormone-binding protein) (Prolyl 4-hydroxylase subunit beta) (p55)	P4HB	R	97	N/A	DLAQQYGVRGYPTIKFF	0.999321	175434270	2	8	6.98e-41	153.25	147.07	0.11097									653970	1714200	1671700	4470600										2153700	65752400	54950800										1489200	5349700
Q9H0A0	RNA cytidine acetyltransferase (EC 2.3.1.-) (18S rRNA cytosine acetyltransferase) (N-acetyltransferase 10) (N-acetyltransferase-like protein) (hALP)	NAT10	S	1005	No	EAKQEPKQSKKLKNRET	0.997912	174763500	2	8	2.27e-18	143.98	120.34	1.3619																					15341100	19644300	16126600	1271300									46921700	16166900	38057800
Q8NDX6	Zinc finger protein 740 (OriLyt TD-element-binding protein 7)	ZNF740	S	29	No	AASKKMMLSQIASKQAE	1	174630700	5	32	5.38e-06	123.96	101.63	0.13252																					21807400	24924500	21388100	15213000									20896320	24789000	22976300
Q01105-2	Protein SET (HLA-DR-associated protein II) (Inhibitor of granzyme A-activated DNase) (IGAAD) (PHAPII) (Phosphatase 2A inhibitor I2PP2A) (I-2PP2A) (Template-activating factor I) (TAF-I)	SET	S	9	No	MSAPAAKVSKKELNSNH	0.999589	174288500	1	12	1.3e-17	157.75	139.17	-0.032932									2064600	2926300	2817400	3501700									20310000	20904000	23060000	17392000									16035000	20907000	22989700
Q13415	Origin recognition complex subunit 1 (Replication control protein 1)	ORC1	S	383	Yes	TPHRIRRKSSVLTMNRI	0.998871	174080920	4	27	4.06e-05	104.43	78.022	-0.32587																					30385800	17496100	18613400	11392500									20276300	22356700	23511620
Q96T37	RNA-binding protein 15 (One-twenty two protein 1) (RNA-binding motif protein 15)	RBM15	S	58	No	RSPVKAKRSRGGEDSTS	0.991042	174004300	1	1	2.51e-29	160.78	145.9	-0.25869																					22289000	20982000	24706000	43944000									18150000	14408000	23112000
Q53EL6	Programmed cell death protein 4 (Neoplastic transformation inhibitor protein) (Nuclear antigen H731-like) (Protein 197/15a)	PDCD4	S	317	No	KRKDSVWGSGGGQQSVN	1	173658040	3	23	5.54e-182	309.56	292.34	0.0021475													1029800		452700			437340			15100600	38792600	15602900	11461700	1083200	1761200	1240400						25286200	25972500	25995600
Q499Z4	Zinc finger protein 672	ZNF672	S	174	No	AQCPRAFRSGAGLRSHA	0.998777	173624120	2	27	3.64e-27	176.05	167.49	0.61502																268080		267630		406520	16709900	27768700	15976200	16055800		944770	618480			1733690	713660	640690	17693200	23467600	25893500
Q9H2Y7	Zinc finger protein 106 (Zfp-106) (Zinc finger protein 474)	ZNF106	S	508	No	GPYISKLRSSCPHVLKG	0.986408	173314490	1	7	0.0001977	84.687	68.464	-0.3083																					28356000	25641000		10430000	247870						350620		27617000	25152000	29966000
Q14980	Nuclear mitotic apparatus protein 1 (Nuclear matrix protein-22) (NMP-22) (Nuclear mitotic apparatus protein) (NuMA protein) (SP-H antigen)	NUMA1	S	1882	No	PGYRPTTRSSARRSQAG	0.975358	172924000	1	2	1.55e-97	207.17	198.26	-0.7358																					15643000	31083000											17248000	29172000	31712000
Q99986	Serine/threonine-protein kinase VRK1 (EC 2.7.11.1) (Vaccinia-related kinase 1)	VRK1	S	14	No	AAQAGRQSSAKRHLAEQ	0.999234	172608500	1	7	1.99e-25	183.03	152.69	0.036531																					16408000	38224800	32057280	15889000									20974000	21725140	18046870
Q6PJG2	ELM2 and SANT domain-containing protein 1 (MIDEAS)	ELMSAN1	S	1012	Yes	KPREGTGKSRRALPFSE	0.991012	172532430	2	11	8.98e-116	231.29	220.87	-0.017482																					83000100	19957000	2041130	1272300									2712200	1343600	31527900
O75151	Lysine-specific demethylase PHF2 (EC 1.14.11.-) (GRC5) (PHD finger protein 2)	PHF2	S	823	No	WGAGQAKGSSLAAHGAR	0.999795	171888560	1	7	1.48e-17	158.79	132.67	0.0096831																					20333000	23549400	19663000	19767400					475950			971410	14975000	28858300	23521100
Q13427	Peptidyl-prolyl cis-trans isomerase G (PPIase G) (Peptidyl-prolyl isomerase G) (EC 5.2.1.8) (CASP10) (Clk-associating RS-cyclophilin) (CARS-Cyp) (CARS-cyclophilin) (SR-cyclophilin) (SR-cyp) (SRcyp) (Cyclophilin G) (Rotamase G)	PPIG	S	329	No	QRRLLVTRSGRKIKGRG	0.999594	171438200	3	26	6.78e-09	128.27	109.69	0.1223																					22141800	21621800	18854500	11362700									25531900	27467400	22103300
P01106	Myc proto-oncogene protein (Class E basic helix-loop-helix protein 39) (bHLHe39) (Proto-oncogene c-Myc) (Transcription factor p64)	MYC	S	337	No	SVRVLRQISNNRKCTSP	0.999995	170569970	1	3	9e-05	99.283	65.018	-0.0054311																					20470000	21425000	24535000	6344100	478670	383540			546360				22947300	27033000	20658000
Q9UMY1	Nucleolar protein 7 (Nucleolar protein of 27 kDa)	NOL7	S	171	Yes	VQSVSQNKSYLAVRLKD	0.994869	169719090	2	23	5.61e-11	105.52	77.749	0.1872																					17931900	25039700	22507900	14285700	674950				483030				22204000	23874200	22541200
Q92613	Protein Jade-3 (Jade family PHD finger protein 3) (PHD finger protein 16)	JADE3	S	592	Yes	ESLEMRTKSYPRYPLES	0.980159	169167600	1	6	0.00127182	59.198	49.353	-0.17236													794940	725130	1105500	530380		1147400		739850	1276500	46863000	38406000	30354000			1104600		1189200	1650500				1459000	40600000
P83881	60S ribosomal protein L36a (60S ribosomal protein L44) (Cell growth-inhibiting gene 15 protein) (Cell migration-inducing gene 6 protein) (Large ribosomal subunit protein eL42)	RPL36A	S	46	No	KRRYDRKQSGYGGQTKP	0.99943	168676830	6	20	1.1e-31	177.81	162.93	-0.28287																					25653800	21921200	12444900	4594730									30650100	24207800	24771600
O94880	PHD finger protein 14	PHF14	S	4	No	_____MDRSSKRRQVKP	0.992005	168205310	2	12	9.82e-05	84.743	66.684	-0.15399																					27347900	33137900	5090100	4182400	369210								24898700	39731700	30381500
Q9H5H4	Zinc finger protein 768	ZNF768	S	414	No	CGKSFSQRSALIPHARS	1	168122660	2	14	1.75e-07	117.89	65.4	-0.085443																302620					21986100	24653000	20947000	12409100	632840		446990		379910				21869900	16416600	26913700
P02545	Prelamin-A/C [Cleaved into: Lamin-A/C (70 kDa lamin) (Renal carcinoma antigen NY-REN-32)]	LMNA	S	403	No	SQRSRGRASSHSSQTQG	0.998531	167642750	2	12	2.82e-76	208.85	202.25	0.05029																					24439000	31017000	20558000	11792000					311350				21062600	18942700	19451300
P59923	Zinc finger protein 445 (Zinc finger protein 168) (Zinc finger protein with KRAB and SCAN domains 15)	ZNF445	S	407	No	KHVTYLRVSGRKESLKH	0.999996	167634020	3	28	1.7e-25	183.03	158.61	0.2286																					14380400	23297900	13342400	9999300									22950800	30917120	25368800
Q9Y2R4	Probable ATP-dependent RNA helicase DDX52 (EC 3.6.4.13) (ATP-dependent RNA helicase ROK1-like) (DEAD box protein 52)	DDX52	S	129	No	VQRESKLTSGKLENLRK	0.999417	167305930	2	17	7.35e-44	166.92	153.69	0.28034																					20180500	22742700	20014500	8738900	434230								24261600	25061300	24005900
P46087	Probable 28S rRNA (cytosine(4447)-C(5))-methyltransferase (EC 2.1.1.-) (Nucleolar protein 1) (Nucleolar protein 2 homolog) (Proliferating-cell nucleolar antigen p120) (Proliferation-associated nucleolar protein p120)	NOP2	S	82	No	PGKLPKGISAGAVQTAG	1	166961100	4	18	7.03e-64	177.02	173.02	-0.18135																					18281700	25619900	26111400	8826400									12963200	24420000	25126100
Q8IYA6	Cytoskeleton-associated protein 2-like (Radial fiber and mitotic spindle protein) (Radmis)	CKAP2L	S	308	No	IKDIKVNRSQYERPNET	0.903268	166960350	1	6	5.68e-09	98.942	88.568	-1.3022															566150						25209000	28512000	11893000	14463000					713640	616220		722340	17574000	23946000	22340000
Q9NTI5	Sister chromatid cohesion protein PDS5 homolog B (Androgen-induced proliferation inhibitor) (Androgen-induced prostate proliferative shutoff-associated protein AS3)	PDS5B	S	1140	No	GAVNKPLSSAGKQSQTK	0.98426	166948350	2	11	3.7e-41	150.69	140.07	0.13639											793440	569370			436170	610440		403270	275820		1488400	5073840	4305400	48408800	586300	527290		430910			305790	535310	42895500	4749500	44127600
P35637	RNA-binding protein FUS (75 kDa DNA-pairing protein) (Oncogene FUS) (Oncogene TLS) (POMp75) (Translocated in liposarcoma protein)	FUS	S	235	No	GGGGGYNRSSGGYEPRG	0.994008	166864970	4	12	6.64e-179	271.11	261.38	1.0327																					5789700	1754800	53462300	12032900	668170								22026300	5108600	23574900
P49916	DNA ligase 3 (EC 6.5.1.1) (DNA ligase III) (Polydeoxyribonucleotide synthase [ATP] 3)	LIG3	S	885	No	TKKAEGKLSNSNSKDGN	0.950127	166253130	1	6	3.13e-19	169.65	148.7	-0.38994											761770										2632500	95269200		948060										63707900	2933700
P07910	Heterogeneous nuclear ribonucleoproteins C1/C2 (hnRNP C1/C2)	HNRNPC	S	3	No	______MASNVTNKTDP	0.999999	166020970	1	4	1.09e-05	108.35	94.12	-0.15513											531210	827670									18799000	25588000	19155000	15602000		429700	628390						10697000	26383000	25459000
Q14865	AT-rich interactive domain-containing protein 5B (ARID domain-containing protein 5B) (MRF1-like protein) (Modulator recognition factor 2) (MRF-2)	ARID5B	S	289	No	AKVKCEARSALTKPKNN	0.999995	165765790	2	8	4.16e-09	109	92.468	0.24523																452950		675470			20359000	28960700	26179100	5513500							931470	935500	14768000	21153000	31621700
Q86WJ1	Chromodomain-helicase-DNA-binding protein 1-like (EC 3.6.4.12) (Amplified in liver cancer protein 1)	CHD1L	S	890	No	VLHSQSSSSSSRQLVP_	0.997214	165693290	2	4	6.01e-105	276.47	256.11	0.56464									2679800	893250	859540	10734000				8774100		12747000			2101100	6239900	6252600	71013000									10294000	12475000
O43290	U4/U6.U5 tri-snRNP-associated protein 1 (SNU66 homolog) (hSnu66) (Squamous cell carcinoma antigen recognized by T-cells 1) (SART-1) (hSART-1) (U4/U6.U5 tri-snRNP-associated 110 kDa protein) (allergen Hom s 1)	SART1	S	787	No	QKTPYIVLSGSGKSMNA	0.999778	165563340	3	23	1.38e-17	141.73	133.18	0.019622																					21177800	24372400	19725400	16202900			264540						19409800	21609600	22216100
P38159	RNA-binding motif protein, X chromosome (Glycoprotein p43) (Heterogeneous nuclear ribonucleoprotein G) (hnRNP G) [Cleaved into: RNA-binding motif protein, X chromosome, N-terminally processed]	RBMX	S	184	No	GMGGRAPVSRGRDSYGG	0.998368	165370440	2	11	2.12e-16	115.91	99.381	0.67677																	454200	1270900	1729800	992240	12055300	15888300	10836400	4391000		3383500		4246600				2198300	19859400	59803000	13597200
Q92766	Ras-responsive element-binding protein 1 (RREB-1) (Finger protein in nuclear bodies) (Raf-responsive zinc finger protein LZ321) (Zinc finger motif enhancer-binding protein 1) (Zep-1)	RREB1	S	1502	Yes	KPKTDSPKSVASKADKR	0.98617	165225880	1	3	0.000262177	85.821	35.035	0.88396									561130	461340	576910	675970									21140700	19471000	19228000	2431300		519030							9060200	33124300	36902000
Q14781	Chromobox protein homolog 2	CBX2	S	88	No	PRKLTAMSSCSRRSKLK	0.998558	164863010	2	11	2.88e-06	117.52	99.826	-0.98413																					34947000	28904990	21906000	20741000									1581500	12655220	26927300
Q8TF01	Arginine/serine-rich protein PNISR (PNN-interacting serine/arginine-rich protein) (SR-related protein) (SR-rich protein) (Serine/arginine-rich-splicing regulatory protein 130) (SRrp130) (Splicing factor, arginine/serine-rich 130) (Splicing factor, arginine/serine-rich 18)	PNISR	S	724	No	ESERTFSRSGSISVKII	0.999265	164781140	2	21	2.07e-28	163.84	135.87	0.24204																					21364300	14857600	26857700	18636900									20835640	12884400	27078100
P46013	Proliferation marker protein Ki-67 (Antigen identified by monoclonal antibody Ki-67) (Antigen KI-67) (Antigen Ki67)	MKI67	S	125	No	EQEPARRVSRSSFSSDP	0.99995	164670070	1	5	7.84e-10	138.45	121.92	-0.78758																					24665000	26675400	19430000	914270									16209000	24583900	26762100
Q9P2N5	RNA-binding protein 27 (RNA-binding motif protein 27)	RBM27	S	738	No	KMMSKPQTSGAYVLNKV	0.998793	164620500	3	20	4e-50	174.87	168.23	0.040733																					5449500	14518800	24787600	27432500									14089900	14837200	29487300
Q14498	RNA-binding protein 39 (CAPER alpha) (Hepatocellular carcinoma protein 1) (RNA-binding motif protein 39) (RNA-binding region-containing protein 2) (Splicing factor HCC1)	RBM39	S	106	No	PYSGPKFNSAIRGKIGL	1	164518910	1	8	6.71e-05	92.838	43.123	0.029808															868190	566050	335100	674520		656130	18563000	17869000	22500000	21435000	603670							831250	12574000	17944000	26391000
O14646	Chromodomain-helicase-DNA-binding protein 1 (CHD-1) (EC 3.6.4.12) (ATP-dependent helicase CHD1)	CHD1	S	1324	No	DLAKKEALSGAGSSKRR	1	164431940	2	5	8.94e-15	139.98	105.79	0.49709													335840								2413500	39458000	32321000										31270400	1698200	26864000
O14646	Chromodomain-helicase-DNA-binding protein 1 (CHD-1) (EC 3.6.4.12) (ATP-dependent helicase CHD1)	CHD1	S	1085	No	AKQISFNGSEGRRSRSR	0.995511	163481780	1	6	4.04e-12	147.91	116.84	0.024916												993260			313520	247190					15410000	19872000	20856000	18460000	706310		550390	595110					16376000	26462000	23631000
Q8ND82	Zinc finger protein 280C (Suppressor of hairy wing homolog 3) (Zinc finger protein 633)	ZNF280C	S	114	Yes	PRFHLVSKSSQSSVTVE	0.916204	162864230	1	7	7.26e-44	166.92	158.64	0.36964																					16953000	31965000	21474000	22321000									13719000	24059000	19059230
P46013	Proliferation marker protein Ki-67 (Antigen identified by monoclonal antibody Ki-67) (Antigen KI-67) (Antigen Ki67)	MKI67	S	2038	Yes	RETAGDGKSIKAFKESA	0.999388	162855610	1	1	6.61e-44	191.06	177.2	0.504									572380	233300	828530	5472400									20750000	22196000	20428000	21447000										26093000	22465000
P09874	Poly [ADP-ribose] polymerase 1 (PARP-1) (EC 2.4.2.30) (ADP-ribosyltransferase diphtheria toxin-like 1) (ARTD1) (DNA ADP-ribosyltransferase PARP1) (EC 2.4.2.-) (NAD(+) ADP-ribosyltransferase 1) (ADPRT 1) (Poly[ADP-ribose] synthase 1) (Protein poly-ADP-ribosyltransferase PARP1) (EC 2.4.2.-)	PARP1	E	514	N/A	KSKGQVKEEGINKSEKR	0.977783	162280000	2	4	3.12e-108	273.66	248.47	-0.11191														2251700							1358100													157140000
Q8N3Z6	Zinc finger CCHC domain-containing protein 7 (TRAMP-like complex RNA-binding factor ZCCHC7)	ZCCHC7	S	481	No	FPRGPKTYSSPGSFKTQ	0.982272	162003220	1	9	5.01e-67	205.95	196.17	-0.060691																					10099000	21933000	20520800	26441300			1021400		574120				18634300	20846000	16444000
Q9HCK8	Chromodomain-helicase-DNA-binding protein 8 (CHD-8) (EC 3.6.4.12) (ATP-dependent helicase CHD8) (Helicase with SNF2 domain 1)	CHD8	S	506	Yes	GEKKRRKKSAGERLKEE	0.999153	161196480	1	8	1.91e-11	130.1	113.57	-0.26805													4633100	2901900	1112400				1527500	2009900	9335000	17161000	24104000	9352100	6174500	3169400	4691500	2398000	5100900	4429780		1781500	11854000	14773000	16794000
Q13065	G antigen 1 (GAGE-1) (Antigen MZ2-F) (Cancer/testis antigen 4.1) (CT4.1)	GAGE1	S	7	No	__MSWRGRSTYYWPRPR	0.983842	160027980	1	6	2.33e-05	74.789	66.505	0.11289													177920	320060									37201100	13707000	1961600				2023300				32520000	38397000
Q6PJG2	ELM2 and SANT domain-containing protein 1 (MIDEAS)	ELMSAN1	S	996	No	SHESNAPGSAGGQASEK	0.999992	159947000	1	1	8.35e-54	167.51	159.22	-0.58769																					21149000	22424000	14495000	14905000									16026000	26637000	25377000
Q8NDD1	Uncharacterized protein C1orf131	C1orf131	S	207	Yes	LGAKPPKKSYVNYKVLQ	0.993671	159827200	2	15	5.49e-50	196.95	187	0.17724																					12778800	19178600	18759500	24288200									15628800	18636300	23847500
P51858	Hepatoma-derived growth factor (HDGF) (High mobility group protein 1-like 2) (HMG-1L2)	HDGF	S	102	No	TVKASGYQSSQKKSCVE	0.99143	159509290	1	3	5.38e-06	123.96	110.86	-0.51614						122060	215230														17797000	10025000	21989000	30771000									20671000	19858000	15334000
Q56NI9	N-acetyltransferase ESCO2 (EC 2.3.1.-) (Establishment factor-like protein 2) (EFO2) (EFO2p) (hEFO2) (Establishment of cohesion 1 homolog 2) (ECO1 homolog 2)	ESCO2	S	217	Yes	AAFFVRKKSSLRKSSLE	0.993523	158777300	1	17	7.76e-07	91.853	51.129	1.851																					35899000	17644200	15501000	9906900									43764900		36061300
Q15059	Bromodomain-containing protein 3 (RING3-like protein)	BRD3	S	648	No	KQRKPFSASGKKQAAKS	0.999995	158027190	3	20	2.6e-05	105.03	86.094	0.62569											402810	151960									18753800	24622700	19440700	10462900		387620					513800		21360500	20213900	21335000
Q93077	Histone H2A type 1-C (Histone H2A/l)	HIST1H2AC	S	123	No	VLLPKKTESHHKAKGK_	0.95407	157993200	1	1	7.83e-180	291.08	276.93	-0.35285									2309000									1010600				23199000	5092400	13669000		1728900	3445200	1918100						38381000	32075000
P62807	Histone H2B type 1-C/E/F/G/I (Histone H2B.1 A) (Histone H2B.a) (H2B/a) (Histone H2B.g) (H2B/g) (Histone H2B.h) (H2B/h) (Histone H2B.k) (H2B/k) (Histone H2B.l) (H2B/l)	HIST1H2BC	S	57	No	VHPDTGISSKAMGIMNS	0.999963	157593100	1	8	1.02e-17	160.18	129.98	0.16232												8800300									17169000	25794800	18307000	19427000									12568000	23731000	16114000
Q6P6C2	RNA demethylase ALKBH5 (EC 1.14.11.53) (Alkylated DNA repair protein alkB homolog 5) (Alpha-ketoglutarate-dependent dioxygenase alkB homolog 5)	ALKBH5	S	16	Yes	TDLREKLKSMTSRDNYK	0.999907	157432370	3	24	1.49e-06	119.68	98.014	0.60237													404130		531730	388160	393750	225310	160020		17152900	28521200	19588100	16125500	710910	524800	573320	745070		437500	583470		14234500	21273000	15253800
Q9BWE0	Replication initiator 1 (60 kDa origin-specific DNA-binding protein) (60 kDa replication initiation region protein) (ATT-binding protein) (DHFR oribeta-binding protein RIP60) (Zinc finger protein 464)	REPIN1	S	528	Yes	CDRSFSQKSNLITHRKS	1	157284510	1	9	1.57e-07	115.7	87.927	0.4572																			866910	1323100	18893000	28904000	42075000	17127000		2084300			1769400	1597800			14397000		28247000
Q8NEY8	Periphilin-1 (CDC7 expression repressor) (CR) (Gastric cancer antigen Ga50)	PPHLN1	S	163	No	SPERSKSYSFHQSQHRK	0.909379	157244100	2	4	0.000140367	96.113	83.596	2.6848													16499000										8959700					5975400
Q15361	Transcription termination factor 1 (TTF-1) (RNA polymerase I termination factor) (Transcription termination factor I) (TTF-I)	TTF1	S	151	Yes	DKFQVLAKSHAHKSEAL	0.999822	157096020	1	11	1.39e-45	214.26	192.16	-0.12823													718520								14392000	13227000	13208000	54803000	1588700				1541000				24282000	7016800	11854000
Q92522	Histone H1x	H1FX	S	27	No	KKVTKAGGSAALSPSKK	1	156843900	3	39	6.6e-09	127.17	80.822	0.065102													3730600	3797300	3231100	2456900		4007900	3477400		16502500	11846800	12400100	10041100	4026900	4992700	4318800	5425400	3937100	6428700	5166600	5547700	8813100	12233900	12407200
P16104	Histone H2AX (H2a/x) (Histone H2A.X)	H2AFX	S	131	No	ATVGPKAPSGGKKATQA	0.999839	156614160	1	6	3.46e-21	136.6	121.33	0.12985														901690		1094100	783130	880560	1118300	718680	18791000	22889000	18820000	12972000		2067400		1855500		1683000		1898800	15296000	19614000	17075000
Q6PJG2	ELM2 and SANT domain-containing protein 1 (MIDEAS)	ELMSAN1	S	494	Yes	SGSEEKRKSVLASTTKC	0.99966	156130570	1	9	2.95e-13	156.16	137.58	0.053126																					22945000	23451500	16785000	8894000					348470				19880000	21217000	23430600
Q9H1E3	Nuclear ubiquitous casein and cyclin-dependent kinase substrate 1 (P1)	NUCKS1	S	97	No	VRQQRQAASKAASKQRE	0.999844	155751060	1	6	0.000288686	63.091	47.312	0.53471																					28726000	25384000	8549100		581340	576980	500160		716270	484500	465480	560930	24928300		24131000
Q9NRL2	Bromodomain adjacent to zinc finger domain protein 1A (ATP-dependent chromatin-remodeling protein) (ATP-utilizing chromatin assembly and remodeling factor 1) (hACF1) (CHRAC subunit ACF1) (Williams syndrome transcription factor-related chromatin-remodeling factor 180) (WCRF180) (hWALp1)	BAZ1A	S	1280	No	VKTRGKLSSSFSSRGQQ	0.986109	155478530	2	11	4.26e-30	142.89	120.53	-0.088949																					20052000	13354930	21921200	13875300									18377300	16767100	22741100
Q9NWH9	SAFB-like transcription modulator (Modulator of estrogen-induced transcription)	SLTM	S	904	No	TRVERPERSGREVSGHS	0.999162	155294500	2	2	4.54e-42	181.58	161.55	-1.1725																					4874200		43080000	39077000										24486300	43777000
Q5SSJ5	Heterochromatin protein 1-binding protein 3 (Protein HP1-BP74)	HP1BP3	S	248	No	KSRNRKNRSSAVDPEPQ	0.979332	154935900	1	9	3.19e-09	109	100.3	-0.47132																					26333600		16693000	24854000									13928000	31451000	16217000
Q9NR11	Zinc finger protein 302 (Zinc finger protein 135-like) (Zinc finger protein 140-like) (Zinc finger protein 327)	ZNF302	S	243	Yes	LSKKSVIKSERINGGKK	0.996814	154465830	4	14	6.89e-08	130.75	88.412	-0.11364																					21259700	19089400	17469900	17838200		329630							19101200	20757600	19123600
Q8NEY8	Periphilin-1 (CDC7 expression repressor) (CR) (Gastric cancer antigen Ga50)	PPHLN1	R	174	N/A	QSQHRKSVRPGASYKRQ	0.922116	154425900	1	6	0	410.33	394.94	-0.047866																					36945000	21888000											70254000
Q8WUB8	PHD finger protein 10 (BRG1-associated factor 45a) (BAF45a) (XAP135)	PHF10	S	366	Yes	PKRSVLSKSVPGYKPKV	1	154379620	1	10	6.23e-05	93.649	72.253	0.26767													755130	1133300	538960	667930	453110	1154000	708890	822800	12952000	23914000	15756000	13472000		1502700	1408400	1577300	1359200		1467800	1657100	16989000	19313000	20813000
Q9NYF8	Bcl-2-associated transcription factor 1 (Btf) (BCLAF1 and THRAP3 family member 1)	BCLAF1	S	422	Yes	SVLADQGKSFATASHRN	1	154379190	2	8	3.13e-29	160.78	150.41	0.095234															358720	546080					28303100	26491900	34148200	4350100	1255500	1867930	1601610	965890	1114500	1167060				44772500	4404200
Q13442	28 kDa heat- and acid-stable phosphoprotein (PDGF-associated protein) (PAP) (PDGFA-associated protein 1) (PAP1)	PDAP1	S	170	No	KAKDDATLSGKRMQSLS	1	154214500	1	11	5.9e-12	146.11	95.32	-0.26143									2663400	1041000		1241100									17927000	19431000	16723000	25799000									18576000	16985000	14995000
P26358	DNA (cytosine-5)-methyltransferase 1 (Dnmt1) (EC 2.1.1.37) (CXXC-type zinc finger protein 9) (DNA methyltransferase HsaI) (DNA MTase HsaI) (M.HsaI) (MCMT)	DNMT1	S	227	Yes	AEEPERAKSGTRTEKEE	0.999115	153863480	2	8	1.95e-57	193.77	170.47	0.54631																					26544000	14765000	20461500	32137280									1757200	3401000	38746200
O14646	Chromodomain-helicase-DNA-binding protein 1 (CHD-1) (EC 3.6.4.12) (ATP-dependent helicase CHD1)	CHD1	S	1081	No	MRNCAKQISFNGSEGRR	0.999999	153763390	1	2	2.65e-05	105.2	92.282	0.22826																412100					16556000	26580000	18833000	16207000	428540	477960	659890	583640		703260			14363000	21505000	20033000
Q8IXZ2	Zinc finger CCCH domain-containing protein 3 (Smad-interacting CPSF-like factor)	ZC3H3	Y	311	N/A	TNKFRKNNYKWVAASSK	0.994871	153256700	2	20	2.45e-38	189.3	159.45	0.18416																					25990800	13804700	17925300	12725800									13485000	24844100	20755700
S5FZ81	PHD finger protein 10 (PHF10 isoform Sl)	PHF10	S	366	Yes	PKRSVLSKSVPGYKVEE	1	153165940	1	7	4.55e-12	148.56	74.67	0.13942															945850	633220	230690				16947000	21036000	23852000	21677000	933970	712340	820200	768280	563470	392390			23326350	20639200	19687980
Q9Y3C1	Nucleolar protein 16 (HBV pre-S2 trans-regulated protein 3)	NOP16	Y	15	N/A	KTRRQKFGYSVNRKRLN	0.999293	152731750	2	13	1.62e-05	117.52	96.935	0.33245																					21205100	23979000	19210100	14852100									13539600	18168300	20996400
Q8NDD1	Uncharacterized protein C1orf131	C1orf131	S	255	Yes	EDRKSKKKSAPSILSNG	0.999999	152582800	3	22	7.19e-08	128.81	100.84	-1.4946																					19918800	29127200	17845400	9837400	625110	1429970			819770	1848440	702410		12637200	16259700	22363600
Q9BZ95	Histone-lysine N-methyltransferase NSD3 (EC 2.1.1.43) (Nuclear SET domain-containing protein 3) (Protein whistle) (WHSC1-like 1 isoform 9 with methyltransferase activity to lysine) (Wolf-Hirschhorn syndrome candidate 1-like protein 1) (WHSC1-like protein 1)	NSD3	S	478	Yes	WKTAAARKSLPASITMH	1	152411090	2	17	0.000113896	99.283	86.098	-0.27672													1033840	909760	600810	320080	168950	396700	213190	372040	11833000	24732100	20217300	18364800		1075600	774510	2316260	692050	1036200	442580	541220	12943400	19180300	18735900
Q86WX3	Active regulator of SIRT1 (40S ribosomal protein S19-binding protein 1) (RPS19-binding protein 1) (S19BP)	RPS19BP1	S	58	Yes	SAKGKVPKSALDEYRKR	0.999997	152369920	3	14	0.000156492	82.287	63.155	-0.36815																					19219700	21722800	15831500	17009000	600880	743860			458970	499020			18779500	20642590	19464300
Q68E01	Integrator complex subunit 3 (Int3) (SOSS complex subunit A) (Sensor of single-strand DNA complex subunit A) (SOSS-A) (Sensor of ssDNA subunit A)	INTS3	S	998	No	KAALSSPRSRKNATQPP	0.992113	152035860	1	8	9.06e-06	117.52	59.246	0.82925																					23035000	19450000	20597000	10346000									18807000	23036000	17841000
O14647	Chromodomain-helicase-DNA-binding protein 2 (CHD-2) (EC 3.6.4.12) (ATP-dependent helicase CHD2)	CHD2	S	1406	No	KENKEKQMSSRKDKEGD	0.996554	151439450	4	17	2.78e-92	242.79	231.81	-0.48022																					24169500	13385700	13955880	23734000									49037200	14441200	10632370
H7C0J3	Chromodomain-helicase-DNA-binding protein 3 (Fragment)	CHD3	S	272	No	PAGSLRYTSGVRGGLQR	0.986913	150914450	2	16	2.61e-09	131.17	120.8	0.382													353750								61531600	16104800	1470500	8828140							262160		14865100	12508500	16854300
Q9BTC0	Death-inducer obliterator 1 (DIO-1) (hDido1) (Death-associated transcription factor 1) (DATF-1)	DIDO1	S	1011	Yes	LTSVMVPKSILAKPSSS	1	150775700	1	4	5.16e-27	173.76	155.09	-0.7756													724350	1277900	1133200			1952500	485230		16558000	28288000	26780000	24225800		2201300	1512300	1684800	985350		776770	1070200	18745000
P82970	High mobility group nucleosome-binding domain-containing protein 5 (Nucleosome-binding protein 1)	HMGN5	S	41	No	EVKPKRTSSSRKMKTKS	0.988165	150612800	2	14	3.26e-77	200.6	193.02	-0.37288																					12717100	15589700	10785000	27539900									16977600	21417300	38077800
Q14978	Nucleolar and coiled-body phosphoprotein 1 (140 kDa nucleolar phosphoprotein) (Nopp140) (Hepatitis C virus NS5A-transactivated protein 13) (HCV NS5A-transactivated protein 13) (Nucleolar 130 kDa protein) (Nucleolar phosphoprotein p130)	NOLC1	S	580	Yes	KAAVVVSKSGSLKKRKQ	0.998942	150403350	3	17	2.42e-18	158.02	126.54	-0.4403														334990							18281300	20285700	19236400	12874960	674240	673160		490500	1094000	647410	642970	754820	13360200	22046800	15851600
P54132	Bloom syndrome protein (EC 3.6.4.12) (DNA helicase, RecQ-like type 2) (RecQ2) (RecQ protein-like 3)	BLM	S	595	Yes	IKEGRPIKSVSERLSSA	0.998533	150343000	2	11	2.09e-59	179.1	163.6	0.16626										212300											9875700	28846000	18545000	14527000									14320000	24996000	18430300
Q14676	Mediator of DNA damage checkpoint protein 1 (Nuclear factor with BRCT domains 1)	MDC1	S	1750	Yes	CSAPLEPKSQASRNQRW	0.904955	150199400	2	7	2.55e-36	141.48	130.2	0.14921																					9819400	25006000	21845000	2809800									32072400	3608900	36370700
Q9NZT2	Opioid growth factor receptor (OGFr) (Protein 7-60) (Zeta-type opioid receptor)	OGFR	S	58	No	AARPSSFQSRMTGSRNW	1	149919870	1	5	5.94e-06	121.9	100.12	-0.21404																232590			277460	264820	17050000	20324000	19913000	18979000									12946000	21319000	20160000
Q9H910	Jupiter microtubule associated homolog 2 (Hematological and neurological expressed 1-like protein) (HN1-like protein)	JPT2	S	173	No	PRLGPRPRSHNKVLNPP	0.93851	149377900	1	5	0.00020869	86.014	69.241	-0.61426																					41802000			4100300									26160000	12421000	28499000
Q9UHD8	Septin-9 (MLL septin-like fusion protein MSF-A) (MLL septin-like fusion protein) (Ovarian/Breast septin) (Ov/Br septin) (Septin D1)	SEPT9	S	6	No	___MKKSYSGGTRTSSG	0.999951	149085400	2	9	1.31e-25	175.74	164.64	0.12093																					12604000	28603300	19162000	15812000									12557000	24417400	21203700
P35249	Replication factor C subunit 4 (Activator 1 37 kDa subunit) (A1 37 kDa subunit) (Activator 1 subunit 4) (Replication factor C 37 kDa subunit) (RF-C 37 kDa subunit) (RFC37)	RFC4	S	11	No	AFLKGTSISTKPPLTKD	0.998744	148786510	1	15	2.49e-08	126.12	83.801	-0.22667									740040	1273600	972870										16998900	22239000	18668400	14962000									13561400	20030100	21204300
Q69YN4	Protein virilizer homolog	VIRMA	S	1798	No	GGSRGKFVSGGSGRGRH	1	148653600	3	10	2.72e-09	117.52	96.124	2.1798													529780	815920	735780		499090	304360	673430	676650	16252100	20554500	20521690	12013390				987830					10793000	27042000	18613200
Q9HC52	Chromobox protein homolog 8 (Polycomb 3 homolog) (Pc3) (hPc3) (Rectachrome 1)	CBX8	S	96	No	KAKTYEFRSDSARGIRI	0.997658	148007000	2	13	3.11e-13	156.26	150.79	0.046758													384850	190440	145230						15169000	19724500	17728200	16530400		496380							21187300	19378300	17003500
Q5JTH9	RRP12-like protein	RRP12	S	1284	No	LVKAARRGSQVGHKNRR	0.999979	147574390	2	12	2.99e-07	125.72	113.52	-0.037237															804960				334090	881310	17890000	20560300	12594600	12500400	497810	1366200	245420	1237800	374250		756950	1889800	19007000	21894700	12485600
Q8N2M8	CLK4-associating serine/arginine rich protein (Splicing factor, arginine/serine-rich 16) (Suppressor of white-apricot homolog 2)	CLASRP	S	263	No	LEEEKAMYSGRRSRRQR	0.997557	147213890	1	8	0.00316621	74.486	63.899	-0.311																					22902000			16310000						703890			25742000	32169000	33519000
P31327	Carbamoyl-phosphate synthase [ammonia], mitochondrial (EC 6.3.4.16) (Carbamoyl-phosphate synthetase I) (CPSase I)	CPS1	R	1262	N/A	IECNLRASRSFPFVSKT	0.99327	147085850	1	8	7.26e-08	136.96	112.26	-0.026384									486650												23717000	27942200	22976000										1046000	23561000	22866000
Q6KC79	Nipped-B-like protein (Delangin) (SCC2 homolog)	NIPBL	S	1367	No	DPHGGGLLSSKAKRAKC	0.999973	146218820	1	12	1.75e-18	161.99	141.4	-0.22187									2717000	3265200	3058300	10896000									13892000	18769000	16470000	17421000									7932100	18643000	18634000
P47914	60S ribosomal protein L29 (Cell surface heparin-binding protein HIP) (Large ribosomal subunit protein eL29)	RPL29	Y	98	N/A	SRKLDRLAYIAHPKLGK	0.999995	146201520	3	11	5.77e-05	98.233	74.509	-0.37702																					17582300	19551000	16804400	13643000									12732900	22524600	22114500
P05114	Non-histone chromosomal protein HMG-14 (High mobility group nucleosome-binding domain-containing protein 1)	HMGN1	S	8	No	_MPKRKVSSAEGAAKEE	0.998449	146175400	2	10	1.97e-11	132.14	118.56	0.61649									1678100		1237400	1011600									16537000	20879700	12326000	21721000									16936000	12294000	17633600
Q86XP3	ATP-dependent RNA helicase DDX42 (EC 3.6.4.13) (DEAD box protein 42) (RNA helicase-like protein) (RHELP) (RNA helicase-related protein) (RNAHP) (SF3b DEAD box protein) (Splicing factor 3B-associated 125 kDa protein) (SF3b125)	DDX42	S	709	Yes	AAFQSQYKSHFVAASLS	0.995486	146028380	1	14	1.21e-25	176.78	161.98	-0.20078																					8731600	28354000	21349300	17541800									8302000	23535000	19949250
P52701	DNA mismatch repair protein Msh6 (hMSH6) (G/T mismatch-binding protein) (GTBP) (GTMBP) (MutS protein homolog 6) (MutS-alpha 160 kDa subunit) (p160)	MSH6	S	242	No	KTQGSRRSSRQIKKRRV	0.985999	145851050	2	8	0.000280127	80.438	39.012	0.29266																					26687000	13977000	16094600	16966000					166230	267120			10566800	28828200	12466000
P46100	Transcriptional regulator ATRX (EC 3.6.4.12) (ATP-dependent helicase ATRX) (X-linked helicase II) (X-linked nuclear protein) (XNP) (Znf-HX)	ATRX	S	617	Yes	PQDKDGYKSCGLNPKLE	1	145574760	3	23	1.64e-18	143.98	130.55	0.45401													432140		488360	292940					15520600	18860800	20912000	13411300	628050	824690		775940		888030	467410		13444300	22261300	18293200
Q9Y2X9	Zinc finger protein 281 (GC-box-binding zinc finger protein 1) (Transcription factor ZBP-99) (Zinc finger DNA-binding protein 99)	ZNF281	S	471	No	PKLIFKKGSRKNTDKNY	0.998786	145111730	3	12	7.24e-09	132.01	119	-0.35951																					12641300	16601990	18671800	15553000									16786840	18065900	20783400
Q9NVP1	ATP-dependent RNA helicase DDX18 (EC 3.6.4.13) (DEAD box protein 18) (Myc-regulated DEAD box protein) (MrDb)	DDX18	Y	643	N/A	RGGGGGFGYQKTKKVEK	1	145034700	2	12	1.37e-09	147.12	134.02	-0.00099016																					32970100	21741700	8396600	2374500									30298300	15073000	13021000
P48634	Protein PRRC2A (HLA-B-associated transcript 2) (Large proline-rich protein BAT2) (Proline-rich and coiled-coil-containing protein 2A) (Protein G2)	PRRC2A	S	5	No	____MSDRSGPTAKGKD	0.999627	145002870	1	7	9.49e-08	126.31	88.617	0.60775									581800	631060	551010										16535000	17507000	19037000	21646000									16866000	19727000	13888000
P53567	CCAAT/enhancer-binding protein gamma (C/EBP gamma)	CEBPG	S	55	Yes	APSKQSKKSSPMDRNSD	0.995903	145001300	2	8	6.63e-05	103.18	85.581	0.32577																					21569800	27529700	13222000	16259100									14900000	19585200	21173500
Q96T23	Remodeling and spacing factor 1 (Rsf-1) (HBV pX-associated protein 8) (Hepatitis B virus X-associated protein) (p325 subunit of RSF chromatin-remodeling complex)	RSF1	S	826	Yes	DKKEILKKSEKDTNSKV	0.994167	144981900	2	7	4.61e-09	105.65	95.274	0.92039																						32739000	23402500	1405100									2966800	27789900	23425000
Q9BZE4	Nucleolar GTP-binding protein 1 (Chronic renal failure gene protein) (GTP-binding protein NGB)	GTPBP4	S	567	No	APPSSVARSGSCSRTPR	0.999978	144078620	2	8	7.32e-44	166.92	154.25	0.55997																	742020				15727000	3183200	19701100	18816000	1934000						1981400		17341000	22450000	20632000
Q9Y2X9	Zinc finger protein 281 (GC-box-binding zinc finger protein 1) (Transcription factor ZBP-99) (Zinc finger DNA-binding protein 99)	ZNF281	S	410	Yes	SRRKTKSKSIAIENKEQ	1	143868700	3	11	2.36e-12	152.54	109.91	0.12297															540290						11595100	24630900	19775500	18837900	467240		569000	402750	308520				12944600	17598600	18240700
P84098	60S ribosomal protein L19 (Large ribosomal subunit protein eL19)	RPL19	S	12	No	LRLQKRLASSVLRCGKK	0.998411	143856300	1	8	0.000169946	85.862	47.559	-0.18736																					20872700	22416000	16545400	9276500									18917000	18516000	18386400
Q8N9Q2	Protein SREK1IP1 (SFRS12-interacting protein 1) (SREK1-interacting protein 1) (Splicing regulatory protein of 18 kDa) (p18SRP)	SREK1IP1	S	145	No	KRKKEKHSSTPNSSEFS	0.978859	143750800	1	8	2.4e-15	154.36	129.52	1.6076													1064200			616340					20927000	13992000	19312000	15093000	1094900				952360				14814000	15944000	18793000
Q68D10	Protein SPT2 homolog (Protein KU002155) (SPT2 domain-containing protein 1)	SPTY2D1	S	278	No	ANEKHLALSSSKSMPGE	0.983605	143299370	1	8	0.000167479	78.516	63.144	-0.16612									1312500	2589100	2433800	5707900									25598800	33053320	30496000	20774000			487520			392390			18557300	1092000
Q9UNQ2	Probable dimethyladenosine transferase (EC 2.1.1.183) (DIM1 dimethyladenosine transferase 1 homolog) (DIM1 dimethyladenosine transferase 1-like) (Probable 18S rRNA (adenine(1779)-N(6)/adenine(1780)-N(6))-dimethyltransferase) (Probable 18S rRNA dimethylase) (Probable S-adenosylmethionine-6-N',N'-adenosyl(rRNA) dimethyltransferase)	DIMT1	R	11	N/A	KVKSGAIGRRRGRQEQR	0.971241	143267480	1	2	0.0194146	50.354	31.222	-0.25453																165020					17307000		19902000	17287000			363980	306150		514190	371140			29912000	23423000
Q13573	SNW domain-containing protein 1 (Nuclear protein SkiP) (Nuclear receptor coactivator NCoA-62) (Ski-interacting protein)	SNW1	S	378	No	SRAAPDKRSKLQRNENR	0.999255	142927300	1	8	5.11e-25	178.46	109.23	-1.3775																					19061600	25803000	9820000	4756400									18524300	21829700	20463500
Q9Y3A2	Probable U3 small nucleolar RNA-associated protein 11 (U3 snoRNA-associated protein 11) (UTP11-like protein)	UTP11	S	121	Yes	AKKIERLKSELHLLDFQ	0.989323	142476810	2	19	1.84e-36	171.08	161.13	0.027878																					2032400	14406000	14770300	7016000		387180						399710	39873300	24599100	20498200
P46013	Proliferation marker protein Ki-67 (Antigen identified by monoclonal antibody Ki-67) (Antigen KI-67) (Antigen Ki67)	MKI67	S	3202	No	NSDSMCLRSRKTKSQPA	0.989609	142152000	1	4	8.04e-60	214.45	199.66	-0.75631																							31255000											55142000	37140000
Q8NEY8	Periphilin-1 (CDC7 expression repressor) (CR) (Gastric cancer antigen Ga50)	PPHLN1	Y	112	N/A	DGFRRKSFYSSHYARER	0.999748	141668920	1	7	9.05e-13	153.05	121.57	0.23735																						25551220		19190000									23034700	26964000	27040000
Q9NRL2	Bromodomain adjacent to zinc finger domain protein 1A (ATP-dependent chromatin-remodeling protein) (ATP-utilizing chromatin assembly and remodeling factor 1) (hACF1) (CHRAC subunit ACF1) (Williams syndrome transcription factor-related chromatin-remodeling factor 180) (WCRF180) (hWALp1)	BAZ1A	S	1314	No	TVSSKTGRSLRKINSAP	0.998402	141300280	1	10	0.00125861	84.368	42.942	0.10526																					9213900	23194900	19373000	17922000	274440				271040				2422300	21845700	21875000
O75151	Lysine-specific demethylase PHF2 (EC 1.14.11.-) (GRC5) (PHD finger protein 2)	PHF2	S	60	Yes	NCEKTHGKSTLKKKRTW	0.989296	141008500	2	16	4.82e-05	96.034	73.472	-0.84322																					23909600	25849400	8057600	1865900									10163500	26741000	30438100
Q7Z5J4	Retinoic acid-induced protein 1	RAI1	S	1200	No	SPQKEGRVSQRARVPKP	0.99999	140488500	2	12	1.44e-13	112.42	92.374	0.79812																					20140500	18380100	21283000	19668900									18252000	21943700	20820300
Q9BXS6	Nucleolar and spindle-associated protein 1 (NuSAP)	NUSAP1	S	296	No	TKDNEHKRSLTKTPARK	0.999959	140112700	2	12	7e-24	152.54	152.54	-0.00095033																					25191200	17952300	11752000	6959100									29705000	18883700	13179900
P16220	Cyclic AMP-responsive element-binding protein 1 (CREB-1) (cAMP-responsive element-binding protein 1)	CREB1	S	129	No	SQKRREILSRRPSYRKI	1	139920360	3	23	1.66e-06	102.4	83.987	0.02136																					17828600	19735000	15620200	10507160									18693300	18920300	19359700
Q9BQ61	Telomerase RNA component interacting RNase (EC 3.1.13.-) (Exoribonuclease TRIR)	TRIR	S	111	No	PKRKGGPGSTLSFVGKR	0.991618	139636000	1	7	2.2e-15	133.16	103.58	-0.15035																					22743000	16598000		20960000									16883000	23479000	18915000
Q8N954	G patch domain-containing protein 11 (Coiled-coil domain-containing protein 75)	GPATCH11	S	117	Yes	KSGQALGKSGGGIVEPI	1	139370130	2	13	1.05e-23	166.48	149.95	0.53257													281300	811490	397260						25255600	26768000	20155400	6423200		555750	585030						19146200	20244900	18746000
P48634	Protein PRRC2A (HLA-B-associated transcript 2) (Large proline-rich protein BAT2) (Proline-rich and coiled-coil-containing protein 2A) (Protein G2)	PRRC2A	S	1366	No	GGGAVPGISAMSRGDLS	0.996447	139073250	2	6	5.62e-07	77.469	65.336	-0.80765									1410500	2376890	2286160	2409300									18231000	6585900		15989000									24401000	32123600	5642000
Q00839	Heterogeneous nuclear ribonucleoprotein U (hnRNP U) (GRIP120) (Nuclear p120 ribonucleoprotein) (Scaffold-attachment factor A) (SAF-A) (p120) (pp120)	HNRNPU	Y	795	N/A	RGRGNNRGYKNQSQGYN	0.999999	139052000	2	14	0.000136726	91.318	61.575	0.65737																					19104400	17003700	12544000	20309400									12808300	19983100	16025600
P62277	40S ribosomal protein S13 (Small ribosomal subunit protein uS15)	RPS13	S	14	No	APGKGLSQSALPYRRSV	0.9998	138694900	1	8	7.27e-05	91.961	69.865	0.29915																					17373000	19332000	16836000	10102000		449400	750890		356610				19784000	18841000	18809000
Q15084	Protein disulfide-isomerase A6 (EC 5.3.4.1) (Endoplasmic reticulum protein 5) (ER protein 5) (ERp5) (Protein disulfide isomerase P5) (Thioredoxin domain-containing protein 7)	PDIA6	R	235	N/A	VLASRYGIRGFPTIKIF	0.999902	138563790	1	12	0.000156033	106.62	73.619	0.014881	362930								2247800	886630	6303300			545660	295450						17511000	18871000	16386000	7641100			603520						14653700	19135000	17358700
P46013	Proliferation marker protein Ki-67 (Antigen identified by monoclonal antibody Ki-67) (Antigen KI-67) (Antigen Ki67)	MKI67	S	1628	No	PDPDKNPASSKRRLKTS	0.984777	138344960	1	8	3.11e-11	105.19	96.626	0.28078									5174900	3862000	4287400	3865700									16585000	14167000	13839000	15338000	364480			492480					15173000	17417000	13425000
B8ZZ93	INO80 complex subunit B	INO80B	E	170	N/A	DDNGDLKKEINERLLTA	0.995921	138173930	1	2	0.0070952	54.09	21.938	-0.41943														616640	503870						28001000	461270	28940000	19516000			980650	483290		1059800	1090100	520310		56001000
Q8IXZ2	Zinc finger CCCH domain-containing protein 3 (Smad-interacting CPSF-like factor)	ZC3H3	S	287	No	VGGPARPASGPRQAREA	0.996338	138154600	3	10	6.98e-45	149.99	142.49	0.38144																					16194200	28684700	19324500	10256900									13648100	8735200	26562800
O14776	Transcription elongation regulator 1 (TATA box-binding protein-associated factor 2S) (Transcription factor CA150)	TCERG1	S	1096	No	TASEPTRRSTK______	0.980379	138070300	2	13	8.49e-15	107.98	92.814	0.38192																					36761000	5822800	14227000	4807000									19573800	13784800	20719200
Q7L014	Probable ATP-dependent RNA helicase DDX46 (EC 3.6.4.13) (DEAD box protein 46) (PRP5 homolog)	DDX46	S	246	No	EVKKFNMRSVKGGGGNE	0.999725	137890040	4	24	4.67e-06	117.89	102.52	-0.061718																					20373800	20348100	13635400	6898950									19417800	21043500	16161990
P42167	Lamina-associated polypeptide 2, isoforms beta/gamma (Thymopoietin, isoforms beta/gamma) (TP beta/gamma) (Thymopoietin-related peptide isoforms beta/gamma) (TPRP isoforms beta/gamma) [Cleaved into: Thymopoietin (TP) (Splenin);Thymopentin (TP5)]	TMPO	S	87	No	SGAAAAGRSRAAVGRKA	0.995086	137225190	2	8	5.63e-06	116.05	78.354	-0.1324													1432900		388490	477210	475950		746210	445960		32699500	4724800	4908500		534000	652070							34643700	33629600
Q14331	Protein FRG1 (FSHD region gene 1 protein)	FRG1	S	9	Yes	MAEYSYVKSTKLVLKGT	0.995468	136857120	2	10	3.49e-08	133.81	99.543	0.43048															503460			466620			11129000	24362000	17696300	9281400		657800		603260		1006000	664480		10646800	20640200	21969900
Q86WJ1	Chromodomain-helicase-DNA-binding protein 1-like (EC 3.6.4.12) (Amplified in liver cancer protein 1)	CHD1L	S	628	No	LIPGLVEGSTKRKRVLS	0.997366	136555500	2	15	1.75e-74	240.59	209.38	-0.61005																					16829800	29800900	15899900	3517500									10706900	25358900	21660900
P62140	Serine/threonine-protein phosphatase PP1-beta catalytic subunit (PP-1B) (PPP1CD) (EC 3.1.3.16) (EC 3.1.3.53)	PPP1CB	S	311	No	KYQYGGLNSGRPVTPPR	0.997786	136121200	3	13	1.44e-41	148.75	143.91	-0.11874																					9674000		6323300	28618200									27965700	25134600	10544000
P51608	Methyl-CpG-binding protein 2 (MeCp-2 protein) (MeCp2)	MECP2	S	359	No	PKGRSSSASSPPKKEHH	0.90623	135917240	1	4	5.42e-07	110.64	92.224	-0.32655																					23174000				748260	349320		748830				381830	20926000	38091000
Q9BXS6	Nucleolar and spindle-associated protein 1 (NuSAP)	NUSAP1	S	365	No	VFDLKASLSRPLNYEPH	0.962155	135897260	1	8	2.87e-07	84.297	73.923	-0.015008																					16263000	19107000	20063000	18683730	696530								13517000	19040000	17997000
Q96EU6	Ribosomal RNA processing protein 36 homolog	RRP36	S	240	No	SKKLENFLSRKRRRNAG	0.999984	135127600	3	22	5.81e-08	128.81	110.4	0.068479																					16904900	19240700	17836600	4328300									16799800	22388900	18505100
Q9BXS6	Nucleolar and spindle-associated protein 1 (NuSAP)	NUSAP1	S	269	No	QSTLGLKGSLKRSAISA	0.999968	135021890	1	8	7.51e-18	123.02	114.4	-0.25142													833370	558190	532950						17164000	19302000	15916000	14495000			644260			586120			15425000	18319000	17700000
Q5H9F3	BCL-6 corepressor-like protein 1 (BCoR-L1) (BCoR-like protein 1)	BCORL1	S	1289	No	HAQDKSLLSQGRRHLWR	1	134177700	1	6	1.27e-07	131.41	24.725	0.18842												210400	491590									25888000	20716000	18112000	486180		552270	518840	578050	646370			13450000	26943000	25585000
Q9BQ61	Telomerase RNA component interacting RNase (EC 3.1.13.-) (Exoribonuclease TRIR)	TRIR	S	145	No	KTEDEVLTSKGDAWAKY	0.995006	134128820	3	13	1.18e-90	234.21	205.91	0.11989									2238600	621600			1172200								5893000	52609700	14571600	5118080		1604100							31664600	8680800	6215100
Q13526	Peptidyl-prolyl cis-trans isomerase NIMA-interacting 1 (EC 5.2.1.8) (Peptidyl-prolyl cis-trans isomerase Pin1) (PPIase Pin1) (Rotamase Pin1)	PIN1	S	19	No	WEKRMSRSSGRVYYFNH	0.995077	134111130	1	11	5.47e-06	91.853	59.439	0.47616																					1817300	20132100	15028500	33292300			372820						13134000	20963310	21081900
Q9Y2W2	WW domain-binding protein 11 (WBP-11) (Npw38-binding protein) (NpwBP) (SH3 domain-binding protein SNP70) (Splicing factor that interacts with PQBP-1 and PP1)	WBP11	S	317	Yes	RFADMPGKSRKKKKNMK	0.9976	133013900	3	21	9.11e-05	88.596	61.498	0.89881																					20197100	19708400	10707600	10320300									7410300	26730200	23664000
Q9BQ15	SOSS complex subunit B1 (Nucleic acid-binding protein 2) (Oligonucleotide/oligosaccharide-binding fold-containing protein 2B) (Sensor of single-strand DNA complex subunit B1) (Sensor of ssDNA subunit B1) (SOSS-B1) (Single-stranded DNA-binding protein 1) (hSSB1)	NABP2	S	200	No	PGPSSNPVSNGKETRRS	0.999566	132954380	2	8	6.48e-42	152.48	152.48	0.12696									640520	881280	415080										17779300	28323900	27964000	10663000									7387300	8665000	20085000
Q96T23	Remodeling and spacing factor 1 (Rsf-1) (HBV pX-associated protein 8) (Hepatitis B virus X-associated protein) (p325 subunit of RSF chromatin-remodeling complex)	RSF1	S	848	No	KGKVRWTGSRTRGRWKY	0.999998	132911490	2	16	6.61e-10	140.45	104.85	-0.038514																					24066900	18040800	12890800	6029600									12286000	17275900	19270880
Q8IYA6	Cytoskeleton-associated protein 2-like (Radial fiber and mitotic spindle protein) (Radmis)	CKAP2L	S	230	Yes	VPKQALGKSSVNSAVLK	0.994099	132712720	2	11	1.03e-23	166.48	120.16	0.41231																					16249100	18338500	4277100	14461000					520660				17447560	20409400	21673500
Q00839	Heterogeneous nuclear ribonucleoprotein U (hnRNP U) (GRIP120) (Nuclear p120 ribonucleoprotein) (Scaffold-attachment factor A) (SAF-A) (p120) (pp120)	HNRNPU	S	690	Yes	KQNTGSKKSNKNKSGKN	0.99415	132547500	1	14	5.37e-50	196.95	190.3	0.21428																					28609600	9713000	7310100	2883800									14082600	7499200	29806900
O14647	Chromodomain-helicase-DNA-binding protein 2 (CHD-2) (EC 3.6.4.12) (ATP-dependent helicase CHD2)	CHD2	S	1429	Yes	KDKKEKPKSGDAKSSSK	0.9916	132340600	3	11	1.3e-39	201.04	173.33	0.34992													443020		661010	417770	213820		331360	373250	13406300	4298300	14807000	15777500		394840		706660	284050		370820	261300	28223500	31040700	14381200
Q14781	Chromobox protein homolog 2	CBX2	S	87	No	RPRKLTAMSSCSRRSKL	0.998448	131864900	2	8	3.47e-06	112.94	98.147	-0.63385																					2556200	19156000	23853000	8199600									16271000	4606400	35081200
Q14151	Scaffold attachment factor B2 (SAF-B2)	SAFB2	S	563	Yes	TNRSRVTKSGSRGMERT	0.998268	131586180	3	10	3.05e-05	96.342	70.224	0.12656													225030		354440	276290	251830	132200	145700		4448900	7356800	4715200	27842900	276610	279340	466290	321340	210310				19113300	37096000	5844700
Q9Y657	Spindlin-1 (Ovarian cancer-related protein) (Spindlin1)	SPIN1	S	39	No	TSHKKHRSSVGPSKPVS	0.994514	131576200	3	10	3.87e-35	180.48	167.05	0.050208																					6933800	8050700	24450300	3185200									13259400	35488200	32924900
P78332	RNA-binding protein 6 (Lung cancer antigen NY-LU-12) (Protein G16) (RNA-binding motif protein 6) (RNA-binding protein DEF-3)	RBM6	S	841	Yes	KKPTSQGKSSSKKEMSK	0.996075	131424500	1	20	1.3e-18	147.73	121.91	-0.91261																					20354300	24704400	17937500	19392200									4002100	19737100	14375600
P25490	Transcriptional repressor protein YY1 (Delta transcription factor) (INO80 complex subunit S) (NF-E1) (Yin and yang 1) (YY-1)	YY1	S	167	No	SGGGGSSSSGGGRVKKG	0.970016	131350000	1	1	7.94e-21	132.24	123.68	0.66109
P46087	Probable 28S rRNA (cytosine(4447)-C(5))-methyltransferase (EC 2.1.1.-) (Nucleolar protein 1) (Nucleolar protein 2 homolog) (Proliferating-cell nucleolar antigen p120) (Proliferation-associated nucleolar protein p120)	NOP2	S	801	Yes	PPPAKRKKSQSRGNSQL	0.999265	130118730	1	8	4.21e-06	90.793	84.588	0.48161															1701100	1081400		2600100	1250900	1315100	10812000	20198000	15600000	12329000	1862400	2570000		2954930	1930000	3737100	2763500	2715100	6678100	12319000	14072000
Q9H307	Pinin (140 kDa nuclear and cell adhesion-related phosphoprotein) (Desmosome-associated protein) (Domain-rich serine protein) (DRS protein) (DRSP) (Melanoma metastasis clone A protein) (Nuclear protein SDK3) (SR-like protein)	PNN	S	666	Yes	SGLERSHKSSKGGSSRD	0.999952	129756660	1	18	5.31e-75	244.73	228.37	-0.091947																					40291100	21363780	7931800	2104040									2848260	35333340	9420020
Q14151	Scaffold attachment factor B2 (SAF-B2)	SAFB2	S	577	Yes	ERTVVMDKSKGEPVISV	0.998738	129558400	2	20	2.51e-29	160.78	151.52	1.4017																					12427000	24048200	15450800	12147400									13004800	19900300	18099200
P46013	Proliferation marker protein Ki-67 (Antigen identified by monoclonal antibody Ki-67) (Antigen KI-67) (Antigen Ki67)	MKI67	S	264	Yes	NVLQYCRKSGLQTDYAT	1	129475660	2	10	1.95e-44	202.56	179.7	-0.18098															594690						11552100	20267600	17832900	18439600	504570	285300	417040	504620					15267000	18072940	12121300
Q9NRX1	RNA-binding protein PNO1	PNO1	S	246	No	YGNIRAVASRSADRF__	1	129451000	2	16	8.25e-07	124.42	99.998	-0.13758																					13375400	19034400	17418900	10516600									11056200	18267800	19904600
Q7Z5J4	Retinoic acid-induced protein 1	RAI1	S	1306	No	PDACLKLASRAAFQGAM	0.999146	129352500	2	16	2.65e-09	132.56	118.34	-0.61406																					16573600	15842300	13724700	12986500									17189400	17625300	17162500
P62917	60S ribosomal protein L8 (Large ribosomal subunit protein uL2)	RPL8	S	154	No	TRVKLPSGSKKVISSAN	0.999986	128767540	4	24	2.24e-05	110.39	93.614	0.2201																335690					9648480	16955700	14704500	19513900		379090							12785000	32586400	10704410
Q6PK04	Coiled-coil domain-containing protein 137	CCDC137	S	82	No	RQEMKNPISNKKRKKAA	0.999512	128647680	4	16	1.15e-09	117.03	101.25	-0.15732																					18213000	15621300	18527300	5055580									21755000	19134100	22631400
Q8WW12	PEST proteolytic signal-containing nuclear protein (PCNP) (PEST-containing nuclear protein)	PCNP	S	84	No	GSQTTKKASAISIKLGS	0.999609	128305000	1	11	9.21e-06	117.81	63.745	-0.45731																					13897240	22839760	18555500	13326000										21751800	20534000
Q96T23	Remodeling and spacing factor 1 (Rsf-1) (HBV pX-associated protein 8) (Hepatitis B virus X-associated protein) (p325 subunit of RSF chromatin-remodeling complex)	RSF1	S	1012	No	KANLLERRSTRTRKCIS	0.916665	127899800	1	10	1.16e-05	114.89	79.3	-0.022656																					17982000	14969000	24071100	9355200									21182500	11861000	15549000
P51523	Zinc finger protein 84 (Zinc finger protein HPF2)	ZNF84	S	584	Yes	CEKAFSQKSQLNTHQRI	1	127388180	2	9	2.27e-20	165.58	98.349	-0.55149													731960			453600	312630				15297000	15695000	15379000	8170700	659190	484370	470980	638250	1049070	778860		352970	20562600	16193000	14570000
Q6ZRS2	Helicase SRCAP (EC 3.6.4.-) (Domino homolog 2) (Snf2-related CBP activator)	SRCAP	S	3210	No	QGDQRILRSSAPPSLAG	0.98283	127248900	2	20	3.56e-19	117.18	95.5	-0.09274																					5763200	12947500	12293200	22311300									10550800	15961800	22664100
P58876	Histone H2B type 1-D (HIRA-interacting protein 2) (Histone H2B.1 B) (Histone H2B.b) (H2B/b)	HIST1H2BD	K	6	N/A	___MPEPTKSAPAPKKG	0.908785	126696430	1	8	2.37e-12	152.7	118.43	0.30007	1204800	957260				1319700	1703000			51148000	55053000					6201700										576280			660390		7872300
Q8TDD1	ATP-dependent RNA helicase DDX54 (EC 3.6.4.13) (ATP-dependent RNA helicase DP97) (DEAD box RNA helicase 97 kDa) (DEAD box protein 54)	DDX54	S	760	No	KTESGRYISSSYKRDLY	0.994765	126574300	3	12	3.23e-65	228.8	215.38	0.044208																					28271300	9593900	4658500	7260500									30620800	5128900	41040400
Q14669-3	E3 ubiquitin-protein ligase TRIP12 (EC 2.3.2.26) (E3 ubiquitin-protein ligase for Arf) (ULF) (HECT-type E3 ubiquitin transferase TRIP12) (Thyroid receptor-interacting protein 12) (TR-interacting protein 12) (TRIP-12)	TRIP12	S	52	Yes	YSPPESRKSNSKAPKVQ	0.963053	126544800	2	10	1.65e-09	116.96	93.93	0.37515																					10764000	12692000	16615800	11453000									21173500	20074900	20592600
P38919	Eukaryotic initiation factor 4A-III (eIF-4A-III) (eIF4A-III) (EC 3.6.4.13) (ATP-dependent RNA helicase DDX48) (ATP-dependent RNA helicase eIF4A-3) (DEAD box protein 48) (Eukaryotic initiation factor 4A-like NUK-34) (Eukaryotic translation initiation factor 4A isoform 3) (Nuclear matrix protein 265) (NMP 265) (hNMP 265) [Cleaved into: Eukaryotic initiation factor 4A-III, N-terminally processed]	EIF4A3	S	12	No	TATMATSGSARKRLLKE	0.999341	126289130	2	4	3.05e-11	104.7	93.053	0.11687																					20544000	12659000		22220000		543030							18085800	22121100	5527200
P35251	Replication factor C subunit 1 (Activator 1 140 kDa subunit) (A1 140 kDa subunit) (Activator 1 large subunit) (Activator 1 subunit 1) (DNA-binding protein PO-GA) (Replication factor C 140 kDa subunit) (RF-C 140 kDa subunit) (RFC140) (Replication factor C large subunit)	RFC1	S	12	No	RKFFGVIPSGKKLVSET	1	126200600	2	13	0.000540294	75.416	67.346	0.19916													406070			2079880	153900				18997900	18958100	11288000	9137100	733370	749310	758220	349530	529430		399790		18106000	13516000	15593100
Q9BZV1	UBX domain-containing protein 6 (UBX domain-containing protein 1)	UBXN6	S	16	Yes	FKADIKFKSAGPGQKLK	0.990549	125844060	1	5	2.34e-06	116.52	95.122	-0.44539													693410		482370			658080		399820		31263000	21718000			786180	758260	678970		1025000	926070	1113900	13628000	19060000	32653000
Q15054	DNA polymerase delta subunit 3 (DNA polymerase delta subunit C) (DNA polymerase delta subunit p66) (DNA polymerase delta subunit p68)	POLD3	S	458	No	LGKANRQVSITGFFQRK	0.999974	125805480	2	16	2.52e-14	124.51	117.4	-0.79705																					11903750	16605400	14456800	15960470			961760						13006100	11425500	20186500
Q8TDD1	ATP-dependent RNA helicase DDX54 (EC 3.6.4.13) (ATP-dependent RNA helicase DP97) (DEAD box RNA helicase 97 kDa) (DEAD box protein 54)	DDX54	S	660	No	VVGRKRQRSGPNRGAKR	0.99926	125311280	1	6	1.01e-06	125.74	85.583	3.6221													1667900			1732400			787380		40234000			55257000	1827100			2161400	2058000	2173200		1894900
Q8IV56	Proline-rich protein 15	PRR15	S	82	Yes	PDKLYGDKSGSSRRNLK	0.964995	125278000	1	3	2.87e-05	95.477	77.783	-0.2508																					18162000	14661000	21698000	21581000									17746000	16477000	14953000
Q99986	Serine/threonine-protein kinase VRK1 (EC 2.7.11.1) (Vaccinia-related kinase 1)	VRK1	S	13	No	KAAQAGRQSSAKRHLAE	0.924773	125195000	1	2	3.8e-13	147.26	95.488	-0.13376																								82438000											42757000
Q13427	Peptidyl-prolyl cis-trans isomerase G (PPIase G) (Peptidyl-prolyl isomerase G) (EC 5.2.1.8) (CASP10) (Clk-associating RS-cyclophilin) (CARS-Cyp) (CARS-cyclophilin) (SR-cyclophilin) (SR-cyp) (SRcyp) (Cyclophilin G) (Rotamase G)	PPIG	S	375	No	QRAQRMRVSSGERWIKG	0.999304	125165600	2	14	2.14e-05	106.68	72.761	0.16252																					15912200	13591200	16884600	14860000									17002300	16565700	15305800
P31327	Carbamoyl-phosphate synthase [ammonia], mitochondrial (EC 6.3.4.16) (Carbamoyl-phosphate synthetase I) (CPSase I)	CPS1	H	1162	N/A	EATRVSQEHPVVLTKFV	0.99113	125098500	1	10	1.28e-07	133.42	116.85	-0.12168										6508900	5996000	12894000									10156000	15276000	15439000	11767000									7554600	14058000	13173000
Q9H5V7	Zinc finger protein Pegasus (Ikaros family zinc finger protein 5)	IKZF5	Y	191	N/A	QKKTSNLGYSRRALINL	0.999284	124939860	2	16	2.95e-06	117.52	104.33	-0.013844																					16273200	18081900	15434500	7346400									18731600	16797500	16516100
P55199	RNA polymerase II elongation factor ELL (Eleven-nineteen lysine-rich leukemia protein)	ELL	S	191	Yes	NLASAIRKSGASAVSGG	0.999983	124394120	1	2	2.49e-47	163.18	155.04	-0.23999													589020								17404000	28124000	19886000						1249100				15373000		25631000
Q9UKL0	REST corepressor 1 (Protein CoREST)	RCOR1	S	12	No	MVEKGPEVSGKRRGRNN	0.999999	123942740	2	15	4.99e-20	158.01	135.91	0.16343									828490	772210	980940	1092300									12707300	19877500	14876900	13264900									9517400	16897800	19613100
Q9Y232	Chromodomain Y-like protein (CDY-like) (Crotonyl-CoA hydratase) (EC 4.2.1.-)	CDYL	S	170	No	KNSQLFAASQKFRKNTA	1	123927920	1	8	6e-12	146.11	129.33	0.017479										537070	467560	639440									12142000	21919000	16221000	10336000									8063700	17158000	21756000
P62805	Histone H4	HIST1H4A	R	4	N/A	_____MSGRGKGGKGLG	0.919853	123620000	1	1	5.17e-44	191.06	170.97	0.38797																								123620000
O43818	U3 small nucleolar RNA-interacting protein 2 (RRP9 homolog) (U3 small nucleolar ribonucleoprotein-associated 55 kDa protein) (U3 snoRNP-associated 55 kDa protein) (U3-55K)	RRP9	S	15	No	ARKRGKPASGAGAGAGA	0.999982	123564500	3	17	5.65e-30	169.4	153.17	-0.15516																					14728000	18530600	10780000	16083000									13066800	14235300	18201200
Q9UGU5	HMG domain-containing protein 4 (HMG box-containing protein 4) (High mobility group protein 2-like 1) (Protein HMGBCG)	HMGXB4	S	155	No	HHRKKVSGSSGELPLED	0.997262	123503940	2	10	5.27e-31	142.91	129.48	0.2255																					9547300	21884700	6913800	19934600									15149200	21391900	18380400
P51608	Methyl-CpG-binding protein 2 (MeCp-2 protein) (MeCp2)	MECP2	S	295	No	AVKESSIRSVQETVLPI	0.949073	123325380	2	9	5.13e-17	119.45	114.09	0.47735										225090					313240						30204600	33044000	24229300	1920800	761320	650370	572560						4796600	5683900	20923600
P16104	Histone H2AX (H2a/x) (Histone H2A.X)	H2AFX	S	2	No	_______MSGRGKTGGK	0.999998	122763290	1	11	6.85e-10	140.45	98.11	0.92542													1145900	1013300	949170	847000	582750		367660	887720	16496000	19419000	17824000	9067100	1388000				1280600	1753400	1499300		13379000	22508390	12355000
Q92804	TATA-binding protein-associated factor 2N (68 kDa TATA-binding protein-associated factor) (TAF(II)68) (TAFII68) (RNA-binding protein 56)	TAF15	S	180	No	EDNRGYGGSQGGGRGRG	0.99996	122301460	1	7	1.46e-21	126.63	117.37	0.27765																					14179000	19010000	12339000			979750			941710				19457000	24543000	14915000
O95707	Ribonuclease P protein subunit p29 (hPOP4) (EC 3.1.26.5)	POP4	S	3	Yes	______MKSVIYHALSQ	0.999999	122194230	2	13	4.74e-13	147.26	129.39	-0.27591																					11433900	17903300	18513200	13515900		507060			371590	690430			12645900	15248050	16176600
P35251	Replication factor C subunit 1 (Activator 1 140 kDa subunit) (A1 140 kDa subunit) (Activator 1 large subunit) (Activator 1 subunit 1) (DNA-binding protein PO-GA) (Replication factor C 140 kDa subunit) (RF-C 140 kDa subunit) (RFC140) (Replication factor C large subunit)	RFC1	S	1145	Yes	EPRKGKGKSSKK_____	0.999487	121811890	1	12	4.78e-74	232.78	222.4	-0.19604																					27411700	24859200	20655800	3022900									9894570	9739000	15017830
P51523	Zinc finger protein 84 (Zinc finger protein HPF2)	ZNF84	S	192	Yes	KYKESYKKSQIIIYHRN	1	121051060	1	7	9.2e-23	172.21	40.203	0.50958								436510					1084200	1005800	442250	592230		740600	334440		13748000	19223000	14029000	16313000		1057500		1264500			851160	674870		19185000	16187000
Q9BW71	HIRA-interacting protein 3	HIRIP3	S	275	No	RKSAREERSCKQKSQAK	0.999008	120791790	1	7	1.95e-06	114.86	96.281	0.54878									368130	114290	434620	124470	207750			252930					31291000	11242000	15329000			275030	433750	337510	116390	168920			14989000	13755000	11162000
P49959	Double-strand break repair protein MRE11 (EC 3.1.-.-) (Double-strand break repair protein MRE11A) (Meiotic recombination 11 homolog 1) (MRE11 homolog 1) (Meiotic recombination 11 homolog A) (MRE11 homolog A)	MRE11	S	605	No	TGLETSTRSRNSKTAVS	0.98675	120646000	1	8	3.65e-21	136.33	122.9	-0.97157																					14628000	13356000	19455000	14305000									10560000	17617000	18054000
Q9H788	SH2 domain-containing protein 4A (Protein SH(2)A) (Protein phosphatase 1 regulatory subunit 38)	SH2D4A	S	129	Yes	FTNSLKTKSQYHDLQAP	0.985245	119961610	2	11	7.02e-24	131.72	124.08	-0.20012																					3638400	18354300	9676100	18721400	848320	583320	1027800	709970					16848900	18528000	21201800
Q96FZ2	Abasic site processing protein HMCES (Embryonic stem cell-specific 5-hydroxymethylcytosine-binding protein) (ES cell-specific 5hmC-binding protein) (Peptidase HMCES) (EC 3.4.-.-) (Putative endonuclease HMCES) (EC 3.1.25.-) (SRAP domain-containing protein 1)	HMCES	S	281	No	VVKKELRASGSSQRMLQ	0.999996	119786520	1	8	3.78e-08	134.84	90.23	0.38666																					16037000	16853400	14171000	14480000		177320							15733200	16303600	12151000
Q14978	Nucleolar and coiled-body phosphoprotein 1 (140 kDa nucleolar phosphoprotein) (Nopp140) (Hepatitis C virus NS5A-transactivated protein 13) (HCV NS5A-transactivated protein 13) (Nucleolar 130 kDa protein) (Nucleolar phosphoprotein p130)	NOLC1	S	622	No	RKKGEKRASSPFRRVRE	0.990371	119690850	1	7	0.000103906	82.287	60.294	-0.14356													184750								17883000	13831000	17470000	4070200									18955000	15968000	18766900
P29966	Myristoylated alanine-rich C-kinase substrate (MARCKS) (Protein kinase C substrate, 80 kDa protein, light chain) (80K-L protein) (PKCSL)	MARCKS	S	167	No	SFKKSFKLSGFSFKKNK	0.999994	119404560	2	10	5.54e-18	163.84	143.25	0.45725																					8177200	16779200	17275100	19652950									7532500	11042710	19131400
P78347	General transcription factor II-I (GTFII-I) (TFII-I) (Bruton tyrosine kinase-associated protein 135) (BAP-135) (BTK-associated protein 135) (SRF-Phox1-interacting protein) (SPIN) (Williams-Beuren syndrome chromosomal region 6 protein)	GTF2I	S	214	No	RSILSPGGSCGPIKVKT	0.998519	119378000	2	7	1.03e-10	93.776	87.129	0.0009978																					18438800	27117000	25281400	12203100											11824000
O75717	WD repeat and HMG-box DNA-binding protein 1 (Acidic nucleoplasmic DNA-binding protein 1) (And-1)	WDHD1	S	1107	No	KAKENLNLSKKQKPLDF	1	119345720	3	15	2.8e-06	114.51	75.639	2.8671	1383800	948500	947240	912500	1218600	1051300	997400	2738400	741450	336770	743780	2967930	693650	846730	687180	1283500	689750	989290		1945300	10986100	16833900	11920500	5154200	1521500	759750	720650		1110700	730670	548680		9712700	13710500	12041200
Q9Y657	Spindlin-1 (Ovarian cancer-related protein) (Spindlin1)	SPIN1	S	47	No	SVGPSKPVSQPRRNIVG	0.996576	119054100	2	5	9.62e-12	101.42	92.795	1.6743																					9617600	17984000	37999900										15429000	6358500	21899200
Q8WUA2	Peptidyl-prolyl cis-trans isomerase-like 4 (PPIase) (EC 5.2.1.8) (Cyclophilin-like protein PPIL4) (Rotamase PPIL4)	PPIL4	S	459	Yes	GHYSNSHKSKYQTDLYE	0.998661	119008220	2	10	1.04e-18	164.9	153.92	0.29539																					9143500	12797500	13501000	9810330		1659900	985040	867460		1272900			8276550	10549380	10852660
O95243	Methyl-CpG-binding domain protein 4 (EC 3.2.2.-) (Methyl-CpG-binding endonuclease 1) (Methyl-CpG-binding protein MBD4) (Mismatch-specific DNA N-glycosylase)	MBD4	S	255	No	KKGCRKSCSGFVQSDSK	0.999248	118491800	3	13	6.7e-58	199.58	191.33	0.52533																					17613400	32474100	29199400	8286200									6515700	9398600	7614000
Q01780	Exosome component 10 (EC 3.1.13.-) (Autoantigen PM/Scl 2) (P100 polymyositis-scleroderma overlap syndrome-associated autoantigen) (Polymyositis/scleroderma autoantigen 100 kDa) (PM/Scl-100) (Polymyositis/scleroderma autoantigen 2)	EXOSC10	S	868	No	QSVGNKSMSFPTGKSDR	0.999839	118419600	4	13	1.33e-13	113.54	104.99	-0.16504																					12072000	22530000	23584900	20647200									8514300		15154000
P35251	Replication factor C subunit 1 (Activator 1 140 kDa subunit) (A1 140 kDa subunit) (Activator 1 large subunit) (Activator 1 subunit 1) (DNA-binding protein PO-GA) (Replication factor C 140 kDa subunit) (RF-C 140 kDa subunit) (RFC140) (Replication factor C large subunit)	RFC1	S	48	No	IKEIKVNSSRKEDDFKQ	0.990674	118325000	1	4	8.81e-18	159.09	134.66	-0.33182																					22638000	30152000	34482000	31053000
P56182	Ribosomal RNA processing protein 1 homolog A (Novel nuclear protein 1) (NNP-1) (Nucleolar protein Nop52) (RRP1-like protein)	RRP1	S	442	No	RRTPRPLTSARAKAANV	0.999296	117931190	1	9	3.8e-05	96.342	73.224	0.14285					468790																13803000	17898000	14694000	13656700									7590700	17474000	19106000
P05549	Transcription factor AP-2-alpha (AP2-alpha) (AP-2 transcription factor) (Activating enhancer-binding protein 2-alpha) (Activator protein 2) (AP-2)	TFAP2A	S	185	Yes	KGPVSLSKSNSNAVSAI	0.997559	117925720	1	11	6.44e-10	122.46	105.32	-0.072369													1048600	1403900		747020	758020	1362900	444790	659990		24342000	17950000	13598000				1713000	1629100		1558700		9342400	19339300	22028000
Q14929	Zinc finger protein 169	ZNF169	S	225	Yes	YRLGLSKKSSLFSHQKH	0.996248	117922850	3	18	1.53e-07	126.31	108.57	0.14794																					10309500	16658600	14112200	10502300									10937100	20767690	18780760
Q7Z6I8	UPF0461 protein C5orf24	C5orf24	S	68	No	NETHLQTTSGRSIEIKD	0.986199	117855820	1	6	2.39e-16	117.08	108.48	-0.41613									188020			1287800									13894000	20608000	13553000	16744000										21804000	17785000
Q8WU10	Pyridine nucleotide-disulfide oxidoreductase domain-containing protein 1 (EC 1.8.1.-)	PYROXD1	S	202	Yes	TSKLIAEKSEAKIAHKR	0.986402	117654130	1	12	8.44e-09	128.27	63.896	-0.075828									4149200	2353930	2668800	2360200									14352000	12701000	14387000	13404000									13735000	12330000	11977000
P83731	60S ribosomal protein L24 (60S ribosomal protein L30) (Large ribosomal subunit protein eL24)	RPL24	S	7	No	__MKVELCSFSGYKIYP	0.997575	117472290	2	10	1.56e-17	106.75	101.62	-0.0033749																					23740900	17019300	13911500	9212100	351670	651620							28567000	24018200
Q8WUR7	UPF0235 protein C15orf40	C15orf40	S	40	Yes	AGATTKGKSQSKEPERP	0.989944	117407600	1	7	6.45e-77	193.54	186.11	-0.33683																					20125000	19230000	17127000				1058700						17031000	11619000	17570000
Q7Z422	SUZ domain-containing protein 1 (Putative MAPK-activating protein PM18/PM20/PM22)	SZRD1	S	68	No	IRILKRPTSNGVVSSPN	0.997686	117383400	1	5	4.04e-42	152.48	144.31	0.7399																					10253000	17217700	1856300	26112400										14120000	21722000
P62910	60S ribosomal protein L32 (Large ribosomal subunit protein eL32)	RPL32	S	25	No	TKKFIRHQSDRYVKIKR	0.999787	117289100	2	23	1.4e-27	186.81	171.54	-0.64964																					18917000	15782400	7682200	1279900									30554800	18069200	14782900
Q9NR30	Nucleolar RNA helicase 2 (EC 3.6.4.13) (DEAD box protein 21) (Gu-alpha) (Nucleolar RNA helicase Gu) (Nucleolar RNA helicase II) (RH II/Gu)	DDX21	S	765	Yes	QRSGGGNKSNRSQNKGQ	0.995704	117133389	5	26	3.8e-24	139.66	129.91	0.11926													1072190	626640			1154950	1105200	379459		21203700	21404400	6462340	2100460	5150570	3292400	3607500	831590	9804640	3982730	2647100	430130	9477550	12846780	5583350
Q7Z7K6	Centromere protein V (CENP-V) (Nuclear protein p30) (Proline-rich protein 6)	CENPV	S	21	No	RGQKRSGASGASAAPAA	0.972111	116828880	1	1	2.03e-31	135.54	129.55	0.38905																					16803000	17443000	16687000				826070		1275200	835610			15975000	16916000	16160000
Q14011	Cold-inducible RNA-binding protein (A18 hnRNP) (Glycine-rich RNA-binding protein CIRP)	CIRBP	S	97	No	RSRGYRGGSAGGRGFFR	1	116802400	2	12	6.43e-26	172.88	153.75	-0.053803																					3981100	16136600	18099000	17346900			309000	425800					13903900	17314000	20832100
Q9NXX6	Non-structural maintenance of chromosomes element 4 homolog A (NS4EA) (Non-SMC element 4 homolog A)	NSMCE4A	S	42	No	LSPRSRRGSARERREAP	0.998785	116693870	2	8	0.000248789	74.533	54.104	0.82407													142050								25902000	4709700	6982500	13057700	350080			180240					19732700	26985800	1030100
Q9HCK8	Chromodomain-helicase-DNA-binding protein 8 (CHD-8) (EC 3.6.4.12) (ATP-dependent helicase CHD8) (Helicase with SNF2 domain 1)	CHD8	S	1540	Yes	GRKGKKVKSQSTFDIHK	0.999733	116622530	2	8	1e-17	160.18	135.76	0.25483																					15239600	20008110	15502030	13587000	567710		643020			586140	377650		13809230	19544040	16758000
Q8IYL3	UPF0688 protein C1orf174	C1orf174	S	37	No	AQEVAGSTSAKTACLTS	0.999683	116029910	1	8	1.93e-49	214.81	190.39	0.17365	238280								4269100	7277550	8221710	6869650										24652000	21787000	488620										24753000	17473000
Q9H9B1	Histone-lysine N-methyltransferase EHMT1 (EC 2.1.1.-) (EC 2.1.1.43) (Euchromatic histone-lysine N-methyltransferase 1) (Eu-HMTase1) (G9a-like protein 1) (GLP) (GLP1) (Histone H3-K9 methyltransferase 5) (H3-K9-HMTase 5) (Lysine N-methyltransferase 1D)	EHMT1	S	272	Yes	QCYMATTKSQTACLPFV	0.995994	115874400	2	6	2.15e-29	163.62	139.98	-0.12036															1910700								15501000	34177000			2414600				1320300	1635800			37055000
Q15361	Transcription termination factor 1 (TTF-1) (RNA polymerase I termination factor) (Transcription termination factor I) (TTF-I)	TTF1	T	848	N/A	EKMMEKKGTKIQTPAAP	0.992617	115826600	1	2	0.0050837	46.069	31.189	0.79049									1777400	1476400	2051800										29497000													44985000	36039000
Q01831	DNA repair protein complementing XP-C cells (Xeroderma pigmentosum group C-complementing protein) (p125)	XPC	S	482	Yes	QRTKAGSKSASRTHRGS	0.999957	115288929	2	14	1.91e-09	93.429	63.685	-0.083413											94759		5179400			4387100	3361200	3000500	4655900	4360560	5046700	2508000	3854800	7058500	7054400	3946200	2245200	7261100	7598710	7466500	10971900	6102400	3217000	9375800	1123300
Q9UIF9	Bromodomain adjacent to zinc finger domain protein 2A (Transcription termination factor I-interacting protein 5) (TTF-I-interacting protein 5) (Tip5) (hWALp3)	BAZ2A	S	1828	No	EPVNPRLVSGYRRIIKN	1	115240100	1	9	0.000173594	119.41	61.177	-0.46077																					12464000	21141900	12374000	12396000									11181000	13907000	17861000
Q9UGN5	Poly [ADP-ribose] polymerase 2 (PARP-2) (hPARP-2) (EC 2.4.2.30) (ADP-ribosyltransferase diphtheria toxin-like 2) (ARTD2) (DNA ADP-ribosyltransferase PARP2) (EC 2.4.2.-) (NAD(+) ADP-ribosyltransferase 2) (ADPRT-2) (Poly[ADP-ribose] synthase 2) (pADPRT-2) (Protein poly-ADP-ribosyltransferase PARP2) (EC 2.4.2.-)	PARP2	S	20	No	GRARALNESKRVNNGNT	0.999805	115113600	2	9	1.74e-31	139.2	124.86	-0.20551																					11468700	14152800	12882800	11567700									13397600	21280600	16271200
Q9BRU9	rRNA-processing protein UTP23 homolog	UTP23	S	206	No	KISGPNPLSCLKKKKKA	1	114941580	2	9	3.3e-05	95.477	67.51	-0.37613									778950		177770	458050		491030		678730					3640600	30276500	3561200	23449200	454790	389760	374940	470720	395070	326240		246030	3653200	36886900	3179200
O43390-2	Heterogeneous nuclear ribonucleoprotein R (hnRNP R)	HNRNPR	Y	105	N/A	FLCGVMKTYRQREKQGS	0.995016	114930500	3	21	3.48e-06	119.68	104.89	0.12758																					17998300	16500600	7720900										19859900	16975000	18174100
P35251	Replication factor C subunit 1 (Activator 1 140 kDa subunit) (A1 140 kDa subunit) (Activator 1 large subunit) (Activator 1 subunit 1) (DNA-binding protein PO-GA) (Replication factor C 140 kDa subunit) (RF-C 140 kDa subunit) (RFC140) (Replication factor C large subunit)	RFC1	S	459	Yes	GRDSGQSKSDKAAALGT	0.932741	114754740	1	8	6.14e-44	191.19	172.96	-0.28612																					10929000	13819000	15549000	12600000				724740					12163000	15162000	17837000
P35269	General transcription factor IIF subunit 1 (General transcription factor IIF 74 kDa subunit) (Transcription initiation factor IIF subunit alpha) (TFIIF-alpha) (Transcription initiation factor RAP74)	GTF2F1	S	433	No	LDTGPQSLSGKSTPQPP	0.999996	114583040	2	5	9.72e-11	135.99	101.72	-0.37712									429440	1040100											19668200	19115100	11857300										21169000	17251000	13250000
Q9BQ39	ATP-dependent RNA helicase DDX50 (EC 3.6.4.13) (DEAD box protein 50) (Gu-beta) (Nucleolar protein Gu2)	DDX50	S	711	No	RQSRQGSRSGSRQDGRR	0.999344	114449270	1	15	1.04e-18	164.48	146.79	-0.65187													1088930	550500		968600		417360			18753000	2467400	14978500	11769800	962060	961070	1295930	1024330	545230	1157370	932920	1169860	11627800	21487100	11273300
P47914	60S ribosomal protein L29 (Cell surface heparin-binding protein HIP) (Large ribosomal subunit protein eL29)	RPL29	S	31	No	KPRSQRYESLKGVDPKF	0.999429	114182440	2	12	6.56e-28	184.87	165.18	-0.43977									272660	1501100	1540600	2458000			756560	422560				803060	15286700	17274200	15321300	8547500									8195100	15216700	14101800
Q6SPF0	Atherin (Sterile alpha motif domain-containing protein 1) (SAM domain-containing protein 1)	SAMD1	S	250	No	AGGAARPVSLREVVRYL	0.991709	113909200	1	7	3.46e-11	101.75	95.151	-0.22751																						17512000	16349000	6664200									20016000	18976000	18621000
Q9Y657	Spindlin-1 (Ovarian cancer-related protein) (Spindlin1)	SPIN1	S	23	No	ADAGHAGVSANMMKKRT	1	113816400	2	15	9.35e-19	151.66	134.52	-0.71112																					13980500	16036800	15467400	14443100									13099200	18000100	12353500
Q13573	SNW domain-containing protein 1 (Nuclear protein SkiP) (Nuclear receptor coactivator NCoA-62) (Ski-interacting protein)	SNW1	S	190	No	SQQGVAFNSGAKQRVIR	1	113747940	1	8	9.99e-30	171.36	156.48	-0.03696																					13675000	18795000	15445750	9664700						338890			8440600	18451000	16714000
P09429	High mobility group protein B1 (High mobility group protein 1) (HMG-1)	HMGB1	Y	162	N/A	KYEKDIAAYRAKGKPDA	0.999193	113678800	1	15	0.000153817	105.1	74.304	-0.096418																					15175700	19297200	12365400	13684800									11803900	18776600	12911400
[truncated: 1,636 more rows]
[truncated: 3 more columns]
