# Supplementary material for: The regulatory landscape of the human HPF1- and ARH3-dependent ADP-ribosylome
Source: Nat Commun. 2021 Oct 8;12:5893. doi: 10.1038/s41467-021-26172-4 (PMC8501107; doi:10.1038/s41467-021-26172-4)
Supplement: Supplementary file 6 — Supplementary Data 3 [file 41467_2021_26172_MOESM6_ESM.xlsx]

## Sheet: Hendriks_DataS3 -- HA sites
Bovine serum albumin			Hydroxamic acid							Identification mode								Intensity / abundance
Protein (Uniprot ID)	Protein names	Gene name	Amino acid	Position	Localization prob	PEP	Score	Delta score	Mass error [ppm]	Ctrl_01	Ctrl_02	Ctrl_03	Ctrl_04	HA_01	HA_02	HA_03	HA_04	Ctrl_01	Ctrl_02	Ctrl_03	Ctrl_04	HA_01	HA_02	HA_03	HA_04	id (SITE)
P02769	Albumin	ALB	D	37	0.999998	2.03549e-08	109.71	73.145	0.25563					MS/MS	MS/MS	MS/MS	MS/MS					150430000	162100000	177070000	139740000	14
P02769	Albumin	ALB	E	40	0.988137	2.14929e-05	90.64	48.244	-0.051523					MS/MS	MS/MS		MS/MS						658070000		660230000	47
P02769	Albumin	ALB	E	72	0.999793	3.00974e-18	128.01	124.9	0.94276					MS/MS	MS/MS	MS/MS	MS/MS					468660000	452070000	420720000	417860000	50
P02769	Albumin	ALB	D	131	0.986839	0.000341763	78.516	78.516	-0.49481					MS/MS	MS/MS	MS/MS	MS/MS					92333000	93968000	105720000	101710000	12
P02769	Albumin	ALB	D	135	0.999994	0.00394963	60.436	60.436	-0.34438					MS/MS	MS/MS	MS/MS	MS/MS					910680000	578590000	918870000	582650000	13
P02769	Albumin	ALB	E	250	0.956042	5.54035e-05	93.267	87.061	-1.4114					MS/MS	MS/MS	MS/MS	MS/MS					152750000	147200000	157780000	141550000	39
P02769	Albumin	ALB	E	253	1	8.22244e-12	118.41	113.87	0.48788					MS/MS	MS/MS	MS/MS	MS/MS					2867700000	2341500000	2550900000	2689400000	40
P02769	Albumin	ALB	E	323	0.999969	8.16142e-14	116.09	110.27	-0.68336						MS/MS		MS/MS						17801000000		17491000000	45
P02769	Albumin	ALB	D	331	0.931975	1.01681e-09	109.77	105.91	0.19962					MS/MS								494660000				10
P02769	Albumin	ALB	E	334	0.88745	3.76405e-28	150.42	143.94	-0.8538					MS/MS	MS/MS	MS/MS	MS/MS					198400000		279420000	245890000	46
P02769	Albumin	ALB	D	335	0.769606	3.76405e-28	150.42	143.94	-0.14732						MS/MS	MS/MS	MS/MS							692440000	481850000	11
P02769	Albumin	ALB	D	347	1	1.5371e-20	132.31	125.94	0.34678					MS/MS	MS/MS	MS/MS	MS/MS					73901000	79393000	94016000	84049000	8
P02769	Albumin	ALB	E	356	1	1.144e-77	220.31	217.89	-1.0208					MS/MS	MS/MS	MS/MS	MS/MS					8157900000	9009700000	8043500000	10406000000	44
P02769	Albumin	ALB	E	406	0.950186	4.73534e-60	206.97	173.78	-0.94483					MBR	MBR	MBR	MS/MS					67338000	53033000	61069000	49023000	48
P02769	Albumin	ALB	D	535	0.853029	0.000396072	63.302	52.954	0.88715						MS/MS		MS/MS						2116000000		1769100000	7
P02769	Albumin	ALB	E	564	0.989978	8.96667e-09	111.52	91.318	-1.159								MS/MS								22018000	42
P02769	Albumin	ALB	E	565	0.998869	1.70598e-11	117.1	86.678	-0.33567					MS/MS	MS/MS	MS/MS	MS/MS					23903000	32996000	36998000	36315000	43
P02769	Albumin	ALB	E	572	1	5.35716e-21	139.61	137.73	1.4938					MS/MS	MS/MS	MS/MS	MS/MS					1809700000	16735000	1721300000	199710000	53
P02769	Albumin	ALB	D	579	1	5.47178e-52	180.31	146.42	-1.9598					MS/MS	MS/MS	MS/MS	MS/MS					1919800000	2189500000	2637500000	1892200000	16

## Sheet: Evidence
Leading razor protein	Protein names	Gene names	Modified sequence	Modifications	Intensity	PEP	Score	Delta score	Mass Error [ppm]	Oxidation (M)	Oxidation (NQ)	Hydroxamic acid (DE)	Acetyl (Protein N-term)	Hydroxamic acid (DEM)	Hydroxamic acid (DEM) Probabilities	Deamidation (NQ)	Deamidation (NQ) Probabilities	Ox (MNQ)	Ox (MNQ) Probabilities	Raw file	Experiment	Type	MS/MS m/z	Charge	m/z	Mass	Uncalibrated Mass Error [ppm]	id
P02769	Albumin	ALB	_AEFVEVTK_	Unmodified	119480000000	1.1636e-05	97.635	85.576	-0.82999				0	0		0		0		20201202_EXPL7_LC6_SCL-IAH_BSA_C_C_100_01b	Ctrl_01	MULTI-MSMS	461.747	2	461.748	921.481	-1.6786	0
P02769	Albumin	ALB	_AEFVEVTK_	Unmodified	1805100	0.00067363	68.371	65.762	0.18996				0	0		0		0		20201202_EXPL7_LC6_SCL-IAH_BSA_C_C_100_01b	Ctrl_01	MULTI-MSMS	461.747	2	461.748	921.481	-1.2629	1
P02769	Albumin	ALB	_AEFVEVTK_	Unmodified	1392300	0.00079413	66.299	64.696	-0.10599				0	0		0		0		20201202_EXPL7_LC6_SCL-IAH_BSA_C_C_100_01b	Ctrl_01	MULTI-MSMS	461.747	2	461.748	921.481	-1.7158	2
P02769	Albumin	ALB	_AEFVEVTK_	Unmodified	1162900	0.0012097	59.153	57.893	0.14693				0	0		0		0		20201202_EXPL7_LC6_SCL-IAH_BSA_C_C_100_01b	Ctrl_01	MULTI-MSMS	461.747	2	461.748	921.481	-1.556	3
P02769	Albumin	ALB	_AEFVEVTK_	Unmodified	0	0.00040802	61.691	59.082					0	0		0		0		20201202_EXPL7_LC6_SCL-IAH_BSA_C_C_100_01b	Ctrl_01	MSMS	461.747	2	461.748	921.481		4
P02769	Albumin	ALB	_AEFVEVTK_	Unmodified	0	8.7518e-05	70.816	66.977					0	0		0		0		20201202_EXPL7_LC6_SCL-IAH_BSA_C_C_100_01b	Ctrl_01	MSMS	461.747	2	461.748	921.481		5
P02769	Albumin	ALB	_AEFVEVTK_	Unmodified	0	0.0021823	48.091	44.495					0	0		0		0		20201202_EXPL7_LC6_SCL-IAH_BSA_C_C_100_01b	Ctrl_01	MSMS	461.747	2	461.748	921.481		6
P02769	Albumin	ALB	_AEFVEVTK_	Unmodified	0	0.0022134	47.853	46.371					0	0		0		0		20201202_EXPL7_LC6_SCL-IAH_BSA_C_C_100_01b	Ctrl_01	MSMS	461.747	2	461.748	921.481		7
P02769	Albumin	ALB	_AEFVEVTK_	Unmodified	0	0.00011148	66.299	62.46					0	0		0		0		20201202_EXPL7_LC6_SCL-IAH_BSA_C_C_100_01b	Ctrl_01	MSMS	461.747	2	461.748	921.481		8
P02769	Albumin	ALB	_AEFVEVTK_	Unmodified	0	0.00040802	61.691	58.532					0	0		0		0		20201202_EXPL7_LC6_SCL-IAH_BSA_C_C_100_01b	Ctrl_01	MSMS	461.747	2	461.748	921.481		9
P02769	Albumin	ALB	_AEFVEVTK_	Unmodified	0	0.0014432	53.756	53.126					0	0		0		0		20201202_EXPL7_LC6_SCL-IAH_BSA_C_C_100_01b	Ctrl_01	MSMS	461.748	2	461.748	921.481		10
P02769	Albumin	ALB	_AEFVEVTK_	Unmodified	0	0.00040802	61.691	56.784					0	0		0		0		20201202_EXPL7_LC6_SCL-IAH_BSA_C_C_100_01b	Ctrl_01	MSMS	461.747	2	461.748	921.481		11
P02769	Albumin	ALB	_AEFVEVTK_	Unmodified	0	0.0012727	55.064	54.067					0	0		0		0		20201202_EXPL7_LC6_SCL-IAH_BSA_C_C_100_01b	Ctrl_01	MSMS	461.748	2	461.748	921.481		12
P02769	Albumin	ALB	_AEFVEVTK_	Unmodified	0	0.00040802	61.691	60.209					0	0		0		0		20201202_EXPL7_LC6_SCL-IAH_BSA_C_C_100_01b	Ctrl_01	MSMS	461.748	2	461.748	921.481		13
P02769	Albumin	ALB	_AEFVEVTK_	Unmodified	0	0.00040802	61.691	58.41					0	0		0		0		20201202_EXPL7_LC6_SCL-IAH_BSA_C_C_100_01b	Ctrl_01	MSMS	461.747	2	461.748	921.481		14
P02769	Albumin	ALB	_AEFVEVTK_	Unmodified	0	0.0015303	53.089	52.688					0	0		0		0		20201202_EXPL7_LC6_SCL-IAH_BSA_C_C_100_01b	Ctrl_01	MSMS	461.747	2	461.748	921.481		15
P02769	Albumin	ALB	_AEFVEVTK_	Unmodified	0	0.00073918	59.153	57.893					0	0		0		0		20201202_EXPL7_LC6_SCL-IAH_BSA_C_C_100_01b	Ctrl_01	MSMS	461.747	2	461.748	921.481		16
P02769	Albumin	ALB	_AEFVEVTK_	Unmodified	0	0.0012727	55.064	55.064					0	0		0		0		20201202_EXPL7_LC6_SCL-IAH_BSA_C_C_100_01b	Ctrl_01	MSMS	461.747	2	461.748	921.481		17
P02769	Albumin	ALB	_AEFVEVTK_	Unmodified	0	0.00011148	66.299	64.696					0	0		0		0		20201202_EXPL7_LC6_SCL-IAH_BSA_C_C_100_01b	Ctrl_01	MSMS	461.747	2	461.748	921.481		18
P02769	Albumin	ALB	_AEFVEVTK_	Unmodified	0	8.7518e-05	70.816	69.213					0	0		0		0		20201202_EXPL7_LC6_SCL-IAH_BSA_C_C_100_01b	Ctrl_01	MSMS	461.747	2	461.748	921.481		19
P02769	Albumin	ALB	_AEFVEVTK_	Unmodified	0	0.00073918	59.153	57.55					0	0		0		0		20201202_EXPL7_LC6_SCL-IAH_BSA_C_C_100_01b	Ctrl_01	MSMS	461.747	2	461.748	921.481		20
P02769	Albumin	ALB	_AEFVEVTK_	Unmodified	0	0.0014432	53.756	50.475					0	0		0		0		20201202_EXPL7_LC6_SCL-IAH_BSA_C_C_100_01b	Ctrl_01	MSMS	461.747	2	461.748	921.481		21
P02769	Albumin	ALB	_AEFVEVTK_	Unmodified	0	0.0015303	53.089	51.486					0	0		0		0		20201202_EXPL7_LC6_SCL-IAH_BSA_C_C_100_01b	Ctrl_01	MSMS	461.747	2	461.748	921.481		22
P02769	Albumin	ALB	_AEFVEVTK_	Unmodified	0	0.00073918	59.153	57.364					0	0		0		0		20201202_EXPL7_LC6_SCL-IAH_BSA_C_C_100_01b	Ctrl_01	MSMS	461.747	2	461.748	921.481		23
P02769	Albumin	ALB	_AEFVEVTK_	Unmodified	0	0.001031	56.916	53.757					0	0		0		0		20201202_EXPL7_LC6_SCL-IAH_BSA_C_C_100_01b	Ctrl_01	MSMS	461.746	2	461.748	921.481		24
P02769	Albumin	ALB	_AEFVEVTK_	Unmodified	0	0.0025827	45.022	42.413					0	0		0		0		20201202_EXPL7_LC6_SCL-IAH_BSA_C_C_100_01b	Ctrl_01	MSMS	461.747	2	461.748	921.481		25
P02769	Albumin	ALB	_AEFVEVTK_	Unmodified	0	0.0027637	43.635	42.032					0	0		0		0		20201202_EXPL7_LC6_SCL-IAH_BSA_C_C_100_01b	Ctrl_01	MSMS	461.747	2	461.748	921.481		26
P02769	Albumin	ALB	_AEFVEVTK_	Unmodified	0	0.037368	22.686	16.944					0	0		0		0		20201202_EXPL7_LC6_SCL-IAH_BSA_C_C_100_01b	Ctrl_01	MSMS	461.747	2	461.748	921.481		27
P02769	Albumin	ALB	_AEFVEVTK_	Unmodified	0	0.014965	34.803	33.2					0	0		0		0		20201202_EXPL7_LC6_SCL-IAH_BSA_C_C_100_01b	Ctrl_01	MSMS	461.748	2	461.748	921.481		28
P02769	Albumin	ALB	_AEFVEVTK_	Unmodified	0	0.011966	36.424	36.424					0	0		0		0		20201202_EXPL7_LC6_SCL-IAH_BSA_C_C_100_01b	Ctrl_01	MSMS	461.748	2	461.748	921.481		29
P02769	Albumin	ALB	_AEFVEVTK_	Unmodified	0	0.017635	33.359	31.756					0	0		0		0		20201202_EXPL7_LC6_SCL-IAH_BSA_C_C_100_01b	Ctrl_01	MSMS	461.748	2	461.748	921.481		30
P02769	Albumin	ALB	_AEFVEVTK_	Unmodified	0	0.026068	28.797	27.145					0	0		0		0		20201202_EXPL7_LC6_SCL-IAH_BSA_C_C_100_01b	Ctrl_01	MSMS	461.748	2	461.748	921.481		31
P02769	Albumin	ALB	_AEFVEVTK_	Unmodified	106780000000	3.4986e-07	109.71	100.3	-0.27263				0	0		0		0		20201202_EXPL7_LC6_SCL-IAH_BSA_C_C_100_02b	Ctrl_02	MULTI-MSMS	461.747	2	461.748	921.481	-1.3214	32
P02769	Albumin	ALB	_AEFVEVTK_	Unmodified	1534600	0.00021704	76.221	74.619	0.31566				0	0		0		0		20201202_EXPL7_LC6_SCL-IAH_BSA_C_C_100_02b	Ctrl_02	MULTI-MSMS	461.746	2	461.748	921.481	-1.4555	33
P02769	Albumin	ALB	_AEFVEVTK_	Unmodified	1867500	0.00079413	66.299	64.696	0.26977				0	0		0		0		20201202_EXPL7_LC6_SCL-IAH_BSA_C_C_100_02b	Ctrl_02	MULTI-MSMS	461.747	2	461.748	921.481	-1.4553	34
P02769	Albumin	ALB	_AEFVEVTK_	Unmodified	0	5.8842e-05	76.221	73.383					0	0		0		0		20201202_EXPL7_LC6_SCL-IAH_BSA_C_C_100_02b	Ctrl_02	MSMS	461.747	2	461.748	921.481		35
P02769	Albumin	ALB	_AEFVEVTK_	Unmodified	0	0.00073918	59.153	55.799					0	0		0		0		20201202_EXPL7_LC6_SCL-IAH_BSA_C_C_100_02b	Ctrl_02	MSMS	461.746	2	461.748	921.481		36
P02769	Albumin	ALB	_AEFVEVTK_	Unmodified	0	0.00010049	68.371	66.768					0	0		0		0		20201202_EXPL7_LC6_SCL-IAH_BSA_C_C_100_02b	Ctrl_02	MSMS	461.747	2	461.748	921.481		37
P02769	Albumin	ALB	_AEFVEVTK_	Unmodified	0	4.8809e-05	78.113	75.954					0	0		0		0		20201202_EXPL7_LC6_SCL-IAH_BSA_C_C_100_02b	Ctrl_02	MSMS	461.747	2	461.748	921.481		38
P02769	Albumin	ALB	_AEFVEVTK_	Unmodified	0	0.00010049	68.371	64.532					0	0		0		0		20201202_EXPL7_LC6_SCL-IAH_BSA_C_C_100_02b	Ctrl_02	MSMS	461.747	2	461.748	921.481		39
P02769	Albumin	ALB	_AEFVEVTK_	Unmodified	0	0.00040802	61.691	58.532					0	0		0		0		20201202_EXPL7_LC6_SCL-IAH_BSA_C_C_100_02b	Ctrl_02	MSMS	461.748	2	461.748	921.481		40
P02769	Albumin	ALB	_AEFVEVTK_	Unmodified	0	0.0012727	55.064	54.433					0	0		0		0		20201202_EXPL7_LC6_SCL-IAH_BSA_C_C_100_02b	Ctrl_02	MSMS	461.747	2	461.748	921.481		41
P02769	Albumin	ALB	_AEFVEVTK_	Unmodified	0	0.00010049	68.371	65.532					0	0		0		0		20201202_EXPL7_LC6_SCL-IAH_BSA_C_C_100_02b	Ctrl_02	MSMS	461.747	2	461.748	921.481		42
P02769	Albumin	ALB	_AEFVEVTK_	Unmodified	0	8.7518e-05	70.816	69.028					0	0		0		0		20201202_EXPL7_LC6_SCL-IAH_BSA_C_C_100_02b	Ctrl_02	MSMS	461.747	2	461.748	921.481		43
P02769	Albumin	ALB	_AEFVEVTK_	Unmodified	0	0.001031	56.916	55.434					0	0		0		0		20201202_EXPL7_LC6_SCL-IAH_BSA_C_C_100_02b	Ctrl_02	MSMS	461.747	2	461.748	921.481		44
P02769	Albumin	ALB	_AEFVEVTK_	Unmodified	0	0.00011148	66.299	65.668					0	0		0		0		20201202_EXPL7_LC6_SCL-IAH_BSA_C_C_100_02b	Ctrl_02	MSMS	461.747	2	461.748	921.481		45
P02769	Albumin	ALB	_AEFVEVTK_	Unmodified	0	0.00010049	68.371	66.212					0	0		0		0		20201202_EXPL7_LC6_SCL-IAH_BSA_C_C_100_02b	Ctrl_02	MSMS	461.747	2	461.748	921.481		46
P02769	Albumin	ALB	_AEFVEVTK_	Unmodified	0	0.0018716	50.473	47.314					0	0		0		0		20201202_EXPL7_LC6_SCL-IAH_BSA_C_C_100_02b	Ctrl_02	MSMS	461.748	2	461.748	921.481		47
P02769	Albumin	ALB	_AEFVEVTK_	Unmodified	0	0.00040802	61.691	59.324					0	0		0		0		20201202_EXPL7_LC6_SCL-IAH_BSA_C_C_100_02b	Ctrl_02	MSMS	461.748	2	461.748	921.481		48
P02769	Albumin	ALB	_AEFVEVTK_	Unmodified	0	0.0014432	53.756	52.496					0	0		0		0		20201202_EXPL7_LC6_SCL-IAH_BSA_C_C_100_02b	Ctrl_02	MSMS	461.747	2	461.748	921.481		49
P02769	Albumin	ALB	_AEFVEVTK_	Unmodified	0	0.00010049	68.371	66.212					0	0		0		0		20201202_EXPL7_LC6_SCL-IAH_BSA_C_C_100_02b	Ctrl_02	MSMS	461.747	2	461.748	921.481		50
P02769	Albumin	ALB	_AEFVEVTK_	Unmodified	0	0.00010049	68.371	65.211					0	0		0		0		20201202_EXPL7_LC6_SCL-IAH_BSA_C_C_100_02b	Ctrl_02	MSMS	461.747	2	461.748	921.481		51
P02769	Albumin	ALB	_AEFVEVTK_	Unmodified	0	0.0014432	53.756	48.849					0	0		0		0		20201202_EXPL7_LC6_SCL-IAH_BSA_C_C_100_02b	Ctrl_02	MSMS	461.746	2	461.748	921.481		52
P02769	Albumin	ALB	_AEFVEVTK_	Unmodified	0	0.0014432	53.756	50.597					0	0		0		0		20201202_EXPL7_LC6_SCL-IAH_BSA_C_C_100_02b	Ctrl_02	MSMS	461.747	2	461.748	921.481		53
P02769	Albumin	ALB	_AEFVEVTK_	Unmodified	0	0.00040802	61.691	56.784					0	0		0		0		20201202_EXPL7_LC6_SCL-IAH_BSA_C_C_100_02b	Ctrl_02	MSMS	461.747	2	461.748	921.481		54
P02769	Albumin	ALB	_AEFVEVTK_	Unmodified	0	0.0001308	63.816	62.213					0	0		0		0		20201202_EXPL7_LC6_SCL-IAH_BSA_C_C_100_02b	Ctrl_02	MSMS	461.747	2	461.748	921.481		55
P02769	Albumin	ALB	_AEFVEVTK_	Unmodified	0	0.0001199	64.711	62.552					0	0		0		0		20201202_EXPL7_LC6_SCL-IAH_BSA_C_C_100_02b	Ctrl_02	MSMS	461.747	2	461.748	921.481		56
P02769	Albumin	ALB	_AEFVEVTK_	Unmodified	0	0.0011625	55.908	52.749					0	0		0		0		20201202_EXPL7_LC6_SCL-IAH_BSA_C_C_100_02b	Ctrl_02	MSMS	461.747	2	461.748	921.481		57
P02769	Albumin	ALB	_AEFVEVTK_	Unmodified	0	0.00040802	61.691	60.431					0	0		0		0		20201202_EXPL7_LC6_SCL-IAH_BSA_C_C_100_02b	Ctrl_02	MSMS	461.747	2	461.748	921.481		58
P02769	Albumin	ALB	_AEFVEVTK_	Unmodified	0	0.0014432	53.756	52.965					0	0		0		0		20201202_EXPL7_LC6_SCL-IAH_BSA_C_C_100_02b	Ctrl_02	MSMS	461.747	2	461.748	921.481		59
P02769	Albumin	ALB	_AEFVEVTK_	Unmodified	0	0.00010049	68.371	66.768					0	0		0		0		20201202_EXPL7_LC6_SCL-IAH_BSA_C_C_100_02b	Ctrl_02	MSMS	461.747	2	461.748	921.481		60
P02769	Albumin	ALB	_AEFVEVTK_	Unmodified	0	0.00073918	59.153	57.893					0	0		0		0		20201202_EXPL7_LC6_SCL-IAH_BSA_C_C_100_02b	Ctrl_02	MSMS	461.747	2	461.748	921.481		61
P02769	Albumin	ALB	_AEFVEVTK_	Unmodified	0	0.00012111	64.485	61.876					0	0		0		0		20201202_EXPL7_LC6_SCL-IAH_BSA_C_C_100_02b	Ctrl_02	MSMS	461.747	2	461.748	921.481		62
P02769	Albumin	ALB	_AEFVEVTK_	Unmodified	0	0.00040802	61.691	60.088					0	0		0		0		20201202_EXPL7_LC6_SCL-IAH_BSA_C_C_100_02b	Ctrl_02	MSMS	461.747	2	461.748	921.481		63
P02769	Albumin	ALB	_AEFVEVTK_	Unmodified	0	0.001031	56.916	55.313					0	0		0		0		20201202_EXPL7_LC6_SCL-IAH_BSA_C_C_100_02b	Ctrl_02	MSMS	461.747	2	461.748	921.481		64
P02769	Albumin	ALB	_AEFVEVTK_	Unmodified	0	0.00040802	61.691	60.088					0	0		0		0		20201202_EXPL7_LC6_SCL-IAH_BSA_C_C_100_02b	Ctrl_02	MSMS	461.747	2	461.748	921.481		65
P02769	Albumin	ALB	_AEFVEVTK_	Unmodified	0	0.00073918	59.153	57.55					0	0		0		0		20201202_EXPL7_LC6_SCL-IAH_BSA_C_C_100_02b	Ctrl_02	MSMS	461.747	2	461.748	921.481		66
P02769	Albumin	ALB	_AEFVEVTK_	Unmodified	0	0.0022134	47.853	46.593					0	0		0		0		20201202_EXPL7_LC6_SCL-IAH_BSA_C_C_100_02b	Ctrl_02	MSMS	461.747	2	461.748	921.481		67
P02769	Albumin	ALB	_AEFVEVTK_	Unmodified	0	0.010265	37.344	37.344					0	0		0		0		20201202_EXPL7_LC6_SCL-IAH_BSA_C_C_100_02b	Ctrl_02	MSMS	461.748	2	461.748	921.481		68
P02769	Albumin	ALB	_AEFVEVTK_	Unmodified	0	0.017635	33.359	32.362					0	0		0		0		20201202_EXPL7_LC6_SCL-IAH_BSA_C_C_100_02b	Ctrl_02	MSMS	461.748	2	461.748	921.481		69
P02769	Albumin	ALB	_AEFVEVTK_	Unmodified	122810000000	5.2255e-07	102.62	93.834	-0.63591				0	0		0		0		20201202_EXPL7_LC6_SCL-IAH_BSA_C_C_100_03b	Ctrl_03	MULTI-MSMS	461.748	2	461.748	921.481	-1.2835	70
P02769	Albumin	ALB	_AEFVEVTK_	Unmodified	1616100	0.00031923	74.464	72.999	0.9947				0	0		0		0		20201202_EXPL7_LC6_SCL-IAH_BSA_C_C_100_03b	Ctrl_03	MULTI-MSMS	461.747	2	461.748	921.481	-0.55665	71
P02769	Albumin	ALB	_AEFVEVTK_	Unmodified	1415700	0.0010621	61.691	59.082	0.67398				0	0		0		0		20201202_EXPL7_LC6_SCL-IAH_BSA_C_C_100_03b	Ctrl_03	MULTI-MSMS	461.748	2	461.748	921.481	-1.0577	72
P02769	Albumin	ALB	_AEFVEVTK_	Unmodified	1587600	0.00088644	64.711	62.556	0.41489				0	0		0		0		20201202_EXPL7_LC6_SCL-IAH_BSA_C_C_100_03b	Ctrl_03	MULTI-MSMS	461.747	2	461.748	921.481	-1.3168	73
P02769	Albumin	ALB	_AEFVEVTK_	Unmodified	0	4.8809e-05	78.113	76.51					0	0		0		0		20201202_EXPL7_LC6_SCL-IAH_BSA_C_C_100_03b	Ctrl_03	MSMS	461.748	2	461.748	921.481		74
P02769	Albumin	ALB	_AEFVEVTK_	Unmodified	0	0.00011148	66.299	63.69					0	0		0		0		20201202_EXPL7_LC6_SCL-IAH_BSA_C_C_100_03b	Ctrl_03	MSMS	461.748	2	461.748	921.481		75
P02769	Albumin	ALB	_AEFVEVTK_	Unmodified	0	0.00073918	59.153	54.953					0	0		0		0		20201202_EXPL7_LC6_SCL-IAH_BSA_C_C_100_03b	Ctrl_03	MSMS	461.747	2	461.748	921.481		76
P02769	Albumin	ALB	_AEFVEVTK_	Unmodified	0	0.00010507	67.507	62.6					0	0		0		0		20201202_EXPL7_LC6_SCL-IAH_BSA_C_C_100_03b	Ctrl_03	MSMS	461.748	2	461.748	921.481		77
P02769	Albumin	ALB	_AEFVEVTK_	Unmodified	0	0.00010049	68.371	66.393					0	0		0		0		20201202_EXPL7_LC6_SCL-IAH_BSA_C_C_100_03b	Ctrl_03	MSMS	461.747	2	461.748	921.481		78
P02769	Albumin	ALB	_AEFVEVTK_	Unmodified	0	0.00010049	68.371	65.762					0	0		0		0		20201202_EXPL7_LC6_SCL-IAH_BSA_C_C_100_03b	Ctrl_03	MSMS	461.747	2	461.748	921.481		79
P02769	Albumin	ALB	_AEFVEVTK_	Unmodified	0	0.0001308	63.816	62.819					0	0		0		0		20201202_EXPL7_LC6_SCL-IAH_BSA_C_C_100_03b	Ctrl_03	MSMS	461.747	2	461.748	921.481		80
P02769	Albumin	ALB	_AEFVEVTK_	Unmodified	0	0.00092767	57.708	54.87					0	0		0		0		20201202_EXPL7_LC6_SCL-IAH_BSA_C_C_100_03b	Ctrl_03	MSMS	461.747	2	461.748	921.481		81
P02769	Albumin	ALB	_AEFVEVTK_	Unmodified	0	0.00073918	59.153	57.175					0	0		0		0		20201202_EXPL7_LC6_SCL-IAH_BSA_C_C_100_03b	Ctrl_03	MSMS	461.747	2	461.748	921.481		82
P02769	Albumin	ALB	_AEFVEVTK_	Unmodified	0	0.00011148	66.299	64.696					0	0		0		0		20201202_EXPL7_LC6_SCL-IAH_BSA_C_C_100_03b	Ctrl_03	MSMS	461.747	2	461.748	921.481		83
P02769	Albumin	ALB	_AEFVEVTK_	Unmodified	0	0.0001308	63.816	60.657					0	0		0		0		20201202_EXPL7_LC6_SCL-IAH_BSA_C_C_100_03b	Ctrl_03	MSMS	461.747	2	461.748	921.481		84
P02769	Albumin	ALB	_AEFVEVTK_	Unmodified	0	0.00040802	61.691	60.088					0	0		0		0		20201202_EXPL7_LC6_SCL-IAH_BSA_C_C_100_03b	Ctrl_03	MSMS	461.747	2	461.748	921.481		85
P02769	Albumin	ALB	_AEFVEVTK_	Unmodified	0	0.00010049	68.371	61.635					0	0		0		0		20201202_EXPL7_LC6_SCL-IAH_BSA_C_C_100_03b	Ctrl_03	MSMS	461.747	2	461.748	921.481		86
P02769	Albumin	ALB	_AEFVEVTK_	Unmodified	0	0.00040802	61.691	60.088					0	0		0		0		20201202_EXPL7_LC6_SCL-IAH_BSA_C_C_100_03b	Ctrl_03	MSMS	461.747	2	461.748	921.481		87
P02769	Albumin	ALB	_AEFVEVTK_	Unmodified	0	0.0015303	53.089	51.829					0	0		0		0		20201202_EXPL7_LC6_SCL-IAH_BSA_C_C_100_03b	Ctrl_03	MSMS	461.747	2	461.748	921.481		88
P02769	Albumin	ALB	_AEFVEVTK_	Unmodified	0	0.0025827	45.022	43.762					0	0		0		0		20201202_EXPL7_LC6_SCL-IAH_BSA_C_C_100_03b	Ctrl_03	MSMS	461.746	2	461.748	921.481		89
P02769	Albumin	ALB	_AEFVEVTK_	Unmodified	0	0.0012727	55.064	53.006					0	0		0		0		20201202_EXPL7_LC6_SCL-IAH_BSA_C_C_100_03b	Ctrl_03	MSMS	461.747	2	461.748	921.481		90
P02769	Albumin	ALB	_AEFVEVTK_	Unmodified	0	0.0021823	48.091	46.488					0	0		0		0		20201202_EXPL7_LC6_SCL-IAH_BSA_C_C_100_03b	Ctrl_03	MSMS	461.747	2	461.748	921.481		91
P02769	Albumin	ALB	_AEFVEVTK_	Unmodified	0	0.0025827	45.022	44.025					0	0		0		0		20201202_EXPL7_LC6_SCL-IAH_BSA_C_C_100_03b	Ctrl_03	MSMS	461.747	2	461.748	921.481		92
P02769	Albumin	ALB	_AEFVEVTK_	Unmodified	0	0.0026746	44.318	43.526					0	0		0		0		20201202_EXPL7_LC6_SCL-IAH_BSA_C_C_100_03b	Ctrl_03	MSMS	461.747	2	461.748	921.481		93
P02769	Albumin	ALB	_AEFVEVTK_	Unmodified	0	0.0098737	37.556	33.717					0	0		0		0		20201202_EXPL7_LC6_SCL-IAH_BSA_C_C_100_03b	Ctrl_03	MSMS	461.747	2	461.748	921.481		94
P02769	Albumin	ALB	_AEFVEVTK_	Unmodified	0	0.0022134	47.853	41.13					0	0		0		0		20201202_EXPL7_LC6_SCL-IAH_BSA_C_C_100_03b	Ctrl_03	MSMS	461.746	2	461.748	921.481		95
P02769	Albumin	ALB	_AEFVEVTK_	Unmodified	0	0.0026746	44.318	42.715					0	0		0		0		20201202_EXPL7_LC6_SCL-IAH_BSA_C_C_100_03b	Ctrl_03	MSMS	461.746	2	461.748	921.481		96
P02769	Albumin	ALB	_AEFVEVTK_	Unmodified	0	0.0021823	48.091	42.349					0	0		0		0		20201202_EXPL7_LC6_SCL-IAH_BSA_C_C_100_03b	Ctrl_03	MSMS	461.747	2	461.748	921.481		97
P02769	Albumin	ALB	_AEFVEVTK_	Unmodified	0	0.013599	35.541	34.544					0	0		0		0		20201202_EXPL7_LC6_SCL-IAH_BSA_C_C_100_03b	Ctrl_03	MSMS	461.747	2	461.748	921.481		98
P02769	Albumin	ALB	_AEFVEVTK_	Unmodified	0	0.0012727	55.064	47.941					0	0		0		0		20201202_EXPL7_LC6_SCL-IAH_BSA_C_C_100_03b	Ctrl_03	MSMS	461.748	2	461.748	921.481		99
P02769	Albumin	ALB	_AEFVEVTK_	Unmodified	0	0.002811	43.272	36.149					0	0		0		0		20201202_EXPL7_LC6_SCL-IAH_BSA_C_C_100_03b	Ctrl_03	MSMS	461.747	2	461.748	921.481		100
P02769	Albumin	ALB	_AEFVEVTK_	Unmodified	0	0.013468	35.612	26.218					0	0		0		0		20201202_EXPL7_LC6_SCL-IAH_BSA_C_C_100_03b	Ctrl_03	MSMS	461.746	2	461.748	921.481		101
P02769	Albumin	ALB	_AEFVEVTK_	Unmodified	0	0.03801	22.339	22.339					0	0		0		0		20201202_EXPL7_LC6_SCL-IAH_BSA_C_C_100_03b	Ctrl_03	MSMS	461.748	2	461.748	921.481		102
P02769	Albumin	ALB	_AEFVEVTK_	Unmodified	0	0.011966	36.424	35.922					0	0		0		0		20201202_EXPL7_LC6_SCL-IAH_BSA_C_C_100_03b	Ctrl_03	MSMS	461.748	2	461.748	921.481		103
P02769	Albumin	ALB	_AEFVEVTK_	Unmodified	103670000000	3.5561e-07	109.48	99.693	-0.83891				0	0		0		0		20201202_EXPL7_LC6_SCL-IAH_BSA_C_C_100_04b	Ctrl_04	MULTI-MSMS	461.747	2	461.748	921.481	-1.8886	104
P02769	Albumin	ALB	_AEFVEVTK_	Unmodified	1715400	0.00067363	68.371	66.768	0.19899				0	0		0		0		20201202_EXPL7_LC6_SCL-IAH_BSA_C_C_100_04b	Ctrl_04	MULTI-MSMS	461.747	2	461.748	921.481	-0.94321	105
P02769	Albumin	ALB	_AEFVEVTK_	Unmodified	2030600	0.00037109	73.573	70.964	0.43024				0	0		0		0		20201202_EXPL7_LC6_SCL-IAH_BSA_C_C_100_04b	Ctrl_04	MULTI-MSMS	461.748	2	461.748	921.481	-1.3073	106
P02769	Albumin	ALB	_AEFVEVTK_	Unmodified	1904900	0.00079413	66.299	61.657	-0.17494				0	0		0		0		20201202_EXPL7_LC6_SCL-IAH_BSA_C_C_100_04b	Ctrl_04	MULTI-MSMS	461.747	2	461.748	921.481	-2.0269	107
P02769	Albumin	ALB	_AEFVEVTK_	Unmodified	1586400	0.00093851	63.816	62.028	0.10186				0	0		0		0		20201202_EXPL7_LC6_SCL-IAH_BSA_C_C_100_04b	Ctrl_04	MULTI-MSMS	461.747	2	461.748	921.481	-1.8917	108
P02769	Albumin	ALB	_AEFVEVTK_	Unmodified	1159900	0.0013398	56.916	55.313	0.37039				0	0		0		0		20201202_EXPL7_LC6_SCL-IAH_BSA_C_C_100_04b	Ctrl_04	MULTI-MSMS	461.748	2	461.748	921.481	-0.74029	109
P02769	Albumin	ALB	_AEFVEVTK_	Unmodified	0	0.001031	56.916	53.077					0	0		0		0		20201202_EXPL7_LC6_SCL-IAH_BSA_C_C_100_04b	Ctrl_04	MSMS	461.747	2	461.748	921.481		110
P02769	Albumin	ALB	_AEFVEVTK_	Unmodified	0	0.001031	56.916	54.307					0	0		0		0		20201202_EXPL7_LC6_SCL-IAH_BSA_C_C_100_04b	Ctrl_04	MSMS	461.747	2	461.748	921.481		111
P02769	Albumin	ALB	_AEFVEVTK_	Unmodified	0	0.0014432	53.756	49.554					0	0		0		0		20201202_EXPL7_LC6_SCL-IAH_BSA_C_C_100_04b	Ctrl_04	MSMS	461.748	2	461.748	921.481		112
P02769	Albumin	ALB	_AEFVEVTK_	Unmodified	0	0.0014432	53.756	49.917					0	0		0		0		20201202_EXPL7_LC6_SCL-IAH_BSA_C_C_100_04b	Ctrl_04	MSMS	461.747	2	461.748	921.481		113
P02769	Albumin	ALB	_AEFVEVTK_	Unmodified	0	0.00012111	64.485	61.876					0	0		0		0		20201202_EXPL7_LC6_SCL-IAH_BSA_C_C_100_04b	Ctrl_04	MSMS	461.748	2	461.748	921.481		114
P02769	Albumin	ALB	_AEFVEVTK_	Unmodified	0	0.00073918	59.153	54.953					0	0		0		0		20201202_EXPL7_LC6_SCL-IAH_BSA_C_C_100_04b	Ctrl_04	MSMS	461.747	2	461.748	921.481		115
P02769	Albumin	ALB	_AEFVEVTK_	Unmodified	0	0.0001308	63.816	59.977					0	0		0		0		20201202_EXPL7_LC6_SCL-IAH_BSA_C_C_100_04b	Ctrl_04	MSMS	461.748	2	461.748	921.481		116
P02769	Albumin	ALB	_AEFVEVTK_	Unmodified	0	5.8842e-05	76.221	72.383					0	0		0		0		20201202_EXPL7_LC6_SCL-IAH_BSA_C_C_100_04b	Ctrl_04	MSMS	461.747	2	461.748	921.481		117
P02769	Albumin	ALB	_AEFVEVTK_	Unmodified	0	0.00073918	59.153	55.556					0	0		0		0		20201202_EXPL7_LC6_SCL-IAH_BSA_C_C_100_04b	Ctrl_04	MSMS	461.747	2	461.748	921.481		118
P02769	Albumin	ALB	_AEFVEVTK_	Unmodified	0	0.00073918	59.153	55.994					0	0		0		0		20201202_EXPL7_LC6_SCL-IAH_BSA_C_C_100_04b	Ctrl_04	MSMS	461.748	2	461.748	921.481		119
P02769	Albumin	ALB	_AEFVEVTK_	Unmodified	0	0.00011148	66.299	60.557					0	0		0		0		20201202_EXPL7_LC6_SCL-IAH_BSA_C_C_100_04b	Ctrl_04	MSMS	461.747	2	461.748	921.481		120
P02769	Albumin	ALB	_AEFVEVTK_	Unmodified	0	5.8842e-05	76.221	74.433					0	0		0		0		20201202_EXPL7_LC6_SCL-IAH_BSA_C_C_100_04b	Ctrl_04	MSMS	461.747	2	461.748	921.481		121
P02769	Albumin	ALB	_AEFVEVTK_	Unmodified	0	0.00011148	66.299	65.668					0	0		0		0		20201202_EXPL7_LC6_SCL-IAH_BSA_C_C_100_04b	Ctrl_04	MSMS	461.747	2	461.748	921.481		122
P02769	Albumin	ALB	_AEFVEVTK_	Unmodified	0	0.00073918	59.153	57.893					0	0		0		0		20201202_EXPL7_LC6_SCL-IAH_BSA_C_C_100_04b	Ctrl_04	MSMS	461.747	2	461.748	921.481		123
P02769	Albumin	ALB	_AEFVEVTK_	Unmodified	0	0.00010049	68.371	64.171					0	0		0		0		20201202_EXPL7_LC6_SCL-IAH_BSA_C_C_100_04b	Ctrl_04	MSMS	461.747	2	461.748	921.481		124
P02769	Albumin	ALB	_AEFVEVTK_	Unmodified	0	0.00040802	61.691	58.095					0	0		0		0		20201202_EXPL7_LC6_SCL-IAH_BSA_C_C_100_04b	Ctrl_04	MSMS	461.747	2	461.748	921.481		125
P02769	Albumin	ALB	_AEFVEVTK_	Unmodified	0	0.00040802	61.691	60.694					0	0		0		0		20201202_EXPL7_LC6_SCL-IAH_BSA_C_C_100_04b	Ctrl_04	MSMS	461.747	2	461.748	921.481		126
P02769	Albumin	ALB	_AEFVEVTK_	Unmodified	0	0.00073918	59.153	56.158					0	0		0		0		20201202_EXPL7_LC6_SCL-IAH_BSA_C_C_100_04b	Ctrl_04	MSMS	461.747	2	461.748	921.481		127
P02769	Albumin	ALB	_AEFVEVTK_	Unmodified	0	0.001031	56.916	55.919					0	0		0		0		20201202_EXPL7_LC6_SCL-IAH_BSA_C_C_100_04b	Ctrl_04	MSMS	461.747	2	461.748	921.481		128
P02769	Albumin	ALB	_AEFVEVTK_	Unmodified	0	0.0014432	53.756	51.779					0	0		0		0		20201202_EXPL7_LC6_SCL-IAH_BSA_C_C_100_04b	Ctrl_04	MSMS	461.747	2	461.748	921.481		129
P02769	Albumin	ALB	_AEFVEVTK_	Unmodified	0	6.8163e-05	74.464	70.262					0	0		0		0		20201202_EXPL7_LC6_SCL-IAH_BSA_C_C_100_04b	Ctrl_04	MSMS	461.747	2	461.748	921.481		130
P02769	Albumin	ALB	_AEFVEVTK_	Unmodified	0	0.001031	56.916	54.757					0	0		0		0		20201202_EXPL7_LC6_SCL-IAH_BSA_C_C_100_04b	Ctrl_04	MSMS	461.747	2	461.748	921.481		131
P02769	Albumin	ALB	_AEFVEVTK_	Unmodified	0	0.0001199	64.711	64.311					0	0		0		0		20201202_EXPL7_LC6_SCL-IAH_BSA_C_C_100_04b	Ctrl_04	MSMS	461.747	2	461.748	921.481		132
P02769	Albumin	ALB	_AEFVEVTK_	Unmodified	0	0.002455	46.001	45.474					0	0		0		0		20201202_EXPL7_LC6_SCL-IAH_BSA_C_C_100_04b	Ctrl_04	MSMS	461.747	2	461.748	921.481		133
P02769	Albumin	ALB	_AEFVEVTK_	Unmodified	0	0.00073918	59.153	57.55					0	0		0		0		20201202_EXPL7_LC6_SCL-IAH_BSA_C_C_100_04b	Ctrl_04	MSMS	461.747	2	461.748	921.481		134
P02769	Albumin	ALB	_AEFVEVTK_	Unmodified	0	5.8842e-05	76.221	74.244					0	0		0		0		20201202_EXPL7_LC6_SCL-IAH_BSA_C_C_100_04b	Ctrl_04	MSMS	461.747	2	461.748	921.481		135
P02769	Albumin	ALB	_AEFVEVTK_	Unmodified	0	4.2867e-06	86.67	83.511					0	0		0		0		20201202_EXPL7_LC6_SCL-IAH_BSA_C_C_100_04b	Ctrl_04	MSMS	461.747	2	461.748	921.481		136
P02769	Albumin	ALB	_AEFVEVTK_	Unmodified	0	0.0014432	53.756	52.274					0	0		0		0		20201202_EXPL7_LC6_SCL-IAH_BSA_C_C_100_04b	Ctrl_04	MSMS	461.747	2	461.748	921.481		137
P02769	Albumin	ALB	_AEFVEVTK_	Unmodified	0	0.0021823	48.091	41.473					0	0		0		0		20201202_EXPL7_LC6_SCL-IAH_BSA_C_C_100_04b	Ctrl_04	MSMS	461.747	2	461.748	921.481		138
P02769	Albumin	ALB	_AEFVEVTK_	Unmodified	0	0.001031	56.916	53.368					0	0		0		0		20201202_EXPL7_LC6_SCL-IAH_BSA_C_C_100_04b	Ctrl_04	MSMS	461.747	2	461.748	921.481		139
P02769	Albumin	ALB	_AEFVEVTK_	Unmodified	0	0.00073918	59.153	56.994					0	0		0		0		20201202_EXPL7_LC6_SCL-IAH_BSA_C_C_100_04b	Ctrl_04	MSMS	461.747	2	461.748	921.481		140
P02769	Albumin	ALB	_AEFVEVTK_	Unmodified	0	0.00040802	61.691	59.532					0	0		0		0		20201202_EXPL7_LC6_SCL-IAH_BSA_C_C_100_04b	Ctrl_04	MSMS	461.747	2	461.748	921.481		141
P02769	Albumin	ALB	_AEFVEVTK_	Unmodified	0	0.00073918	59.153	57.893					0	0		0		0		20201202_EXPL7_LC6_SCL-IAH_BSA_C_C_100_04b	Ctrl_04	MSMS	461.747	2	461.748	921.481		142
P02769	Albumin	ALB	_AEFVEVTK_	Unmodified	0	8.7518e-05	70.816	67.406					0	0		0		0		20201202_EXPL7_LC6_SCL-IAH_BSA_C_C_100_04b	Ctrl_04	MSMS	461.747	2	461.748	921.481		143
P02769	Albumin	ALB	_AEFVEVTK_	Unmodified	0	0.00010049	68.371	64.823					0	0		0		0		20201202_EXPL7_LC6_SCL-IAH_BSA_C_C_100_04b	Ctrl_04	MSMS	461.747	2	461.748	921.481		144
P02769	Albumin	ALB	_AEFVEVTK_	Unmodified	0	0.0022134	47.853	46.064					0	0		0		0		20201202_EXPL7_LC6_SCL-IAH_BSA_C_C_100_04b	Ctrl_04	MSMS	461.748	2	461.748	921.481		145
P02769	Albumin	ALB	_AEFVEVTK_	Unmodified	0	0.001031	56.916	56.413					0	0		0		0		20201202_EXPL7_LC6_SCL-IAH_BSA_C_C_100_04b	Ctrl_04	MSMS	461.747	2	461.748	921.481		146
P02769	Albumin	ALB	_AEFVEVTK_	Unmodified	0	0.0014432	53.756	52.759					0	0		0		0		20201202_EXPL7_LC6_SCL-IAH_BSA_C_C_100_04b	Ctrl_04	MSMS	461.747	2	461.748	921.481		147
P02769	Albumin	ALB	_AEFVEVTK_	Unmodified	0	0.0012727	55.064	51.225					0	0		0		0		20201202_EXPL7_LC6_SCL-IAH_BSA_C_C_100_04b	Ctrl_04	MSMS	461.747	2	461.748	921.481		148
P02769	Albumin	ALB	_AEFVEVTK_	Unmodified	0	8.7518e-05	70.816	66.977					0	0		0		0		20201202_EXPL7_LC6_SCL-IAH_BSA_C_C_100_04b	Ctrl_04	MSMS	461.747	2	461.748	921.481		149
P02769	Albumin	ALB	_AEFVEVTK_	Unmodified	0	0.00012111	64.485	63.019					0	0		0		0		20201202_EXPL7_LC6_SCL-IAH_BSA_C_C_100_04b	Ctrl_04	MSMS	461.746	2	461.748	921.481		150
P02769	Albumin	ALB	_AEFVEVTK_	Unmodified	0	0.0015303	53.089	49.93					0	0		0		0		20201202_EXPL7_LC6_SCL-IAH_BSA_C_C_100_04b	Ctrl_04	MSMS	461.747	2	461.748	921.481		151
P02769	Albumin	ALB	_AEFVEVTK_	Unmodified	0	0.013599	35.541	34.75					0	0		0		0		20201202_EXPL7_LC6_SCL-IAH_BSA_C_C_100_04b	Ctrl_04	MSMS	461.747	2	461.748	921.481		152
P02769	Albumin	ALB	_AEFVEVTK_	Unmodified	0	0.0015303	53.089	50.48					0	0		0		0		20201202_EXPL7_LC6_SCL-IAH_BSA_C_C_100_04b	Ctrl_04	MSMS	461.747	2	461.748	921.481		153
P02769	Albumin	ALB	_AEFVEVTK_	Unmodified	0	0.019743	32.218	26.476					0	0		0		0		20201202_EXPL7_LC6_SCL-IAH_BSA_C_C_100_04b	Ctrl_04	MSMS	461.747	2	461.748	921.481		154
P02769	Albumin	ALB	_AEFVEVTK_	Unmodified	0	0.0022134	47.853	39.921					0	0		0		0		20201202_EXPL7_LC6_SCL-IAH_BSA_C_C_100_04b	Ctrl_04	MSMS	461.746	2	461.748	921.481		155
P02769	Albumin	ALB	_AEFVEVTK_	Unmodified	0	0.0067929	39.222	29.828					0	0		0		0		20201202_EXPL7_LC6_SCL-IAH_BSA_C_C_100_04b	Ctrl_04	MSMS	461.746	2	461.748	921.481		156
P02769	Albumin	ALB	_AEFVEVTK_	Unmodified	0	0.0022134	47.853	39.09					0	0		0		0		20201202_EXPL7_LC6_SCL-IAH_BSA_C_C_100_04b	Ctrl_04	MSMS	461.747	2	461.748	921.481		157
P02769	Albumin	ALB	_AEFVEVTK_	Unmodified	0	0.002455	46.001	45.005					0	0		0		0		20201202_EXPL7_LC6_SCL-IAH_BSA_C_C_100_04b	Ctrl_04	MSMS	461.748	2	461.748	921.481		158
P02769	Albumin	ALB	_AEFVEVTK_	Unmodified	0	0.0025827	45.022	43.045					0	0		0		0		20201202_EXPL7_LC6_SCL-IAH_BSA_C_C_100_04b	Ctrl_04	MSMS	461.748	2	461.748	921.481		159
P02769	Albumin	ALB	_AEFVEVTK_	Unmodified	0	0.00011148	66.299	62.099					0	0		0		0		20201202_EXPL7_LC6_SCL-IAH_BSA_C_C_100_04b	Ctrl_04	MSMS	461.747	2	461.748	921.481		160
P02769	Albumin	ALB	_AEFVEVTK_	Unmodified	0	0.00083306	58.433	55.023					0	0		0		0		20201202_EXPL7_LC6_SCL-IAH_BSA_C_C_100_04b	Ctrl_04	MSMS	461.747	2	461.748	921.481		161
P02769	Albumin	ALB	_AEFVEVTK_	Unmodified	0	0.0020092	49.418	48.421					0	0		0		0		20201202_EXPL7_LC6_SCL-IAH_BSA_C_C_100_04b	Ctrl_04	MSMS	461.747	2	461.748	921.481		162
P02769	Albumin	ALB	_AEFVEVTK_	Unmodified	0	0.0026746	44.318	42.715					0	0		0		0		20201202_EXPL7_LC6_SCL-IAH_BSA_C_C_100_04b	Ctrl_04	MSMS	461.748	2	461.748	921.481		163
P02769	Albumin	ALB	_AEFVEVTK_	Unmodified	0	0.016593	33.922	32.319					0	0		0		0		20201202_EXPL7_LC6_SCL-IAH_BSA_C_C_100_04b	Ctrl_04	MSMS	461.747	2	461.748	921.481		164
P02769	Albumin	ALB	_AEFVEVTK_	Unmodified	0	0.0018716	50.473	48.87					0	0		0		0		20201202_EXPL7_LC6_SCL-IAH_BSA_C_C_100_04b	Ctrl_04	MSMS	461.747	2	461.748	921.481		165
P02769	Albumin	ALB	_AEFVEVTK_	Unmodified	0	0.0023003	47.187	45.927					0	0		0		0		20201202_EXPL7_LC6_SCL-IAH_BSA_C_C_100_04b	Ctrl_04	MSMS	461.747	2	461.748	921.481		166
P02769	Albumin	ALB	_AEFVEVTK_	Unmodified	0	0.0029521	42.19	42.19					0	0		0		0		20201202_EXPL7_LC6_SCL-IAH_BSA_C_C_100_04b	Ctrl_04	MSMS	461.748	2	461.748	921.481		167
P02769	Albumin	ALB	_AEFVEVTK_	Unmodified	115270000000	3.816e-08	122.52	109.69	-0.66715				0	0		0		0		20201202_EXPL7_LC6_SCL-IAH_BSA_C_HA_100_01b	HA_01	MULTI-MSMS	461.747	2	461.748	921.481	-1.4105	168
P02769	Albumin	ALB	_AEFVEVTK_	Unmodified	0	0.0025827	45.022	41.183					0	0		0		0		20201202_EXPL7_LC6_SCL-IAH_BSA_C_HA_100_01b	HA_01	MSMS	461.747	2	461.748	921.481		169
P02769	Albumin	ALB	_AEFVEVTK_	Unmodified	0	0.0025376	45.368	44.866					0	0		0		0		20201202_EXPL7_LC6_SCL-IAH_BSA_C_HA_100_01b	HA_01	MSMS	461.746	2	461.748	921.481		170
P02769	Albumin	ALB	_AEFVEVTK_	Unmodified	101620000000	4.2571e-07	106.6	93.772	-0.52139				0	0		0		0		20201202_EXPL7_LC6_SCL-IAH_BSA_C_HA_100_02b	HA_02	MULTI-MSMS	461.747	2	461.748	921.481	-1.4072	171
P02769	Albumin	ALB	_AEFVEVTK_	Unmodified	1411100	0.00067363	68.371	66.161	0.58031				0	0		0		0		20201202_EXPL7_LC6_SCL-IAH_BSA_C_HA_100_02b	HA_02	MULTI-MSMS	461.746	2	461.748	921.481	-1.1059	172
P02769	Albumin	ALB	_AEFVEVTK_	Unmodified	817240	0.022793	35.541	34.75	0.088793				0	0		0		0		20201202_EXPL7_LC6_SCL-IAH_BSA_C_HA_100_02b	HA_02	MULTI-MSMS	461.748	2	461.748	921.481	-1.3433	173
P02769	Albumin	ALB	_AEFVEVTK_	Unmodified	0	0.00010049	68.371	66.768					0	0		0		0		20201202_EXPL7_LC6_SCL-IAH_BSA_C_HA_100_02b	HA_02	MSMS	461.746	2	461.748	921.481		174
P02769	Albumin	ALB	_AEFVEVTK_	Unmodified	0	0.00010049	68.371	66.768					0	0		0		0		20201202_EXPL7_LC6_SCL-IAH_BSA_C_HA_100_02b	HA_02	MSMS	461.747	2	461.748	921.481		175
P02769	Albumin	ALB	_AEFVEVTK_	Unmodified	0	0.0015303	53.089	50.93					0	0		0		0		20201202_EXPL7_LC6_SCL-IAH_BSA_C_HA_100_02b	HA_02	MSMS	461.746	2	461.748	921.481		176
P02769	Albumin	ALB	_AEFVEVTK_	Unmodified	0	0.00012111	64.485	60.888					0	0		0		0		20201202_EXPL7_LC6_SCL-IAH_BSA_C_HA_100_02b	HA_02	MSMS	461.747	2	461.748	921.481		177
P02769	Albumin	ALB	_AEFVEVTK_	Unmodified	0	0.0098737	37.556	37.155					0	0		0		0		20201202_EXPL7_LC6_SCL-IAH_BSA_C_HA_100_02b	HA_02	MSMS	461.747	2	461.748	921.481		178
P02769	Albumin	ALB	_AEFVEVTK_	Unmodified	0	0.00040802	61.691	60.694					0	0		0		0		20201202_EXPL7_LC6_SCL-IAH_BSA_C_HA_100_02b	HA_02	MSMS	461.747	2	461.748	921.481		179
P02769	Albumin	ALB	_AEFVEVTK_	Unmodified	0	0.0010942	56.432	50.69					0	0		0		0		20201202_EXPL7_LC6_SCL-IAH_BSA_C_HA_100_02b	HA_02	MSMS	461.746	2	461.748	921.481		180
P02769	Albumin	ALB	_AEFVEVTK_	Unmodified	0	0.003013	41.724	40.727					0	0		0		0		20201202_EXPL7_LC6_SCL-IAH_BSA_C_HA_100_02b	HA_02	MSMS	461.747	2	461.748	921.481		181
P02769	Albumin	ALB	_AEFVEVTK_	Unmodified	0	0.0020092	49.418	47.815					0	0		0		0		20201202_EXPL7_LC6_SCL-IAH_BSA_C_HA_100_02b	HA_02	MSMS	461.747	2	461.748	921.481		182
P02769	Albumin	ALB	_AEFVEVTK_	Unmodified	0	0.011966	36.424	34.822					0	0		0		0		20201202_EXPL7_LC6_SCL-IAH_BSA_C_HA_100_02b	HA_02	MSMS	461.747	2	461.748	921.481		183
P02769	Albumin	ALB	_AEFVEVTK_	Unmodified	0	0.011966	36.424	29.689					0	0		0		0		20201202_EXPL7_LC6_SCL-IAH_BSA_C_HA_100_02b	HA_02	MSMS	461.747	2	461.748	921.481		184
P02769	Albumin	ALB	_AEFVEVTK_	Unmodified	105420000000	3.8423e-07	108.3	90.157	-0.70075				0	0		0		0		20201202_EXPL7_LC6_SCL-IAH_BSA_C_HA_100_03b	HA_03	MULTI-MSMS	461.748	2	461.748	921.481	-0.80319	185
P02769	Albumin	ALB	_AEFVEVTK_	Unmodified	1380000	0.0010621	61.691	57.833	0.23379				0	0		0		0		20201202_EXPL7_LC6_SCL-IAH_BSA_C_HA_100_03b	HA_03	MULTI-MSMS	461.746	2	461.748	921.481	-1.2608	186
P02769	Albumin	ALB	_AEFVEVTK_	Unmodified	1171300	0.0012516	58.433	56.274	0.59227				0	0		0		0		20201202_EXPL7_LC6_SCL-IAH_BSA_C_HA_100_03b	HA_03	MULTI-MSMS	461.747	2	461.748	921.481	-1.0163	187
P02769	Albumin	ALB	_AEFVEVTK_	Unmodified	0	0.0018716	50.473	48.87					0	0		0		0		20201202_EXPL7_LC6_SCL-IAH_BSA_C_HA_100_03b	HA_03	MSMS	461.747	2	461.748	921.481		188
P02769	Albumin	ALB	_AEFVEVTK_	Unmodified	0	0.0010942	56.432	55.171					0	0		0		0		20201202_EXPL7_LC6_SCL-IAH_BSA_C_HA_100_03b	HA_03	MSMS	461.747	2	461.748	921.481		189
P02769	Albumin	ALB	_AEFVEVTK_	Unmodified	0	0.0021823	48.091	46.488					0	0		0		0		20201202_EXPL7_LC6_SCL-IAH_BSA_C_HA_100_03b	HA_03	MSMS	461.747	2	461.748	921.481		190
P02769	Albumin	ALB	_AEFVEVTK_	Unmodified	0	0.0015303	53.089	50.48					0	0		0		0		20201202_EXPL7_LC6_SCL-IAH_BSA_C_HA_100_03b	HA_03	MSMS	461.746	2	461.748	921.481		191
P02769	Albumin	ALB	_AEFVEVTK_	Unmodified	0	0.0025827	45.022	43.762					0	0		0		0		20201202_EXPL7_LC6_SCL-IAH_BSA_C_HA_100_03b	HA_03	MSMS	461.747	2	461.748	921.481		192
P02769	Albumin	ALB	_AEFVEVTK_	Unmodified	0	0.0011625	55.908	54.648					0	0		0		0		20201202_EXPL7_LC6_SCL-IAH_BSA_C_HA_100_03b	HA_03	MSMS	461.747	2	461.748	921.481		193
P02769	Albumin	ALB	_AEFVEVTK_	Unmodified	0	0.0025827	45.022	43.762					0	0		0		0		20201202_EXPL7_LC6_SCL-IAH_BSA_C_HA_100_03b	HA_03	MSMS	461.746	2	461.748	921.481		194
P02769	Albumin	ALB	_AEFVEVTK_	Unmodified	0	0.013599	35.541	34.544					0	0		0		0		20201202_EXPL7_LC6_SCL-IAH_BSA_C_HA_100_03b	HA_03	MSMS	461.747	2	461.748	921.481		195
P02769	Albumin	ALB	_AEFVEVTK_	Unmodified	0	0.0015303	53.089	51.486					0	0		0		0		20201202_EXPL7_LC6_SCL-IAH_BSA_C_HA_100_03b	HA_03	MSMS	461.747	2	461.748	921.481		196
P02769	Albumin	ALB	_AEFVEVTK_	Unmodified	0	0.0026746	44.318	40.118					0	0		0		0		20201202_EXPL7_LC6_SCL-IAH_BSA_C_HA_100_03b	HA_03	MSMS	461.747	2	461.748	921.481		197
P02769	Albumin	ALB	_AEFVEVTK_	Unmodified	0	0.011966	36.424	28.493					0	0		0		0		20201202_EXPL7_LC6_SCL-IAH_BSA_C_HA_100_03b	HA_03	MSMS	461.747	2	461.748	921.481		198
P02769	Albumin	ALB	_AEFVEVTK_	Unmodified	107550000000	5.4021e-07	101.9	90.695	-0.65637				0	0		0		0		20201202_EXPL7_LC6_SCL-IAH_BSA_C_HA_100_04b	HA_04	MULTI-MSMS	461.748	2	461.748	921.481	-1.0535	199
P02769	Albumin	ALB	_AEFVEVTK_	Unmodified	1806200	0.00079413	66.299	64.696	0.39792				0	0		0		0		20201202_EXPL7_LC6_SCL-IAH_BSA_C_HA_100_04b	HA_04	MULTI-MSMS	461.747	2	461.748	921.481	-1.0519	200
P02769	Albumin	ALB	_AEFVEVTK_	Unmodified	0	0.00073918	59.153	55.04					0	0		0		0		20201202_EXPL7_LC6_SCL-IAH_BSA_C_HA_100_04b	HA_04	MSMS	461.747	2	461.748	921.481		201
P02769	Albumin	ALB	_AEFVEVTK_	Unmodified	0	0.001031	56.916	54.078					0	0		0		0		20201202_EXPL7_LC6_SCL-IAH_BSA_C_HA_100_04b	HA_04	MSMS	461.747	2	461.748	921.481		202
P02769	Albumin	ALB	_AEFVEVTK_	Unmodified	0	8.7518e-05	70.816	69.213					0	0		0		0		20201202_EXPL7_LC6_SCL-IAH_BSA_C_HA_100_04b	HA_04	MSMS	461.746	2	461.748	921.481		203
P02769	Albumin	ALB	_AEFVEVTK_	Unmodified	0	0.0010942	56.432	56.432					0	0		0		0		20201202_EXPL7_LC6_SCL-IAH_BSA_C_HA_100_04b	HA_04	MSMS	461.746	2	461.748	921.481		204
P02769	Albumin	ALB	_AEFVEVTK_	Unmodified	0	0.0018716	50.473	48.82					0	0		0		0		20201202_EXPL7_LC6_SCL-IAH_BSA_C_HA_100_04b	HA_04	MSMS	461.747	2	461.748	921.481		205
P02769	Albumin	ALB	_AEFVEVTK_	Unmodified	0	0.0015303	53.089	48.442					0	0		0		0		20201202_EXPL7_LC6_SCL-IAH_BSA_C_HA_100_04b	HA_04	MSMS	461.747	2	461.748	921.481		206
P02769	Albumin	ALB	_AEFVEVTK_	Unmodified	0	0.0025827	45.022	43.419					0	0		0		0		20201202_EXPL7_LC6_SCL-IAH_BSA_C_HA_100_04b	HA_04	MSMS	461.747	2	461.748	921.481		207
P02769	Albumin	ALB	_AEFVEVTK_	Unmodified	0	0.001031	56.916	53.077					0	0		0		0		20201202_EXPL7_LC6_SCL-IAH_BSA_C_HA_100_04b	HA_04	MSMS	461.747	2	461.748	921.481		208
P02769	Albumin	ALB	_AEFVEVTK_	Unmodified	0	0.0021823	48.091	46.488					0	0		0		0		20201202_EXPL7_LC6_SCL-IAH_BSA_C_HA_100_04b	HA_04	MSMS	461.747	2	461.748	921.481		209
P02769	Albumin	ALB	_AEFVEVTK_	Unmodified	0	0.0011625	55.908	54.306					0	0		0		0		20201202_EXPL7_LC6_SCL-IAH_BSA_C_HA_100_04b	HA_04	MSMS	461.747	2	461.748	921.481		210
P02769	Albumin	ALB	_AEFVEVTK_	Unmodified	0	0.016593	33.922	32.661					0	0		0		0		20201202_EXPL7_LC6_SCL-IAH_BSA_C_HA_100_04b	HA_04	MSMS	461.748	2	461.748	921.481		211
P02769	Albumin	ALB	_AEFVEVTK_	Unmodified	0	0.00073918	59.153	57.55					0	0		0		0		20201202_EXPL7_LC6_SCL-IAH_BSA_C_HA_100_04b	HA_04	MSMS	461.746	2	461.748	921.481		212
P02769	Albumin	ALB	_AEFVEVTK_	Unmodified	0	0.0029315	42.348	38.509					0	0		0		0		20201202_EXPL7_LC6_SCL-IAH_BSA_C_HA_100_04b	HA_04	MSMS	461.747	2	461.748	921.481		213
P02769	Albumin	ALB	_AEFVEVTK_	Unmodified	1118800				0.93202				0	0		0		0		20201202_EXPL7_LC6_SCL-IAH_BSA_C_C_100_02b	Ctrl_02	MULTI-MATCH		2	461.748	921.481	0.41749	214
P02769	Albumin	ALB	_AEFVEVTK_	Unmodified	1285200				0.51714				0	0		0		0		20201202_EXPL7_LC6_SCL-IAH_BSA_C_HA_100_01b	HA_01	MULTI-MATCH		2	461.748	921.481	-0.28324	215
P02769	Albumin	ALB	_AEFVEVTK_	Unmodified	1406800				0.33344				0	0		0		0		20201202_EXPL7_LC6_SCL-IAH_BSA_C_HA_100_01b	HA_01	MULTI-MATCH		2	461.748	921.481	-1.0349	216
P02769	Albumin	ALB	_AEFVEVTK_	Unmodified	1081600				0.61814				0	0		0		0		20201202_EXPL7_LC6_SCL-IAH_BSA_C_HA_100_01b	HA_01	MULTI-MATCH		2	461.748	921.481	-0.54369	217
P02769	Albumin	ALB	_AEFVEVTK_	Unmodified	1527800				0.65509				0	0		0		0		20201202_EXPL7_LC6_SCL-IAH_BSA_C_HA_100_01b	HA_01	MULTI-MATCH		2	461.748	921.481	-0.33155	218
P02769	Albumin	ALB	_AEFVEVTK_	Unmodified	1552400				0.46968				0	0		0		0		20201202_EXPL7_LC6_SCL-IAH_BSA_C_HA_100_02b	HA_02	MULTI-MATCH		2	461.748	921.481	-0.78672	219
P02769	Albumin	ALB	_AEFVEVTK_	Unmodified	1450200				1.0681				0	0		0		0		20201202_EXPL7_LC6_SCL-IAH_BSA_C_HA_100_04b	HA_04	MULTI-MATCH		2	461.748	921.481	-0.57244	220
P02769	Albumin	ALB	_AEFVEVTK_	Unmodified	1659500				0.75766				0	0		0		0		20201202_EXPL7_LC6_SCL-IAH_BSA_C_HA_100_04b	HA_04	MULTI-MATCH		2	461.748	921.481	-1.0168	221
P02769	Albumin	ALB	_AEFVE(ar)VTK_	Hydroxamic acid (DEM)	2867700000	0.0033179	57.59	49.943	0.32202			+	0	1	AEFVE(1)VTK	0		0		20201202_EXPL7_LC6_SCL-IAH_BSA_C_HA_100_01b	HA_01	MULTI-MSMS	469.253	2	469.253	936.492	-0.405	222
P02769	Albumin	ALB	_AE(ar)FVEVTK_	Hydroxamic acid (DEM)	152750000	0.00081435	74.464	65.048	-1.8834			+	0	1	AE(0.5)FVE(0.5)VTK	0		0		20201202_EXPL7_LC6_SCL-IAH_BSA_C_HA_100_01b	HA_01	MULTI-MSMS	469.252	2	469.253	936.492	-2.6185	223
P02769	Albumin	ALB	_AEFVE(ar)VTK_	Hydroxamic acid (DEM)	278810000	1.2352e-06	104.2	97.992	1.1105			+	0	1	AEFVE(1)VTK	0		0		20201202_EXPL7_LC6_SCL-IAH_BSA_C_HA_100_01b	HA_01	MULTI-MSMS	469.253	2	469.253	936.492	0.36002	224
P02769	Albumin	ALB	_AEFVE(ar)VTK_	Hydroxamic acid (DEM)	2341500000	0.0033179	57.59	48.206	0.16378			+	0	1	AEFVE(1)VTK	0		0		20201202_EXPL7_LC6_SCL-IAH_BSA_C_HA_100_02b	HA_02	MULTI-MSMS	469.253	2	469.253	936.492	-0.73042	225
P02769	Albumin	ALB	_AE(ar)FVEVTK_	Hydroxamic acid (DEM)	147200000	0.00015719	80.455	71.56	-1.6241			+	0	1	AE(0.902)FVE(0.098)VTK	0		0		20201202_EXPL7_LC6_SCL-IAH_BSA_C_HA_100_02b	HA_02	MULTI-MSMS	469.252	2	469.253	936.492	-2.5186	226
P02769	Albumin	ALB	_AEFVE(ar)VTK_	Hydroxamic acid (DEM)	284330000	8.9251e-07	109.71	102.59	0.86266			+	0	1	AEFVE(1)VTK	0		0		20201202_EXPL7_LC6_SCL-IAH_BSA_C_HA_100_02b	HA_02	MULTI-MSMS	469.253	2	469.253	936.492	-0.033366	227
P02769	Albumin	ALB	_AEFVE(ar)VTK_	Hydroxamic acid (DEM)	2550900000	0.0024531	63.419	56.683	-0.22669			+	0	1	AEFVE(1)VTK	0		0		20201202_EXPL7_LC6_SCL-IAH_BSA_C_HA_100_03b	HA_03	MULTI-MSMS	469.253	2	469.253	936.492	-0.39716	228
P02769	Albumin	ALB	_AE(ar)FVEVTK_	Hydroxamic acid (DEM)	157780000	0.00055367	76.221	69.099	-1.6734			+	0	1	AE(0.574)FVE(0.426)VTK	0		0		20201202_EXPL7_LC6_SCL-IAH_BSA_C_HA_100_03b	HA_03	MULTI-MSMS	469.252	2	469.253	936.492	-1.8351	229
P02769	Albumin	ALB	_AEFVE(ar)VTK_	Hydroxamic acid (DEM)	241070000	3.896e-07	117.81	110.69	0.44258			+	0	1	AEFVE(1)VTK	0		0		20201202_EXPL7_LC6_SCL-IAH_BSA_C_HA_100_03b	HA_03	MULTI-MSMS	469.253	2	469.253	936.492	0.29395	230
P02769	Albumin	ALB	_AEFVE(ar)VTK_	Hydroxamic acid (DEM)	2689400000	0.0031116	58.981	54.074	-0.1378			+	0	1	AEFVE(1)VTK	0		0		20201202_EXPL7_LC6_SCL-IAH_BSA_C_HA_100_04b	HA_04	MULTI-MSMS	469.253	2	469.253	936.492	-0.5392	231
P02769	Albumin	ALB	_AE(ar)FVEVTK_	Hydroxamic acid (DEM)	141550000	6.2103e-05	93.267	87.061	-1.4084			+	0	1	AE(0.956)FVE(0.044)VTK	0		0		20201202_EXPL7_LC6_SCL-IAH_BSA_C_HA_100_04b	HA_04	MULTI-MSMS	469.251	2	469.253	936.492	-1.8182	232
P02769	Albumin	ALB	_AEFVE(ar)VTK_	Hydroxamic acid (DEM)	246780000	1.086e-06	106.6	103.19	0.48683			+	0	1	AEFVE(1)VTK	0		0		20201202_EXPL7_LC6_SCL-IAH_BSA_C_HA_100_04b	HA_04	MULTI-MSMS	469.253	2	469.253	936.492	0.060272	233
P02769	Albumin	ALB	_AEFVEVTKLVTDLTK_	Unmodified	4660400000	1.0938e-39	199.37	194.61	-0.95421				0	0		0		0		20201202_EXPL7_LC6_SCL-IAH_BSA_C_C_100_01b	Ctrl_01	MULTI-MSMS	565.319	3	564.985	1691.93	-1.7176	234
P02769	Albumin	ALB	_AEFVEVTKLVTDLTK_	Unmodified	1695900000	2.3897e-111	305.29	305.11	-0.99722				0	0		0		0		20201202_EXPL7_LC6_SCL-IAH_BSA_C_C_100_01b	Ctrl_01	MULTI-MSMS	846.974	2	846.975	1691.93	-1.7687	235
P02769	Albumin	ALB	_AEFVEVTKLVTDLTK_	Unmodified	3316800000	1.6191e-29	178.03	170.11	-1.4122				0	0		0		0		20201202_EXPL7_LC6_SCL-IAH_BSA_C_C_100_02b	Ctrl_02	MULTI-MSMS	564.985	3	564.985	1691.93	-1.7601	236
P02769	Albumin	ALB	_AEFVEVTKLVTDLTK_	Unmodified	1430300000	1.1321e-79	278.39	278.06	-1.4219				0	0		0		0		20201202_EXPL7_LC6_SCL-IAH_BSA_C_C_100_02b	Ctrl_02	MULTI-MSMS	846.973	2	846.975	1691.93	-1.6775	237
P02769	Albumin	ALB	_AEFVEVTKLVTDLTK_	Unmodified	3325400000	1.0938e-39	199.37	191.46	-1.2832				0	0		0		0		20201202_EXPL7_LC6_SCL-IAH_BSA_C_C_100_04b	Ctrl_04	MULTI-MSMS	565.319	3	564.985	1691.93	-2.3416	238
P02769	Albumin	ALB	_AEFVEVTKLVTDLTK_	Unmodified	1872800000	3.3056e-39	193.64	193.31	-1.3066				0	0		0		0		20201202_EXPL7_LC6_SCL-IAH_BSA_C_C_100_04b	Ctrl_04	MULTI-MSMS	846.974	2	846.975	1691.93	-2.3473	239
P02769	Albumin	ALB	_AEFVEVTKLVTDLTK_	Unmodified	4691200000	4.0406e-21	150.39	145.63	-0.90144				0	0		0		0		20201202_EXPL7_LC6_SCL-IAH_BSA_C_HA_100_01b	HA_01	MULTI-MSMS	565.319	3	564.985	1691.93	-0.93031	240
P02769	Albumin	ALB	_AEFVEVTKLVTDLTK_	Unmodified	1292700000	8.8573e-52	232.78	232.45	-1.2567				0	0		0		0		20201202_EXPL7_LC6_SCL-IAH_BSA_C_HA_100_01b	HA_01	MULTI-MSMS	846.974	2	846.975	1691.93	-0.95444	241
P02769	Albumin	ALB	_AEFVEVTKLVTDLTK_	Unmodified	3566000000	2.6174e-21	157.07	153.81	-0.52217				0	0		0		0		20201202_EXPL7_LC6_SCL-IAH_BSA_C_HA_100_02b	HA_02	MULTI-MSMS	564.984	3	564.985	1691.93	-1.9081	242
P02769	Albumin	ALB	_AEFVEVTKLVTDLTK_	Unmodified	1074600000	4.6546e-95	302.32	302.13	-0.67195				0	0		0		0		20201202_EXPL7_LC6_SCL-IAH_BSA_C_HA_100_02b	HA_02	MULTI-MSMS	846.973	2	846.975	1691.93	-1.7093	243
P02769	Albumin	ALB	_AEFVEVTKLVTDLTK_	Unmodified	4148300000	4.0406e-21	150.39	145.63	-0.98281				0	0		0		0		20201202_EXPL7_LC6_SCL-IAH_BSA_C_HA_100_03b	HA_03	MULTI-MSMS	564.985	3	564.985	1691.93	-1.3928	244
P02769	Albumin	ALB	_AEFVEVTKLVTDLTK_	Unmodified	1411300000	4.6546e-95	302.32	301.99	-1.1212				0	0		0		0		20201202_EXPL7_LC6_SCL-IAH_BSA_C_HA_100_03b	HA_03	MULTI-MSMS	846.975	2	846.975	1691.93	-1.3614	245
P02769	Albumin	ALB	_AEFVEVTKLVTDLTK_	Unmodified	3952900000	1.1171e-29	182.35	180.11	-0.7572				0	0		0		0		20201202_EXPL7_LC6_SCL-IAH_BSA_C_HA_100_04b	HA_04	MULTI-MSMS	564.984	3	564.985	1691.93	-1.4073	246
P02769	Albumin	ALB	_AEFVEVTKLVTDLTK_	Unmodified	1284700000	7.3932e-65	242.48	242.15	-0.86615				0	0		0		0		20201202_EXPL7_LC6_SCL-IAH_BSA_C_HA_100_04b	HA_04	MULTI-MSMS	847.476	2	846.975	1691.93	-1.1881	247
P02769	Albumin	ALB	_AEFVEVTKLVTDLTK_	Unmodified	1023700000				-1.5968				0	0		0		0		20201202_EXPL7_LC6_SCL-IAH_BSA_C_C_100_03b	Ctrl_03	MULTI-MATCH		2	846.975	1691.93	-2.1761	248
P02769	Albumin	ALB	_AEFVEVTKLVTDLTK_	Unmodified	1496000000				-1.7232				0	0		0		0		20201202_EXPL7_LC6_SCL-IAH_BSA_C_C_100_03b	Ctrl_03	MULTI-MATCH		3	564.985	1691.93	-2.2102	249
P02769	Albumin	ALB	_AFD(ar)EKLFTFHADICTLPDTEK_	Hydroxamic acid (DEM)	2067100000	0.00064028	61.942	44.222	0.66622			+	0	1	AFD(0.333)E(0.333)KLFTFHAD(0.333)ICTLPDTEK	0		0		20201202_EXPL7_LC6_SCL-IAH_BSA_C_HA_100_01b	HA_01	MULTI-MSMS	629.307	4	629.056	2512.19	0.3054	250
P02769	Albumin	ALB	_AFD(ar)EKLFTFHADICTLPDTEK_	Hydroxamic acid (DEM)	476540000	0.017775	48.053	34.199	1.5016			+	0	1	AFD(0.332)E(0.332)KLFTFHAD(0.332)ICTLPD(0.002)TEK	0		0		20201202_EXPL7_LC6_SCL-IAH_BSA_C_HA_100_01b	HA_01	MULTI-MSMS	838.741	3	838.405	2512.19	1.3105	251
P02769	Albumin	ALB	_AFD(ar)EKLFTFHADICTLPDTEK_	Hydroxamic acid (DEM)	2481300000	0.00064028	61.942	48.811	0.91256			+	0	1	AFD(0.333)E(0.333)KLFTFHAD(0.333)ICTLPDTEK	0		0		20201202_EXPL7_LC6_SCL-IAH_BSA_C_HA_100_02b	HA_02	MULTI-MSMS	629.307	4	629.056	2512.19	-0.074534	252
P02769	Albumin	ALB	_AFDEKLFTFHAD(ar)ICTLPDTEK_	Hydroxamic acid (DEM)	2116000000	0.027028	42.639	38.542	0.57958			+	0	1	AFD(0.196)E(0.219)KLFTFHAD(0.585)ICTLPDTEK	0		0		20201202_EXPL7_LC6_SCL-IAH_BSA_C_HA_100_02b	HA_02	MULTI-MSMS	503.647	5	503.446	2512.19	-0.64222	253
P02769	Albumin	ALB	_AFD(ar)EKLFTFHADICTLPDTEK_	Hydroxamic acid (DEM)	580170000	0.00085078	59.857	48.43	1.4785			+	0	1	AFD(0.45)E(0.45)KLFTFHAD(0.101)ICTLPDTEK	0		0		20201202_EXPL7_LC6_SCL-IAH_BSA_C_HA_100_02b	HA_02	MULTI-MSMS	838.74	3	838.405	2512.19	0.69477	254
P02769	Albumin	ALB	_AFD(ar)EKLFTFHADICTLPDTEK_	Hydroxamic acid (DEM)	450100000	0.022614	45.707	35.952	1.3794			+	0	1	AFD(0.416)E(0.416)KLFTFHAD(0.162)ICTLPD(0.006)TE(0.001)K	0		0		20201202_EXPL7_LC6_SCL-IAH_BSA_C_HA_100_03b	HA_03	MULTI-MSMS	838.74	3	838.405	2512.19	0.92499	255
P02769	Albumin	ALB	_AFD(ar)EKLFTFHADICTLPDTEK_	Hydroxamic acid (DEM)	1852700000	0.026256	41.615	27.761	0.73963			+	0	1	AFD(0.333)E(0.333)KLFTFHAD(0.333)ICTLPDTEK	0		0		20201202_EXPL7_LC6_SCL-IAH_BSA_C_HA_100_04b	HA_04	MULTI-MSMS	629.558	4	629.056	2512.19	0.053983	256
P02769	Albumin	ALB	_AFDEKLFTFHAD(ar)ICTLPDTEK_	Hydroxamic acid (DEM)	1769100000	0.016599	48.053	40.364	0.88538			+	0	1	AFD(0.073)E(0.073)KLFTFHAD(0.853)ICTLPDTEK	0		0		20201202_EXPL7_LC6_SCL-IAH_BSA_C_HA_100_04b	HA_04	MULTI-MSMS	503.647	5	503.446	2512.19	-0.28393	257
P02769	Albumin	ALB	_AFD(ar)EKLFTFHADICTLPDTEK_	Hydroxamic acid (DEM)	491180000	0.031055	41.615	26.453	1.9015			+	0	1	AFD(0.332)E(0.332)KLFTFHAD(0.332)ICTLPD(0.003)TEK	0		0		20201202_EXPL7_LC6_SCL-IAH_BSA_C_HA_100_04b	HA_04	MULTI-MSMS	838.741	3	838.405	2512.19	1.3154	258
P02769	Albumin	ALB	_ATEEQLK_	Unmodified	68515000000	2.932e-10	125.25	98.29	-0.21748				0	0		0		0		20201202_EXPL7_LC6_SCL-IAH_BSA_C_C_100_01b	Ctrl_01	MULTI-MSMS	409.716	2	409.716	817.418	-1.535	275
P02769	Albumin	ALB	_ATEEQLK_	Unmodified	56530000000	2.7526e-10	126.57	98.143	-0.085682				0	0		0		0		20201202_EXPL7_LC6_SCL-IAH_BSA_C_C_100_02b	Ctrl_02	MULTI-MSMS	409.716	2	409.716	817.418	-1.5843	276
P02769	Albumin	ALB	_ATEEQLK_	Unmodified	57203000000	1.1795e-15	161.12	122.28	-0.735				0	0		0		0		20201202_EXPL7_LC6_SCL-IAH_BSA_C_C_100_03b	Ctrl_03	MULTI-MSMS	409.716	2	409.716	817.418	-2.1846	277
P02769	Albumin	ALB	_ATEEQLK_	Unmodified	0	0.016801	36.395	27.802					0	0		0		0		20201202_EXPL7_LC6_SCL-IAH_BSA_C_C_100_03b	Ctrl_03	MSMS	409.715	2	409.716	817.418		278
P02769	Albumin	ALB	_ATEEQLK_	Unmodified	0	0.0034123	47.849	32.409					0	0		0		0		20201202_EXPL7_LC6_SCL-IAH_BSA_C_C_100_03b	Ctrl_03	MSMS	409.716	2	409.716	817.418		279
P02769	Albumin	ALB	_ATEEQLK_	Unmodified	0	0.031433	30.504	20.366					0	0		0		0		20201202_EXPL7_LC6_SCL-IAH_BSA_C_C_100_03b	Ctrl_03	MSMS	409.716	2	409.716	817.418		280
P02769	Albumin	ALB	_ATEEQLK_	Unmodified	64016000000	1.4955e-10	135.77	91.754	-0.15753				0	0		0		0		20201202_EXPL7_LC6_SCL-IAH_BSA_C_C_100_04b	Ctrl_04	MULTI-MSMS	409.716	2	409.716	817.418	-1.6931	281
P02769	Albumin	ALB	_ATEEQLK_	Unmodified	1256200	0.0039788	53.679	42.851	1.3891				0	0		0		0		20201202_EXPL7_LC6_SCL-IAH_BSA_C_C_100_04b	Ctrl_04	MULTI-MSMS	409.716	2	409.716	817.418	-0.65113	282
P02769	Albumin	ALB	_ATEEQLK_	Unmodified	0	4.8774e-09	120.52	86.668					0	0		0		0		20201202_EXPL7_LC6_SCL-IAH_BSA_C_C_100_04b	Ctrl_04	MSMS	409.716	2	409.716	817.418		283
P02769	Albumin	ALB	_ATEEQLK_	Unmodified	0	0.0041885	44.117	33.048					0	0		0		0		20201202_EXPL7_LC6_SCL-IAH_BSA_C_C_100_04b	Ctrl_04	MSMS	409.716	2	409.716	817.418		284
P02769	Albumin	ALB	_ATEEQLK_	Unmodified	0	0.014903	37.159	27.643					0	0		0		0		20201202_EXPL7_LC6_SCL-IAH_BSA_C_C_100_04b	Ctrl_04	MSMS	409.715	2	409.716	817.418		285
P02769	Albumin	ALB	_ATEEQLK_	Unmodified	18983000000	1.7915e-10	133.6	100.74	-0.032364				0	0		0		0		20201202_EXPL7_LC6_SCL-IAH_BSA_C_HA_100_01b	HA_01	MULTI-MSMS	409.716	2	409.716	817.418	-0.59861	286
P02769	Albumin	ALB	_ATEEQLK_	Unmodified	19741000000	2.4904e-10	128.48	98.29	0.11635				0	0		0		0		20201202_EXPL7_LC6_SCL-IAH_BSA_C_HA_100_02b	HA_02	MULTI-MSMS	409.716	2	409.716	817.418	-0.88673	287
P02769	Albumin	ALB	_ATEEQLK_	Unmodified	21273000000	1.1402e-10	138.37	107.06	-0.23491				0	0		0		0		20201202_EXPL7_LC6_SCL-IAH_BSA_C_HA_100_03b	HA_03	MULTI-MSMS	409.716	2	409.716	817.418	-0.73951	288
P02769	Albumin	ALB	_ATEEQLK_	Unmodified	20439000000	2.4904e-10	128.48	94.746	-0.45828				0	0		0		0		20201202_EXPL7_LC6_SCL-IAH_BSA_C_HA_100_04b	HA_04	MULTI-MSMS	409.716	2	409.716	817.418	-0.98525	289
P02769	Albumin	ALB	_ATEEQ(de)LK_	Deamidation (NQ)	183560000	5.1159e-05	94.262	90.803	0.31902				0	0		1	ATEEQ(1)LK	0		20201202_EXPL7_LC6_SCL-IAH_BSA_C_C_100_01b	Ctrl_01	MULTI-MSMS	410.208	2	410.208	818.402	-1.033	290
P02769	Albumin	ALB	_ATEEQ(de)LK_	Deamidation (NQ)	161650000	2.6732e-05	97.798	94.406	0.72956				0	0		1	ATEEQ(1)LK	0		20201202_EXPL7_LC6_SCL-IAH_BSA_C_C_100_02b	Ctrl_02	MULTI-MSMS	410.208	2	410.208	818.402	-0.66748	291
P02769	Albumin	ALB	_ATEEQ(de)LK_	Deamidation (NQ)	179570000	6.7429e-05	91.906	88.514	0.42284				0	0		1	ATEEQ(1)LK	0		20201202_EXPL7_LC6_SCL-IAH_BSA_C_C_100_03b	Ctrl_03	MULTI-MSMS	410.208	2	410.208	818.402	-0.97666	292
P02769	Albumin	ALB	_ATEEQ(de)LK_	Deamidation (NQ)	174860000	2.3559e-06	101.33	91.98	0.76009				0	0		1	ATEEQ(1)LK	0		20201202_EXPL7_LC6_SCL-IAH_BSA_C_C_100_04b	Ctrl_04	MULTI-MSMS	410.208	2	410.208	818.402	-0.71252	293
P02769	Albumin	ALB	_ATEEQ(de)LK_	Deamidation (NQ)	6013900000	3.6303e-10	132.08	121.66	0.56669				0	0		1	ATEEQ(1)LK	0		20201202_EXPL7_LC6_SCL-IAH_BSA_C_HA_100_01b	HA_01	MULTI-MSMS	410.209	2	410.208	818.402	0.05051	294
P02769	Albumin	ALB	_ATEEQ(de)LK_	Deamidation (NQ)	0	2.6039e-05	81.784	77.766					0	0		1	ATEEQ(1)LK	0		20201202_EXPL7_LC6_SCL-IAH_BSA_C_HA_100_01b	HA_01	MSMS	410.207	2	410.208	818.402		295
P02769	Albumin	ALB	_ATEEQ(de)LK_	Deamidation (NQ)	0	2.5997e-06	91.906	87.225					0	0		1	ATEEQ(1)LK	0		20201202_EXPL7_LC6_SCL-IAH_BSA_C_HA_100_01b	HA_01	MSMS	410.208	2	410.208	818.402		296
P02769	Albumin	ALB	_ATEEQ(de)LK_	Deamidation (NQ)	0	2.3538e-05	82.305	75.851					0	0		1	ATEEQ(1)LK	0		20201202_EXPL7_LC6_SCL-IAH_BSA_C_HA_100_01b	HA_01	MSMS	410.208	2	410.208	818.402		297
P02769	Albumin	ALB	_ATEEQ(de)LK_	Deamidation (NQ)	0	3.2879e-06	87.323	77.975					0	0		1	ATEEQ(1)LK	0		20201202_EXPL7_LC6_SCL-IAH_BSA_C_HA_100_01b	HA_01	MSMS	410.208	2	410.208	818.402		298
P02769	Albumin	ALB	_ATEEQ(de)LK_	Deamidation (NQ)	0	0.001623	58.604	37.058					0	0		1	ATEEQ(1)LK	0		20201202_EXPL7_LC6_SCL-IAH_BSA_C_HA_100_01b	HA_01	MSMS	410.208	2	410.208	818.402		299
P02769	Albumin	ALB	_ATEEQ(de)LK_	Deamidation (NQ)	5038000000	2.1724e-05	98.523	95.065	0.96559				0	0		1	ATEEQ(1)LK	0		20201202_EXPL7_LC6_SCL-IAH_BSA_C_HA_100_02b	HA_02	MULTI-MSMS	410.208	2	410.208	818.402	0.022256	300
P02769	Albumin	ALB	_ATEEQ(de)LK_	Deamidation (NQ)	4944800000	9.0394e-07	110.81	107.35	0.45724				0	0		1	ATEEQ(1)LK	0		20201202_EXPL7_LC6_SCL-IAH_BSA_C_HA_100_03b	HA_03	MULTI-MSMS	410.209	2	410.208	818.402	0.078797	301
P02769	Albumin	ALB	_ATEEQ(de)LK_	Deamidation (NQ)	60392000	1.5841e-05	99.375	94.693	-0.31239				0	0		1	ATEEQ(1)LK	0		20201202_EXPL7_LC6_SCL-IAH_BSA_C_HA_100_04b	HA_04	MULTI-MSMS	410.208	2	410.208	818.402	-0.74575	302
P02769	Albumin	ALB	_ATEEQ(de)LK_	Deamidation (NQ)	5161000000	4.1086e-07	118.05	114.66	0.47835				0	0		1	ATEEQ(1)LK	0		20201202_EXPL7_LC6_SCL-IAH_BSA_C_HA_100_04b	HA_04	MULTI-MSMS	410.209	2	410.208	818.402	0.12155	303
P02769	Albumin	ALB	_ATEEQ(de)LK_	Deamidation (NQ)	7053000				1.1687				0	0		1		0		20201202_EXPL7_LC6_SCL-IAH_BSA_C_HA_100_01b	HA_01	MULTI-MATCH		2	410.208	818.402	0.68253	304
P02769	Albumin	ALB	_ATEEQ(de)LK_	Deamidation (NQ)	10603000				-0.10772				0	0		1		0		20201202_EXPL7_LC6_SCL-IAH_BSA_C_HA_100_03b	HA_03	MULTI-MATCH		2	410.208	818.402	-0.40393	305
P02769	Albumin	ALB	_ATEE(ar)QLK_	Hydroxamic acid (DEM)	19017000	1.7156e-06	106.14	80.842	0.31437			+	0	1	ATE(0.297)E(0.703)QLK	0		0		20201202_EXPL7_LC6_SCL-IAH_BSA_C_HA_100_01b	HA_01	MULTI-MSMS	417.222	2	417.222	832.429	-0.37467	306
P02769	Albumin	ALB	_ATEE(ar)QLK_	Hydroxamic acid (DEM)	23903000	0.022297	47.849	32.409	0.017295			+	0	1	ATE(0.144)E(0.856)QLK	0		0		20201202_EXPL7_LC6_SCL-IAH_BSA_C_HA_100_01b	HA_01	MULTI-MSMS	417.222	2	417.222	832.429	-0.64915	307
P02769	Albumin	ALB	_ATEE(ar)QLK_	Hydroxamic acid (DEM)	20974000	3.5498e-05	98.009	74.86	0.042491			+	0	1	ATE(0.324)E(0.676)QLK	0		0		20201202_EXPL7_LC6_SCL-IAH_BSA_C_HA_100_02b	HA_02	MULTI-MSMS	417.221	2	417.222	832.429	-1.1197	308
P02769	Albumin	ALB	_ATEE(ar)QLK_	Hydroxamic acid (DEM)	32996000	0.0047137	57.281	41.842	0.13181			+	0	1	ATE(0.021)E(0.979)QLK	0		0		20201202_EXPL7_LC6_SCL-IAH_BSA_C_HA_100_02b	HA_02	MULTI-MSMS	417.221	2	417.222	832.429	-1.0038	309
P02769	Albumin	ALB	_ATEE(ar)QLK_	Hydroxamic acid (DEM)	20484000	6.6819e-07	117.1	86.678	0.19555			+	0	1	ATE(0.304)E(0.696)QLK	0		0		20201202_EXPL7_LC6_SCL-IAH_BSA_C_HA_100_03b	HA_03	MULTI-MSMS	417.221	2	417.222	832.429	-0.59114	310
P02769	Albumin	ALB	_ATEE(ar)QLK_	Hydroxamic acid (DEM)	36998000	0.0031539	64.757	45.36	-0.67325			+	0	1	ATE(0.03)E(0.97)QLK	0		0		20201202_EXPL7_LC6_SCL-IAH_BSA_C_HA_100_03b	HA_03	MULTI-MSMS	417.221	2	417.222	832.429	-1.4051	311
P02769	Albumin	ALB	_ATE(ar)EQLK_	Hydroxamic acid (DEM)	22018000	1.4713e-06	108.7	83.118	-0.26105			+	0	1	ATE(0.5)E(0.5)QLK	0		0		20201202_EXPL7_LC6_SCL-IAH_BSA_C_HA_100_04b	HA_04	MULTI-MSMS	417.221	2	417.222	832.429	-1.1644	312
P02769	Albumin	ALB	_ATEE(ar)QLK_	Hydroxamic acid (DEM)	36315000	0.0034566	63.306	47.867	-0.19063			+	0	1	ATE(0.005)E(0.995)QLK	0		0		20201202_EXPL7_LC6_SCL-IAH_BSA_C_HA_100_04b	HA_04	MULTI-MSMS	417.222	2	417.222	832.429	-1.0211	313
P02769	Albumin	ALB	_ATEE(ar)Q(de)LK_	Deamidation (NQ),Hydroxamic acid (DEM)	22243000000	7.5668e-05	85.265	76.492	-0.32584			+	0	1	ATE(0.004)E(0.996)QLK	1	ATEEQ(1)LK	0		20201202_EXPL7_LC6_SCL-IAH_BSA_C_HA_100_01b	HA_01	MULTI-MSMS	417.713	2	417.714	833.413	-0.92755	314
P02769	Albumin	ALB	_ATEE(ar)Q(de)LK_	Deamidation (NQ),Hydroxamic acid (DEM)	25920000000	8.0379e-05	84.244	75.471	-0.15761			+	0	1	ATE(0.004)E(0.996)QLK	1	ATEEQ(1)LK	0		20201202_EXPL7_LC6_SCL-IAH_BSA_C_HA_100_02b	HA_02	MULTI-MSMS	417.714	2	417.714	833.413	-1.2131	315
P02769	Albumin	ALB	_ATEE(ar)Q(de)LK_	Deamidation (NQ),Hydroxamic acid (DEM)	29485000000	3.2318e-05	94.662	77.698	-0.29917			+	0	1	ATE(0.014)E(0.986)QLK	1	ATEEQ(1)LK	0		20201202_EXPL7_LC6_SCL-IAH_BSA_C_HA_100_03b	HA_03	MULTI-MSMS	417.714	2	417.714	833.413	-0.86807	316
P02769	Albumin	ALB	_ATEE(ar)Q(de)LK_	Deamidation (NQ),Hydroxamic acid (DEM)	101820000	9.3973e-05	81.297	72.524	0.88922			+	0	1	ATE(0.009)E(0.991)QLK	1	ATEEQ(1)LK	0		20201202_EXPL7_LC6_SCL-IAH_BSA_C_HA_100_03b	HA_03	MULTI-MSMS	417.714	2	417.714	833.413	0.45331	317
P02769	Albumin	ALB	_ATEE(ar)Q(de)LK_	Deamidation (NQ),Hydroxamic acid (DEM)	28691000000	7.5668e-05	85.265	76.492	-0.50625			+	0	1	ATE(0.004)E(0.996)QLK	1	ATEEQ(1)LK	0		20201202_EXPL7_LC6_SCL-IAH_BSA_C_HA_100_04b	HA_04	MULTI-MSMS	417.714	2	417.714	833.413	-1.1258	318
P02769	Albumin	ALB	_ATEE(ar)Q(de)LK_	Deamidation (NQ),Hydroxamic acid (DEM)	40479000	9.3973e-05	81.297	72.524	0.27063			+	0	1	ATE(0.009)E(0.991)QLK	1	ATEEQ(1)LK	0		20201202_EXPL7_LC6_SCL-IAH_BSA_C_HA_100_04b	HA_04	MULTI-MSMS	417.714	2	417.714	833.413	-0.23243	319
P02769	Albumin	ALB	_ATEE(ar)Q(de)LK_	Deamidation (NQ),Hydroxamic acid (DEM)	100140000	8.0379e-05	84.244	75.471	1.0473			+	0	1	ATE(0.011)E(0.989)QLK	1	ATEEQ(1)LK	0		20201202_EXPL7_LC6_SCL-IAH_BSA_C_HA_100_04b	HA_04	MULTI-MSMS	417.714	2	417.714	833.413	0.61771	320
P02769	Albumin	ALB	_ATEEQ(ox)LK_	Ox (MNQ)	22243000000	5.8699e-05	85.265	77.594	-0.32584		+		0	0		0		1	ATEEQ(1)LK	20201202_EXPL7_LC6_SCL-IAH_BSA_C_HA_100_01b	HA_01	MULTI-MSMS	418.215	2	417.714	833.413	-0.92755	321
P02769	Albumin	ALB	_ATEEQ(ox)LK_	Ox (MNQ)	91848000	0.00016421	77.741	72.651	0.021363		+		0	0		0		1	ATEEQ(1)LK	20201202_EXPL7_LC6_SCL-IAH_BSA_C_HA_100_01b	HA_01	MULTI-MSMS	417.714	2	417.714	833.413	-0.54543	322
P02769	Albumin	ALB	_ATEEQ(ox)LK_	Ox (MNQ)	110480000	4.4012e-05	89.369	79.232	1.3883		+		0	0		0		1	ATEEQ(1)LK	20201202_EXPL7_LC6_SCL-IAH_BSA_C_HA_100_01b	HA_01	MULTI-MSMS	417.714	2	417.714	833.413	0.84721	323
P02769	Albumin	ALB	_ATEEQ(ox)LK_	Ox (MNQ)	25920000000	2.2601e-05	95.352	79.854	-0.15761		+		0	0		0		1	ATEEQ(1)LK	20201202_EXPL7_LC6_SCL-IAH_BSA_C_HA_100_02b	HA_02	MULTI-MSMS	417.713	2	417.714	833.413	-1.2131	324
P02769	Albumin	ALB	_ATEEQ(ox)LK_	Ox (MNQ)	10940000	2.5983e-05	94.407	85.635	0.89821		+		0	0		0		1	ATEEQ(1)LK	20201202_EXPL7_LC6_SCL-IAH_BSA_C_HA_100_02b	HA_02	MULTI-MSMS	417.714	2	417.714	833.413	-0.060719	325
P02769	Albumin	ALB	_ATEEQ(ox)LK_	Ox (MNQ)	29485000000	3.2839e-05	92.491	78.568	-0.29917		+		0	0		0		1	ATEEQ(1)LK	20201202_EXPL7_LC6_SCL-IAH_BSA_C_HA_100_03b	HA_03	MULTI-MSMS	417.713	2	417.714	833.413	-0.86807	326
P02769	Albumin	ALB	_ATEEQ(ox)LK_	Ox (MNQ)	101820000	2.507e-05	94.662	85.89	0.88922		+		0	0		0		1	ATEEQ(1)LK	20201202_EXPL7_LC6_SCL-IAH_BSA_C_HA_100_03b	HA_03	MULTI-MSMS	417.714	2	417.714	833.413	0.45331	327
P02769	Albumin	ALB	_ATEEQ(ox)LK_	Ox (MNQ)	28691000000	7.6455e-07	102.41	84.849	-0.50625		+		0	0		0		1	ATEEQ(1)LK	20201202_EXPL7_LC6_SCL-IAH_BSA_C_HA_100_04b	HA_04	MULTI-MSMS	417.714	2	417.714	833.413	-1.1258	328
P02769	Albumin	ALB	_ATEEQ(ox)LK_	Ox (MNQ)	40479000	0.00021678	77.058	66.979	0.27063		+		0	0		0		1	ATEEQ(1)LK	20201202_EXPL7_LC6_SCL-IAH_BSA_C_HA_100_04b	HA_04	MULTI-MSMS	417.713	2	417.714	833.413	-0.23243	329
P02769	Albumin	ALB	_ATEEQ(ox)LK_	Ox (MNQ)	100140000	5.3088e-05	86.833	70.986	1.0473		+		0	0		0		1	ATEEQ(1)LK	20201202_EXPL7_LC6_SCL-IAH_BSA_C_HA_100_04b	HA_04	MULTI-MSMS	417.714	2	417.714	833.413	0.61771	330
P02769	Albumin	ALB	_ATEEQ(ox)LK_	Ox (MNQ)	13705000	4.3366e-05	89.55	81.61	0.65281		+		0	0		0		1	ATEEQ(1)LK	20201202_EXPL7_LC6_SCL-IAH_BSA_C_HA_100_04b	HA_04	MULTI-MSMS	417.714	2	417.714	833.413	0.29362	331
P02769	Albumin	ALB	_ATEEQ(ox)LK_	Ox (MNQ)	0	0.0013005	57.281	46.212			+		0	0		0		1	ATEEQ(1)LK	20201202_EXPL7_LC6_SCL-IAH_BSA_C_HA_100_04b	HA_04	MSMS	417.713	2	417.714	833.413		332
P02769	Albumin	ALB	_ATEEQ(ox)LK_	Ox (MNQ)	97207000				1.5033		+		0	0		0		1		20201202_EXPL7_LC6_SCL-IAH_BSA_C_HA_100_02b	HA_02	MULTI-MATCH		2	417.714	833.413	0.51883	333
P02769	Albumin	ALB	_ATEEQ(ox)LK_	Ox (MNQ)	12446000				0.70559		+		0	0		0		1		20201202_EXPL7_LC6_SCL-IAH_BSA_C_HA_100_03b	HA_03	MULTI-MATCH		2	417.714	833.413	0.3286	334
P02769	Albumin	ALB	_ATEEQLKTVMENFVAFVDK_	Unmodified	22060000	1.3634e-40	208.47	165.84	-0.75411				0	0		0		0		20201202_EXPL7_LC6_SCL-IAH_BSA_C_C_100_03b	Ctrl_03	MULTI-MSMS	734.041	3	733.705	2198.09	0.1431	335
P02769	Albumin	ALB	_ATEEQLKTVMENFVAFVDK_	Unmodified	34776000				-0.87437				0	0		0		0		20201202_EXPL7_LC6_SCL-IAH_BSA_C_C_100_01b	Ctrl_01	MULTI-MATCH		3	733.705	2198.09	-0.82524	336
P02769	Albumin	ALB	_ATEEQLKTVMENFVAFVDK_	Unmodified	41861000				-0.60339				0	0		0		0		20201202_EXPL7_LC6_SCL-IAH_BSA_C_C_100_02b	Ctrl_02	MULTI-MATCH		3	733.705	2198.09	-1.0558	337
P02769	Albumin	ALB	_ATEEQLKTVMENFVAFVDK_	Unmodified	55564000				-1.0927				0	0		0		0		20201202_EXPL7_LC6_SCL-IAH_BSA_C_HA_100_01b	HA_01	MULTI-MATCH		3	733.705	2198.09	0.34439	338
P02769	Albumin	ALB	_ATEEQLKTVMENFVAFVDK_	Unmodified	43857000				-0.40793				0	0		0		0		20201202_EXPL7_LC6_SCL-IAH_BSA_C_HA_100_02b	HA_02	MULTI-MATCH		3	733.705	2198.09	0.38596	339
P02769	Albumin	ALB	_ATEEQLKTVMENFVAFVDK_	Unmodified	41734000				-0.9616				0	0		0		0		20201202_EXPL7_LC6_SCL-IAH_BSA_C_HA_100_03b	HA_03	MULTI-MATCH		3	733.705	2198.09	0.21202	340
P02769	Albumin	ALB	_ATEEQLKTVMENFVAFVDK_	Unmodified	31123000				-0.30109				0	0		0		0		20201202_EXPL7_LC6_SCL-IAH_BSA_C_HA_100_04b	HA_04	MULTI-MATCH		3	733.705	2198.09	-0.13732	341
P02769	Albumin	ALB	_AWSVARLSQKFPK_	Unmodified	5699200000	0.0007004	67.997	61.915	-0.54434				0	0		0		0		20201202_EXPL7_LC6_SCL-IAH_BSA_C_C_100_01b	Ctrl_01	MULTI-MSMS	506.624	3	506.624	1516.85	-1.5356	357
P02769	Albumin	ALB	_AWSVARLSQKFPK_	Unmodified	788530000	6.2527e-15	145	137.22	-0.96913				0	0		0		0		20201202_EXPL7_LC6_SCL-IAH_BSA_C_C_100_01b	Ctrl_01	MULTI-MSMS	759.934	2	759.433	1516.85	-1.6493	358
P02769	Albumin	ALB	_AWSVARLSQKFPK_	Unmodified	5857700000	7.5206e-06	86.288	75.183	-0.12861				0	0		0		0		20201202_EXPL7_LC6_SCL-IAH_BSA_C_C_100_02b	Ctrl_02	MULTI-MSMS	506.624	3	506.624	1516.85	-0.80174	359
P02769	Albumin	ALB	_AWSVARLSQKFPK_	Unmodified	3375400000	6.715e-06	87.831	78.548	-0.60774				0	0		0		0		20201202_EXPL7_LC6_SCL-IAH_BSA_C_C_100_02b	Ctrl_02	MULTI-MSMS	380.22	4	380.22	1516.85	-1.4326	360
P02769	Albumin	ALB	_AWSVARLSQKFPK_	Unmodified	905660000	1.1872e-14	143.46	133.11	-0.32228				0	0		0		0		20201202_EXPL7_LC6_SCL-IAH_BSA_C_C_100_02b	Ctrl_02	MULTI-MSMS	759.432	2	759.433	1516.85	-0.88467	361
P02769	Albumin	ALB	_AWSVARLSQKFPK_	Unmodified	6556900000	6.8107e-06	87.719	78.27	0.005183				0	0		0		0		20201202_EXPL7_LC6_SCL-IAH_BSA_C_C_100_03b	Ctrl_03	MULTI-MSMS	506.624	3	506.624	1516.85	-0.9481	362
P02769	Albumin	ALB	_AWSVARLSQKFPK_	Unmodified	3089100000	9.803e-06	81.565	72.283	-0.71117				0	0		0		0		20201202_EXPL7_LC6_SCL-IAH_BSA_C_C_100_03b	Ctrl_03	MULTI-MSMS	380.22	4	380.22	1516.85	-1.6318	363
P02769	Albumin	ALB	_AWSVARLSQKFPK_	Unmodified	942130000	1.8436e-09	116.63	110.55	-0.32926				0	0		0		0		20201202_EXPL7_LC6_SCL-IAH_BSA_C_C_100_03b	Ctrl_03	MULTI-MSMS	759.432	2	759.433	1516.85	-1.0264	364
P02769	Albumin	ALB	_AWSVARLSQKFPK_	Unmodified	5082900000	0.00045303	71.879	61.525	-0.35982				0	0		0		0		20201202_EXPL7_LC6_SCL-IAH_BSA_C_C_100_04b	Ctrl_04	MULTI-MSMS	506.624	3	506.624	1516.85	-1.3441	365
P02769	Albumin	ALB	_AWSVARLSQKFPK_	Unmodified	2165200000	5.9905e-06	89.301	81.517	-1.0732				0	0		0		0		20201202_EXPL7_LC6_SCL-IAH_BSA_C_C_100_04b	Ctrl_04	MULTI-MSMS	380.47	4	380.22	1516.85	-2.1973	366
P02769	Albumin	ALB	_AWSVARLSQKFPK_	Unmodified	791950000	7.6587e-14	125.73	119.65	-0.80956				0	0		0		0		20201202_EXPL7_LC6_SCL-IAH_BSA_C_C_100_04b	Ctrl_04	MULTI-MSMS	759.432	2	759.433	1516.85	-1.6572	367
P02769	Albumin	ALB	_AWSVARLSQKFPK_	Unmodified	3429000000	0.00029284	74.392	64.039	-0.38592				0	0		0		0		20201202_EXPL7_LC6_SCL-IAH_BSA_C_HA_100_01b	HA_01	MULTI-MSMS	506.957	3	506.624	1516.85	-1.0057	368
P02769	Albumin	ALB	_AWSVARLSQKFPK_	Unmodified	1693500000	6.9255e-05	77.894	69.067	-1.2819				0	0		0		0		20201202_EXPL7_LC6_SCL-IAH_BSA_C_HA_100_01b	HA_01	MULTI-MSMS	380.219	4	380.22	1516.85	-1.7702	369
P02769	Albumin	ALB	_AWSVARLSQKFPK_	Unmodified	661400000	2.8018e-20	148.41	140.62	-0.95191				0	0		0		0		20201202_EXPL7_LC6_SCL-IAH_BSA_C_HA_100_01b	HA_01	MULTI-MSMS	759.432	2	759.433	1516.85	-1.0727	370
P02769	Albumin	ALB	_AWSVARLSQKFPK_	Unmodified	3056700000	0.0008726	65.295	54.942	-0.25458				0	0		0		0		20201202_EXPL7_LC6_SCL-IAH_BSA_C_HA_100_02b	HA_02	MULTI-MSMS	506.624	3	506.624	1516.85	-1.2702	371
P02769	Albumin	ALB	_AWSVARLSQKFPK_	Unmodified	1638400000	3.6142e-06	94.122	83.768	-1.2549				0	0		0		0		20201202_EXPL7_LC6_SCL-IAH_BSA_C_HA_100_02b	HA_02	MULTI-MSMS	380.219	4	380.22	1516.85	-2.0667	372
P02769	Albumin	ALB	_AWSVARLSQKFPK_	Unmodified	476950000	8.137e-14	124.42	114.06	-0.81268				0	0		0		0		20201202_EXPL7_LC6_SCL-IAH_BSA_C_HA_100_02b	HA_02	MULTI-MSMS	759.431	2	759.433	1516.85	-1.4321	373
P02769	Albumin	ALB	_AWSVARLSQKFPK_	Unmodified	3202500000	0.0011393	61.11	52.016	-0.13007				0	0		0		0		20201202_EXPL7_LC6_SCL-IAH_BSA_C_HA_100_03b	HA_03	MULTI-MSMS	506.624	3	506.624	1516.85	-0.63857	374
P02769	Albumin	ALB	_AWSVARLSQKFPK_	Unmodified	1553600000	7.837e-06	85.554	75.754	-1.2498				0	0		0		0		20201202_EXPL7_LC6_SCL-IAH_BSA_C_HA_100_03b	HA_03	MULTI-MSMS	380.22	4	380.22	1516.85	-1.5038	375
P02769	Albumin	ALB	_AWSVARLSQKFPK_	Unmodified	554590000	4.07e-09	107.65	101.03	-0.76733				0	0		0		0		20201202_EXPL7_LC6_SCL-IAH_BSA_C_HA_100_03b	HA_03	MULTI-MSMS	759.933	2	759.433	1516.85	-0.75548	376
P02769	Albumin	ALB	_AWSVARLSQKFPK_	Unmodified	3774800000	4.2309e-05	78.324	69.496	-0.18067				0	0		0		0		20201202_EXPL7_LC6_SCL-IAH_BSA_C_HA_100_04b	HA_04	MULTI-MSMS	506.624	3	506.624	1516.85	-1.0878	377
P02769	Albumin	ALB	_AWSVARLSQKFPK_	Unmodified	1511400000	7.837e-06	85.554	74.824	-1.2721				0	0		0		0		20201202_EXPL7_LC6_SCL-IAH_BSA_C_HA_100_04b	HA_04	MULTI-MSMS	380.47	4	380.22	1516.85	-1.8169	378
P02769	Albumin	ALB	_AWSVARLSQKFPK_	Unmodified	460670000	1.0194e-09	119.96	112.18	-0.73467				0	0		0		0		20201202_EXPL7_LC6_SCL-IAH_BSA_C_HA_100_04b	HA_04	MULTI-MSMS	759.432	2	759.433	1516.85	-0.98698	379
P02769	Albumin	ALB	_AWSVARLSQKFPKAEFVEVTK_	Unmodified	393080000	0.00056133	63.225	58.501	-0.34992				0	0		0		0		20201202_EXPL7_LC6_SCL-IAH_BSA_C_HA_100_01b	HA_01	MULTI-MSMS	606.338	4	606.088	2420.32	-0.84912	380
P02769	Albumin	ALB	_AWSVARLSQKFPKAEFVEVTK_	Unmodified	319620000	0.00046673	65.855	59.352	-1.5007				0	0		0		0		20201202_EXPL7_LC6_SCL-IAH_BSA_C_HA_100_02b	HA_02	MULTI-MSMS	606.337	4	606.088	2420.32	-2.6988	381
P02769	Albumin	ALB	_AWSVARLSQKFPKAEFVEVTK_	Unmodified	369910000	2.9792e-07	92.289	86.654	-1.1244				0	0		0		0		20201202_EXPL7_LC6_SCL-IAH_BSA_C_HA_100_03b	HA_03	MULTI-MSMS	606.336	4	606.088	2420.32	-1.8446	382
P02769	Albumin	ALB	_AWSVARLSQKFPKAEFVEVTK_	Unmodified	103830000				-1.0943				0	0		0		0		20201202_EXPL7_LC6_SCL-IAH_BSA_C_C_100_01b	Ctrl_01	MULTI-MATCH		4	606.088	2420.32	-1.8167	383
P02769	Albumin	ALB	_AWSVARLSQKFPKAEFVEVTK_	Unmodified	163220000				-1.1352				0	0		0		0		20201202_EXPL7_LC6_SCL-IAH_BSA_C_C_100_02b	Ctrl_02	MULTI-MATCH		4	606.088	2420.32	-1.5664	384
P02769	Albumin	ALB	_AWSVARLSQKFPKAEFVEVTK_	Unmodified	146210000				-0.9251				0	0		0		0		20201202_EXPL7_LC6_SCL-IAH_BSA_C_C_100_04b	Ctrl_04	MULTI-MATCH		4	606.088	2420.32	-2.2583	385
P02769	Albumin	ALB	_AWSVARLSQKFPKAEFVEVTK_	Unmodified	237190000				-0.91168				0	0		0		0		20201202_EXPL7_LC6_SCL-IAH_BSA_C_HA_100_04b	HA_04	MULTI-MATCH		4	606.088	2420.32	-1.8188	386
P02769	Albumin	ALB	_DAFLGSFLYEYSR_	Unmodified	177240000	3.1847e-15	145.6	143.48	-2.0446				0	0		0		0		20201202_EXPL7_LC6_SCL-IAH_BSA_C_C_100_01b	Ctrl_01	MULTI-MSMS	523.252	3	523.252	1566.74	-2.4461	387
P02769	Albumin	ALB	_DAFLGSFLYEYSR_	Unmodified	3730900000	1.215e-14	169.37	164.48	-1.0503				0	0		0		0		20201202_EXPL7_LC6_SCL-IAH_BSA_C_C_100_01b	Ctrl_01	MULTI-MSMS	1568.74	1	1567.74	1566.74	-2.5169	388
P02769	Albumin	ALB	_DAFLGSFLYEYSR_	Unmodified	1011700000	3.4224e-39	210.41	207.75	0.412				0	0		0		0		20201202_EXPL7_LC6_SCL-IAH_BSA_C_C_100_01b	Ctrl_01	MULTI-MSMS	784.375	2	784.375	1566.74	0.16543	389
P02769	Albumin	ALB	_DAFLGSFLYEYSR_	Unmodified	6327300	4.3156e-21	164.64	160.39	0.89713				0	0		0		0		20201202_EXPL7_LC6_SCL-IAH_BSA_C_C_100_01b	Ctrl_01	MULTI-MSMS	784.376	2	784.375	1566.74	-0.53518	390
P02769	Albumin	ALB	_DAFLGSFLYEYSR_	Unmodified	7817000	1.9335e-12	124.07	117.22	0.9018				0	0		0		0		20201202_EXPL7_LC6_SCL-IAH_BSA_C_C_100_01b	Ctrl_01	MULTI-MSMS	784.876	2	784.375	1566.74	-0.53358	391
P02769	Albumin	ALB	_DAFLGSFLYEYSR_	Unmodified	5878800	1.8905e-10	122.97	119.63	0.72674				0	0		0		0		20201202_EXPL7_LC6_SCL-IAH_BSA_C_C_100_01b	Ctrl_01	MULTI-MSMS	784.375	2	784.375	1566.74	-0.71631	392
P02769	Albumin	ALB	_DAFLGSFLYEYSR_	Unmodified	4699900	3.7654e-14	131.66	126.52	0.32739				0	0		0		0		20201202_EXPL7_LC6_SCL-IAH_BSA_C_C_100_01b	Ctrl_01	MULTI-MSMS	784.875	2	784.375	1566.74	-1.1266	393
P02769	Albumin	ALB	_DAFLGSFLYEYSR_	Unmodified	5749800	9.8803e-21	158.58	146.35	0.33421				0	0		0		0		20201202_EXPL7_LC6_SCL-IAH_BSA_C_C_100_01b	Ctrl_01	MULTI-MSMS	784.874	2	784.375	1566.74	-1.1361	394
P02769	Albumin	ALB	_DAFLGSFLYEYSR_	Unmodified	8489100	4.2774e-21	164.68	163.44	-0.40189				0	0		0		0		20201202_EXPL7_LC6_SCL-IAH_BSA_C_C_100_01b	Ctrl_01	MULTI-MSMS	784.373	2	784.375	1566.74	-1.7326	395
P02769	Albumin	ALB	_DAFLGSFLYEYSR_	Unmodified	6081900	2.4134e-29	188.09	186.32	-0.4501				0	0		0		0		20201202_EXPL7_LC6_SCL-IAH_BSA_C_C_100_01b	Ctrl_01	MULTI-MSMS	784.373	2	784.375	1566.74	-1.6754	396
P02769	Albumin	ALB	_DAFLGSFLYEYSR_	Unmodified	7555200	2.4134e-29	188.09	184.08	-0.50546				0	0		0		0		20201202_EXPL7_LC6_SCL-IAH_BSA_C_C_100_01b	Ctrl_01	MULTI-MSMS	784.374	2	784.375	1566.74	-1.4135	397
P02769	Albumin	ALB	_DAFLGSFLYEYSR_	Unmodified	8094500	3.6326e-29	186.13	183.23	-0.62121				0	0		0		0		20201202_EXPL7_LC6_SCL-IAH_BSA_C_C_100_01b	Ctrl_01	MULTI-MSMS	784.374	2	784.375	1566.74	-1.3895	398
P02769	Albumin	ALB	_DAFLGSFLYEYSR_	Unmodified	7111000	3.4224e-39	210.41	208.94	-0.16379				0	0		0		0		20201202_EXPL7_LC6_SCL-IAH_BSA_C_C_100_01b	Ctrl_01	MULTI-MSMS	784.374	2	784.375	1566.74	-0.4863	399
P02769	Albumin	ALB	_DAFLGSFLYEYSR_	Unmodified	0	2.8609e-29	164.64	157.79					0	0		0		0		20201202_EXPL7_LC6_SCL-IAH_BSA_C_C_100_01b	Ctrl_01	MSMS	784.376	2	784.375	1566.74		400
P02769	Albumin	ALB	_DAFLGSFLYEYSR_	Unmodified	0	1.8836e-15	126.09	121.83					0	0		0		0		20201202_EXPL7_LC6_SCL-IAH_BSA_C_C_100_01b	Ctrl_01	MSMS	784.372	2	784.375	1566.74		401
P02769	Albumin	ALB	_DAFLGSFLYEYSR_	Unmodified	0	5.6617e-22	151.74	145.46					0	0		0		0		20201202_EXPL7_LC6_SCL-IAH_BSA_C_C_100_01b	Ctrl_01	MSMS	784.377	2	784.375	1566.74		402
P02769	Albumin	ALB	_DAFLGSFLYEYSR_	Unmodified	0	2.1406e-22	153.39	147.12					0	0		0		0		20201202_EXPL7_LC6_SCL-IAH_BSA_C_C_100_01b	Ctrl_01	MSMS	784.374	2	784.375	1566.74		403
P02769	Albumin	ALB	_DAFLGSFLYEYSR_	Unmodified	0	2.1406e-22	153.39	147.12					0	0		0		0		20201202_EXPL7_LC6_SCL-IAH_BSA_C_C_100_01b	Ctrl_01	MSMS	784.375	2	784.375	1566.74		404
P02769	Albumin	ALB	_DAFLGSFLYEYSR_	Unmodified	0	2.1406e-22	153.39	142.54					0	0		0		0		20201202_EXPL7_LC6_SCL-IAH_BSA_C_C_100_01b	Ctrl_01	MSMS	784.374	2	784.375	1566.74		405
P02769	Albumin	ALB	_DAFLGSFLYEYSR_	Unmodified	0	2.4048e-15	124.51	120.26					0	0		0		0		20201202_EXPL7_LC6_SCL-IAH_BSA_C_C_100_01b	Ctrl_01	MSMS	784.374	2	784.375	1566.74		406
P02769	Albumin	ALB	_DAFLGSFLYEYSR_	Unmodified	0	3.4912e-15	121.24	119.13					0	0		0		0		20201202_EXPL7_LC6_SCL-IAH_BSA_C_C_100_01b	Ctrl_01	MSMS	784.375	2	784.375	1566.74		407
P02769	Albumin	ALB	_DAFLGSFLYEYSR_	Unmodified	0	1.2551e-22	153.81	146.96					0	0		0		0		20201202_EXPL7_LC6_SCL-IAH_BSA_C_C_100_01b	Ctrl_01	MSMS	784.377	2	784.375	1566.74		408
P02769	Albumin	ALB	_DAFLGSFLYEYSR_	Unmodified	0	1.2551e-22	153.81	147.15					0	0		0		0		20201202_EXPL7_LC6_SCL-IAH_BSA_C_C_100_01b	Ctrl_01	MSMS	784.373	2	784.375	1566.74		409
P02769	Albumin	ALB	_DAFLGSFLYEYSR_	Unmodified	0	2.1406e-22	153.39	149.14					0	0		0		0		20201202_EXPL7_LC6_SCL-IAH_BSA_C_C_100_01b	Ctrl_01	MSMS	784.373	2	784.375	1566.74		410
P02769	Albumin	ALB	_DAFLGSFLYEYSR_	Unmodified	0	2.1406e-22	153.39	149.27					0	0		0		0		20201202_EXPL7_LC6_SCL-IAH_BSA_C_C_100_01b	Ctrl_01	MSMS	784.373	2	784.375	1566.74		411
P02769	Albumin	ALB	_DAFLGSFLYEYSR_	Unmodified	0	2.8513e-29	164.68	157.64					0	0		0		0		20201202_EXPL7_LC6_SCL-IAH_BSA_C_C_100_01b	Ctrl_01	MSMS	784.373	2	784.375	1566.74		412
P02769	Albumin	ALB	_DAFLGSFLYEYSR_	Unmodified	0	1.803e-30	176.25	172					0	0		0		0		20201202_EXPL7_LC6_SCL-IAH_BSA_C_C_100_01b	Ctrl_01	MSMS	784.374	2	784.375	1566.74		413
P02769	Albumin	ALB	_DAFLGSFLYEYSR_	Unmodified	0	4.5914e-39	188.09	169.16					0	0		0		0		20201202_EXPL7_LC6_SCL-IAH_BSA_C_C_100_01b	Ctrl_01	MSMS	784.374	2	784.375	1566.74		414
P02769	Albumin	ALB	_DAFLGSFLYEYSR_	Unmodified	0	2.8513e-29	164.68	156.82					0	0		0		0		20201202_EXPL7_LC6_SCL-IAH_BSA_C_C_100_01b	Ctrl_01	MSMS	784.375	2	784.375	1566.74		415
P02769	Albumin	ALB	_DAFLGSFLYEYSR_	Unmodified	0	1.2551e-22	153.81	147.86					0	0		0		0		20201202_EXPL7_LC6_SCL-IAH_BSA_C_C_100_01b	Ctrl_01	MSMS	784.373	2	784.375	1566.74		416
P02769	Albumin	ALB	_DAFLGSFLYEYSR_	Unmodified	0	2.1406e-22	153.39	146.35					0	0		0		0		20201202_EXPL7_LC6_SCL-IAH_BSA_C_C_100_01b	Ctrl_01	MSMS	784.374	2	784.375	1566.74		417
P02769	Albumin	ALB	_DAFLGSFLYEYSR_	Unmodified	0	2.8513e-29	164.68	154.44					0	0		0		0		20201202_EXPL7_LC6_SCL-IAH_BSA_C_C_100_01b	Ctrl_01	MSMS	784.373	2	784.375	1566.74		418
P02769	Albumin	ALB	_DAFLGSFLYEYSR_	Unmodified	0	2.8513e-29	164.68	156.37					0	0		0		0		20201202_EXPL7_LC6_SCL-IAH_BSA_C_C_100_01b	Ctrl_01	MSMS	784.374	2	784.375	1566.74		419
P02769	Albumin	ALB	_DAFLGSFLYEYSR_	Unmodified	0	2.9761e-30	175.74	168.9					0	0		0		0		20201202_EXPL7_LC6_SCL-IAH_BSA_C_C_100_01b	Ctrl_01	MSMS	784.373	2	784.375	1566.74		420
P02769	Albumin	ALB	_DAFLGSFLYEYSR_	Unmodified	0	1.803e-30	176.25	166.56					0	0		0		0		20201202_EXPL7_LC6_SCL-IAH_BSA_C_C_100_01b	Ctrl_01	MSMS	784.372	2	784.375	1566.74		421
P02769	Albumin	ALB	_DAFLGSFLYEYSR_	Unmodified	0	6.0935e-30	174.39	160.69					0	0		0		0		20201202_EXPL7_LC6_SCL-IAH_BSA_C_C_100_01b	Ctrl_01	MSMS	784.374	2	784.375	1566.74		422
P02769	Albumin	ALB	_DAFLGSFLYEYSR_	Unmodified	0	2.1406e-22	153.39	148.85					0	0		0		0		20201202_EXPL7_LC6_SCL-IAH_BSA_C_C_100_01b	Ctrl_01	MSMS	784.375	2	784.375	1566.74		423
P02769	Albumin	ALB	_DAFLGSFLYEYSR_	Unmodified	0	1.803e-30	176.25	165.71					0	0		0		0		20201202_EXPL7_LC6_SCL-IAH_BSA_C_C_100_01b	Ctrl_01	MSMS	784.373	2	784.375	1566.74		424
P02769	Albumin	ALB	_DAFLGSFLYEYSR_	Unmodified	0	2.8513e-29	164.68	158.72					0	0		0		0		20201202_EXPL7_LC6_SCL-IAH_BSA_C_C_100_01b	Ctrl_01	MSMS	784.374	2	784.375	1566.74		425
P02769	Albumin	ALB	_DAFLGSFLYEYSR_	Unmodified	0	4.5914e-39	188.09	178.18					0	0		0		0		20201202_EXPL7_LC6_SCL-IAH_BSA_C_C_100_01b	Ctrl_01	MSMS	784.373	2	784.375	1566.74		426
P02769	Albumin	ALB	_DAFLGSFLYEYSR_	Unmodified	0	1.803e-30	176.25	172					0	0		0		0		20201202_EXPL7_LC6_SCL-IAH_BSA_C_C_100_01b	Ctrl_01	MSMS	784.375	2	784.375	1566.74		427
P02769	Albumin	ALB	_DAFLGSFLYEYSR_	Unmodified	0	0.0024506	45.825	43.813					0	0		0		0		20201202_EXPL7_LC6_SCL-IAH_BSA_C_C_100_01b	Ctrl_01	MSMS	784.373	2	784.375	1566.74		428
P02769	Albumin	ALB	_DAFLGSFLYEYSR_	Unmodified	87744000	4.1319e-14	130.2	126.62	-3.2428				0	0		0		0		20201202_EXPL7_LC6_SCL-IAH_BSA_C_C_100_02b	Ctrl_02	MULTI-MSMS	784.376	2	784.375	1566.74	-3.5938	429
P02769	Albumin	ALB	_DAFLGSFLYEYSR_	Unmodified	182180000	4.9116e-15	145	142.88	-2.2589				0	0		0		0		20201202_EXPL7_LC6_SCL-IAH_BSA_C_C_100_02b	Ctrl_02	MULTI-MSMS	523.586	3	523.252	1566.74	-2.7397	430
P02769	Albumin	ALB	_DAFLGSFLYEYSR_	Unmodified	989860000	3.5315e-50	222.94	221.16	0.48838				0	0		0		0		20201202_EXPL7_LC6_SCL-IAH_BSA_C_C_100_02b	Ctrl_02	MULTI-MSMS	784.375	2	784.375	1566.74	-0.31415	431
P02769	Albumin	ALB	_DAFLGSFLYEYSR_	Unmodified	5861400	3.0095e-14	134.68	128.33	1.405				0	0		0		0		20201202_EXPL7_LC6_SCL-IAH_BSA_C_C_100_02b	Ctrl_02	MULTI-MSMS	784.876	2	784.375	1566.74	0.62745	432
P02769	Albumin	ALB	_DAFLGSFLYEYSR_	Unmodified	6891400	1.5917e-09	114.7	111.27	0.24934				0	0		0		0		20201202_EXPL7_LC6_SCL-IAH_BSA_C_C_100_02b	Ctrl_02	MULTI-MSMS	784.872	2	784.375	1566.74	-0.5071	433
P02769	Albumin	ALB	_DAFLGSFLYEYSR_	Unmodified	7124700	1.0831e-14	142.38	138.13	-0.66516				0	0		0		0		20201202_EXPL7_LC6_SCL-IAH_BSA_C_C_100_02b	Ctrl_02	MULTI-MSMS	784.372	2	784.375	1566.74	-1.316	434
P02769	Albumin	ALB	_DAFLGSFLYEYSR_	Unmodified	5504700	2.4062e-10	122.66	121.47	-1.5124				0	0		0		0		20201202_EXPL7_LC6_SCL-IAH_BSA_C_C_100_02b	Ctrl_02	MULTI-MSMS	784.877	2	784.375	1566.74	-2.1002	435
P02769	Albumin	ALB	_DAFLGSFLYEYSR_	Unmodified	4931400	1.0831e-14	142.38	141.14	-0.68385				0	0		0		0		20201202_EXPL7_LC6_SCL-IAH_BSA_C_C_100_02b	Ctrl_02	MULTI-MSMS	784.375	2	784.375	1566.74	-1.2388	436
P02769	Albumin	ALB	_DAFLGSFLYEYSR_	Unmodified	7109900	6.8472e-15	143.98	138.1	-0.5796				0	0		0		0		20201202_EXPL7_LC6_SCL-IAH_BSA_C_C_100_02b	Ctrl_02	MULTI-MSMS	784.875	2	784.375	1566.74	-1.1129	437
P02769	Albumin	ALB	_DAFLGSFLYEYSR_	Unmodified	6198500	3.6326e-29	186.13	183.47	-0.54144				0	0		0		0		20201202_EXPL7_LC6_SCL-IAH_BSA_C_C_100_02b	Ctrl_02	MULTI-MSMS	784.376	2	784.375	1566.74	-0.97634	438
P02769	Albumin	ALB	_DAFLGSFLYEYSR_	Unmodified	7885600	9.7699e-29	176.25	173.34	-1.1609				0	0		0		0		20201202_EXPL7_LC6_SCL-IAH_BSA_C_C_100_02b	Ctrl_02	MULTI-MSMS	784.374	2	784.375	1566.74	-1.5095	439
P02769	Albumin	ALB	_DAFLGSFLYEYSR_	Unmodified	9260400	2.4134e-29	188.09	186.32	-0.37304				0	0		0		0		20201202_EXPL7_LC6_SCL-IAH_BSA_C_C_100_02b	Ctrl_02	MULTI-MSMS	784.373	2	784.375	1566.74	-0.64665	440
P02769	Albumin	ALB	_DAFLGSFLYEYSR_	Unmodified	7781900	2.4134e-29	188.09	186.63	-0.066526				0	0		0		0		20201202_EXPL7_LC6_SCL-IAH_BSA_C_C_100_02b	Ctrl_02	MULTI-MSMS	784.375	2	784.375	1566.74	-0.16718	441
P02769	Albumin	ALB	_DAFLGSFLYEYSR_	Unmodified	0	1.803e-30	176.25	169.59					0	0		0		0		20201202_EXPL7_LC6_SCL-IAH_BSA_C_C_100_02b	Ctrl_02	MSMS	784.374	2	784.375	1566.74		442
P02769	Albumin	ALB	_DAFLGSFLYEYSR_	Unmodified	0	5.3701e-39	186.13	179.28					0	0		0		0		20201202_EXPL7_LC6_SCL-IAH_BSA_C_C_100_02b	Ctrl_02	MSMS	784.374	2	784.375	1566.74		443
P02769	Albumin	ALB	_DAFLGSFLYEYSR_	Unmodified	0	1.6302e-50	210.41	200.71					0	0		0		0		20201202_EXPL7_LC6_SCL-IAH_BSA_C_C_100_02b	Ctrl_02	MSMS	784.374	2	784.375	1566.74		444
P02769	Albumin	ALB	_DAFLGSFLYEYSR_	Unmodified	0	5.3701e-39	186.13	179.28					0	0		0		0		20201202_EXPL7_LC6_SCL-IAH_BSA_C_C_100_02b	Ctrl_02	MSMS	784.374	2	784.375	1566.74		445
P02769	Albumin	ALB	_DAFLGSFLYEYSR_	Unmodified	0	5.8283e-39	184.98	174.73					0	0		0		0		20201202_EXPL7_LC6_SCL-IAH_BSA_C_C_100_02b	Ctrl_02	MSMS	784.374	2	784.375	1566.74		446
P02769	Albumin	ALB	_DAFLGSFLYEYSR_	Unmodified	0	1.803e-30	176.25	169.4					0	0		0		0		20201202_EXPL7_LC6_SCL-IAH_BSA_C_C_100_02b	Ctrl_02	MSMS	784.374	2	784.375	1566.74		447
P02769	Albumin	ALB	_DAFLGSFLYEYSR_	Unmodified	0	6.0935e-30	174.39	167.55					0	0		0		0		20201202_EXPL7_LC6_SCL-IAH_BSA_C_C_100_02b	Ctrl_02	MSMS	784.373	2	784.375	1566.74		448
P02769	Albumin	ALB	_DAFLGSFLYEYSR_	Unmodified	0	1.2577e-39	196.5	189.83					0	0		0		0		20201202_EXPL7_LC6_SCL-IAH_BSA_C_C_100_02b	Ctrl_02	MSMS	784.374	2	784.375	1566.74		449
P02769	Albumin	ALB	_DAFLGSFLYEYSR_	Unmodified	0	5.8283e-39	184.98	178.13					0	0		0		0		20201202_EXPL7_LC6_SCL-IAH_BSA_C_C_100_02b	Ctrl_02	MSMS	784.374	2	784.375	1566.74		450
P02769	Albumin	ALB	_DAFLGSFLYEYSR_	Unmodified	0	1.4111e-39	196.11	189.26					0	0		0		0		20201202_EXPL7_LC6_SCL-IAH_BSA_C_C_100_02b	Ctrl_02	MSMS	784.374	2	784.375	1566.74		451
P02769	Albumin	ALB	_DAFLGSFLYEYSR_	Unmodified	0	5.3701e-39	186.13	178.8					0	0		0		0		20201202_EXPL7_LC6_SCL-IAH_BSA_C_C_100_02b	Ctrl_02	MSMS	784.374	2	784.375	1566.74		452
P02769	Albumin	ALB	_DAFLGSFLYEYSR_	Unmodified	0	5.8283e-39	184.98	178.13					0	0		0		0		20201202_EXPL7_LC6_SCL-IAH_BSA_C_C_100_02b	Ctrl_02	MSMS	784.374	2	784.375	1566.74		453
P02769	Albumin	ALB	_DAFLGSFLYEYSR_	Unmodified	0	4.5914e-39	188.09	178.1					0	0		0		0		20201202_EXPL7_LC6_SCL-IAH_BSA_C_C_100_02b	Ctrl_02	MSMS	784.374	2	784.375	1566.74		454
P02769	Albumin	ALB	_DAFLGSFLYEYSR_	Unmodified	0	1.803e-30	176.25	169.4					0	0		0		0		20201202_EXPL7_LC6_SCL-IAH_BSA_C_C_100_02b	Ctrl_02	MSMS	784.374	2	784.375	1566.74		455
P02769	Albumin	ALB	_DAFLGSFLYEYSR_	Unmodified	0	1.803e-30	176.25	169.21					0	0		0		0		20201202_EXPL7_LC6_SCL-IAH_BSA_C_C_100_02b	Ctrl_02	MSMS	784.374	2	784.375	1566.74		456
P02769	Albumin	ALB	_DAFLGSFLYEYSR_	Unmodified	0	6.0694e-40	198.14	188.87					0	0		0		0		20201202_EXPL7_LC6_SCL-IAH_BSA_C_C_100_02b	Ctrl_02	MSMS	784.374	2	784.375	1566.74		457
P02769	Albumin	ALB	_DAFLGSFLYEYSR_	Unmodified	0	1.8478e-50	208.82	198.82					0	0		0		0		20201202_EXPL7_LC6_SCL-IAH_BSA_C_C_100_02b	Ctrl_02	MSMS	784.374	2	784.375	1566.74		458
P02769	Albumin	ALB	_DAFLGSFLYEYSR_	Unmodified	0	5.3701e-39	186.13	179.47					0	0		0		0		20201202_EXPL7_LC6_SCL-IAH_BSA_C_C_100_02b	Ctrl_02	MSMS	784.374	2	784.375	1566.74		459
P02769	Albumin	ALB	_DAFLGSFLYEYSR_	Unmodified	0	6.0694e-40	198.14	191.29					0	0		0		0		20201202_EXPL7_LC6_SCL-IAH_BSA_C_C_100_02b	Ctrl_02	MSMS	784.374	2	784.375	1566.74		460
P02769	Albumin	ALB	_DAFLGSFLYEYSR_	Unmodified	0	5.3701e-39	186.13	179.28					0	0		0		0		20201202_EXPL7_LC6_SCL-IAH_BSA_C_C_100_02b	Ctrl_02	MSMS	784.374	2	784.375	1566.74		461
P02769	Albumin	ALB	_DAFLGSFLYEYSR_	Unmodified	0	3.0282e-50	200.21	190.52					0	0		0		0		20201202_EXPL7_LC6_SCL-IAH_BSA_C_C_100_02b	Ctrl_02	MSMS	784.374	2	784.375	1566.74		462
P02769	Albumin	ALB	_DAFLGSFLYEYSR_	Unmodified	0	2.8513e-29	164.68	158.72					0	0		0		0		20201202_EXPL7_LC6_SCL-IAH_BSA_C_C_100_02b	Ctrl_02	MSMS	784.374	2	784.375	1566.74		463
P02769	Albumin	ALB	_DAFLGSFLYEYSR_	Unmodified	0	4.5914e-39	188.09	174.15					0	0		0		0		20201202_EXPL7_LC6_SCL-IAH_BSA_C_C_100_02b	Ctrl_02	MSMS	784.374	2	784.375	1566.74		464
P02769	Albumin	ALB	_DAFLGSFLYEYSR_	Unmodified	0	6.0935e-30	174.39	167.73					0	0		0		0		20201202_EXPL7_LC6_SCL-IAH_BSA_C_C_100_02b	Ctrl_02	MSMS	784.374	2	784.375	1566.74		465
P02769	Albumin	ALB	_DAFLGSFLYEYSR_	Unmodified	0	5.8283e-39	184.98	171.03					0	0		0		0		20201202_EXPL7_LC6_SCL-IAH_BSA_C_C_100_02b	Ctrl_02	MSMS	784.375	2	784.375	1566.74		466
P02769	Albumin	ALB	_DAFLGSFLYEYSR_	Unmodified	0	7.6542e-30	173.72	166.87					0	0		0		0		20201202_EXPL7_LC6_SCL-IAH_BSA_C_C_100_02b	Ctrl_02	MSMS	784.375	2	784.375	1566.74		467
P02769	Albumin	ALB	_DAFLGSFLYEYSR_	Unmodified	0	1.803e-30	176.25	169.4					0	0		0		0		20201202_EXPL7_LC6_SCL-IAH_BSA_C_C_100_02b	Ctrl_02	MSMS	784.375	2	784.375	1566.74		468
P02769	Albumin	ALB	_DAFLGSFLYEYSR_	Unmodified	0	2.8513e-29	164.68	158.41					0	0		0		0		20201202_EXPL7_LC6_SCL-IAH_BSA_C_C_100_02b	Ctrl_02	MSMS	784.376	2	784.375	1566.74		469
P02769	Albumin	ALB	_DAFLGSFLYEYSR_	Unmodified	0	4.8366e-29	156.08	149.97					0	0		0		0		20201202_EXPL7_LC6_SCL-IAH_BSA_C_C_100_02b	Ctrl_02	MSMS	784.375	2	784.375	1566.74		470
P02769	Albumin	ALB	_DAFLGSFLYEYSR_	Unmodified	0	1.2551e-22	153.81	146.96					0	0		0		0		20201202_EXPL7_LC6_SCL-IAH_BSA_C_C_100_02b	Ctrl_02	MSMS	784.375	2	784.375	1566.74		471
P02769	Albumin	ALB	_DAFLGSFLYEYSR_	Unmodified	0	2.8513e-29	164.68	157.83					0	0		0		0		20201202_EXPL7_LC6_SCL-IAH_BSA_C_C_100_02b	Ctrl_02	MSMS	784.376	2	784.375	1566.74		472
P02769	Albumin	ALB	_DAFLGSFLYEYSR_	Unmodified	0	3.3867e-17	131.66	128.23					0	0		0		0		20201202_EXPL7_LC6_SCL-IAH_BSA_C_C_100_02b	Ctrl_02	MSMS	784.376	2	784.375	1566.74		473
P02769	Albumin	ALB	_DAFLGSFLYEYSR_	Unmodified	0	2.4048e-15	124.51	121.98					0	0		0		0		20201202_EXPL7_LC6_SCL-IAH_BSA_C_C_100_02b	Ctrl_02	MSMS	784.377	2	784.375	1566.74		474
P02769	Albumin	ALB	_DAFLGSFLYEYSR_	Unmodified	0	5.6581e-15	114.7	111.27					0	0		0		0		20201202_EXPL7_LC6_SCL-IAH_BSA_C_C_100_02b	Ctrl_02	MSMS	784.376	2	784.375	1566.74		475
P02769	Albumin	ALB	_DAFLGSFLYEYSR_	Unmodified	0	2.4048e-15	124.51	114.6					0	0		0		0		20201202_EXPL7_LC6_SCL-IAH_BSA_C_C_100_02b	Ctrl_02	MSMS	784.375	2	784.375	1566.74		476
P02769	Albumin	ALB	_DAFLGSFLYEYSR_	Unmodified	0	1.8799e-15	126.1	121.85					0	0		0		0		20201202_EXPL7_LC6_SCL-IAH_BSA_C_C_100_02b	Ctrl_02	MSMS	784.376	2	784.375	1566.74		477
P02769	Albumin	ALB	_DAFLGSFLYEYSR_	Unmodified	0	2.215e-21	143.98	137.86					0	0		0		0		20201202_EXPL7_LC6_SCL-IAH_BSA_C_C_100_02b	Ctrl_02	MSMS	784.373	2	784.375	1566.74		478
P02769	Albumin	ALB	_DAFLGSFLYEYSR_	Unmodified	0	4.5137e-21	133.16	131.91					0	0		0		0		20201202_EXPL7_LC6_SCL-IAH_BSA_C_C_100_02b	Ctrl_02	MSMS	784.372	2	784.375	1566.74		479
P02769	Albumin	ALB	_DAFLGSFLYEYSR_	Unmodified	0	3.3867e-17	131.66	127.41					0	0		0		0		20201202_EXPL7_LC6_SCL-IAH_BSA_C_C_100_02b	Ctrl_02	MSMS	784.374	2	784.375	1566.74		480
P02769	Albumin	ALB	_DAFLGSFLYEYSR_	Unmodified	0	5.018e-15	116.63	114.86					0	0		0		0		20201202_EXPL7_LC6_SCL-IAH_BSA_C_C_100_02b	Ctrl_02	MSMS	784.373	2	784.375	1566.74		481
P02769	Albumin	ALB	_DAFLGSFLYEYSR_	Unmodified	0	2.9761e-30	175.74	165.75					0	0		0		0		20201202_EXPL7_LC6_SCL-IAH_BSA_C_C_100_02b	Ctrl_02	MSMS	784.375	2	784.375	1566.74		482
P02769	Albumin	ALB	_DAFLGSFLYEYSR_	Unmodified	0	1.2551e-22	153.81	143.56					0	0		0		0		20201202_EXPL7_LC6_SCL-IAH_BSA_C_C_100_02b	Ctrl_02	MSMS	784.374	2	784.375	1566.74		483
P02769	Albumin	ALB	_DAFLGSFLYEYSR_	Unmodified	0	1.803e-30	176.25	173.28					0	0		0		0		20201202_EXPL7_LC6_SCL-IAH_BSA_C_C_100_02b	Ctrl_02	MSMS	784.373	2	784.375	1566.74		484
P02769	Albumin	ALB	_DAFLGSFLYEYSR_	Unmodified	0	2.5533e-21	142.38	138.13					0	0		0		0		20201202_EXPL7_LC6_SCL-IAH_BSA_C_C_100_02b	Ctrl_02	MSMS	784.374	2	784.375	1566.74		485
P02769	Albumin	ALB	_DAFLGSFLYEYSR_	Unmodified	0	2.8513e-29	164.68	158.57					0	0		0		0		20201202_EXPL7_LC6_SCL-IAH_BSA_C_C_100_02b	Ctrl_02	MSMS	784.374	2	784.375	1566.74		486
P02769	Albumin	ALB	_DAFLGSFLYEYSR_	Unmodified	0	1.2551e-22	153.81	143.56					0	0		0		0		20201202_EXPL7_LC6_SCL-IAH_BSA_C_C_100_02b	Ctrl_02	MSMS	784.376	2	784.375	1566.74		487
P02769	Albumin	ALB	_DAFLGSFLYEYSR_	Unmodified	0	2.5533e-21	142.38	135.34					0	0		0		0		20201202_EXPL7_LC6_SCL-IAH_BSA_C_C_100_02b	Ctrl_02	MSMS	784.375	2	784.375	1566.74		488
P02769	Albumin	ALB	_DAFLGSFLYEYSR_	Unmodified	0	2.8871e-29	164.53	158.25					0	0		0		0		20201202_EXPL7_LC6_SCL-IAH_BSA_C_C_100_02b	Ctrl_02	MSMS	784.374	2	784.375	1566.74		489
P02769	Albumin	ALB	_DAFLGSFLYEYSR_	Unmodified	0	2.8513e-29	164.68	150.7					0	0		0		0		20201202_EXPL7_LC6_SCL-IAH_BSA_C_C_100_02b	Ctrl_02	MSMS	784.371	2	784.375	1566.74		490
P02769	Albumin	ALB	_DAFLGSFLYEYSR_	Unmodified	0	3.1712e-21	139.48	131.93					0	0		0		0		20201202_EXPL7_LC6_SCL-IAH_BSA_C_C_100_02b	Ctrl_02	MSMS	784.374	2	784.375	1566.74		491
P02769	Albumin	ALB	_DAFLGSFLYEYSR_	Unmodified	0	1.2551e-22	153.81	147.69					0	0		0		0		20201202_EXPL7_LC6_SCL-IAH_BSA_C_C_100_02b	Ctrl_02	MSMS	784.372	2	784.375	1566.74		492
P02769	Albumin	ALB	_DAFLGSFLYEYSR_	Unmodified	0	3.2568e-29	162.93	156.81					0	0		0		0		20201202_EXPL7_LC6_SCL-IAH_BSA_C_C_100_02b	Ctrl_02	MSMS	784.373	2	784.375	1566.74		493
P02769	Albumin	ALB	_DAFLGSFLYEYSR_	Unmodified	0	2.8513e-29	164.68	157.13					0	0		0		0		20201202_EXPL7_LC6_SCL-IAH_BSA_C_C_100_02b	Ctrl_02	MSMS	784.373	2	784.375	1566.74		494
P02769	Albumin	ALB	_DAFLGSFLYEYSR_	Unmodified	0	4.8366e-29	156.08	146.17					0	0		0		0		20201202_EXPL7_LC6_SCL-IAH_BSA_C_C_100_02b	Ctrl_02	MSMS	784.375	2	784.375	1566.74		495
P02769	Albumin	ALB	_DAFLGSFLYEYSR_	Unmodified	0	4.5914e-39	188.09	174.11					0	0		0		0		20201202_EXPL7_LC6_SCL-IAH_BSA_C_C_100_02b	Ctrl_02	MSMS	784.374	2	784.375	1566.74		496
P02769	Albumin	ALB	_DAFLGSFLYEYSR_	Unmodified	0	2.1406e-22	153.39	147.28					0	0		0		0		20201202_EXPL7_LC6_SCL-IAH_BSA_C_C_100_02b	Ctrl_02	MSMS	784.374	2	784.375	1566.74		497
P02769	Albumin	ALB	_DAFLGSFLYEYSR_	Unmodified	0	2.9185e-15	122.97	116.69					0	0		0		0		20201202_EXPL7_LC6_SCL-IAH_BSA_C_C_100_02b	Ctrl_02	MSMS	784.375	2	784.375	1566.74		498
P02769	Albumin	ALB	_DAFLGSFLYEYSR_	Unmodified	0	6.8483e-15	111.12	104.84					0	0		0		0		20201202_EXPL7_LC6_SCL-IAH_BSA_C_C_100_02b	Ctrl_02	MSMS	784.375	2	784.375	1566.74		499
P02769	Albumin	ALB	_DAFLGSFLYEYSR_	Unmodified	0	2.9592e-10	86.756	83.647					0	0		0		0		20201202_EXPL7_LC6_SCL-IAH_BSA_C_C_100_02b	Ctrl_02	MSMS	784.375	2	784.375	1566.74		500
P02769	Albumin	ALB	_DAFLGSFLYEYSR_	Unmodified	0	6.9746e-07	76.01	72.44					0	0		0		0		20201202_EXPL7_LC6_SCL-IAH_BSA_C_C_100_02b	Ctrl_02	MSMS	784.374	2	784.375	1566.74		501
P02769	Albumin	ALB	_DAFLGSFLYEYSR_	Unmodified	0	0.00089722	57.267	55.97					0	0		0		0		20201202_EXPL7_LC6_SCL-IAH_BSA_C_C_100_02b	Ctrl_02	MSMS	784.371	2	784.375	1566.74		502
P02769	Albumin	ALB	_DAFLGSFLYEYSR_	Unmodified	0	0.0020838	48.527	47.337					0	0		0		0		20201202_EXPL7_LC6_SCL-IAH_BSA_C_C_100_02b	Ctrl_02	MSMS	784.374	2	784.375	1566.74		503
P02769	Albumin	ALB	_DAFLGSFLYEYSR_	Unmodified	376520000	1.239e-20	157.56	153.54	-2.2348				0	0		0		0		20201202_EXPL7_LC6_SCL-IAH_BSA_C_C_100_03b	Ctrl_03	MULTI-MSMS	523.252	3	523.252	1566.74	-1.8869	504
P02769	Albumin	ALB	_DAFLGSFLYEYSR_	Unmodified	3036200000	1.6515e-06	107.79	98.784	-0.79927				0	0		0		0		20201202_EXPL7_LC6_SCL-IAH_BSA_C_C_100_03b	Ctrl_03	MULTI-MSMS	1568.74	1	1567.74	1566.74	-1.8028	505
P02769	Albumin	ALB	_DAFLGSFLYEYSR_	Unmodified	2993300	0.00048091	70.889	69.699	0.24577				0	0		0		0		20201202_EXPL7_LC6_SCL-IAH_BSA_C_C_100_03b	Ctrl_03	MULTI-MSMS	523.252	3	523.252	1566.74	-0.026591	506
P02769	Albumin	ALB	_DAFLGSFLYEYSR_	Unmodified	2670700	0.00087135	64.313	62.05	0.63487				0	0		0		0		20201202_EXPL7_LC6_SCL-IAH_BSA_C_C_100_03b	Ctrl_03	MULTI-MSMS	523.251	3	523.252	1566.74	-0.25539	507
P02769	Albumin	ALB	_DAFLGSFLYEYSR_	Unmodified	6686100	1.0831e-14	142.38	136.11	1.7124				0	0		0		0		20201202_EXPL7_LC6_SCL-IAH_BSA_C_C_100_03b	Ctrl_03	MULTI-MSMS	784.375	2	784.375	1566.74	0.55893	508
P02769	Albumin	ALB	_DAFLGSFLYEYSR_	Unmodified	4725500	1.4636e-20	153.39	147.12	-0.14544				0	0		0		0		20201202_EXPL7_LC6_SCL-IAH_BSA_C_C_100_03b	Ctrl_03	MULTI-MSMS	784.374	2	784.375	1566.74	-1.0363	509
P02769	Albumin	ALB	_DAFLGSFLYEYSR_	Unmodified	5971000	2.4134e-29	188.09	185.43	0.36149				0	0		0		0		20201202_EXPL7_LC6_SCL-IAH_BSA_C_C_100_03b	Ctrl_03	MULTI-MSMS	784.375	2	784.375	1566.74	-0.44118	510
P02769	Albumin	ALB	_DAFLGSFLYEYSR_	Unmodified	6276600	2.4134e-29	188.09	186.9	0.1552				0	0		0		0		20201202_EXPL7_LC6_SCL-IAH_BSA_C_C_100_03b	Ctrl_03	MULTI-MSMS	784.374	2	784.375	1566.74	-0.53152	511
P02769	Albumin	ALB	_DAFLGSFLYEYSR_	Unmodified	1234200	0.00099913	59.709	57.397	0.71982				0	0		0		0		20201202_EXPL7_LC6_SCL-IAH_BSA_C_C_100_03b	Ctrl_03	MULTI-MSMS	784.375	2	784.375	1566.74	0.18804	512
P02769	Albumin	ALB	_DAFLGSFLYEYSR_	Unmodified	1275100	0.0043442	52.5	50.565	0.081828				0	0		0		0		20201202_EXPL7_LC6_SCL-IAH_BSA_C_C_100_03b	Ctrl_03	MULTI-MSMS	784.376	2	784.375	1566.74	-0.44346	513
P02769	Albumin	ALB	_DAFLGSFLYEYSR_	Unmodified	0	3.8445e-10	88.092	83.547					0	0		0		0		20201202_EXPL7_LC6_SCL-IAH_BSA_C_C_100_03b	Ctrl_03	MSMS	523.252	3	523.252	1566.74		514
P02769	Albumin	ALB	_DAFLGSFLYEYSR_	Unmodified	0	2.0176e-06	64.534	63.344					0	0		0		0		20201202_EXPL7_LC6_SCL-IAH_BSA_C_C_100_03b	Ctrl_03	MSMS	523.253	3	523.252	1566.74		515
P02769	Albumin	ALB	_DAFLGSFLYEYSR_	Unmodified	0	0.0037732	43.761	42.294					0	0		0		0		20201202_EXPL7_LC6_SCL-IAH_BSA_C_C_100_03b	Ctrl_03	MSMS	523.252	3	523.252	1566.74		516
P02769	Albumin	ALB	_DAFLGSFLYEYSR_	Unmodified	0	0.0032037	46.797	45.55					0	0		0		0		20201202_EXPL7_LC6_SCL-IAH_BSA_C_C_100_03b	Ctrl_03	MSMS	523.252	3	523.252	1566.74		517
P02769	Albumin	ALB	_DAFLGSFLYEYSR_	Unmodified	0	0.039902	19.767	18.577					0	0		0		0		20201202_EXPL7_LC6_SCL-IAH_BSA_C_C_100_03b	Ctrl_03	MSMS	523.252	3	523.252	1566.74		518
P02769	Albumin	ALB	_DAFLGSFLYEYSR_	Unmodified	0	0.0041746	41.621	40.374					0	0		0		0		20201202_EXPL7_LC6_SCL-IAH_BSA_C_C_100_03b	Ctrl_03	MSMS	523.251	3	523.252	1566.74		519
P02769	Albumin	ALB	_DAFLGSFLYEYSR_	Unmodified	0	6.4149e-15	112.42	108.99					0	0		0		0		20201202_EXPL7_LC6_SCL-IAH_BSA_C_C_100_03b	Ctrl_03	MSMS	784.376	2	784.375	1566.74		520
P02769	Albumin	ALB	_DAFLGSFLYEYSR_	Unmodified	0	3.027e-15	122.64	121.02					0	0		0		0		20201202_EXPL7_LC6_SCL-IAH_BSA_C_C_100_03b	Ctrl_03	MSMS	784.372	2	784.375	1566.74		521
P02769	Albumin	ALB	_DAFLGSFLYEYSR_	Unmodified	0	2.215e-21	143.98	134.06					0	0		0		0		20201202_EXPL7_LC6_SCL-IAH_BSA_C_C_100_03b	Ctrl_03	MSMS	784.373	2	784.375	1566.74		522
P02769	Albumin	ALB	_DAFLGSFLYEYSR_	Unmodified	0	3.3867e-17	131.66	128.42					0	0		0		0		20201202_EXPL7_LC6_SCL-IAH_BSA_C_C_100_03b	Ctrl_03	MSMS	784.374	2	784.375	1566.74		523
P02769	Albumin	ALB	_DAFLGSFLYEYSR_	Unmodified	0	4.5546e-21	132.97	131.34					0	0		0		0		20201202_EXPL7_LC6_SCL-IAH_BSA_C_C_100_03b	Ctrl_03	MSMS	784.373	2	784.375	1566.74		524
P02769	Albumin	ALB	_DAFLGSFLYEYSR_	Unmodified	0	2.8609e-29	164.64	158.37					0	0		0		0		20201202_EXPL7_LC6_SCL-IAH_BSA_C_C_100_03b	Ctrl_03	MSMS	784.375	2	784.375	1566.74		525
P02769	Albumin	ALB	_DAFLGSFLYEYSR_	Unmodified	0	2.1406e-22	153.39	139.41					0	0		0		0		20201202_EXPL7_LC6_SCL-IAH_BSA_C_C_100_03b	Ctrl_03	MSMS	784.374	2	784.375	1566.74		526
P02769	Albumin	ALB	_DAFLGSFLYEYSR_	Unmodified	0	2.3695e-21	143.25	136.21					0	0		0		0		20201202_EXPL7_LC6_SCL-IAH_BSA_C_C_100_03b	Ctrl_03	MSMS	784.372	2	784.375	1566.74		527
P02769	Albumin	ALB	_DAFLGSFLYEYSR_	Unmodified	0	1.803e-30	176.25	166.34					0	0		0		0		20201202_EXPL7_LC6_SCL-IAH_BSA_C_C_100_03b	Ctrl_03	MSMS	784.375	2	784.375	1566.74		528
P02769	Albumin	ALB	_DAFLGSFLYEYSR_	Unmodified	0	2.1406e-22	153.39	146.54					0	0		0		0		20201202_EXPL7_LC6_SCL-IAH_BSA_C_C_100_03b	Ctrl_03	MSMS	784.373	2	784.375	1566.74		529
P02769	Albumin	ALB	_DAFLGSFLYEYSR_	Unmodified	0	2.1406e-22	153.39	147.12					0	0		0		0		20201202_EXPL7_LC6_SCL-IAH_BSA_C_C_100_03b	Ctrl_03	MSMS	784.373	2	784.375	1566.74		530
P02769	Albumin	ALB	_DAFLGSFLYEYSR_	Unmodified	0	1.803e-30	176.25	166.56					0	0		0		0		20201202_EXPL7_LC6_SCL-IAH_BSA_C_C_100_03b	Ctrl_03	MSMS	784.375	2	784.375	1566.74		531
P02769	Albumin	ALB	_DAFLGSFLYEYSR_	Unmodified	0	2.7574e-10	88.282	84.42					0	0		0		0		20201202_EXPL7_LC6_SCL-IAH_BSA_C_C_100_03b	Ctrl_03	MSMS	784.374	2	784.375	1566.74		532
P02769	Albumin	ALB	_DAFLGSFLYEYSR_	Unmodified	0	2.916e-10	87.083	83.649					0	0		0		0		20201202_EXPL7_LC6_SCL-IAH_BSA_C_C_100_03b	Ctrl_03	MSMS	784.377	2	784.375	1566.74		533
P02769	Albumin	ALB	_DAFLGSFLYEYSR_	Unmodified	0	4.4056e-07	79.875	77.528					0	0		0		0		20201202_EXPL7_LC6_SCL-IAH_BSA_C_C_100_03b	Ctrl_03	MSMS	784.374	2	784.375	1566.74		534
P02769	Albumin	ALB	_DAFLGSFLYEYSR_	Unmodified	92238000000	3.5315e-50	222.94	221.69	-1.5621				0	0		0		0		20201202_EXPL7_LC6_SCL-IAH_BSA_C_C_100_04b	Ctrl_04	MULTI-MSMS	784.374	2	784.375	1566.74	-2.1535	535
P02769	Albumin	ALB	_DAFLGSFLYEYSR_	Unmodified	174190000	1.239e-20	157.56	155.79	-1.804				0	0		0		0		20201202_EXPL7_LC6_SCL-IAH_BSA_C_C_100_04b	Ctrl_04	MULTI-MSMS	523.251	3	523.252	1566.74	-2.497	536
P02769	Albumin	ALB	_DAFLGSFLYEYSR_	Unmodified	7514200	4.2774e-21	164.68	162.87	-0.45165				0	0		0		0		20201202_EXPL7_LC6_SCL-IAH_BSA_C_C_100_04b	Ctrl_04	MULTI-MSMS	784.874	2	784.375	1566.74	-2.0375	537
P02769	Albumin	ALB	_DAFLGSFLYEYSR_	Unmodified	6037200	2.4134e-29	188.09	185.43	-0.33865				0	0		0		0		20201202_EXPL7_LC6_SCL-IAH_BSA_C_C_100_04b	Ctrl_04	MULTI-MSMS	784.373	2	784.375	1566.74	-1.8181	538
P02769	Albumin	ALB	_DAFLGSFLYEYSR_	Unmodified	6182300	2.4134e-29	188.09	185.97	-0.26853				0	0		0		0		20201202_EXPL7_LC6_SCL-IAH_BSA_C_C_100_04b	Ctrl_04	MULTI-MSMS	784.875	2	784.375	1566.74	-1.6541	539
P02769	Albumin	ALB	_DAFLGSFLYEYSR_	Unmodified	9862000	1.5052e-38	196.11	194.92	-0.007563				0	0		0		0		20201202_EXPL7_LC6_SCL-IAH_BSA_C_C_100_04b	Ctrl_04	MULTI-MSMS	784.374	2	784.375	1566.74	-0.80851	540
P02769	Albumin	ALB	_DAFLGSFLYEYSR_	Unmodified	0	4.981e-39	187.11	176.61					0	0		0		0		20201202_EXPL7_LC6_SCL-IAH_BSA_C_C_100_04b	Ctrl_04	MSMS	784.374	2	784.375	1566.74		541
P02769	Albumin	ALB	_DAFLGSFLYEYSR_	Unmodified	0	2.2392e-50	205.96	192.33					0	0		0		0		20201202_EXPL7_LC6_SCL-IAH_BSA_C_C_100_04b	Ctrl_04	MSMS	784.374	2	784.375	1566.74		542
P02769	Albumin	ALB	_DAFLGSFLYEYSR_	Unmodified	0	1.803e-30	176.25	169.4					0	0		0		0		20201202_EXPL7_LC6_SCL-IAH_BSA_C_C_100_04b	Ctrl_04	MSMS	784.374	2	784.375	1566.74		543
P02769	Albumin	ALB	_DAFLGSFLYEYSR_	Unmodified	0	2.8871e-29	164.53	158.58					0	0		0		0		20201202_EXPL7_LC6_SCL-IAH_BSA_C_C_100_04b	Ctrl_04	MSMS	784.373	2	784.375	1566.74		544
P02769	Albumin	ALB	_DAFLGSFLYEYSR_	Unmodified	0	6.0694e-40	198.14	191.1					0	0		0		0		20201202_EXPL7_LC6_SCL-IAH_BSA_C_C_100_04b	Ctrl_04	MSMS	784.373	2	784.375	1566.74		545
P02769	Albumin	ALB	_DAFLGSFLYEYSR_	Unmodified	0	2.8513e-29	164.68	157.64					0	0		0		0		20201202_EXPL7_LC6_SCL-IAH_BSA_C_C_100_04b	Ctrl_04	MSMS	784.374	2	784.375	1566.74		546
P02769	Albumin	ALB	_DAFLGSFLYEYSR_	Unmodified	0	4.5914e-39	188.09	178.4					0	0		0		0		20201202_EXPL7_LC6_SCL-IAH_BSA_C_C_100_04b	Ctrl_04	MSMS	784.375	2	784.375	1566.74		547
P02769	Albumin	ALB	_DAFLGSFLYEYSR_	Unmodified	0	2.8513e-29	164.68	157.64					0	0		0		0		20201202_EXPL7_LC6_SCL-IAH_BSA_C_C_100_04b	Ctrl_04	MSMS	784.376	2	784.375	1566.74		548
P02769	Albumin	ALB	_DAFLGSFLYEYSR_	Unmodified	0	6.0935e-30	174.39	167.55					0	0		0		0		20201202_EXPL7_LC6_SCL-IAH_BSA_C_C_100_04b	Ctrl_04	MSMS	784.374	2	784.375	1566.74		549
P02769	Albumin	ALB	_DAFLGSFLYEYSR_	Unmodified	0	4.5914e-39	188.09	177.59					0	0		0		0		20201202_EXPL7_LC6_SCL-IAH_BSA_C_C_100_04b	Ctrl_04	MSMS	784.374	2	784.375	1566.74		550
P02769	Albumin	ALB	_DAFLGSFLYEYSR_	Unmodified	0	3.084e-50	199.8	191.73					0	0		0		0		20201202_EXPL7_LC6_SCL-IAH_BSA_C_C_100_04b	Ctrl_04	MSMS	784.372	2	784.375	1566.74		551
P02769	Albumin	ALB	_DAFLGSFLYEYSR_	Unmodified	0	5.8283e-39	184.98	174.73					0	0		0		0		20201202_EXPL7_LC6_SCL-IAH_BSA_C_C_100_04b	Ctrl_04	MSMS	784.375	2	784.375	1566.74		552
P02769	Albumin	ALB	_DAFLGSFLYEYSR_	Unmodified	0	1.803e-30	176.25	169.4					0	0		0		0		20201202_EXPL7_LC6_SCL-IAH_BSA_C_C_100_04b	Ctrl_04	MSMS	784.375	2	784.375	1566.74		553
P02769	Albumin	ALB	_DAFLGSFLYEYSR_	Unmodified	0	2.8513e-29	164.68	157.64					0	0		0		0		20201202_EXPL7_LC6_SCL-IAH_BSA_C_C_100_04b	Ctrl_04	MSMS	784.374	2	784.375	1566.74		554
P02769	Albumin	ALB	_DAFLGSFLYEYSR_	Unmodified	0	7.6542e-30	173.72	166.87					0	0		0		0		20201202_EXPL7_LC6_SCL-IAH_BSA_C_C_100_04b	Ctrl_04	MSMS	784.375	2	784.375	1566.74		555
P02769	Albumin	ALB	_DAFLGSFLYEYSR_	Unmodified	0	1.803e-30	176.25	166.78					0	0		0		0		20201202_EXPL7_LC6_SCL-IAH_BSA_C_C_100_04b	Ctrl_04	MSMS	784.373	2	784.375	1566.74		556
P02769	Albumin	ALB	_DAFLGSFLYEYSR_	Unmodified	0	5.3701e-39	186.13	175.89					0	0		0		0		20201202_EXPL7_LC6_SCL-IAH_BSA_C_C_100_04b	Ctrl_04	MSMS	784.373	2	784.375	1566.74		557
P02769	Albumin	ALB	_DAFLGSFLYEYSR_	Unmodified	0	0.0030214	41.621	40.759					0	0		0		0		20201202_EXPL7_LC6_SCL-IAH_BSA_C_C_100_04b	Ctrl_04	MSMS	784.374	2	784.375	1566.74		558
P02769	Albumin	ALB	_DAFLGSFLYEYSR_	Unmodified	252990000	2.1429e-20	148.96	147.19	-2.3764				0	0		0		0		20201202_EXPL7_LC6_SCL-IAH_BSA_C_HA_100_01b	HA_01	MULTI-MSMS	523.253	3	523.252	1566.74	-1.28	559
P02769	Albumin	ALB	_DAFLGSFLYEYSR_	Unmodified	26578000	5.1581e-39	208.27	205.61	-0.16224				0	0		0		0		20201202_EXPL7_LC6_SCL-IAH_BSA_C_HA_100_01b	HA_01	MULTI-MSMS	784.375	2	784.375	1566.74	-1.1512	560
P02769	Albumin	ALB	_DAFLGSFLYEYSR_	Unmodified	7123800	4.3156e-21	164.64	157.6	0.66857				0	0		0		0		20201202_EXPL7_LC6_SCL-IAH_BSA_C_HA_100_01b	HA_01	MULTI-MSMS	784.375	2	784.375	1566.74	-0.00079698	561
P02769	Albumin	ALB	_DAFLGSFLYEYSR_	Unmodified	7342900	1.0085e-28	175.74	173.97	-0.6004				0	0		0		0		20201202_EXPL7_LC6_SCL-IAH_BSA_C_HA_100_01b	HA_01	MULTI-MSMS	784.371	2	784.375	1566.74	-1.145	562
P02769	Albumin	ALB	_DAFLGSFLYEYSR_	Unmodified	10221000	1.0924e-28	174.39	172.38	-0.35344				0	0		0		0		20201202_EXPL7_LC6_SCL-IAH_BSA_C_HA_100_01b	HA_01	MULTI-MSMS	784.373	2	784.375	1566.74	-0.77829	563
P02769	Albumin	ALB	_DAFLGSFLYEYSR_	Unmodified	8143900	4.2774e-21	164.68	163.44	-0.35553				0	0		0		0		20201202_EXPL7_LC6_SCL-IAH_BSA_C_HA_100_01b	HA_01	MULTI-MSMS	784.876	2	784.375	1566.74	-0.74514	564
P02769	Albumin	ALB	_DAFLGSFLYEYSR_	Unmodified	10427000	1.3403e-38	198.14	196.07	-0.22831				0	0		0		0		20201202_EXPL7_LC6_SCL-IAH_BSA_C_HA_100_01b	HA_01	MULTI-MSMS	784.375	2	784.375	1566.74	-0.45994	565
P02769	Albumin	ALB	_DAFLGSFLYEYSR_	Unmodified	0	2.9761e-30	175.74	168.9					0	0		0		0		20201202_EXPL7_LC6_SCL-IAH_BSA_C_HA_100_01b	HA_01	MSMS	784.376	2	784.375	1566.74		566
P02769	Albumin	ALB	_DAFLGSFLYEYSR_	Unmodified	0	2.5533e-21	142.38	138.13					0	0		0		0		20201202_EXPL7_LC6_SCL-IAH_BSA_C_HA_100_01b	HA_01	MSMS	784.375	2	784.375	1566.74		567
P02769	Albumin	ALB	_DAFLGSFLYEYSR_	Unmodified	0	2.8609e-29	164.64	157.6					0	0		0		0		20201202_EXPL7_LC6_SCL-IAH_BSA_C_HA_100_01b	HA_01	MSMS	784.373	2	784.375	1566.74		568
P02769	Albumin	ALB	_DAFLGSFLYEYSR_	Unmodified	0	3.3867e-17	131.66	128.23					0	0		0		0		20201202_EXPL7_LC6_SCL-IAH_BSA_C_HA_100_01b	HA_01	MSMS	784.377	2	784.375	1566.74		569
P02769	Albumin	ALB	_DAFLGSFLYEYSR_	Unmodified	0	1.2551e-22	153.81	149.56					0	0		0		0		20201202_EXPL7_LC6_SCL-IAH_BSA_C_HA_100_01b	HA_01	MSMS	784.375	2	784.375	1566.74		570
P02769	Albumin	ALB	_DAFLGSFLYEYSR_	Unmodified	0	3.3867e-17	131.66	127.51					0	0		0		0		20201202_EXPL7_LC6_SCL-IAH_BSA_C_HA_100_01b	HA_01	MSMS	784.372	2	784.375	1566.74		571
P02769	Albumin	ALB	_DAFLGSFLYEYSR_	Unmodified	0	2.8513e-29	164.68	158.57					0	0		0		0		20201202_EXPL7_LC6_SCL-IAH_BSA_C_HA_100_01b	HA_01	MSMS	784.375	2	784.375	1566.74		572
P02769	Albumin	ALB	_DAFLGSFLYEYSR_	Unmodified	0	2.8513e-29	164.68	158.57					0	0		0		0		20201202_EXPL7_LC6_SCL-IAH_BSA_C_HA_100_01b	HA_01	MSMS	784.377	2	784.375	1566.74		573
P02769	Albumin	ALB	_DAFLGSFLYEYSR_	Unmodified	0	2.1406e-22	153.39	143.48					0	0		0		0		20201202_EXPL7_LC6_SCL-IAH_BSA_C_HA_100_01b	HA_01	MSMS	784.375	2	784.375	1566.74		574
P02769	Albumin	ALB	_DAFLGSFLYEYSR_	Unmodified	0	1.2551e-22	153.81	148.31					0	0		0		0		20201202_EXPL7_LC6_SCL-IAH_BSA_C_HA_100_01b	HA_01	MSMS	784.374	2	784.375	1566.74		575
P02769	Albumin	ALB	_DAFLGSFLYEYSR_	Unmodified	0	2.1406e-22	153.39	146.54					0	0		0		0		20201202_EXPL7_LC6_SCL-IAH_BSA_C_HA_100_01b	HA_01	MSMS	784.374	2	784.375	1566.74		576
P02769	Albumin	ALB	_DAFLGSFLYEYSR_	Unmodified	0	4.2043e-21	134.61	127.07					0	0		0		0		20201202_EXPL7_LC6_SCL-IAH_BSA_C_HA_100_01b	HA_01	MSMS	784.375	2	784.375	1566.74		577
P02769	Albumin	ALB	_DAFLGSFLYEYSR_	Unmodified	0	2.8609e-29	164.64	157.79					0	0		0		0		20201202_EXPL7_LC6_SCL-IAH_BSA_C_HA_100_01b	HA_01	MSMS	784.374	2	784.375	1566.74		578
P02769	Albumin	ALB	_DAFLGSFLYEYSR_	Unmodified	0	2.1406e-22	153.39	143.48					0	0		0		0		20201202_EXPL7_LC6_SCL-IAH_BSA_C_HA_100_01b	HA_01	MSMS	784.372	2	784.375	1566.74		579
P02769	Albumin	ALB	_DAFLGSFLYEYSR_	Unmodified	0	1.803e-30	176.25	165.71					0	0		0		0		20201202_EXPL7_LC6_SCL-IAH_BSA_C_HA_100_01b	HA_01	MSMS	784.372	2	784.375	1566.74		580
P02769	Albumin	ALB	_DAFLGSFLYEYSR_	Unmodified	0	4.5137e-21	133.16	126.88					0	0		0		0		20201202_EXPL7_LC6_SCL-IAH_BSA_C_HA_100_01b	HA_01	MSMS	784.374	2	784.375	1566.74		581
P02769	Albumin	ALB	_DAFLGSFLYEYSR_	Unmodified	0	1.2551e-22	153.81	146.77					0	0		0		0		20201202_EXPL7_LC6_SCL-IAH_BSA_C_HA_100_01b	HA_01	MSMS	784.374	2	784.375	1566.74		582
P02769	Albumin	ALB	_DAFLGSFLYEYSR_	Unmodified	0	4.8366e-29	156.08	149.97					0	0		0		0		20201202_EXPL7_LC6_SCL-IAH_BSA_C_HA_100_01b	HA_01	MSMS	784.371	2	784.375	1566.74		583
P02769	Albumin	ALB	_DAFLGSFLYEYSR_	Unmodified	0	3.304e-29	162.72	155.68					0	0		0		0		20201202_EXPL7_LC6_SCL-IAH_BSA_C_HA_100_01b	HA_01	MSMS	784.373	2	784.375	1566.74		584
P02769	Albumin	ALB	_DAFLGSFLYEYSR_	Unmodified	0	4.9339e-29	155.66	145.16					0	0		0		0		20201202_EXPL7_LC6_SCL-IAH_BSA_C_HA_100_01b	HA_01	MSMS	784.372	2	784.375	1566.74		585
P02769	Albumin	ALB	_DAFLGSFLYEYSR_	Unmodified	0	2.8513e-29	164.68	154.99					0	0		0		0		20201202_EXPL7_LC6_SCL-IAH_BSA_C_HA_100_01b	HA_01	MSMS	784.374	2	784.375	1566.74		586
P02769	Albumin	ALB	_DAFLGSFLYEYSR_	Unmodified	0	4.5914e-39	188.09	181.05					0	0		0		0		20201202_EXPL7_LC6_SCL-IAH_BSA_C_HA_100_01b	HA_01	MSMS	784.375	2	784.375	1566.74		587
P02769	Albumin	ALB	_DAFLGSFLYEYSR_	Unmodified	0	2.8513e-29	164.68	154.77					0	0		0		0		20201202_EXPL7_LC6_SCL-IAH_BSA_C_HA_100_01b	HA_01	MSMS	784.372	2	784.375	1566.74		588
P02769	Albumin	ALB	_DAFLGSFLYEYSR_	Unmodified	0	2.8513e-29	164.68	154.44					0	0		0		0		20201202_EXPL7_LC6_SCL-IAH_BSA_C_HA_100_01b	HA_01	MSMS	784.374	2	784.375	1566.74		589
P02769	Albumin	ALB	_DAFLGSFLYEYSR_	Unmodified	0	1.803e-30	176.25	166.34					0	0		0		0		20201202_EXPL7_LC6_SCL-IAH_BSA_C_HA_100_01b	HA_01	MSMS	784.373	2	784.375	1566.74		590
P02769	Albumin	ALB	_DAFLGSFLYEYSR_	Unmodified	0	2.8513e-29	164.68	158.41					0	0		0		0		20201202_EXPL7_LC6_SCL-IAH_BSA_C_HA_100_01b	HA_01	MSMS	784.374	2	784.375	1566.74		591
P02769	Albumin	ALB	_DAFLGSFLYEYSR_	Unmodified	0	3.6567e-40	198.74	188.5					0	0		0		0		20201202_EXPL7_LC6_SCL-IAH_BSA_C_HA_100_01b	HA_01	MSMS	784.376	2	784.375	1566.74		592
P02769	Albumin	ALB	_DAFLGSFLYEYSR_	Unmodified	0	2.8513e-29	164.68	158.57					0	0		0		0		20201202_EXPL7_LC6_SCL-IAH_BSA_C_HA_100_01b	HA_01	MSMS	784.374	2	784.375	1566.74		593
P02769	Albumin	ALB	_DAFLGSFLYEYSR_	Unmodified	130920000	8.4632e-29	180.09	177.18	-1.8495				0	0		0		0		20201202_EXPL7_LC6_SCL-IAH_BSA_C_HA_100_02b	HA_02	MULTI-MSMS	523.252	3	523.252	1566.74	-1.7522	594
P02769	Albumin	ALB	_DAFLGSFLYEYSR_	Unmodified	756850000	3.5315e-50	222.94	220.28	0.46273				0	0		0		0		20201202_EXPL7_LC6_SCL-IAH_BSA_C_HA_100_02b	HA_02	MULTI-MSMS	784.377	2	784.375	1566.74	0.38384	595
P02769	Albumin	ALB	_DAFLGSFLYEYSR_	Unmodified	28249000	4.7785e-50	217.88	215.76	-0.11493				0	0		0		0		20201202_EXPL7_LC6_SCL-IAH_BSA_C_HA_100_02b	HA_02	MULTI-MSMS	784.374	2	784.375	1566.74	-1.1235	596
P02769	Albumin	ALB	_DAFLGSFLYEYSR_	Unmodified	7561000	1.4253e-20	153.81	147.86	1.0611				0	0		0		0		20201202_EXPL7_LC6_SCL-IAH_BSA_C_HA_100_02b	HA_02	MULTI-MSMS	784.377	2	784.375	1566.74	0.5563	597
P02769	Albumin	ALB	_DAFLGSFLYEYSR_	Unmodified	6581500	4.2774e-21	164.68	157.13	0.56798				0	0		0		0		20201202_EXPL7_LC6_SCL-IAH_BSA_C_HA_100_02b	HA_02	MULTI-MSMS	784.876	2	784.375	1566.74	0.18511	598
P02769	Albumin	ALB	_DAFLGSFLYEYSR_	Unmodified	6246700	3.6607e-09	102.52	99.185	0.045577				0	0		0		0		20201202_EXPL7_LC6_SCL-IAH_BSA_C_HA_100_02b	HA_02	MULTI-MSMS	784.875	2	784.375	1566.74	-0.28406	599
P02769	Albumin	ALB	_DAFLGSFLYEYSR_	Unmodified	7495100	3.6326e-29	186.13	179.86	0.11962				0	0		0		0		20201202_EXPL7_LC6_SCL-IAH_BSA_C_HA_100_02b	HA_02	MULTI-MSMS	784.375	2	784.375	1566.74	-0.15074	600
P02769	Albumin	ALB	_DAFLGSFLYEYSR_	Unmodified	9267200	3.6326e-29	186.13	176.44	0.51159				0	0		0		0		20201202_EXPL7_LC6_SCL-IAH_BSA_C_HA_100_02b	HA_02	MULTI-MSMS	784.374	2	784.375	1566.74	0.27937	601
P02769	Albumin	ALB	_DAFLGSFLYEYSR_	Unmodified	6202200	9.7699e-29	176.25	175.04	0.31664				0	0		0		0		20201202_EXPL7_LC6_SCL-IAH_BSA_C_HA_100_02b	HA_02	MULTI-MSMS	784.376	2	784.375	1566.74	0.13979	602
P02769	Albumin	ALB	_DAFLGSFLYEYSR_	Unmodified	7553500	2.4134e-29	188.09	186.32	0.14643				0	0		0		0		20201202_EXPL7_LC6_SCL-IAH_BSA_C_HA_100_02b	HA_02	MULTI-MSMS	784.374	2	784.375	1566.74	0.013724	603
P02769	Albumin	ALB	_DAFLGSFLYEYSR_	Unmodified	6500100	9.7699e-29	176.25	173.48	0.29693				0	0		0		0		20201202_EXPL7_LC6_SCL-IAH_BSA_C_HA_100_02b	HA_02	MULTI-MSMS	784.878	2	784.375	1566.74	0.20822	604
P02769	Albumin	ALB	_DAFLGSFLYEYSR_	Unmodified	8686800	9.7699e-29	176.25	175.06	0.14981				0	0		0		0		20201202_EXPL7_LC6_SCL-IAH_BSA_C_HA_100_02b	HA_02	MULTI-MSMS	784.877	2	784.375	1566.74	0.10953	605
P02769	Albumin	ALB	_DAFLGSFLYEYSR_	Unmodified	7941600	9.7699e-29	176.25	175.06	-0.15016				0	0		0		0		20201202_EXPL7_LC6_SCL-IAH_BSA_C_HA_100_02b	HA_02	MULTI-MSMS	784.876	2	784.375	1566.74	-0.075876	606
P02769	Albumin	ALB	_DAFLGSFLYEYSR_	Unmodified	1949800	0.00084514	62.68	59.906	-1.2704				0	0		0		0		20201202_EXPL7_LC6_SCL-IAH_BSA_C_HA_100_02b	HA_02	MULTI-MSMS	784.375	2	784.375	1566.74	-0.9686	607
P02769	Albumin	ALB	_DAFLGSFLYEYSR_	Unmodified	0	2.1406e-22	153.39	147.28					0	0		0		0		20201202_EXPL7_LC6_SCL-IAH_BSA_C_HA_100_02b	HA_02	MSMS	784.377	2	784.375	1566.74		608
P02769	Albumin	ALB	_DAFLGSFLYEYSR_	Unmodified	0	2.1406e-22	153.39	147.89					0	0		0		0		20201202_EXPL7_LC6_SCL-IAH_BSA_C_HA_100_02b	HA_02	MSMS	784.374	2	784.375	1566.74		609
P02769	Albumin	ALB	_DAFLGSFLYEYSR_	Unmodified	0	2.1406e-22	153.39	142.56					0	0		0		0		20201202_EXPL7_LC6_SCL-IAH_BSA_C_HA_100_02b	HA_02	MSMS	784.376	2	784.375	1566.74		610
P02769	Albumin	ALB	_DAFLGSFLYEYSR_	Unmodified	0	3.4912e-15	121.24	117.09					0	0		0		0		20201202_EXPL7_LC6_SCL-IAH_BSA_C_HA_100_02b	HA_02	MSMS	784.374	2	784.375	1566.74		611
P02769	Albumin	ALB	_DAFLGSFLYEYSR_	Unmodified	0	2.8513e-29	164.68	154.44					0	0		0		0		20201202_EXPL7_LC6_SCL-IAH_BSA_C_HA_100_02b	HA_02	MSMS	784.374	2	784.375	1566.74		612
P02769	Albumin	ALB	_DAFLGSFLYEYSR_	Unmodified	0	4.6688e-29	156.81	149.26					0	0		0		0		20201202_EXPL7_LC6_SCL-IAH_BSA_C_HA_100_02b	HA_02	MSMS	784.375	2	784.375	1566.74		613
P02769	Albumin	ALB	_DAFLGSFLYEYSR_	Unmodified	0	3.2568e-29	162.93	157.55					0	0		0		0		20201202_EXPL7_LC6_SCL-IAH_BSA_C_HA_100_02b	HA_02	MSMS	784.375	2	784.375	1566.74		614
P02769	Albumin	ALB	_DAFLGSFLYEYSR_	Unmodified	0	2.1406e-22	153.39	139.41					0	0		0		0		20201202_EXPL7_LC6_SCL-IAH_BSA_C_HA_100_02b	HA_02	MSMS	784.375	2	784.375	1566.74		615
P02769	Albumin	ALB	_DAFLGSFLYEYSR_	Unmodified	0	0.0027598	43.548	42.332					0	0		0		0		20201202_EXPL7_LC6_SCL-IAH_BSA_C_HA_100_02b	HA_02	MSMS	784.375	2	784.375	1566.74		616
P02769	Albumin	ALB	_DAFLGSFLYEYSR_	Unmodified	151580000	8.4632e-29	180.09	177.31	-2.3991				0	0		0		0		20201202_EXPL7_LC6_SCL-IAH_BSA_C_HA_100_03b	HA_03	MULTI-MSMS	523.585	3	523.252	1566.74	-1.6027	617
P02769	Albumin	ALB	_DAFLGSFLYEYSR_	Unmodified	641160000	4.0852e-50	220.69	218.03	0.59197				0	0		0		0		20201202_EXPL7_LC6_SCL-IAH_BSA_C_HA_100_03b	HA_03	MULTI-MSMS	784.376	2	784.375	1566.74	0.67164	618
P02769	Albumin	ALB	_DAFLGSFLYEYSR_	Unmodified	25305000	3.4224e-39	210.41	207.75	-0.099998				0	0		0		0		20201202_EXPL7_LC6_SCL-IAH_BSA_C_HA_100_03b	HA_03	MULTI-MSMS	784.375	2	784.375	1566.74	-1.1684	619
P02769	Albumin	ALB	_DAFLGSFLYEYSR_	Unmodified	4503100	2.7269e-14	135.81	128.77	1.8097				0	0		0		0		20201202_EXPL7_LC6_SCL-IAH_BSA_C_HA_100_03b	HA_03	MULTI-MSMS	784.375	2	784.375	1566.74	1.2795	620
P02769	Albumin	ALB	_DAFLGSFLYEYSR_	Unmodified	5390800	4.823e-10	121.24	117.9	1.3186				0	0		0		0		20201202_EXPL7_LC6_SCL-IAH_BSA_C_HA_100_03b	HA_03	MULTI-MSMS	784.878	2	784.375	1566.74	0.83737	621
P02769	Albumin	ALB	_DAFLGSFLYEYSR_	Unmodified	6957500	1.9792e-09	112.42	107.88	0.40867				0	0		0		0		20201202_EXPL7_LC6_SCL-IAH_BSA_C_HA_100_03b	HA_03	MULTI-MSMS	784.876	2	784.375	1566.74	-0.016184	622
P02769	Albumin	ALB	_DAFLGSFLYEYSR_	Unmodified	6840400	1.0831e-14	142.38	138.95	0.73899				0	0		0		0		20201202_EXPL7_LC6_SCL-IAH_BSA_C_HA_100_03b	HA_03	MULTI-MSMS	784.377	2	784.375	1566.74	0.32818	623
P02769	Albumin	ALB	_DAFLGSFLYEYSR_	Unmodified	6287600	9.7699e-29	176.25	175.06	-0.10775				0	0		0		0		20201202_EXPL7_LC6_SCL-IAH_BSA_C_HA_100_03b	HA_03	MULTI-MSMS	784.877	2	784.375	1566.74	-0.10558	624
P02769	Albumin	ALB	_DAFLGSFLYEYSR_	Unmodified	0	3.3867e-17	131.66	128.23					0	0		0		0		20201202_EXPL7_LC6_SCL-IAH_BSA_C_HA_100_03b	HA_03	MSMS	784.376	2	784.375	1566.74		625
P02769	Albumin	ALB	_DAFLGSFLYEYSR_	Unmodified	0	5.3701e-39	186.13	180.02					0	0		0		0		20201202_EXPL7_LC6_SCL-IAH_BSA_C_HA_100_03b	HA_03	MSMS	784.375	2	784.375	1566.74		626
P02769	Albumin	ALB	_DAFLGSFLYEYSR_	Unmodified	0	2.8513e-29	164.68	158.41					0	0		0		0		20201202_EXPL7_LC6_SCL-IAH_BSA_C_HA_100_03b	HA_03	MSMS	784.378	2	784.375	1566.74		627
P02769	Albumin	ALB	_DAFLGSFLYEYSR_	Unmodified	0	2.1406e-22	153.39	147.12					0	0		0		0		20201202_EXPL7_LC6_SCL-IAH_BSA_C_HA_100_03b	HA_03	MSMS	784.375	2	784.375	1566.74		628
P02769	Albumin	ALB	_DAFLGSFLYEYSR_	Unmodified	0	5.112e-22	151.99	147.14					0	0		0		0		20201202_EXPL7_LC6_SCL-IAH_BSA_C_HA_100_03b	HA_03	MSMS	784.375	2	784.375	1566.74		629
P02769	Albumin	ALB	_DAFLGSFLYEYSR_	Unmodified	0	2.3695e-21	143.25	136.4					0	0		0		0		20201202_EXPL7_LC6_SCL-IAH_BSA_C_HA_100_03b	HA_03	MSMS	784.375	2	784.375	1566.74		630
P02769	Albumin	ALB	_DAFLGSFLYEYSR_	Unmodified	0	2.1406e-22	153.39	149.24					0	0		0		0		20201202_EXPL7_LC6_SCL-IAH_BSA_C_HA_100_03b	HA_03	MSMS	784.377	2	784.375	1566.74		631
P02769	Albumin	ALB	_DAFLGSFLYEYSR_	Unmodified	0	2.8609e-29	164.64	157.6					0	0		0		0		20201202_EXPL7_LC6_SCL-IAH_BSA_C_HA_100_03b	HA_03	MSMS	784.376	2	784.375	1566.74		632
P02769	Albumin	ALB	_DAFLGSFLYEYSR_	Unmodified	0	2.8513e-29	164.68	156.91					0	0		0		0		20201202_EXPL7_LC6_SCL-IAH_BSA_C_HA_100_03b	HA_03	MSMS	784.375	2	784.375	1566.74		633
P02769	Albumin	ALB	_DAFLGSFLYEYSR_	Unmodified	0	4.5914e-39	188.09	181.82					0	0		0		0		20201202_EXPL7_LC6_SCL-IAH_BSA_C_HA_100_03b	HA_03	MSMS	784.373	2	784.375	1566.74		634
P02769	Albumin	ALB	_DAFLGSFLYEYSR_	Unmodified	0	2.8513e-29	164.68	157.13					0	0		0		0		20201202_EXPL7_LC6_SCL-IAH_BSA_C_HA_100_03b	HA_03	MSMS	784.376	2	784.375	1566.74		635
P02769	Albumin	ALB	_DAFLGSFLYEYSR_	Unmodified	0	2.8513e-29	164.68	154.77					0	0		0		0		20201202_EXPL7_LC6_SCL-IAH_BSA_C_HA_100_03b	HA_03	MSMS	784.374	2	784.375	1566.74		636
P02769	Albumin	ALB	_DAFLGSFLYEYSR_	Unmodified	0	2.8513e-29	164.68	158.72					0	0		0		0		20201202_EXPL7_LC6_SCL-IAH_BSA_C_HA_100_03b	HA_03	MSMS	784.376	2	784.375	1566.74		637
P02769	Albumin	ALB	_DAFLGSFLYEYSR_	Unmodified	0	2.8513e-29	164.68	160.89					0	0		0		0		20201202_EXPL7_LC6_SCL-IAH_BSA_C_HA_100_03b	HA_03	MSMS	784.375	2	784.375	1566.74		638
P02769	Albumin	ALB	_DAFLGSFLYEYSR_	Unmodified	0	5.3701e-39	186.13	179.86					0	0		0		0		20201202_EXPL7_LC6_SCL-IAH_BSA_C_HA_100_03b	HA_03	MSMS	784.375	2	784.375	1566.74		639
P02769	Albumin	ALB	_DAFLGSFLYEYSR_	Unmodified	0	1.803e-30	176.25	166.34					0	0		0		0		20201202_EXPL7_LC6_SCL-IAH_BSA_C_HA_100_03b	HA_03	MSMS	784.376	2	784.375	1566.74		640
P02769	Albumin	ALB	_DAFLGSFLYEYSR_	Unmodified	0	1.2551e-22	153.81	146.96					0	0		0		0		20201202_EXPL7_LC6_SCL-IAH_BSA_C_HA_100_03b	HA_03	MSMS	784.375	2	784.375	1566.74		641
P02769	Albumin	ALB	_DAFLGSFLYEYSR_	Unmodified	0	5.112e-22	151.99	148.56					0	0		0		0		20201202_EXPL7_LC6_SCL-IAH_BSA_C_HA_100_03b	HA_03	MSMS	784.374	2	784.375	1566.74		642
P02769	Albumin	ALB	_DAFLGSFLYEYSR_	Unmodified	0	1.2551e-22	153.81	149.56					0	0		0		0		20201202_EXPL7_LC6_SCL-IAH_BSA_C_HA_100_03b	HA_03	MSMS	784.375	2	784.375	1566.74		643
P02769	Albumin	ALB	_DAFLGSFLYEYSR_	Unmodified	0	1.1631e-07	84.753	81.975					0	0		0		0		20201202_EXPL7_LC6_SCL-IAH_BSA_C_HA_100_03b	HA_03	MSMS	784.376	2	784.375	1566.74		644
P02769	Albumin	ALB	_DAFLGSFLYEYSR_	Unmodified	0	5.8008e-07	77.776	75.593					0	0		0		0		20201202_EXPL7_LC6_SCL-IAH_BSA_C_HA_100_03b	HA_03	MSMS	784.376	2	784.375	1566.74		645
P02769	Albumin	ALB	_DAFLGSFLYEYSR_	Unmodified	0	1.1652e-06	68.972	67.025					0	0		0		0		20201202_EXPL7_LC6_SCL-IAH_BSA_C_HA_100_03b	HA_03	MSMS	784.375	2	784.375	1566.74		646
P02769	Albumin	ALB	_DAFLGSFLYEYSR_	Unmodified	0	0.011958	33.842	31.068					0	0		0		0		20201202_EXPL7_LC6_SCL-IAH_BSA_C_HA_100_03b	HA_03	MSMS	784.377	2	784.375	1566.74		647
P02769	Albumin	ALB	_DAFLGSFLYEYSR_	Unmodified	197130000	3.1847e-15	145.6	142.7	-1.4024				0	0		0		0		20201202_EXPL7_LC6_SCL-IAH_BSA_C_HA_100_04b	HA_04	MULTI-MSMS	523.585	3	523.252	1566.74	-1.8528	648
P02769	Albumin	ALB	_DAFLGSFLYEYSR_	Unmodified	2694300000	3.3122e-14	164.85	148.47	-1.1534				0	0		0		0		20201202_EXPL7_LC6_SCL-IAH_BSA_C_HA_100_04b	HA_04	MULTI-MSMS	1569.75	1	1567.74	1566.74	-1.8598	649
P02769	Albumin	ALB	_DAFLGSFLYEYSR_	Unmodified	625810000	3.4224e-39	210.41	207.75	0.53157				0	0		0		0		20201202_EXPL7_LC6_SCL-IAH_BSA_C_HA_100_04b	HA_04	MULTI-MSMS	784.375	2	784.375	1566.74	0.20765	650
P02769	Albumin	ALB	_DAFLGSFLYEYSR_	Unmodified	26473000	1.3403e-38	198.14	196.37	0.12523				0	0		0		0		20201202_EXPL7_LC6_SCL-IAH_BSA_C_HA_100_04b	HA_04	MULTI-MSMS	784.373	2	784.375	1566.74	-1.5291	651
P02769	Albumin	ALB	_DAFLGSFLYEYSR_	Unmodified	21875000	4.0852e-50	220.69	215.8	-0.13785				0	0		0		0		20201202_EXPL7_LC6_SCL-IAH_BSA_C_HA_100_04b	HA_04	MULTI-MSMS	784.374	2	784.375	1566.74	-1.4091	652
P02769	Albumin	ALB	_DAFLGSFLYEYSR_	Unmodified	7783200	1.0831e-14	142.38	136.11	0.82948				0	0		0		0		20201202_EXPL7_LC6_SCL-IAH_BSA_C_HA_100_04b	HA_04	MULTI-MSMS	784.877	2	784.375	1566.74	0.33506	653
P02769	Albumin	ALB	_DAFLGSFLYEYSR_	Unmodified	9285400	4.2774e-21	164.68	161.35	0.52555				0	0		0		0		20201202_EXPL7_LC6_SCL-IAH_BSA_C_HA_100_04b	HA_04	MULTI-MSMS	784.375	2	784.375	1566.74	0.12362	654
P02769	Albumin	ALB	_DAFLGSFLYEYSR_	Unmodified	5242000	3.6326e-29	186.13	176.22	0.55586				0	0		0		0		20201202_EXPL7_LC6_SCL-IAH_BSA_C_HA_100_04b	HA_04	MULTI-MSMS	784.377	2	784.375	1566.74	0.20392	655
P02769	Albumin	ALB	_DAFLGSFLYEYSR_	Unmodified	7293300	1.8275e-38	192.15	190.96	-0.13513				0	0		0		0		20201202_EXPL7_LC6_SCL-IAH_BSA_C_HA_100_04b	HA_04	MULTI-MSMS	784.376	2	784.375	1566.74	-0.12023	656
P02769	Albumin	ALB	_DAFLGSFLYEYSR_	Unmodified	0	2.1406e-22	153.39	143.48					0	0		0		0		20201202_EXPL7_LC6_SCL-IAH_BSA_C_HA_100_04b	HA_04	MSMS	784.376	2	784.375	1566.74		657
P02769	Albumin	ALB	_DAFLGSFLYEYSR_	Unmodified	0	2.5533e-21	142.38	138.95					0	0		0		0		20201202_EXPL7_LC6_SCL-IAH_BSA_C_HA_100_04b	HA_04	MSMS	784.375	2	784.375	1566.74		658
P02769	Albumin	ALB	_DAFLGSFLYEYSR_	Unmodified	0	2.3695e-21	143.25	136.21					0	0		0		0		20201202_EXPL7_LC6_SCL-IAH_BSA_C_HA_100_04b	HA_04	MSMS	784.376	2	784.375	1566.74		659
P02769	Albumin	ALB	_DAFLGSFLYEYSR_	Unmodified	0	3.3867e-17	131.66	125.55					0	0		0		0		20201202_EXPL7_LC6_SCL-IAH_BSA_C_HA_100_04b	HA_04	MSMS	784.374	2	784.375	1566.74		660
P02769	Albumin	ALB	_DAFLGSFLYEYSR_	Unmodified	0	4.5137e-21	133.16	123.25					0	0		0		0		20201202_EXPL7_LC6_SCL-IAH_BSA_C_HA_100_04b	HA_04	MSMS	784.374	2	784.375	1566.74		661
P02769	Albumin	ALB	_DAFLGSFLYEYSR_	Unmodified	0	5.112e-22	151.99	147.74					0	0		0		0		20201202_EXPL7_LC6_SCL-IAH_BSA_C_HA_100_04b	HA_04	MSMS	784.374	2	784.375	1566.74		662
P02769	Albumin	ALB	_DAFLGSFLYEYSR_	Unmodified	0	3.3867e-17	131.66	125.39					0	0		0		0		20201202_EXPL7_LC6_SCL-IAH_BSA_C_HA_100_04b	HA_04	MSMS	784.375	2	784.375	1566.74		663
P02769	Albumin	ALB	_DAFLGSFLYEYSR_	Unmodified	0	2.4048e-15	124.51	117.67					0	0		0		0		20201202_EXPL7_LC6_SCL-IAH_BSA_C_HA_100_04b	HA_04	MSMS	784.374	2	784.375	1566.74		664
P02769	Albumin	ALB	_DAFLGSFLYEYSR_	Unmodified	0	2.215e-21	143.98	139.43					0	0		0		0		20201202_EXPL7_LC6_SCL-IAH_BSA_C_HA_100_04b	HA_04	MSMS	784.373	2	784.375	1566.74		665
P02769	Albumin	ALB	_DAFLGSFLYEYSR_	Unmodified	0	2.8513e-29	164.68	154.77					0	0		0		0		20201202_EXPL7_LC6_SCL-IAH_BSA_C_HA_100_04b	HA_04	MSMS	784.375	2	784.375	1566.74		666
P02769	Albumin	ALB	_DAFLGSFLYEYSR_	Unmodified	0	2.1406e-22	153.39	147.28					0	0		0		0		20201202_EXPL7_LC6_SCL-IAH_BSA_C_HA_100_04b	HA_04	MSMS	784.375	2	784.375	1566.74		667
P02769	Albumin	ALB	_DAFLGSFLYEYSR_	Unmodified	0	2.8513e-29	164.68	160.53					0	0		0		0		20201202_EXPL7_LC6_SCL-IAH_BSA_C_HA_100_04b	HA_04	MSMS	784.376	2	784.375	1566.74		668
P02769	Albumin	ALB	_DAFLGSFLYEYSR_	Unmodified	0	1.803e-30	176.25	172.1					0	0		0		0		20201202_EXPL7_LC6_SCL-IAH_BSA_C_HA_100_04b	HA_04	MSMS	784.375	2	784.375	1566.74		669
P02769	Albumin	ALB	_DAFLGSFLYEYSR_	Unmodified	0	1.803e-30	176.25	170.14					0	0		0		0		20201202_EXPL7_LC6_SCL-IAH_BSA_C_HA_100_04b	HA_04	MSMS	784.375	2	784.375	1566.74		670
P02769	Albumin	ALB	_DAFLGSFLYEYSR_	Unmodified	0	1.2551e-22	153.81	147.53					0	0		0		0		20201202_EXPL7_LC6_SCL-IAH_BSA_C_HA_100_04b	HA_04	MSMS	784.377	2	784.375	1566.74		671
P02769	Albumin	ALB	_DAFLGSFLYEYSR_	Unmodified	0	2.8513e-29	164.68	155.21					0	0		0		0		20201202_EXPL7_LC6_SCL-IAH_BSA_C_HA_100_04b	HA_04	MSMS	784.375	2	784.375	1566.74		672
P02769	Albumin	ALB	_DAFLGSFLYEYSR_	Unmodified	0	1.803e-30	176.25	169.98					0	0		0		0		20201202_EXPL7_LC6_SCL-IAH_BSA_C_HA_100_04b	HA_04	MSMS	784.375	2	784.375	1566.74		673
P02769	Albumin	ALB	_DAFLGSFLYEYSR_	Unmodified	0	5.3701e-39	186.13	179.86					0	0		0		0		20201202_EXPL7_LC6_SCL-IAH_BSA_C_HA_100_04b	HA_04	MSMS	784.375	2	784.375	1566.74		674
P02769	Albumin	ALB	_DAFLGSFLYEYSR_	Unmodified	0	6.0935e-30	174.39	168.12					0	0		0		0		20201202_EXPL7_LC6_SCL-IAH_BSA_C_HA_100_04b	HA_04	MSMS	784.375	2	784.375	1566.74		675
P02769	Albumin	ALB	_DAFLGSFLYEYSR_	Unmodified	0	2.8513e-29	164.68	157.13					0	0		0		0		20201202_EXPL7_LC6_SCL-IAH_BSA_C_HA_100_04b	HA_04	MSMS	784.375	2	784.375	1566.74		676
P02769	Albumin	ALB	_DAFLGSFLYEYSR_	Unmodified	0	2.8513e-29	164.68	158.41					0	0		0		0		20201202_EXPL7_LC6_SCL-IAH_BSA_C_HA_100_04b	HA_04	MSMS	784.378	2	784.375	1566.74		677
P02769	Albumin	ALB	_DAFLGSFLYEYSR_	Unmodified	0	1.4662e-07	84.297	82.83					0	0		0		0		20201202_EXPL7_LC6_SCL-IAH_BSA_C_HA_100_04b	HA_04	MSMS	784.539	2	784.375	1566.74		678
P02769	Albumin	ALB	_DAFLGSFLYEYSR_	Unmodified	0	0.00056579	59.709	57.706					0	0		0		0		20201202_EXPL7_LC6_SCL-IAH_BSA_C_HA_100_04b	HA_04	MSMS	784.375	2	784.375	1566.74		679
P02769	Albumin	ALB	_DAFLGSFLYEYSR_	Unmodified	0	0.00033493	61.409	59.546					0	0		0		0		20201202_EXPL7_LC6_SCL-IAH_BSA_C_HA_100_04b	HA_04	MSMS	784.376	2	784.375	1566.74		680
P02769	Albumin	ALB	_DAFLGSFLYEYSR_	Unmodified	0	1.4888e-06	64.104	61.33					0	0		0		0		20201202_EXPL7_LC6_SCL-IAH_BSA_C_HA_100_04b	HA_04	MSMS	784.543	2	784.375	1566.74		681
P02769	Albumin	ALB	_DAFLGSFLYEYSR_	Unmodified	710330				-3.3489				0	0		0		0		20201202_EXPL7_LC6_SCL-IAH_BSA_C_C_100_01b	Ctrl_01	MULTI-MATCH		2	784.375	1566.74	-3.2324	682
P02769	Albumin	ALB	_DAFLGSFLYEYSR_	Unmodified	1977300				0.07625				0	0		0		0		20201202_EXPL7_LC6_SCL-IAH_BSA_C_C_100_01b	Ctrl_01	MULTI-MATCH		3	523.252	1566.74	-0.32723	683
P02769	Albumin	ALB	_DAFLGSFLYEYSR_	Unmodified	1366300				1.1549				0	0		0		0		20201202_EXPL7_LC6_SCL-IAH_BSA_C_C_100_01b	Ctrl_01	MULTI-MATCH		3	523.252	1566.74	0.27049	684
P02769	Albumin	ALB	_DAFLGSFLYEYSR_	Unmodified	3981900				-0.2586				0	0		0		0		20201202_EXPL7_LC6_SCL-IAH_BSA_C_C_100_02b	Ctrl_02	MULTI-MATCH		2	784.375	1566.74	-0.86259	685
P02769	Albumin	ALB	_DAFLGSFLYEYSR_	Unmodified	1478000				0.54637				0	0		0		0		20201202_EXPL7_LC6_SCL-IAH_BSA_C_C_100_02b	Ctrl_02	MULTI-MATCH		3	523.252	1566.74	-0.40022	686
P02769	Albumin	ALB	_DAFLGSFLYEYSR_	Unmodified	1943400				0.79327				0	0		0		0		20201202_EXPL7_LC6_SCL-IAH_BSA_C_C_100_02b	Ctrl_02	MULTI-MATCH		3	523.252	1566.74	-0.24801	687
P02769	Albumin	ALB	_DAFLGSFLYEYSR_	Unmodified	3867500				1.3424				0	0		0		0		20201202_EXPL7_LC6_SCL-IAH_BSA_C_C_100_03b	Ctrl_03	MULTI-MATCH		2	784.375	1566.74	0.24516	688
P02769	Albumin	ALB	_DAFLGSFLYEYSR_	Unmodified	2182400000				-1.6958				0	0		0		0		20201202_EXPL7_LC6_SCL-IAH_BSA_C_C_100_04b	Ctrl_04	MULTI-MATCH		1	1567.74	1566.74	-2.4067	689
P02769	Albumin	ALB	_DAFLGSFLYEYSR_	Unmodified	191930				0.21696				0	0		0		0		20201202_EXPL7_LC6_SCL-IAH_BSA_C_C_100_04b	Ctrl_04	MULTI-MATCH		2	784.375	1566.74	-0.017727	690
P02769	Albumin	ALB	_DAFLGSFLYEYSR_	Unmodified	1352500				1.4957				0	0		0		0		20201202_EXPL7_LC6_SCL-IAH_BSA_C_C_100_04b	Ctrl_04	MULTI-MATCH		3	523.252	1566.74	0.74776	691
P02769	Albumin	ALB	_DAFLGSFLYEYSR_	Unmodified	4608200				-0.47856				0	0		0		0		20201202_EXPL7_LC6_SCL-IAH_BSA_C_HA_100_01b	HA_01	MULTI-MATCH		2	784.375	1566.74	-1.0761	692
P02769	Albumin	ALB	_DAFLGSFLYEYSR_	Unmodified	2193000				0.18114				0	0		0		0		20201202_EXPL7_LC6_SCL-IAH_BSA_C_HA_100_01b	HA_01	MULTI-MATCH		3	523.252	1566.74	0.38625	693
P02769	Albumin	ALB	_DAFLGSFLYEYSR_	Unmodified	2858300				0.4736				0	0		0		0		20201202_EXPL7_LC6_SCL-IAH_BSA_C_HA_100_02b	HA_02	MULTI-MATCH		3	523.252	1566.74	-0.53281	694
P02769	Albumin	ALB	_DAFLGSFLYEYSR_	Unmodified	819190				-0.85013				0	0		0		0		20201202_EXPL7_LC6_SCL-IAH_BSA_C_HA_100_03b	HA_03	MULTI-MATCH		2	784.375	1566.74	-0.70477	695
P02769	Albumin	ALB	_DAFLGSFLYEYSR_	Unmodified	3137400				-0.25408				0	0		0		0		20201202_EXPL7_LC6_SCL-IAH_BSA_C_HA_100_04b	HA_04	MULTI-MATCH		3	523.252	1566.74	-0.93693	696
P02769	Albumin	ALB	_DAFLGSFLYEYSR_	Unmodified	2307200				0.21971				0	0		0		0		20201202_EXPL7_LC6_SCL-IAH_BSA_C_HA_100_04b	HA_04	MULTI-MATCH		3	523.252	1566.74	-0.83858	697
P02769	Albumin	ALB	_D(ar)AFLGSFLYEYSR_	Hydroxamic acid (DEM)	73901000	1.9669e-09	118.52	115.09	-1.1194			+	0	1	D(1)AFLGSFLYEYSR	0		0		20201202_EXPL7_LC6_SCL-IAH_BSA_C_HA_100_01b	HA_01	MULTI-MSMS	791.882	2	791.88	1581.75	-0.39624	698
P02769	Albumin	ALB	_DAFLGSFLYE(ar)YSR_	Hydroxamic acid (DEM)	8157900000	2.5728e-28	175.74	174.8	-1.1158			+	0	1	DAFLGSFLYE(1)YSR	0		0		20201202_EXPL7_LC6_SCL-IAH_BSA_C_HA_100_01b	HA_01	MULTI-MSMS	792.38	2	791.88	1581.75	0.34258	699
P02769	Albumin	ALB	_DAFLGSFLYE(ar)YSR_	Hydroxamic acid (DEM)	53280000	7.8523e-09	105.95	102.63	1.3979			+	0	1	DAFLGSFLYE(1)YSR	0		0		20201202_EXPL7_LC6_SCL-IAH_BSA_C_HA_100_01b	HA_01	MULTI-MSMS	791.881	2	791.88	1581.75	2.6794	700
P02769	Albumin	ALB	_DAFLGSFLYE(ar)YSR_	Hydroxamic acid (DEM)	19117000	3.0464e-28	172.76	171.37	0.14276			+	0	1	DAFLGSFLYE(1)YSR	0		0		20201202_EXPL7_LC6_SCL-IAH_BSA_C_HA_100_01b	HA_01	MULTI-MSMS	791.881	2	791.88	1581.75	0.37884	701
P02769	Albumin	ALB	_DAFLGSFLYE(ar)YSR_	Hydroxamic acid (DEM)	3201100	3.9661e-20	152.4	149.43	-0.10157			+	0	1	DAFLGSFLYE(1)YSR	0		0		20201202_EXPL7_LC6_SCL-IAH_BSA_C_HA_100_01b	HA_01	MULTI-MSMS	792.38	2	791.88	1581.75	-1.6834	702
P02769	Albumin	ALB	_DAFLGSFLYE(ar)YSR_	Hydroxamic acid (DEM)	2669400	3.275e-14	141.58	140.33	0.1114			+	0	1	DAFLGSFLYE(1)YSR	0		0		20201202_EXPL7_LC6_SCL-IAH_BSA_C_HA_100_01b	HA_01	MULTI-MSMS	792.38	2	791.88	1581.75	-1.4106	703
P02769	Albumin	ALB	_DAFLGSFLYE(ar)YSR_	Hydroxamic acid (DEM)	3465900	1.4038e-09	120.84	119.98	-0.60837			+	0	1	DAFLGSFLYE(1)YSR	0		0		20201202_EXPL7_LC6_SCL-IAH_BSA_C_HA_100_01b	HA_01	MULTI-MSMS	792.379	2	791.88	1581.75	-2.058	704
P02769	Albumin	ALB	_DAFLGSFLYE(ar)YSR_	Hydroxamic acid (DEM)	4870600	9.9912e-14	131.06	128.3	-1.044			+	0	1	DAFLGSFLYE(1)YSR	0		0		20201202_EXPL7_LC6_SCL-IAH_BSA_C_HA_100_01b	HA_01	MULTI-MSMS	791.878	2	791.88	1581.75	-2.4214	705
P02769	Albumin	ALB	_DAFLGSFLYE(ar)YSR_	Hydroxamic acid (DEM)	3069100	4.6269e-14	139.46	138.22	-0.24849			+	0	1	DAFLGSFLYE(1)YSR	0		0		20201202_EXPL7_LC6_SCL-IAH_BSA_C_HA_100_01b	HA_01	MULTI-MSMS	792.382	2	791.88	1581.75	-1.5479	706
P02769	Albumin	ALB	_DAFLGSFLYE(ar)YSR_	Hydroxamic acid (DEM)	0	1.4525e-13	110.92	109.68				+	0	1	DAFLGSFLYE(1)YSR	0		0		20201202_EXPL7_LC6_SCL-IAH_BSA_C_HA_100_01b	HA_01	MSMS	791.879	2	791.88	1581.75		707
P02769	Albumin	ALB	_DAFLGSFLYE(ar)YSR_	Hydroxamic acid (DEM)	0	9.6401e-14	117.93	117.07				+	0	1	DAFLGSFLYE(1)YSR	0		0		20201202_EXPL7_LC6_SCL-IAH_BSA_C_HA_100_01b	HA_01	MSMS	791.878	2	791.88	1581.75		708
P02769	Albumin	ALB	_DAFLGSFLYE(ar)YSR_	Hydroxamic acid (DEM)	0	3.3088e-14	127.02	125.83				+	0	1	DAFLGSFLYE(1)YSR	0		0		20201202_EXPL7_LC6_SCL-IAH_BSA_C_HA_100_01b	HA_01	MSMS	791.877	2	791.88	1581.75		709
P02769	Albumin	ALB	_DAFLGSFLYE(ar)YSR_	Hydroxamic acid (DEM)	0	4.9214e-15	131.06	129.92				+	0	1	DAFLGSFLYE(1)YSR	0		0		20201202_EXPL7_LC6_SCL-IAH_BSA_C_HA_100_01b	HA_01	MSMS	791.877	2	791.88	1581.75		710
P02769	Albumin	ALB	_DAFLGSFLYE(ar)YSR_	Hydroxamic acid (DEM)	0	3.7696e-11	109	107.75				+	0	1	DAFLGSFLYE(1)YSR	0		0		20201202_EXPL7_LC6_SCL-IAH_BSA_C_HA_100_01b	HA_01	MSMS	791.88	2	791.88	1581.75		711
P02769	Albumin	ALB	_DAFLGSFLYE(ar)YSR_	Hydroxamic acid (DEM)	0	1.4525e-13	110.92	109.68				+	0	1	DAFLGSFLYE(1)YSR	0		0		20201202_EXPL7_LC6_SCL-IAH_BSA_C_HA_100_01b	HA_01	MSMS	791.879	2	791.88	1581.75		712
P02769	Albumin	ALB	_DAFLGSFLYE(ar)YSR_	Hydroxamic acid (DEM)	0	1.4904e-13	110.38	109.13				+	0	1	DAFLGSFLYE(1)YSR	0		0		20201202_EXPL7_LC6_SCL-IAH_BSA_C_HA_100_01b	HA_01	MSMS	791.881	2	791.88	1581.75		713
P02769	Albumin	ALB	_DAFLGSFLYE(ar)YSR_	Hydroxamic acid (DEM)	0	2.2472e-14	128.54	127.15				+	0	1	DAFLGSFLYE(1)YSR	0		0		20201202_EXPL7_LC6_SCL-IAH_BSA_C_HA_100_01b	HA_01	MSMS	791.878	2	791.88	1581.75		714
P02769	Albumin	ALB	_DAFLGSFLYE(ar)YSR_	Hydroxamic acid (DEM)	0	6.1658e-09	86.944	86.082				+	0	1	DAFLGSFLYE(1)YSR	0		0		20201202_EXPL7_LC6_SCL-IAH_BSA_C_HA_100_01b	HA_01	MSMS	791.88	2	791.88	1581.75		715
P02769	Albumin	ALB	_DAFLGSFLYE(ar)YSR_	Hydroxamic acid (DEM)	0	7.6152e-14	120.84	117.21				+	0	1	DAFLGSFLYE(1)YSR	0		0		20201202_EXPL7_LC6_SCL-IAH_BSA_C_HA_100_01b	HA_01	MSMS	791.878	2	791.88	1581.75		716
P02769	Albumin	ALB	_DAFLGSFLYE(ar)YSR_	Hydroxamic acid (DEM)	0	2.2472e-14	128.54	125.1				+	0	1	DAFLGSFLYE(1)YSR	0		0		20201202_EXPL7_LC6_SCL-IAH_BSA_C_HA_100_01b	HA_01	MSMS	791.879	2	791.88	1581.75		717
P02769	Albumin	ALB	_DAFLGSFLYE(ar)YSR_	Hydroxamic acid (DEM)	0	1.4525e-13	110.92	107.48				+	0	1	DAFLGSFLYE(1)YSR	0		0		20201202_EXPL7_LC6_SCL-IAH_BSA_C_HA_100_01b	HA_01	MSMS	791.88	2	791.88	1581.75		718
P02769	Albumin	ALB	_DAFLGSFLYE(ar)YSR_	Hydroxamic acid (DEM)	0	4.5229e-09	92.856	91.609				+	0	1	DAFLGSFLYE(1)YSR	0		0		20201202_EXPL7_LC6_SCL-IAH_BSA_C_HA_100_01b	HA_01	MSMS	791.88	2	791.88	1581.75		719
P02769	Albumin	ALB	_DAFLGSFLYE(ar)YSR_	Hydroxamic acid (DEM)	0	4.7501e-09	92.039	91.177				+	0	1	DAFLGSFLYE(1)YSR	0		0		20201202_EXPL7_LC6_SCL-IAH_BSA_C_HA_100_01b	HA_01	MSMS	791.879	2	791.88	1581.75		720
P02769	Albumin	ALB	_D(ar)AFLGSFLYEYSR_	Hydroxamic acid (DEM)	79393000	1.0758e-13	126.09	121.83	0.33216			+	0	1	D(1)AFLGSFLYEYSR	0		0		20201202_EXPL7_LC6_SCL-IAH_BSA_C_HA_100_02b	HA_02	MULTI-MSMS	792.383	2	791.88	1581.75	-0.23787	721
P02769	Albumin	ALB	_DAFLGSFLYE(ar)YSR_	Hydroxamic acid (DEM)	9009700000	2.2034e-20	159.93	159.07	-1.1224			+	0	1	DAFLGSFLYE(1)YSR	0		0		20201202_EXPL7_LC6_SCL-IAH_BSA_C_HA_100_02b	HA_02	MULTI-MSMS	791.881	2	791.88	1581.75	-0.85018	722
P02769	Albumin	ALB	_DAFLGSFLYE(ar)YSR_	Hydroxamic acid (DEM)	59764000	2.0414e-14	141.13	138.71	-1.3543			+	0	1	DAFLGSFLYE(1)YSR	0		0		20201202_EXPL7_LC6_SCL-IAH_BSA_C_HA_100_02b	HA_02	MULTI-MSMS	528.255	3	528.256	1581.75	-1.4976	723
P02769	Albumin	ALB	_DAFLGSFLYE(ar)YSR_	Hydroxamic acid (DEM)	26083000	2.8413e-28	174.05	172.66	0.21909			+	0	1	DAFLGSFLYE(1)YSR	0		0		20201202_EXPL7_LC6_SCL-IAH_BSA_C_HA_100_02b	HA_02	MULTI-MSMS	791.881	2	791.88	1581.75	-0.057482	724
P02769	Albumin	ALB	_DAFLGSFLYE(ar)YSR_	Hydroxamic acid (DEM)	3045600	4.6269e-14	139.46	138.43	-0.028555			+	0	1	DAFLGSFLYE(1)YSR	0		0		20201202_EXPL7_LC6_SCL-IAH_BSA_C_HA_100_02b	HA_02	MULTI-MSMS	792.38	2	791.88	1581.75	-1.4178	725
P02769	Albumin	ALB	_DAFLGSFLYE(ar)YSR_	Hydroxamic acid (DEM)	2813300	1.2571e-13	127.02	126.16	-0.61411			+	0	1	DAFLGSFLYE(1)YSR	0		0		20201202_EXPL7_LC6_SCL-IAH_BSA_C_HA_100_02b	HA_02	MULTI-MSMS	792.383	2	791.88	1581.75	-1.7481	726
P02769	Albumin	ALB	_DAFLGSFLYE(ar)YSR_	Hydroxamic acid (DEM)	2894900	2.6625e-09	117.93	116.69	0.38312			+	0	1	DAFLGSFLYE(1)YSR	0		0		20201202_EXPL7_LC6_SCL-IAH_BSA_C_HA_100_02b	HA_02	MULTI-MSMS	791.879	2	791.88	1581.75	-0.56243	727
P02769	Albumin	ALB	_DAFLGSFLYE(ar)YSR_	Hydroxamic acid (DEM)	2382000	9.7664e-09	101.53	100.4	-0.59012			+	0	1	DAFLGSFLYE(1)YSR	0		0		20201202_EXPL7_LC6_SCL-IAH_BSA_C_HA_100_02b	HA_02	MULTI-MSMS	792.383	2	791.88	1581.75	-1.5029	728
P02769	Albumin	ALB	_DAFLGSFLYE(ar)YSR_	Hydroxamic acid (DEM)	2162100	1.0117e-05	91.62	90.758	0.46958			+	0	1	DAFLGSFLYE(1)YSR	0		0		20201202_EXPL7_LC6_SCL-IAH_BSA_C_HA_100_02b	HA_02	MULTI-MSMS	791.881	2	791.88	1581.75	-0.41215	729
P02769	Albumin	ALB	_DAFLGSFLYE(ar)YSR_	Hydroxamic acid (DEM)	1320500	0.018105	49.298	48.436	-0.53999			+	0	1	DAFLGSFLYE(1)YSR	0		0		20201202_EXPL7_LC6_SCL-IAH_BSA_C_HA_100_02b	HA_02	MULTI-MSMS	792.38	2	791.88	1581.75	-1.3838	730
P02769	Albumin	ALB	_DAFLGSFLYE(ar)YSR_	Hydroxamic acid (DEM)	1596100	6.9612e-06	94.688	92.907	-0.16044			+	0	1	DAFLGSFLYE(1)YSR	0		0		20201202_EXPL7_LC6_SCL-IAH_BSA_C_HA_100_02b	HA_02	MULTI-MSMS	791.878	2	791.88	1581.75	-0.95371	731
P02769	Albumin	ALB	_DAFLGSFLYE(ar)YSR_	Hydroxamic acid (DEM)	0	2.4295e-20	148.96	144.65				+	0	1	DAFLGSFLYE(1)YSR	0		0		20201202_EXPL7_LC6_SCL-IAH_BSA_C_HA_100_02b	HA_02	MSMS	791.882	2	791.88	1581.75		732
P02769	Albumin	ALB	_DAFLGSFLYE(ar)YSR_	Hydroxamic acid (DEM)	0	2.4295e-20	148.96	140.36				+	0	1	DAFLGSFLYE(1)YSR	0		0		20201202_EXPL7_LC6_SCL-IAH_BSA_C_HA_100_02b	HA_02	MSMS	791.882	2	791.88	1581.75		733
P02769	Albumin	ALB	_DAFLGSFLYE(ar)YSR_	Hydroxamic acid (DEM)	0	4.3477e-14	125.53	122.45				+	0	1	DAFLGSFLYE(1)YSR	0		0		20201202_EXPL7_LC6_SCL-IAH_BSA_C_HA_100_02b	HA_02	MSMS	791.881	2	791.88	1581.75		734
P02769	Albumin	ALB	_DAFLGSFLYE(ar)YSR_	Hydroxamic acid (DEM)	0	8.1072e-20	136.24	132.17				+	0	1	DAFLGSFLYE(1)YSR	0		0		20201202_EXPL7_LC6_SCL-IAH_BSA_C_HA_100_02b	HA_02	MSMS	791.883	2	791.88	1581.75		735
P02769	Albumin	ALB	_DAFLGSFLYE(ar)YSR_	Hydroxamic acid (DEM)	0	8.1072e-20	136.24	130.87				+	0	1	DAFLGSFLYE(1)YSR	0		0		20201202_EXPL7_LC6_SCL-IAH_BSA_C_HA_100_02b	HA_02	MSMS	791.883	2	791.88	1581.75		736
P02769	Albumin	ALB	_DAFLGSFLYE(ar)YSR_	Hydroxamic acid (DEM)	0	2.5826e-20	148.62	142.14				+	0	1	DAFLGSFLYE(1)YSR	0		0		20201202_EXPL7_LC6_SCL-IAH_BSA_C_HA_100_02b	HA_02	MSMS	791.883	2	791.88	1581.75		737
P02769	Albumin	ALB	_DAFLGSFLYE(ar)YSR_	Hydroxamic acid (DEM)	0	7.3138e-20	138.02	131.54				+	0	1	DAFLGSFLYE(1)YSR	0		0		20201202_EXPL7_LC6_SCL-IAH_BSA_C_HA_100_02b	HA_02	MSMS	791.883	2	791.88	1581.75		738
P02769	Albumin	ALB	_DAFLGSFLYE(ar)YSR_	Hydroxamic acid (DEM)	0	9.7994e-14	117.7	110.8				+	0	1	DAFLGSFLYE(1)YSR	0		0		20201202_EXPL7_LC6_SCL-IAH_BSA_C_HA_100_02b	HA_02	MSMS	791.882	2	791.88	1581.75		739
P02769	Albumin	ALB	_DAFLGSFLYE(ar)YSR_	Hydroxamic acid (DEM)	0	5.0739e-14	124.48	119.58				+	0	1	DAFLGSFLYE(1)YSR	0		0		20201202_EXPL7_LC6_SCL-IAH_BSA_C_HA_100_02b	HA_02	MSMS	791.882	2	791.88	1581.75		740
P02769	Albumin	ALB	_DAFLGSFLYE(ar)YSR_	Hydroxamic acid (DEM)	0	5.7236e-20	141.58	136.2				+	0	1	DAFLGSFLYE(1)YSR	0		0		20201202_EXPL7_LC6_SCL-IAH_BSA_C_HA_100_02b	HA_02	MSMS	791.88	2	791.88	1581.75		741
P02769	Albumin	ALB	_DAFLGSFLYE(ar)YSR_	Hydroxamic acid (DEM)	0	2.8232e-14	127.71	122.8				+	0	1	DAFLGSFLYE(1)YSR	0		0		20201202_EXPL7_LC6_SCL-IAH_BSA_C_HA_100_02b	HA_02	MSMS	791.881	2	791.88	1581.75		742
P02769	Albumin	ALB	_DAFLGSFLYE(ar)YSR_	Hydroxamic acid (DEM)	0	6.6693e-20	139.46	137.44				+	0	1	DAFLGSFLYE(1)YSR	0		0		20201202_EXPL7_LC6_SCL-IAH_BSA_C_HA_100_02b	HA_02	MSMS	791.88	2	791.88	1581.75		743
P02769	Albumin	ALB	_DAFLGSFLYE(ar)YSR_	Hydroxamic acid (DEM)	0	4.9214e-15	131.06	129.81				+	0	1	DAFLGSFLYE(1)YSR	0		0		20201202_EXPL7_LC6_SCL-IAH_BSA_C_HA_100_02b	HA_02	MSMS	791.879	2	791.88	1581.75		744
P02769	Albumin	ALB	_DAFLGSFLYE(ar)YSR_	Hydroxamic acid (DEM)	0	7.6152e-14	120.84	119.59				+	0	1	DAFLGSFLYE(1)YSR	0		0		20201202_EXPL7_LC6_SCL-IAH_BSA_C_HA_100_02b	HA_02	MSMS	791.88	2	791.88	1581.75		745
P02769	Albumin	ALB	_DAFLGSFLYE(ar)YSR_	Hydroxamic acid (DEM)	0	5.7236e-20	141.58	140.19				+	0	1	DAFLGSFLYE(1)YSR	0		0		20201202_EXPL7_LC6_SCL-IAH_BSA_C_HA_100_02b	HA_02	MSMS	791.879	2	791.88	1581.75		746
P02769	Albumin	ALB	_DAFLGSFLYE(ar)YSR_	Hydroxamic acid (DEM)	0	8.7196e-14	119.25	118.17				+	0	1	DAFLGSFLYE(1)YSR	0		0		20201202_EXPL7_LC6_SCL-IAH_BSA_C_HA_100_02b	HA_02	MSMS	791.879	2	791.88	1581.75		747
P02769	Albumin	ALB	_DAFLGSFLYE(ar)YSR_	Hydroxamic acid (DEM)	0	3.3088e-14	127.02	125.77				+	0	1	DAFLGSFLYE(1)YSR	0		0		20201202_EXPL7_LC6_SCL-IAH_BSA_C_HA_100_02b	HA_02	MSMS	791.879	2	791.88	1581.75		748
P02769	Albumin	ALB	_DAFLGSFLYE(ar)YSR_	Hydroxamic acid (DEM)	0	4.9522e-20	143.31	140.55				+	0	1	DAFLGSFLYE(1)YSR	0		0		20201202_EXPL7_LC6_SCL-IAH_BSA_C_HA_100_02b	HA_02	MSMS	791.88	2	791.88	1581.75		749
P02769	Albumin	ALB	_DAFLGSFLYE(ar)YSR_	Hydroxamic acid (DEM)	0	1.4525e-13	110.92	109.68				+	0	1	DAFLGSFLYE(1)YSR	0		0		20201202_EXPL7_LC6_SCL-IAH_BSA_C_HA_100_02b	HA_02	MSMS	791.878	2	791.88	1581.75		750
P02769	Albumin	ALB	_DAFLGSFLYE(ar)YSR_	Hydroxamic acid (DEM)	0	9.6401e-14	117.93	115.17				+	0	1	DAFLGSFLYE(1)YSR	0		0		20201202_EXPL7_LC6_SCL-IAH_BSA_C_HA_100_02b	HA_02	MSMS	791.879	2	791.88	1581.75		751
P02769	Albumin	ALB	_DAFLGSFLYE(ar)YSR_	Hydroxamic acid (DEM)	0	6.6693e-20	139.46	135.83				+	0	1	DAFLGSFLYE(1)YSR	0		0		20201202_EXPL7_LC6_SCL-IAH_BSA_C_HA_100_02b	HA_02	MSMS	791.881	2	791.88	1581.75		752
P02769	Albumin	ALB	_DAFLGSFLYE(ar)YSR_	Hydroxamic acid (DEM)	0	9.6401e-14	117.93	114.96				+	0	1	DAFLGSFLYE(1)YSR	0		0		20201202_EXPL7_LC6_SCL-IAH_BSA_C_HA_100_02b	HA_02	MSMS	791.878	2	791.88	1581.75		753
P02769	Albumin	ALB	_DAFLGSFLYE(ar)YSR_	Hydroxamic acid (DEM)	0	7.3961e-20	137.84	136.65				+	0	1	DAFLGSFLYE(1)YSR	0		0		20201202_EXPL7_LC6_SCL-IAH_BSA_C_HA_100_02b	HA_02	MSMS	791.881	2	791.88	1581.75		754
P02769	Albumin	ALB	_DAFLGSFLYE(ar)YSR_	Hydroxamic acid (DEM)	0	7.6152e-14	120.84	119.45				+	0	1	DAFLGSFLYE(1)YSR	0		0		20201202_EXPL7_LC6_SCL-IAH_BSA_C_HA_100_02b	HA_02	MSMS	791.88	2	791.88	1581.75		755
P02769	Albumin	ALB	_DAFLGSFLYE(ar)YSR_	Hydroxamic acid (DEM)	0	5.7236e-20	141.58	140.33				+	0	1	DAFLGSFLYE(1)YSR	0		0		20201202_EXPL7_LC6_SCL-IAH_BSA_C_HA_100_02b	HA_02	MSMS	791.881	2	791.88	1581.75		756
P02769	Albumin	ALB	_DAFLGSFLYE(ar)YSR_	Hydroxamic acid (DEM)	0	1.7634e-05	73.877	72.922				+	0	1	DAFLGSFLYE(1)YSR	0		0		20201202_EXPL7_LC6_SCL-IAH_BSA_C_HA_100_02b	HA_02	MSMS	791.878	2	791.88	1581.75		757
P02769	Albumin	ALB	_DAFLGSFLYE(ar)YSR_	Hydroxamic acid (DEM)	0	3.7696e-11	109	107.06				+	0	1	DAFLGSFLYE(1)YSR	0		0		20201202_EXPL7_LC6_SCL-IAH_BSA_C_HA_100_02b	HA_02	MSMS	791.881	2	791.88	1581.75		758
P02769	Albumin	ALB	_DAFLGSFLYE(ar)YSR_	Hydroxamic acid (DEM)	0	1.4525e-13	110.92	108.16				+	0	1	DAFLGSFLYE(1)YSR	0		0		20201202_EXPL7_LC6_SCL-IAH_BSA_C_HA_100_02b	HA_02	MSMS	791.879	2	791.88	1581.75		759
P02769	Albumin	ALB	_DAFLGSFLYE(ar)YSR_	Hydroxamic acid (DEM)	0	9.6401e-14	117.93	116.69				+	0	1	DAFLGSFLYE(1)YSR	0		0		20201202_EXPL7_LC6_SCL-IAH_BSA_C_HA_100_02b	HA_02	MSMS	791.882	2	791.88	1581.75		760
P02769	Albumin	ALB	_DAFLGSFLYE(ar)YSR_	Hydroxamic acid (DEM)	0	3.7696e-11	109	107.75				+	0	1	DAFLGSFLYE(1)YSR	0		0		20201202_EXPL7_LC6_SCL-IAH_BSA_C_HA_100_02b	HA_02	MSMS	791.88	2	791.88	1581.75		761
P02769	Albumin	ALB	_DAFLGSFLYE(ar)YSR_	Hydroxamic acid (DEM)	0	4.5229e-09	92.856	89.411				+	0	1	DAFLGSFLYE(1)YSR	0		0		20201202_EXPL7_LC6_SCL-IAH_BSA_C_HA_100_02b	HA_02	MSMS	791.88	2	791.88	1581.75		762
P02769	Albumin	ALB	_DAFLGSFLYE(ar)YSR_	Hydroxamic acid (DEM)	0	4.0141e-09	94.688	93.299				+	0	1	DAFLGSFLYE(1)YSR	0		0		20201202_EXPL7_LC6_SCL-IAH_BSA_C_HA_100_02b	HA_02	MSMS	791.88	2	791.88	1581.75		763
P02769	Albumin	ALB	_DAFLGSFLYE(ar)YSR_	Hydroxamic acid (DEM)	0	1.2023e-05	77.894	74.449				+	0	1	DAFLGSFLYE(1)YSR	0		0		20201202_EXPL7_LC6_SCL-IAH_BSA_C_HA_100_02b	HA_02	MSMS	791.881	2	791.88	1581.75		764
P02769	Albumin	ALB	_DAFLGSFLYE(ar)YSR_	Hydroxamic acid (DEM)	0	1.8553e-05	73.219	72.357				+	0	1	DAFLGSFLYE(1)YSR	0		0		20201202_EXPL7_LC6_SCL-IAH_BSA_C_HA_100_02b	HA_02	MSMS	791.879	2	791.88	1581.75		765
P02769	Albumin	ALB	_D(ar)AFLGSFLYEYSR_	Hydroxamic acid (DEM)	94016000	7.631e-09	102.52	98.399	-0.31181			+	0	1	D(1)AFLGSFLYEYSR	0		0		20201202_EXPL7_LC6_SCL-IAH_BSA_C_HA_100_03b	HA_03	MULTI-MSMS	791.881	2	791.88	1581.75	-0.020961	766
P02769	Albumin	ALB	_DAFLGSFLYE(ar)YSR_	Hydroxamic acid (DEM)	8043500000	1.0662e-49	220.31	217.89	-1.3274			+	0	1	DAFLGSFLYE(1)YSR	0		0		20201202_EXPL7_LC6_SCL-IAH_BSA_C_HA_100_03b	HA_03	MULTI-MSMS	792.381	2	791.88	1581.75	-0.30305	767
P02769	Albumin	ALB	_DAFLGSFLYE(ar)YSR_	Hydroxamic acid (DEM)	49300000	2.2622e-20	152.47	150.05	-1.52			+	0	1	DAFLGSFLYE(1)YSR	0		0		20201202_EXPL7_LC6_SCL-IAH_BSA_C_HA_100_03b	HA_03	MULTI-MSMS	528.256	3	528.256	1581.75	-0.896	768
P02769	Albumin	ALB	_DAFLGSFLYE(ar)YSR_	Hydroxamic acid (DEM)	64570000	3.4545e-28	170.18	168.99	0.93225			+	0	1	DAFLGSFLYE(1)YSR	0		0		20201202_EXPL7_LC6_SCL-IAH_BSA_C_HA_100_03b	HA_03	MULTI-MSMS	792.384	2	791.88	1581.75	1.8614	769
P02769	Albumin	ALB	_DAFLGSFLYE(ar)YSR_	Hydroxamic acid (DEM)	16128000	1.1391e-20	164.48	163.01	0.27095			+	0	1	DAFLGSFLYE(1)YSR	0		0		20201202_EXPL7_LC6_SCL-IAH_BSA_C_HA_100_03b	HA_03	MULTI-MSMS	792.381	2	791.88	1581.75	0.20458	770
P02769	Albumin	ALB	_DAFLGSFLYE(ar)YSR_	Hydroxamic acid (DEM)	4408800	4.4138e-20	150.49	147.73	0.28643			+	0	1	DAFLGSFLYE(1)YSR	0		0		20201202_EXPL7_LC6_SCL-IAH_BSA_C_HA_100_03b	HA_03	MULTI-MSMS	791.879	2	791.88	1581.75	-1.0554	771
P02769	Albumin	ALB	_DAFLGSFLYE(ar)YSR_	Hydroxamic acid (DEM)	3247300	1.6669e-20	162.22	161.36	-0.081196			+	0	1	DAFLGSFLYE(1)YSR	0		0		20201202_EXPL7_LC6_SCL-IAH_BSA_C_HA_100_03b	HA_03	MULTI-MSMS	791.88	2	791.88	1581.75	-1.5993	772
P02769	Albumin	ALB	_DAFLGSFLYE(ar)YSR_	Hydroxamic acid (DEM)	2274200	3.275e-14	141.58	138.61	-0.62302			+	0	1	DAFLGSFLYE(1)YSR	0		0		20201202_EXPL7_LC6_SCL-IAH_BSA_C_HA_100_03b	HA_03	MULTI-MSMS	791.879	2	791.88	1581.75	-1.8657	773
P02769	Albumin	ALB	_DAFLGSFLYE(ar)YSR_	Hydroxamic acid (DEM)	2140100	6.5328e-09	109	106.03	0.17902			+	0	1	DAFLGSFLYE(1)YSR	0		0		20201202_EXPL7_LC6_SCL-IAH_BSA_C_HA_100_03b	HA_03	MULTI-MSMS	792.383	2	791.88	1581.75	-0.85909	774
P02769	Albumin	ALB	_DAFLGSFLYE(ar)YSR_	Hydroxamic acid (DEM)	2103400	4.6269e-14	139.46	138.22	-0.098302			+	0	1	DAFLGSFLYE(1)YSR	0		0		20201202_EXPL7_LC6_SCL-IAH_BSA_C_HA_100_03b	HA_03	MULTI-MSMS	791.88	2	791.88	1581.75	-1.0417	775
P02769	Albumin	ALB	_DAFLGSFLYE(ar)YSR_	Hydroxamic acid (DEM)	1355500	2.3008e-05	79.089	78.226	-1.0046			+	0	1	DAFLGSFLYE(1)YSR	0		0		20201202_EXPL7_LC6_SCL-IAH_BSA_C_HA_100_03b	HA_03	MULTI-MSMS	792.381	2	791.88	1581.75	-1.9271	776
P02769	Albumin	ALB	_DAFLGSFLYE(ar)YSR_	Hydroxamic acid (DEM)	0	7.5463e-28	161.48	160.23				+	0	1	DAFLGSFLYE(1)YSR	0		0		20201202_EXPL7_LC6_SCL-IAH_BSA_C_HA_100_03b	HA_03	MSMS	791.881	2	791.88	1581.75		777
P02769	Albumin	ALB	_DAFLGSFLYE(ar)YSR_	Hydroxamic acid (DEM)	0	1.655e-20	150.69	149.45				+	0	1	DAFLGSFLYE(1)YSR	0		0		20201202_EXPL7_LC6_SCL-IAH_BSA_C_HA_100_03b	HA_03	MSMS	791.88	2	791.88	1581.75		778
P02769	Albumin	ALB	_DAFLGSFLYE(ar)YSR_	Hydroxamic acid (DEM)	0	6.6693e-20	139.46	138.22				+	0	1	DAFLGSFLYE(1)YSR	0		0		20201202_EXPL7_LC6_SCL-IAH_BSA_C_HA_100_03b	HA_03	MSMS	791.88	2	791.88	1581.75		779
P02769	Albumin	ALB	_DAFLGSFLYE(ar)YSR_	Hydroxamic acid (DEM)	0	2.2472e-14	128.54	127.29				+	0	1	DAFLGSFLYE(1)YSR	0		0		20201202_EXPL7_LC6_SCL-IAH_BSA_C_HA_100_03b	HA_03	MSMS	791.879	2	791.88	1581.75		780
P02769	Albumin	ALB	_DAFLGSFLYE(ar)YSR_	Hydroxamic acid (DEM)	0	4.1328e-10	107.65	106.26				+	0	1	DAFLGSFLYE(1)YSR	0		0		20201202_EXPL7_LC6_SCL-IAH_BSA_C_HA_100_03b	HA_03	MSMS	791.879	2	791.88	1581.75		781
P02769	Albumin	ALB	_DAFLGSFLYE(ar)YSR_	Hydroxamic acid (DEM)	0	2.2472e-14	128.54	126.52				+	0	1	DAFLGSFLYE(1)YSR	0		0		20201202_EXPL7_LC6_SCL-IAH_BSA_C_HA_100_03b	HA_03	MSMS	791.88	2	791.88	1581.75		782
P02769	Albumin	ALB	_DAFLGSFLYE(ar)YSR_	Hydroxamic acid (DEM)	0	2.2472e-14	128.54	125.22				+	0	1	DAFLGSFLYE(1)YSR	0		0		20201202_EXPL7_LC6_SCL-IAH_BSA_C_HA_100_03b	HA_03	MSMS	791.879	2	791.88	1581.75		783
P02769	Albumin	ALB	_DAFLGSFLYE(ar)YSR_	Hydroxamic acid (DEM)	0	5.3291e-14	124.12	120.67				+	0	1	DAFLGSFLYE(1)YSR	0		0		20201202_EXPL7_LC6_SCL-IAH_BSA_C_HA_100_03b	HA_03	MSMS	791.88	2	791.88	1581.75		784
P02769	Albumin	ALB	_DAFLGSFLYE(ar)YSR_	Hydroxamic acid (DEM)	0	1.7397e-09	102.87	99.904				+	0	1	DAFLGSFLYE(1)YSR	0		0		20201202_EXPL7_LC6_SCL-IAH_BSA_C_HA_100_03b	HA_03	MSMS	791.878	2	791.88	1581.75		785
P02769	Albumin	ALB	_DAFLGSFLYE(ar)YSR_	Hydroxamic acid (DEM)	0	4.1328e-10	107.65	106.09				+	0	1	DAFLGSFLYE(1)YSR	0		0		20201202_EXPL7_LC6_SCL-IAH_BSA_C_HA_100_03b	HA_03	MSMS	791.879	2	791.88	1581.75		786
P02769	Albumin	ALB	_DAFLGSFLYE(ar)YSR_	Hydroxamic acid (DEM)	0	6.6693e-20	139.46	136.02				+	0	1	DAFLGSFLYE(1)YSR	0		0		20201202_EXPL7_LC6_SCL-IAH_BSA_C_HA_100_03b	HA_03	MSMS	791.881	2	791.88	1581.75		787
P02769	Albumin	ALB	_DAFLGSFLYE(ar)YSR_	Hydroxamic acid (DEM)	0	5.3291e-14	124.12	123.26				+	0	1	DAFLGSFLYE(1)YSR	0		0		20201202_EXPL7_LC6_SCL-IAH_BSA_C_HA_100_03b	HA_03	MSMS	791.88	2	791.88	1581.75		788
P02769	Albumin	ALB	_DAFLGSFLYE(ar)YSR_	Hydroxamic acid (DEM)	0	1.4525e-13	110.92	109.97				+	0	1	DAFLGSFLYE(1)YSR	0		0		20201202_EXPL7_LC6_SCL-IAH_BSA_C_HA_100_03b	HA_03	MSMS	791.879	2	791.88	1581.75		789
P02769	Albumin	ALB	_DAFLGSFLYE(ar)YSR_	Hydroxamic acid (DEM)	0	3.7696e-11	109	105.8				+	0	1	DAFLGSFLYE(1)YSR	0		0		20201202_EXPL7_LC6_SCL-IAH_BSA_C_HA_100_03b	HA_03	MSMS	791.881	2	791.88	1581.75		790
P02769	Albumin	ALB	_DAFLGSFLYE(ar)YSR_	Hydroxamic acid (DEM)	0	6.1934e-06	82.069	80.822				+	0	1	DAFLGSFLYE(1)YSR	0		0		20201202_EXPL7_LC6_SCL-IAH_BSA_C_HA_100_03b	HA_03	MSMS	791.881	2	791.88	1581.75		791
P02769	Albumin	ALB	_DAFLGSFLYE(ar)YSR_	Hydroxamic acid (DEM)	0	2.1121e-09	101.53	94.846				+	0	1	DAFLGSFLYE(1)YSR	0		0		20201202_EXPL7_LC6_SCL-IAH_BSA_C_HA_100_03b	HA_03	MSMS	791.88	2	791.88	1581.75		792
P02769	Albumin	ALB	_DAFLGSFLYE(ar)YSR_	Hydroxamic acid (DEM)	0	5.5305e-09	89.231	88.369				+	0	1	DAFLGSFLYE(1)YSR	0		0		20201202_EXPL7_LC6_SCL-IAH_BSA_C_HA_100_03b	HA_03	MSMS	791.878	2	791.88	1581.75		793
P02769	Albumin	ALB	_DAFLGSFLYE(ar)YSR_	Hydroxamic acid (DEM)	0	4.7713e-06	83.087	82.225				+	0	1	DAFLGSFLYE(1)YSR	0		0		20201202_EXPL7_LC6_SCL-IAH_BSA_C_HA_100_03b	HA_03	MSMS	791.88	2	791.88	1581.75		794
P02769	Albumin	ALB	_DAFLGSFLYE(ar)YSR_	Hydroxamic acid (DEM)	0	2.1121e-09	101.53	95.256				+	0	1	DAFLGSFLYE(1)YSR	0		0		20201202_EXPL7_LC6_SCL-IAH_BSA_C_HA_100_03b	HA_03	MSMS	791.88	2	791.88	1581.75		795
P02769	Albumin	ALB	_DAFLGSFLYE(ar)YSR_	Hydroxamic acid (DEM)	0	7.7426e-06	80.96	80.097				+	0	1	DAFLGSFLYE(1)YSR	0		0		20201202_EXPL7_LC6_SCL-IAH_BSA_C_HA_100_03b	HA_03	MSMS	791.879	2	791.88	1581.75		796
P02769	Albumin	ALB	_DAFLGSFLYE(ar)YSR_	Hydroxamic acid (DEM)	0	0.023257	55.724	54.504				+	0	1	DAFLGSFLYE(1)YSR	0		0		20201202_EXPL7_LC6_SCL-IAH_BSA_C_HA_100_03b	HA_03	MSMS	791.881	2	791.88	1581.75		797
P02769	Albumin	ALB	_D(ar)AFLGSFLYEYSR_	Hydroxamic acid (DEM)	84049000	7.5123e-14	132.31	125.94	0.34634			+	0	1	D(1)AFLGSFLYEYSR	0		0		20201202_EXPL7_LC6_SCL-IAH_BSA_C_HA_100_04b	HA_04	MULTI-MSMS	792.38	2	791.88	1581.75	0.20329	798
P02769	Albumin	ALB	_DAFLGSFLYE(ar)YSR_	Hydroxamic acid (DEM)	10406000000	3.4191e-38	198.14	195.72	-0.62065			+	0	1	DAFLGSFLYE(1)YSR	0		0		20201202_EXPL7_LC6_SCL-IAH_BSA_C_HA_100_04b	HA_04	MULTI-MSMS	792.381	2	791.88	1581.75	-0.55082	799
P02769	Albumin	ALB	_DAFLGSFLYE(ar)YSR_	Hydroxamic acid (DEM)	40485000	2.5205e-20	158.58	157.39	1.3445			+	0	1	DAFLGSFLYE(1)YSR	0		0		20201202_EXPL7_LC6_SCL-IAH_BSA_C_HA_100_04b	HA_04	MULTI-MSMS	791.881	2	791.88	1581.75	1.4452	800
P02769	Albumin	ALB	_DAFLGSFLYE(ar)YSR_	Hydroxamic acid (DEM)	20002000	2.0984e-20	160.38	158.26	0.083149			+	0	1	DAFLGSFLYE(1)YSR	0		0		20201202_EXPL7_LC6_SCL-IAH_BSA_C_HA_100_04b	HA_04	MULTI-MSMS	792.382	2	791.88	1581.75	-0.28665	801
P02769	Albumin	ALB	_DAFLGSFLYE(ar)YSR_	Hydroxamic acid (DEM)	3932000	3.9661e-20	152.4	151.54	-0.26158			+	0	1	DAFLGSFLYE(1)YSR	0		0		20201202_EXPL7_LC6_SCL-IAH_BSA_C_HA_100_04b	HA_04	MULTI-MSMS	791.88	2	791.88	1581.75	-1.7278	802
P02769	Albumin	ALB	_DAFLGSFLYE(ar)YSR_	Hydroxamic acid (DEM)	3481900	7.4646e-14	135.02	132.99	0.10884			+	0	1	DAFLGSFLYE(1)YSR	0		0		20201202_EXPL7_LC6_SCL-IAH_BSA_C_HA_100_04b	HA_04	MULTI-MSMS	791.88	2	791.88	1581.75	-1.4404	803
P02769	Albumin	ALB	_DAFLGSFLYE(ar)YSR_	Hydroxamic acid (DEM)	3021100	1.4038e-09	120.84	119.98	-0.31976			+	0	1	DAFLGSFLYE(1)YSR	0		0		20201202_EXPL7_LC6_SCL-IAH_BSA_C_HA_100_04b	HA_04	MULTI-MSMS	792.38	2	791.88	1581.75	-1.9776	804
P02769	Albumin	ALB	_DAFLGSFLYE(ar)YSR_	Hydroxamic acid (DEM)	2278200	5.3218e-09	111.79	110.93	-0.01392			+	0	1	DAFLGSFLYE(1)YSR	0		0		20201202_EXPL7_LC6_SCL-IAH_BSA_C_HA_100_04b	HA_04	MULTI-MSMS	791.88	2	791.88	1581.75	-1.4616	805
P02769	Albumin	ALB	_DAFLGSFLYE(ar)YSR_	Hydroxamic acid (DEM)	3265200	7.1183e-09	107.65	106.51	0.04486			+	0	1	DAFLGSFLYE(1)YSR	0		0		20201202_EXPL7_LC6_SCL-IAH_BSA_C_HA_100_04b	HA_04	MULTI-MSMS	791.879	2	791.88	1581.75	-1.3205	806
P02769	Albumin	ALB	_DAFLGSFLYE(ar)YSR_	Hydroxamic acid (DEM)	1784600	1.0117e-05	91.62	90.758	0.014365			+	0	1	DAFLGSFLYE(1)YSR	0		0		20201202_EXPL7_LC6_SCL-IAH_BSA_C_HA_100_04b	HA_04	MULTI-MSMS	791.878	2	791.88	1581.75	-1.0772	807
P02769	Albumin	ALB	_DAFLGSFLYE(ar)YSR_	Hydroxamic acid (DEM)	0	2.2472e-14	128.54	125.34				+	0	1	DAFLGSFLYE(1)YSR	0		0		20201202_EXPL7_LC6_SCL-IAH_BSA_C_HA_100_04b	HA_04	MSMS	791.88	2	791.88	1581.75		808
P02769	Albumin	ALB	_DAFLGSFLYE(ar)YSR_	Hydroxamic acid (DEM)	0	4.9214e-15	131.06	124.37				+	0	1	DAFLGSFLYE(1)YSR	0		0		20201202_EXPL7_LC6_SCL-IAH_BSA_C_HA_100_04b	HA_04	MSMS	791.88	2	791.88	1581.75		809
P02769	Albumin	ALB	_DAFLGSFLYE(ar)YSR_	Hydroxamic acid (DEM)	0	2.2472e-14	128.54	123.64				+	0	1	DAFLGSFLYE(1)YSR	0		0		20201202_EXPL7_LC6_SCL-IAH_BSA_C_HA_100_04b	HA_04	MSMS	791.881	2	791.88	1581.75		810
P02769	Albumin	ALB	_DAFLGSFLYE(ar)YSR_	Hydroxamic acid (DEM)	0	3.3088e-14	127.02	123.39				+	0	1	DAFLGSFLYE(1)YSR	0		0		20201202_EXPL7_LC6_SCL-IAH_BSA_C_HA_100_04b	HA_04	MSMS	791.881	2	791.88	1581.75		811
P02769	Albumin	ALB	_DAFLGSFLYE(ar)YSR_	Hydroxamic acid (DEM)	0	7.3961e-20	137.84	129.24				+	0	1	DAFLGSFLYE(1)YSR	0		0		20201202_EXPL7_LC6_SCL-IAH_BSA_C_HA_100_04b	HA_04	MSMS	791.88	2	791.88	1581.75		812
P02769	Albumin	ALB	_DAFLGSFLYE(ar)YSR_	Hydroxamic acid (DEM)	0	9.6401e-14	117.93	114.74				+	0	1	DAFLGSFLYE(1)YSR	0		0		20201202_EXPL7_LC6_SCL-IAH_BSA_C_HA_100_04b	HA_04	MSMS	791.88	2	791.88	1581.75		813
P02769	Albumin	ALB	_DAFLGSFLYE(ar)YSR_	Hydroxamic acid (DEM)	0	7.5917e-14	120.87	117.68				+	0	1	DAFLGSFLYE(1)YSR	0		0		20201202_EXPL7_LC6_SCL-IAH_BSA_C_HA_100_04b	HA_04	MSMS	791.879	2	791.88	1581.75		814
P02769	Albumin	ALB	_DAFLGSFLYE(ar)YSR_	Hydroxamic acid (DEM)	0	3.3088e-14	127.02	120.33				+	0	1	DAFLGSFLYE(1)YSR	0		0		20201202_EXPL7_LC6_SCL-IAH_BSA_C_HA_100_04b	HA_04	MSMS	791.88	2	791.88	1581.75		815
P02769	Albumin	ALB	_DAFLGSFLYE(ar)YSR_	Hydroxamic acid (DEM)	0	4.1328e-10	107.65	106.4				+	0	1	DAFLGSFLYE(1)YSR	0		0		20201202_EXPL7_LC6_SCL-IAH_BSA_C_HA_100_04b	HA_04	MSMS	791.879	2	791.88	1581.75		816
P02769	Albumin	ALB	_DAFLGSFLYE(ar)YSR_	Hydroxamic acid (DEM)	0	9.6401e-14	117.93	117.03				+	0	1	DAFLGSFLYE(1)YSR	0		0		20201202_EXPL7_LC6_SCL-IAH_BSA_C_HA_100_04b	HA_04	MSMS	791.88	2	791.88	1581.75		817
P02769	Albumin	ALB	_DAFLGSFLYE(ar)YSR_	Hydroxamic acid (DEM)	0	2.2472e-14	128.54	125.1				+	0	1	DAFLGSFLYE(1)YSR	0		0		20201202_EXPL7_LC6_SCL-IAH_BSA_C_HA_100_04b	HA_04	MSMS	791.88	2	791.88	1581.75		818
P02769	Albumin	ALB	_DAFLGSFLYE(ar)YSR_	Hydroxamic acid (DEM)	0	7.5917e-14	120.87	115.58				+	0	1	DAFLGSFLYE(1)YSR	0		0		20201202_EXPL7_LC6_SCL-IAH_BSA_C_HA_100_04b	HA_04	MSMS	791.882	2	791.88	1581.75		819
P02769	Albumin	ALB	_DAFLGSFLYE(ar)YSR_	Hydroxamic acid (DEM)	0	2.8318e-09	98.942	95.312				+	0	1	DAFLGSFLYE(1)YSR	0		0		20201202_EXPL7_LC6_SCL-IAH_BSA_C_HA_100_04b	HA_04	MSMS	791.883	2	791.88	1581.75		820
P02769	Albumin	ALB	_DAFLGSFLYE(ar)YSR_	Hydroxamic acid (DEM)	0	1.779e-09	102.73	99.014				+	0	1	DAFLGSFLYE(1)YSR	0		0		20201202_EXPL7_LC6_SCL-IAH_BSA_C_HA_100_04b	HA_04	MSMS	791.878	2	791.88	1581.75		821
P02769	Albumin	ALB	_DAFLGSFLYE(ar)YSR_	Hydroxamic acid (DEM)	0	4.1328e-10	107.65	102.74				+	0	1	DAFLGSFLYE(1)YSR	0		0		20201202_EXPL7_LC6_SCL-IAH_BSA_C_HA_100_04b	HA_04	MSMS	791.882	2	791.88	1581.75		822
P02769	Albumin	ALB	_DAFLGSFLYE(ar)YSR_	Hydroxamic acid (DEM)	0	3.7696e-11	109	108.14				+	0	1	DAFLGSFLYE(1)YSR	0		0		20201202_EXPL7_LC6_SCL-IAH_BSA_C_HA_100_04b	HA_04	MSMS	791.878	2	791.88	1581.75		823
P02769	Albumin	ALB	_DAFLGSFLYE(ar)YSR_	Hydroxamic acid (DEM)	0	7.6152e-14	120.84	119.98				+	0	1	DAFLGSFLYE(1)YSR	0		0		20201202_EXPL7_LC6_SCL-IAH_BSA_C_HA_100_04b	HA_04	MSMS	791.88	2	791.88	1581.75		824
P02769	Albumin	ALB	_DAFLGSFLYE(ar)YSR_	Hydroxamic acid (DEM)	0	1.2023e-05	77.894	74.698				+	0	1	DAFLGSFLYE(1)YSR	0		0		20201202_EXPL7_LC6_SCL-IAH_BSA_C_HA_100_04b	HA_04	MSMS	791.883	2	791.88	1581.75		825
P02769	Albumin	ALB	_DAFLGSFLYE(ar)YSR_	Hydroxamic acid (DEM)	0	1.2389e-13	113.99	112.95				+	0	1	DAFLGSFLYE(1)YSR	0		0		20201202_EXPL7_LC6_SCL-IAH_BSA_C_HA_100_04b	HA_04	MSMS	791.878	2	791.88	1581.75		826
P02769	Albumin	ALB	_DAFLGSFLYE(ar)YSR_	Hydroxamic acid (DEM)	0	4.6086e-06	83.204	80.235				+	0	1	DAFLGSFLYE(1)YSR	0		0		20201202_EXPL7_LC6_SCL-IAH_BSA_C_HA_100_04b	HA_04	MSMS	791.879	2	791.88	1581.75		827
P02769	Albumin	ALB	_DAFLGSFLYE(ar)YSR_	Hydroxamic acid (DEM)	0	1.7564e-05	73.927	70.482				+	0	1	DAFLGSFLYE(1)YSR	0		0		20201202_EXPL7_LC6_SCL-IAH_BSA_C_HA_100_04b	HA_04	MSMS	791.88	2	791.88	1581.75		828
P02769	Albumin	ALB	_DAFLGSFLYE(ar)YSR_	Hydroxamic acid (DEM)	0	1.2023e-05	77.894	74.698				+	0	1	DAFLGSFLYE(1)YSR	0		0		20201202_EXPL7_LC6_SCL-IAH_BSA_C_HA_100_04b	HA_04	MSMS	791.88	2	791.88	1581.75		829
P02769	Albumin	ALB	_DAFLGSFLYE(ar)YSR_	Hydroxamic acid (DEM)	0	7.7426e-06	80.96	79.74				+	0	1	DAFLGSFLYE(1)YSR	0		0		20201202_EXPL7_LC6_SCL-IAH_BSA_C_HA_100_04b	HA_04	MSMS	791.882	2	791.88	1581.75		830
P02769	Albumin	ALB	_DAFLGSFLYE(ar)YSR_	Hydroxamic acid (DEM)	0	2.2437e-05	70.438	67.47				+	0	1	DAFLGSFLYE(1)YSR	0		0		20201202_EXPL7_LC6_SCL-IAH_BSA_C_HA_100_04b	HA_04	MSMS	791.88	2	791.88	1581.75		831
P02769	Albumin	ALB	_DAFLGSFLYE(ar)YSR_	Hydroxamic acid (DEM)	0	1.7564e-05	73.927	70.482				+	0	1	DAFLGSFLYE(1)YSR	0		0		20201202_EXPL7_LC6_SCL-IAH_BSA_C_HA_100_04b	HA_04	MSMS	791.881	2	791.88	1581.75		832
P02769	Albumin	ALB	_DAFLGSFLYE(ar)YSR_	Hydroxamic acid (DEM)	55664000				-0.85323			+	0	1		0		0		20201202_EXPL7_LC6_SCL-IAH_BSA_C_HA_100_01b	HA_01	MULTI-MATCH		3	528.256	1581.75	0.1577	833
P02769	Albumin	ALB	_DAFLGSFLYE(ar)YSR_	Hydroxamic acid (DEM)	1404900				1.0872			+	0	1		0		0		20201202_EXPL7_LC6_SCL-IAH_BSA_C_HA_100_03b	HA_03	MULTI-MATCH		2	791.88	1581.75	0.26691	834
P02769	Albumin	ALB	_DAFLGSFLYE(ar)YSR_	Hydroxamic acid (DEM)	1625700				2.1694			+	0	1		0		0		20201202_EXPL7_LC6_SCL-IAH_BSA_C_HA_100_04b	HA_04	MULTI-MATCH		2	791.88	1581.75	0.53844	835
P02769	Albumin	ALB	_DAFLGSFLYE(ar)YSR_	Hydroxamic acid (DEM)	1609600				0.67282			+	0	1		0		0		20201202_EXPL7_LC6_SCL-IAH_BSA_C_HA_100_04b	HA_04	MULTI-MATCH		2	791.88	1581.75	-0.39656	836
P02769	Albumin	ALB	_DAFLGSFLYE(ar)YSR_	Hydroxamic acid (DEM)	4499900				-1.0936			+	0	1		0		0		20201202_EXPL7_LC6_SCL-IAH_BSA_C_HA_100_04b	HA_04	MULTI-MATCH		3	528.256	1581.75	-1.7693	837
P02769	Albumin	ALB	_DAFLGSFLYEYSRR_	Unmodified	1022900000	1.2581e-23	168.31	160.39	0.20545				0	0		0		0		20201202_EXPL7_LC6_SCL-IAH_BSA_C_C_100_01b	Ctrl_01	MULTI-MSMS	575.286	3	575.286	1722.84	-0.51326	838
P02769	Albumin	ALB	_DAFLGSFLYEYSRR_	Unmodified	173590000	4.8689e-16	140.82	136.76	0.52444				0	0		0		0		20201202_EXPL7_LC6_SCL-IAH_BSA_C_C_100_01b	Ctrl_01	MULTI-MSMS	862.426	2	862.426	1722.84	-0.26008	839
P02769	Albumin	ALB	_DAFLGSFLYEYSRR_	Unmodified	792360000	5.2882e-16	136.24	128.33	0.024242				0	0		0		0		20201202_EXPL7_LC6_SCL-IAH_BSA_C_C_100_02b	Ctrl_02	MULTI-MSMS	575.286	3	575.286	1722.84	-0.32064	840
P02769	Albumin	ALB	_DAFLGSFLYEYSRR_	Unmodified	129780000	1.5725e-31	190.27	187.19	0.67948				0	0		0		0		20201202_EXPL7_LC6_SCL-IAH_BSA_C_C_100_02b	Ctrl_02	MULTI-MSMS	862.427	2	862.426	1722.84	0.4286	841
P02769	Albumin	ALB	_DAFLGSFLYEYSRR_	Unmodified	661100000	2.1356e-22	151.74	143.82	-0.18178				0	0		0		0		20201202_EXPL7_LC6_SCL-IAH_BSA_C_C_100_03b	Ctrl_03	MULTI-MSMS	575.619	3	575.286	1722.84	-0.65874	842
P02769	Albumin	ALB	_DAFLGSFLYEYSRR_	Unmodified	117940000	9.4299e-07	88.092	84.029	0.40293				0	0		0		0		20201202_EXPL7_LC6_SCL-IAH_BSA_C_C_100_03b	Ctrl_03	MULTI-MSMS	862.425	2	862.426	1722.84	-0.22897	843
P02769	Albumin	ALB	_DAFLGSFLYEYSRR_	Unmodified	569210000	1.0311e-22	160.84	152.93	0.5373				0	0		0		0		20201202_EXPL7_LC6_SCL-IAH_BSA_C_C_100_04b	Ctrl_04	MULTI-MSMS	575.62	3	575.286	1722.84	-0.50099	844
P02769	Albumin	ALB	_DAFLGSFLYEYSRR_	Unmodified	80035000	3.6211e-11	121.24	112.67	1.288				0	0		0		0		20201202_EXPL7_LC6_SCL-IAH_BSA_C_C_100_04b	Ctrl_04	MULTI-MSMS	862.927	2	862.426	1722.84	0.24717	845
P02769	Albumin	ALB	_DAFLGSFLYEYSRR_	Unmodified	268520000	3.1672e-05	76.728	74.613	-0.69578				0	0		0		0		20201202_EXPL7_LC6_SCL-IAH_BSA_C_HA_100_01b	HA_01	MULTI-MSMS	575.286	3	575.286	1722.84	-0.76475	846
P02769	Albumin	ALB	_DAFLGSFLYEYSRR_	Unmodified	297170000	2.1865e-16	142.38	137.9	-0.32604				0	0		0		0		20201202_EXPL7_LC6_SCL-IAH_BSA_C_HA_100_02b	HA_02	MULTI-MSMS	575.62	3	575.286	1722.84	-1.7601	847
P02769	Albumin	ALB	_DAFLGSFLYEYSRR_	Unmodified	384530000	1.2581e-23	168.31	160.39	-0.18841				0	0		0		0		20201202_EXPL7_LC6_SCL-IAH_BSA_C_HA_100_03b	HA_03	MULTI-MSMS	575.286	3	575.286	1722.84	-0.62321	848
P02769	Albumin	ALB	_DAFLGSFLYEYSRR_	Unmodified	279640000	9.9485e-16	127.02	119.1	-0.42105				0	0		0		0		20201202_EXPL7_LC6_SCL-IAH_BSA_C_HA_100_04b	HA_04	MULTI-MSMS	575.62	3	575.286	1722.84	-1.0519	849
P02769	Albumin	ALB	_DAFLGSFLYEYSRR_	Unmodified	37097000				-0.64388				0	0		0		0		20201202_EXPL7_LC6_SCL-IAH_BSA_C_C_100_02b	Ctrl_02	MULTI-MATCH		3	575.286	1722.84	-0.99261	850
P02769	Albumin	ALB	_DAFLGSFLYEYSRR_	Unmodified	99110000				-1.1303				0	0		0		0		20201202_EXPL7_LC6_SCL-IAH_BSA_C_HA_100_01b	HA_01	MULTI-MATCH		2	862.426	1722.84	-0.89586	851
P02769	Albumin	ALB	_DAFLGSFLYEYSRR_	Unmodified	102280000				0.23834				0	0		0		0		20201202_EXPL7_LC6_SCL-IAH_BSA_C_HA_100_02b	HA_02	MULTI-MATCH		2	862.426	1722.84	-0.86296	852
P02769	Albumin	ALB	_DAFLGSFLYEYSRR_	Unmodified	19142000				0.30884				0	0		0		0		20201202_EXPL7_LC6_SCL-IAH_BSA_C_HA_100_02b	HA_02	MULTI-MATCH		3	575.286	1722.84	-0.84435	853
P02769	Albumin	ALB	_DAFLGSFLYEYSRR_	Unmodified	115060000				-0.17678				0	0		0		0		20201202_EXPL7_LC6_SCL-IAH_BSA_C_HA_100_03b	HA_03	MULTI-MATCH		2	862.426	1722.84	-0.51065	854
P02769	Albumin	ALB	_DAFLGSFLYEYSRR_	Unmodified	18698000				0.19513				0	0		0		0		20201202_EXPL7_LC6_SCL-IAH_BSA_C_HA_100_03b	HA_03	MULTI-MATCH		3	575.286	1722.84	-0.40506	855
P02769	Albumin	ALB	_DAFLGSFLYEYSRR_	Unmodified	102510000				-0.94015				0	0		0		0		20201202_EXPL7_LC6_SCL-IAH_BSA_C_HA_100_04b	HA_04	MULTI-MATCH		2	862.426	1722.84	-1.3028	856
P02769	Albumin	ALB	_DAFLGSFLYEYSRRHPEYAVSVLLR_	Unmodified	333510000	0.00039645	69.704	69.019	0.57494				0	0		0		0		20201202_EXPL7_LC6_SCL-IAH_BSA_C_C_100_01b	Ctrl_01	MULTI-MSMS	748.14	4	747.89	2987.53	0.095189	857
P02769	Albumin	ALB	_DAFLGSFLYEYSRRHPEYAVSVLLR_	Unmodified	374630000	0.00039645	69.704	67.987	0.14859				0	0		0		0		20201202_EXPL7_LC6_SCL-IAH_BSA_C_C_100_02b	Ctrl_02	MULTI-MSMS	748.14	4	747.89	2987.53	-0.14023	858
P02769	Albumin	ALB	_DAFLGSFLYEYSRRHPEYAVSVLLR_	Unmodified	205510000	0.00069947	62.735	62.051	0.2261				0	0		0		0		20201202_EXPL7_LC6_SCL-IAH_BSA_C_C_100_03b	Ctrl_03	MULTI-MSMS	748.14	4	747.89	2987.53	0.065692	859
P02769	Albumin	ALB	_DAFLGSFLYEYSRRHPEYAVSVLLR_	Unmodified	168740000	0.031315	41.446	40.761	0.71855				0	0		0		0		20201202_EXPL7_LC6_SCL-IAH_BSA_C_C_100_04b	Ctrl_04	MULTI-MSMS	748.14	4	747.89	2987.53	-0.20178	860
P02769	Albumin	ALB	_DAFLGSFLYEYSRRHPEYAVSVLLR_	Unmodified	350730000	5.3082e-08	98.299	90.426	0.81363				0	0		0		0		20201202_EXPL7_LC6_SCL-IAH_BSA_C_HA_100_01b	HA_01	MULTI-MSMS	997.187	3	996.85	2987.53	1.4759	861
P02769	Albumin	ALB	_DAFLGSFLYEYSRRHPEYAVSVLLR_	Unmodified	330030000	1.0142e-17	130.98	130.29	-0.017449				0	0		0		0		20201202_EXPL7_LC6_SCL-IAH_BSA_C_HA_100_01b	HA_01	MULTI-MSMS	598.714	5	598.513	2987.53	0.32219	862
P02769	Albumin	ALB	_DAFLGSFLYEYSRRHPEYAVSVLLR_	Unmodified	31092000				0.50467				0	0		0		0		20201202_EXPL7_LC6_SCL-IAH_BSA_C_C_100_01b	Ctrl_01	MULTI-MATCH		3	996.85	2987.53	-0.38552	863
P02769	Albumin	ALB	_DAFLGSFLYEYSRRHPEYAVSVLLR_	Unmodified	38368000				-0.65203				0	0		0		0		20201202_EXPL7_LC6_SCL-IAH_BSA_C_C_100_02b	Ctrl_02	MULTI-MATCH		5	598.513	2987.53	-0.98944	864
P02769	Albumin	ALB	_DAFLGSFLYEYSRRHPEYAVSVLLR_	Unmodified	15658000				0.16049				0	0		0		0		20201202_EXPL7_LC6_SCL-IAH_BSA_C_C_100_03b	Ctrl_03	MULTI-MATCH		3	996.85	2987.53	-0.48131	865
P02769	Albumin	ALB	_DAFLGSFLYEYSRRHPEYAVSVLLR_	Unmodified	18021000				-0.71213				0	0		0		0		20201202_EXPL7_LC6_SCL-IAH_BSA_C_C_100_03b	Ctrl_03	MULTI-MATCH		5	598.513	2987.53	-0.86736	866
P02769	Albumin	ALB	_DAFLGSFLYEYSRRHPEYAVSVLLR_	Unmodified	15189000				0.58228				0	0		0		0		20201202_EXPL7_LC6_SCL-IAH_BSA_C_C_100_04b	Ctrl_04	MULTI-MATCH		3	996.85	2987.53	-0.46205	867
P02769	Albumin	ALB	_DAFLGSFLYEYSRRHPEYAVSVLLR_	Unmodified	30103000				-0.3832				0	0		0		0		20201202_EXPL7_LC6_SCL-IAH_BSA_C_C_100_04b	Ctrl_04	MULTI-MATCH		5	598.513	2987.53	-1.3286	868
P02769	Albumin	ALB	_DAFLGSFLYEYSRRHPEYAVSVLLR_	Unmodified	44636000				1.8238				0	0		0		0		20201202_EXPL7_LC6_SCL-IAH_BSA_C_HA_100_02b	HA_02	MULTI-MATCH		3	996.85	2987.53	1.155	869
P02769	Albumin	ALB	_DAFLGSFLYEYSRRHPEYAVSVLLR_	Unmodified	25754000				0.56223				0	0		0		0		20201202_EXPL7_LC6_SCL-IAH_BSA_C_HA_100_02b	HA_02	MULTI-MATCH		5	598.513	2987.53	-0.45014	870
P02769	Albumin	ALB	_DAFLGSFLYEYSRRHPEYAVSVLLR_	Unmodified	32754000				-0.27499				0	0		0		0		20201202_EXPL7_LC6_SCL-IAH_BSA_C_HA_100_03b	HA_03	MULTI-MATCH		3	996.85	2987.53	-0.38911	871
P02769	Albumin	ALB	_DAFLGSFLYEYSRRHPEYAVSVLLR_	Unmodified	26234000				-0.51537				0	0		0		0		20201202_EXPL7_LC6_SCL-IAH_BSA_C_HA_100_03b	HA_03	MULTI-MATCH		5	598.513	2987.53	-0.53148	872
P02769	Albumin	ALB	_DAFLGSFLYEYSRRHPEYAVSVLLR_	Unmodified	14472000				1.5833				0	0		0		0		20201202_EXPL7_LC6_SCL-IAH_BSA_C_HA_100_04b	HA_04	MULTI-MATCH		3	996.85	2987.53	1.1769	873
P02769	Albumin	ALB	_DAFLGSFLYEYSRRHPEYAVSVLLR_	Unmodified	18588000				0.71235				0	0		0		0		20201202_EXPL7_LC6_SCL-IAH_BSA_C_HA_100_04b	HA_04	MULTI-MATCH		5	598.513	2987.53	0.26756	874
P02769	Albumin	ALB	_DAFLGSFLYEYSRRHPEYAVSVLLRLAK_	Unmodified	874690000	2.5832e-08	81.315	81.238	1.1594				0	0		0		0		20201202_EXPL7_LC6_SCL-IAH_BSA_C_C_100_01b	Ctrl_01	MULTI-MSMS	661.158	5	660.956	3299.75	1.049	875
P02769	Albumin	ALB	_DAFLGSFLYEYSRRHPEYAVSVLLRLAK_	Unmodified	848290000	2.1715e-13	106.88	106.46	1.3377				0	0		0		0		20201202_EXPL7_LC6_SCL-IAH_BSA_C_C_100_02b	Ctrl_02	MULTI-MSMS	661.358	5	660.956	3299.75	0.95048	876
P02769	Albumin	ALB	_DAFLGSFLYEYSRRHPEYAVSVLLRLAK_	Unmodified	1556900000	6.5389e-29	164.46	164.34	1.061				0	0		0		0		20201202_EXPL7_LC6_SCL-IAH_BSA_C_C_100_03b	Ctrl_03	MULTI-MSMS	661.158	5	660.956	3299.75	1.4947	877
P02769	Albumin	ALB	_DAFLGSFLYEYSRRHPEYAVSVLLRLAK_	Unmodified	98721000	1.538e-08	89.979	89.645	0.77055				0	0		0		0		20201202_EXPL7_LC6_SCL-IAH_BSA_C_C_100_03b	Ctrl_03	MULTI-MSMS	551.133	6	550.965	3299.75	0.89042	878
P02769	Albumin	ALB	_DAFLGSFLYEYSRRHPEYAVSVLLRLAK_	Unmodified	986240000	8.7925e-09	94.594	94.528	0.53903				0	0		0		0		20201202_EXPL7_LC6_SCL-IAH_BSA_C_C_100_04b	Ctrl_04	MULTI-MSMS	661.158	5	660.956	3299.75	-0.12891	879
P02769	Albumin	ALB	_DAFLGSFLYEYSRRHPEYAVSVLLRLAK_	Unmodified	768290000	2.8593e-20	134.03	133.14	1.5859				0	0		0		0		20201202_EXPL7_LC6_SCL-IAH_BSA_C_C_100_04b	Ctrl_04	MULTI-MSMS	826.447	4	825.944	3299.75	0.83581	880
P02769	Albumin	ALB	_DAFLGSFLYEYSRRHPEYAVSVLLRLAK_	Unmodified	12881000000	1.8798e-13	109.19	109.19	-1.0512				0	0		0		0		20201202_EXPL7_LC6_SCL-IAH_BSA_C_HA_100_01b	HA_01	MULTI-MSMS	661.157	5	660.956	3299.75	0.033113	881
P02769	Albumin	ALB	_DAFLGSFLYEYSRRHPEYAVSVLLRLAK_	Unmodified	12516000000	8.2616e-39	184.66	184.66	-0.89941				0	0		0		0		20201202_EXPL7_LC6_SCL-IAH_BSA_C_HA_100_01b	HA_01	MULTI-MSMS	826.448	4	825.944	3299.75	0.26787	882
P02769	Albumin	ALB	_DAFLGSFLYEYSRRHPEYAVSVLLRLAK_	Unmodified	393880000	8.7811e-05	67.496	67.443	-1.714				0	0		0		0		20201202_EXPL7_LC6_SCL-IAH_BSA_C_HA_100_01b	HA_01	MULTI-MSMS	551.132	6	550.965	3299.75	-0.92601	883
P02769	Albumin	ALB	_DAFLGSFLYEYSRRHPEYAVSVLLRLAK_	Unmodified	964110000	0.038045	20.497	20.164	-0.95667				0	0		0		0		20201202_EXPL7_LC6_SCL-IAH_BSA_C_HA_100_01b	HA_01	MULTI-MSMS	1101.25	3	1100.92	3299.75	0.34101	884
P02769	Albumin	ALB	_DAFLGSFLYEYSRRHPEYAVSVLLRLAK_	Unmodified	88985000	1.6519e-08	88.573	88.573	-1.4088				0	0		0		0		20201202_EXPL7_LC6_SCL-IAH_BSA_C_HA_100_01b	HA_01	MULTI-MSMS	661.358	5	660.956	3299.75	0.023983	885
P02769	Albumin	ALB	_DAFLGSFLYEYSRRHPEYAVSVLLRLAK_	Unmodified	34374000	5.0091e-09	97.542	97.071	1.5086				0	0		0		0		20201202_EXPL7_LC6_SCL-IAH_BSA_C_HA_100_01b	HA_01	MULTI-MSMS	661.158	5	660.956	3299.75	2.6485	886
P02769	Albumin	ALB	_DAFLGSFLYEYSRRHPEYAVSVLLRLAK_	Unmodified	44211000	2.6644e-13	102.97	102.64	0.52666				0	0		0		0		20201202_EXPL7_LC6_SCL-IAH_BSA_C_HA_100_01b	HA_01	MULTI-MSMS	661.159	5	660.956	3299.75	1.3757	887
P02769	Albumin	ALB	_DAFLGSFLYEYSRRHPEYAVSVLLRLAK_	Unmodified	26511000	1.9406e-28	150.94	150.61	1.0243				0	0		0		0		20201202_EXPL7_LC6_SCL-IAH_BSA_C_HA_100_01b	HA_01	MULTI-MSMS	826.197	4	825.944	3299.75	1.8152	888
P02769	Albumin	ALB	_DAFLGSFLYEYSRRHPEYAVSVLLRLAK_	Unmodified	34975000	3.4389e-09	98.766	98.766	-0.086725				0	0		0		0		20201202_EXPL7_LC6_SCL-IAH_BSA_C_HA_100_01b	HA_01	MULTI-MSMS	661.358	5	660.956	3299.75	-0.069937	889
P02769	Albumin	ALB	_DAFLGSFLYEYSRRHPEYAVSVLLRLAK_	Unmodified	13674000	2.1234e-14	121.94	121.88	0.18712				0	0		0		0		20201202_EXPL7_LC6_SCL-IAH_BSA_C_HA_100_01b	HA_01	MULTI-MSMS	826.196	4	825.944	3299.75	0.16545	890
P02769	Albumin	ALB	_DAFLGSFLYEYSRRHPEYAVSVLLRLAK_	Unmodified	13513000	2.2548e-20	136.71	136.4	0.38941				0	0		0		0		20201202_EXPL7_LC6_SCL-IAH_BSA_C_HA_100_01b	HA_01	MULTI-MSMS	826.445	4	825.944	3299.75	-0.0047741	891
P02769	Albumin	ALB	_DAFLGSFLYEYSRRHPEYAVSVLLRLAK_	Unmodified	5980200	2.9864e-09	98.491	98.431	0.34459				0	0		0		0		20201202_EXPL7_LC6_SCL-IAH_BSA_C_HA_100_01b	HA_01	MULTI-MSMS	826.446	4	825.944	3299.75	-0.48115	892
P02769	Albumin	ALB	_DAFLGSFLYEYSRRHPEYAVSVLLRLAK_	Unmodified	7885100	0.0044858	53.481	53.39	0.28067				0	0		0		0		20201202_EXPL7_LC6_SCL-IAH_BSA_C_HA_100_01b	HA_01	MULTI-MSMS	661.358	5	660.956	3299.75	-0.93729	893
P02769	Albumin	ALB	_DAFLGSFLYEYSRRHPEYAVSVLLRLAK_	Unmodified	4474200	3.3579e-05	73.072	73.012	-0.012856				0	0		0		0		20201202_EXPL7_LC6_SCL-IAH_BSA_C_HA_100_01b	HA_01	MULTI-MSMS	826.194	4	825.944	3299.75	-1.17	894
P02769	Albumin	ALB	_DAFLGSFLYEYSRRHPEYAVSVLLRLAK_	Unmodified	6072400	0.01357	47.806	47.472	0.58163				0	0		0		0		20201202_EXPL7_LC6_SCL-IAH_BSA_C_HA_100_01b	HA_01	MULTI-MSMS	661.155	5	660.956	3299.75	-0.81881	895
P02769	Albumin	ALB	_DAFLGSFLYEYSRRHPEYAVSVLLRLAK_	Unmodified	2820100	1.9212e-05	75.529	75.196	0.027495				0	0		0		0		20201202_EXPL7_LC6_SCL-IAH_BSA_C_HA_100_01b	HA_01	MULTI-MSMS	826.192	4	825.944	3299.75	-1.3658	896
P02769	Albumin	ALB	_DAFLGSFLYEYSRRHPEYAVSVLLRLAK_	Unmodified	1772100000	9.606e-10	100.7	100.62	1.0921				0	0		0		0		20201202_EXPL7_LC6_SCL-IAH_BSA_C_HA_100_02b	HA_02	MULTI-MSMS	661.156	5	660.956	3299.75	0.95095	897
P02769	Albumin	ALB	_DAFLGSFLYEYSRRHPEYAVSVLLRLAK_	Unmodified	10921000	0.00014846	58.812	58.747	0.12039				0	0		0		0		20201202_EXPL7_LC6_SCL-IAH_BSA_C_HA_100_02b	HA_02	MULTI-MSMS	661.357	5	660.956	3299.75	-0.069598	898
P02769	Albumin	ALB	_DAFLGSFLYEYSRRHPEYAVSVLLRLAK_	Unmodified	8568200	0.00014846	58.812	58.747	0.39755				0	0		0		0		20201202_EXPL7_LC6_SCL-IAH_BSA_C_HA_100_02b	HA_02	MULTI-MSMS	661.358	5	660.956	3299.75	-0.34638	899
P02769	Albumin	ALB	_DAFLGSFLYEYSRRHPEYAVSVLLRLAK_	Unmodified	1919900000	1.4964e-05	76.799	76.799	-0.5879				0	0		0		0		20201202_EXPL7_LC6_SCL-IAH_BSA_C_HA_100_03b	HA_03	MULTI-MSMS	661.357	5	660.956	3299.75	0.19184	900
P02769	Albumin	ALB	_DAFLGSFLYEYSRRHPEYAVSVLLRLAK_	Unmodified	1601000000	1.9743e-38	174.49	173.96	-0.0083589				0	0		0		0		20201202_EXPL7_LC6_SCL-IAH_BSA_C_HA_100_03b	HA_03	MULTI-MSMS	826.446	4	825.944	3299.75	0.6908	901
P02769	Albumin	ALB	_DAFLGSFLYEYSRRHPEYAVSVLLRLAK_	Unmodified	6781000	0.01357	47.806	47.46	0.1009				0	0		0		0		20201202_EXPL7_LC6_SCL-IAH_BSA_C_HA_100_03b	HA_03	MULTI-MSMS	661.358	5	660.956	3299.75	0.35372	902
P02769	Albumin	ALB	_DAFLGSFLYEYSRRHPEYAVSVLLRLAK_	Unmodified	6794200	0.022309	42.347	42.136	0.45222				0	0		0		0		20201202_EXPL7_LC6_SCL-IAH_BSA_C_HA_100_03b	HA_03	MULTI-MSMS	661.358	5	660.956	3299.75	0.4539	903
P02769	Albumin	ALB	_DAFLGSFLYEYSRRHPEYAVSVLLRLAK_	Unmodified	7518600	0.012801	48.286	48.233	0.18011				0	0		0		0		20201202_EXPL7_LC6_SCL-IAH_BSA_C_HA_100_03b	HA_03	MULTI-MSMS	661.359	5	660.956	3299.75	0.017539	904
P02769	Albumin	ALB	_DAFLGSFLYEYSRRHPEYAVSVLLRLAK_	Unmodified	1481500000	8.7622e-05	67.01	66.953	0.58686				0	0		0		0		20201202_EXPL7_LC6_SCL-IAH_BSA_C_HA_100_04b	HA_04	MULTI-MSMS	661.358	5	660.956	3299.75	0.53478	905
P02769	Albumin	ALB	_DAFLGSFLYEYSRRHPEYAVSVLLRLAK_	Unmodified	1391800000	1.3338e-50	198.99	197.13	1.1889				0	0		0		0		20201202_EXPL7_LC6_SCL-IAH_BSA_C_HA_100_04b	HA_04	MULTI-MSMS	826.196	4	825.944	3299.75	1.1385	906
P02769	Albumin	ALB	_DAFLGSFLYEYSRRHPEYAVSVLLRLAK_	Unmodified	2227400				0.80415				0	0		0		0		20201202_EXPL7_LC6_SCL-IAH_BSA_C_C_100_01b	Ctrl_01	MULTI-MATCH		4	825.944	3299.75	0.24177	907
P02769	Albumin	ALB	_DAFLGSFLYEYSRRHPEYAVSVLLRLAK_	Unmodified	980810				0.93678				0	0		0		0		20201202_EXPL7_LC6_SCL-IAH_BSA_C_C_100_01b	Ctrl_01	MULTI-MATCH		4	825.944	3299.75	-0.041693	908
P02769	Albumin	ALB	_DAFLGSFLYEYSRRHPEYAVSVLLRLAK_	Unmodified	1270600				0.80272				0	0		0		0		20201202_EXPL7_LC6_SCL-IAH_BSA_C_C_100_01b	Ctrl_01	MULTI-MATCH		4	825.944	3299.75	-0.046596	909
P02769	Albumin	ALB	_DAFLGSFLYEYSRRHPEYAVSVLLRLAK_	Unmodified	12587000				-0.78384				0	0		0		0		20201202_EXPL7_LC6_SCL-IAH_BSA_C_C_100_01b	Ctrl_01	MULTI-MATCH		5	660.956	3299.75	-0.60817	910
P02769	Albumin	ALB	_DAFLGSFLYEYSRRHPEYAVSVLLRLAK_	Unmodified	2696300				-0.501				0	0		0		0		20201202_EXPL7_LC6_SCL-IAH_BSA_C_C_100_01b	Ctrl_01	MULTI-MATCH		5	660.956	3299.75	-0.90069	911
P02769	Albumin	ALB	_DAFLGSFLYEYSRRHPEYAVSVLLRLAK_	Unmodified	2784900				-0.41488				0	0		0		0		20201202_EXPL7_LC6_SCL-IAH_BSA_C_C_100_01b	Ctrl_01	MULTI-MATCH		5	660.956	3299.75	-0.361	912
P02769	Albumin	ALB	_DAFLGSFLYEYSRRHPEYAVSVLLRLAK_	Unmodified	3921300				-0.48139				0	0		0		0		20201202_EXPL7_LC6_SCL-IAH_BSA_C_C_100_01b	Ctrl_01	MULTI-MATCH		5	660.956	3299.75	-0.2091	913
P02769	Albumin	ALB	_DAFLGSFLYEYSRRHPEYAVSVLLRLAK_	Unmodified	43570000				1.8931				0	0		0		0		20201202_EXPL7_LC6_SCL-IAH_BSA_C_C_100_01b	Ctrl_01	MULTI-MATCH		6	550.965	3299.75	1.4303	914
P02769	Albumin	ALB	_DAFLGSFLYEYSRRHPEYAVSVLLRLAK_	Unmodified	3039400				0.16826				0	0		0		0		20201202_EXPL7_LC6_SCL-IAH_BSA_C_C_100_02b	Ctrl_02	MULTI-MATCH		4	825.944	3299.75	-0.75805	915
P02769	Albumin	ALB	_DAFLGSFLYEYSRRHPEYAVSVLLRLAK_	Unmodified	1072500				1.2583				0	0		0		0		20201202_EXPL7_LC6_SCL-IAH_BSA_C_C_100_02b	Ctrl_02	MULTI-MATCH		4	825.944	3299.75	0.029081	916
P02769	Albumin	ALB	_DAFLGSFLYEYSRRHPEYAVSVLLRLAK_	Unmodified	6936600				0.67542				0	0		0		0		20201202_EXPL7_LC6_SCL-IAH_BSA_C_C_100_02b	Ctrl_02	MULTI-MATCH		4	825.944	3299.75	-0.025697	917
P02769	Albumin	ALB	_DAFLGSFLYEYSRRHPEYAVSVLLRLAK_	Unmodified	4122100				-0.66491				0	0		0		0		20201202_EXPL7_LC6_SCL-IAH_BSA_C_C_100_02b	Ctrl_02	MULTI-MATCH		5	660.956	3299.75	-1.6963	918
P02769	Albumin	ALB	_DAFLGSFLYEYSRRHPEYAVSVLLRLAK_	Unmodified	3408500				-0.091334				0	0		0		0		20201202_EXPL7_LC6_SCL-IAH_BSA_C_C_100_02b	Ctrl_02	MULTI-MATCH		5	660.956	3299.75	-1.062	919
P02769	Albumin	ALB	_DAFLGSFLYEYSRRHPEYAVSVLLRLAK_	Unmodified	6301800				-0.19071				0	0		0		0		20201202_EXPL7_LC6_SCL-IAH_BSA_C_C_100_02b	Ctrl_02	MULTI-MATCH		5	660.956	3299.75	-0.83803	920
P02769	Albumin	ALB	_DAFLGSFLYEYSRRHPEYAVSVLLRLAK_	Unmodified	30072000				1.7407				0	0		0		0		20201202_EXPL7_LC6_SCL-IAH_BSA_C_C_100_02b	Ctrl_02	MULTI-MATCH		6	550.965	3299.75	1.3204	921
P02769	Albumin	ALB	_DAFLGSFLYEYSRRHPEYAVSVLLRLAK_	Unmodified	1628000				1.0296				0	0		0		0		20201202_EXPL7_LC6_SCL-IAH_BSA_C_C_100_03b	Ctrl_03	MULTI-MATCH		4	825.944	3299.75	-0.22954	922
P02769	Albumin	ALB	_DAFLGSFLYEYSRRHPEYAVSVLLRLAK_	Unmodified	3544300				-0.073931				0	0		0		0		20201202_EXPL7_LC6_SCL-IAH_BSA_C_C_100_03b	Ctrl_03	MULTI-MATCH		4	825.944	3299.75	0.089194	923
P02769	Albumin	ALB	_DAFLGSFLYEYSRRHPEYAVSVLLRLAK_	Unmodified	9677200				-0.7712				0	0		0		0		20201202_EXPL7_LC6_SCL-IAH_BSA_C_C_100_03b	Ctrl_03	MULTI-MATCH		5	660.956	3299.75	0.12574	924
P02769	Albumin	ALB	_DAFLGSFLYEYSRRHPEYAVSVLLRLAK_	Unmodified	3685500				-0.15335				0	0		0		0		20201202_EXPL7_LC6_SCL-IAH_BSA_C_C_100_03b	Ctrl_03	MULTI-MATCH		5	660.956	3299.75	0.07553	925
P02769	Albumin	ALB	_DAFLGSFLYEYSRRHPEYAVSVLLRLAK_	Unmodified	4742500				0.18499				0	0		0		0		20201202_EXPL7_LC6_SCL-IAH_BSA_C_C_100_03b	Ctrl_03	MULTI-MATCH		5	660.956	3299.75	0.94276	926
P02769	Albumin	ALB	_DAFLGSFLYEYSRRHPEYAVSVLLRLAK_	Unmodified	2333800				0.97396				0	0		0		0		20201202_EXPL7_LC6_SCL-IAH_BSA_C_C_100_04b	Ctrl_04	MULTI-MATCH		4	825.944	3299.75	0.42129	927
P02769	Albumin	ALB	_DAFLGSFLYEYSRRHPEYAVSVLLRLAK_	Unmodified	3191700				0.50036				0	0		0		0		20201202_EXPL7_LC6_SCL-IAH_BSA_C_C_100_04b	Ctrl_04	MULTI-MATCH		4	825.944	3299.75	0.28288	928
P02769	Albumin	ALB	_DAFLGSFLYEYSRRHPEYAVSVLLRLAK_	Unmodified	15672000				-0.7527				0	0		0		0		20201202_EXPL7_LC6_SCL-IAH_BSA_C_C_100_04b	Ctrl_04	MULTI-MATCH		5	660.956	3299.75	-1.2251	929
P02769	Albumin	ALB	_DAFLGSFLYEYSRRHPEYAVSVLLRLAK_	Unmodified	3164300				-0.53235				0	0		0		0		20201202_EXPL7_LC6_SCL-IAH_BSA_C_C_100_04b	Ctrl_04	MULTI-MATCH		5	660.956	3299.75	-1.1739	930
P02769	Albumin	ALB	_DAFLGSFLYEYSRRHPEYAVSVLLRLAK_	Unmodified	2659100				-0.47905				0	0		0		0		20201202_EXPL7_LC6_SCL-IAH_BSA_C_C_100_04b	Ctrl_04	MULTI-MATCH		5	660.956	3299.75	-0.77041	931
P02769	Albumin	ALB	_DAFLGSFLYEYSRRHPEYAVSVLLRLAK_	Unmodified	25411000				1.3918				0	0		0		0		20201202_EXPL7_LC6_SCL-IAH_BSA_C_C_100_04b	Ctrl_04	MULTI-MATCH		6	550.965	3299.75	0.58999	932
P02769	Albumin	ALB	_DAFLGSFLYEYSRRHPEYAVSVLLRLAK_	Unmodified	1895400				0.35318				0	0		0		0		20201202_EXPL7_LC6_SCL-IAH_BSA_C_HA_100_02b	HA_02	MULTI-MATCH		4	825.944	3299.75	-0.90826	933
P02769	Albumin	ALB	_DAFLGSFLYEYSRRHPEYAVSVLLRLAK_	Unmodified	2423900				0.494				0	0		0		0		20201202_EXPL7_LC6_SCL-IAH_BSA_C_HA_100_02b	HA_02	MULTI-MATCH		4	825.944	3299.75	-0.66	934
P02769	Albumin	ALB	_DAFLGSFLYEYSRRHPEYAVSVLLRLAK_	Unmodified	5690200				0.47313				0	0		0		0		20201202_EXPL7_LC6_SCL-IAH_BSA_C_HA_100_02b	HA_02	MULTI-MATCH		4	825.944	3299.75	-0.08939	935
P02769	Albumin	ALB	_DAFLGSFLYEYSRRHPEYAVSVLLRLAK_	Unmodified	3155800				0.88009				0	0		0		0		20201202_EXPL7_LC6_SCL-IAH_BSA_C_HA_100_02b	HA_02	MULTI-MATCH		4	825.944	3299.75	-0.0707	936
P02769	Albumin	ALB	_DAFLGSFLYEYSRRHPEYAVSVLLRLAK_	Unmodified	10874000				0.88184				0	0		0		0		20201202_EXPL7_LC6_SCL-IAH_BSA_C_HA_100_02b	HA_02	MULTI-MATCH		4	825.944	3299.75	1.4659	937
P02769	Albumin	ALB	_DAFLGSFLYEYSRRHPEYAVSVLLRLAK_	Unmodified	34429000				-1.3979				0	0		0		0		20201202_EXPL7_LC6_SCL-IAH_BSA_C_HA_100_02b	HA_02	MULTI-MATCH		5	660.956	3299.75	-0.8696	938
P02769	Albumin	ALB	_DAFLGSFLYEYSRRHPEYAVSVLLRLAK_	Unmodified	13734000				0.37049				0	0		0		0		20201202_EXPL7_LC6_SCL-IAH_BSA_C_HA_100_02b	HA_02	MULTI-MATCH		5	660.956	3299.75	1.1152	939
P02769	Albumin	ALB	_DAFLGSFLYEYSRRHPEYAVSVLLRLAK_	Unmodified	21922000				-0.080474				0	0		0		0		20201202_EXPL7_LC6_SCL-IAH_BSA_C_HA_100_02b	HA_02	MULTI-MATCH		5	660.956	3299.75	1.0369	940
P02769	Albumin	ALB	_DAFLGSFLYEYSRRHPEYAVSVLLRLAK_	Unmodified	31747000				0.58139				0	0		0		0		20201202_EXPL7_LC6_SCL-IAH_BSA_C_HA_100_02b	HA_02	MULTI-MATCH		6	550.965	3299.75	0.19213	941
P02769	Albumin	ALB	_DAFLGSFLYEYSRRHPEYAVSVLLRLAK_	Unmodified	4269200				0.0092527				0	0		0		0		20201202_EXPL7_LC6_SCL-IAH_BSA_C_HA_100_03b	HA_03	MULTI-MATCH		4	825.944	3299.75	-0.1746	942
P02769	Albumin	ALB	_DAFLGSFLYEYSRRHPEYAVSVLLRLAK_	Unmodified	1969900				0.33948				0	0		0		0		20201202_EXPL7_LC6_SCL-IAH_BSA_C_HA_100_03b	HA_03	MULTI-MATCH		4	825.944	3299.75	-0.39095	943
P02769	Albumin	ALB	_DAFLGSFLYEYSRRHPEYAVSVLLRLAK_	Unmodified	6835400				0.56226				0	0		0		0		20201202_EXPL7_LC6_SCL-IAH_BSA_C_HA_100_03b	HA_03	MULTI-MATCH		5	660.956	3299.75	1.3378	944
P02769	Albumin	ALB	_DAFLGSFLYEYSRRHPEYAVSVLLRLAK_	Unmodified	45326000				-0.67625				0	0		0		0		20201202_EXPL7_LC6_SCL-IAH_BSA_C_HA_100_03b	HA_03	MULTI-MATCH		6	550.965	3299.75	-0.24341	945
P02769	Albumin	ALB	_DAFLGSFLYEYSRRHPEYAVSVLLRLAK_	Unmodified	30559000				-1.4685				0	0		0		0		20201202_EXPL7_LC6_SCL-IAH_BSA_C_HA_100_04b	HA_04	MULTI-MATCH		5	660.956	3299.75	-1.4051	946
P02769	Albumin	ALB	_DAFLGSFLYEYSRRHPEYAVSVLLRLAK_	Unmodified	15796000				0.83605				0	0		0		0		20201202_EXPL7_LC6_SCL-IAH_BSA_C_HA_100_04b	HA_04	MULTI-MATCH		5	660.956	3299.75	0.89513	947
P02769	Albumin	ALB	_DAFLGSFLYEYSRRHPEYAVSVLLRLAK_	Unmodified	22798000				1.64				0	0		0		0		20201202_EXPL7_LC6_SCL-IAH_BSA_C_HA_100_04b	HA_04	MULTI-MATCH		5	660.956	3299.75	1.7007	948
P02769	Albumin	ALB	_DAFLGSFLYEYSRRHPEYAVSVLLRLAK_	Unmodified	19064000				0.3735				0	0		0		0		20201202_EXPL7_LC6_SCL-IAH_BSA_C_HA_100_04b	HA_04	MULTI-MATCH		6	550.965	3299.75	-0.080446	949
P02769	Albumin	ALB	_DAIPENLPPLTADFAEDK_	Unmodified	145550000000	9.9719e-23	164.99	162.93	-1.0583				0	0		0		0		20201202_EXPL7_LC6_SCL-IAH_BSA_C_C_100_01b	Ctrl_01	MULTI-MSMS	978.984	2	978.483	1954.95	-1.9064	950
P02769	Albumin	ALB	_DAIPENLPPLTADFAEDK_	Unmodified	705120000	2.4153e-10	101.92	98.288	0.03769				0	0		0		0		20201202_EXPL7_LC6_SCL-IAH_BSA_C_C_100_01b	Ctrl_01	MULTI-MSMS	652.992	3	652.658	1954.95	-0.15879	951
P02769	Albumin	ALB	_DAIPENLPPLTADFAEDK_	Unmodified	1238600000	2.7581e-30	169.6	156.05	1.0107				0	0		0		0		20201202_EXPL7_LC6_SCL-IAH_BSA_C_C_100_01b	Ctrl_01	MULTI-MSMS	978.985	2	978.483	1954.95	0.16096	952
P02769	Albumin	ALB	_DAIPENLPPLTADFAEDK_	Unmodified	617910000	1.6728e-15	126.84	121.63	0.38678				0	0		0		0		20201202_EXPL7_LC6_SCL-IAH_BSA_C_C_100_01b	Ctrl_01	MULTI-MSMS	652.992	3	652.658	1954.95	0.035993	953
P02769	Albumin	ALB	_DAIPENLPPLTADFAEDK_	Unmodified	52548000	1.4052e-15	127.59	122.37	0.78862				0	0		0		0		20201202_EXPL7_LC6_SCL-IAH_BSA_C_C_100_01b	Ctrl_01	MULTI-MSMS	978.483	2	978.483	1954.95	0.12078	954
P02769	Albumin	ALB	_DAIPENLPPLTADFAEDK_	Unmodified	7461900	7.3925e-11	117.3	115.3	-0.49864				0	0		0		0		20201202_EXPL7_LC6_SCL-IAH_BSA_C_C_100_01b	Ctrl_01	MULTI-MSMS	652.658	3	652.658	1954.95	-0.92656	955
P02769	Albumin	ALB	_DAIPENLPPLTADFAEDK_	Unmodified	3274800	9.3986e-07	80.316	75.435	-0.31402				0	0		0		0		20201202_EXPL7_LC6_SCL-IAH_BSA_C_C_100_01b	Ctrl_01	MULTI-MSMS	652.991	3	652.658	1954.95	-1.4386	956
P02769	Albumin	ALB	_DAIPENLPPLTADFAEDK_	Unmodified	2330800	9.8228e-05	73.057	69.421	-0.19739				0	0		0		0		20201202_EXPL7_LC6_SCL-IAH_BSA_C_C_100_01b	Ctrl_01	MULTI-MSMS	652.656	3	652.658	1954.95	-1.403	957
P02769	Albumin	ALB	_DAIPENLPPLTADFAEDK_	Unmodified	1777600	0.00021488	66.152	63.765	-0.54152				0	0		0		0		20201202_EXPL7_LC6_SCL-IAH_BSA_C_C_100_01b	Ctrl_01	MULTI-MSMS	652.991	3	652.658	1954.95	-1.7587	958
P02769	Albumin	ALB	_DAIPENLPPLTADFAEDK_	Unmodified	2761600	1.1878e-07	98.391	93.179	0.29969				0	0		0		0		20201202_EXPL7_LC6_SCL-IAH_BSA_C_C_100_01b	Ctrl_01	MULTI-MSMS	978.987	2	978.483	1954.95	-1.4236	959
P02769	Albumin	ALB	_DAIPENLPPLTADFAEDK_	Unmodified	1701100	0.0043944	52.19	47.689	0.76685				0	0		0		0		20201202_EXPL7_LC6_SCL-IAH_BSA_C_C_100_01b	Ctrl_01	MULTI-MSMS	978.984	2	978.483	1954.95	-0.040609	960
P02769	Albumin	ALB	_DAIPENLPPLTADFAEDK_	Unmodified	1919000	8.2032e-07	80.316	75.105	1.2865				0	0		0		0		20201202_EXPL7_LC6_SCL-IAH_BSA_C_C_100_01b	Ctrl_01	MULTI-MSMS	978.484	2	978.483	1954.95	0.58436	961
P02769	Albumin	ALB	_DAIPENLPPLTADFAEDK_	Unmodified	1412900	2.4331e-05	77.221	71.327	1.1467				0	0		0		0		20201202_EXPL7_LC6_SCL-IAH_BSA_C_C_100_01b	Ctrl_01	MULTI-MSMS	978.98	2	978.483	1954.95	0.74228	962
P02769	Albumin	ALB	_DAIPENLPPLTADFAEDK_	Unmodified	0	7.001e-10	105.5	100.29					0	0		0		0		20201202_EXPL7_LC6_SCL-IAH_BSA_C_C_100_01b	Ctrl_01	MSMS	652.658	3	652.658	1954.95		963
P02769	Albumin	ALB	_DAIPENLPPLTADFAEDK_	Unmodified	0	1.444e-06	83.423	78.212					0	0		0		0		20201202_EXPL7_LC6_SCL-IAH_BSA_C_C_100_01b	Ctrl_01	MSMS	652.659	3	652.658	1954.95		964
P02769	Albumin	ALB	_DAIPENLPPLTADFAEDK_	Unmodified	0	8.0877e-11	108.71	103.5					0	0		0		0		20201202_EXPL7_LC6_SCL-IAH_BSA_C_C_100_01b	Ctrl_01	MSMS	652.66	3	652.658	1954.95		965
P02769	Albumin	ALB	_DAIPENLPPLTADFAEDK_	Unmodified	0	5.5428e-14	110.74	105.52					0	0		0		0		20201202_EXPL7_LC6_SCL-IAH_BSA_C_C_100_01b	Ctrl_01	MSMS	652.659	3	652.658	1954.95		966
P02769	Albumin	ALB	_DAIPENLPPLTADFAEDK_	Unmodified	0	4.3068e-09	86.8	81.588					0	0		0		0		20201202_EXPL7_LC6_SCL-IAH_BSA_C_C_100_01b	Ctrl_01	MSMS	652.659	3	652.658	1954.95		967
P02769	Albumin	ALB	_DAIPENLPPLTADFAEDK_	Unmodified	0	5.5428e-14	110.74	101.94					0	0		0		0		20201202_EXPL7_LC6_SCL-IAH_BSA_C_C_100_01b	Ctrl_01	MSMS	652.658	3	652.658	1954.95		968
P02769	Albumin	ALB	_DAIPENLPPLTADFAEDK_	Unmodified	0	3.0396e-09	93.371	86.154					0	0		0		0		20201202_EXPL7_LC6_SCL-IAH_BSA_C_C_100_01b	Ctrl_01	MSMS	652.658	3	652.658	1954.95		969
P02769	Albumin	ALB	_DAIPENLPPLTADFAEDK_	Unmodified	0	3.3831e-09	91.589	86.378					0	0		0		0		20201202_EXPL7_LC6_SCL-IAH_BSA_C_C_100_01b	Ctrl_01	MSMS	652.657	3	652.658	1954.95		970
P02769	Albumin	ALB	_DAIPENLPPLTADFAEDK_	Unmodified	0	2.1142e-09	98.169	93.811					0	0		0		0		20201202_EXPL7_LC6_SCL-IAH_BSA_C_C_100_01b	Ctrl_01	MSMS	652.657	3	652.658	1954.95		971
P02769	Albumin	ALB	_DAIPENLPPLTADFAEDK_	Unmodified	0	1.0128e-09	103.88	98.669					0	0		0		0		20201202_EXPL7_LC6_SCL-IAH_BSA_C_C_100_01b	Ctrl_01	MSMS	652.658	3	652.658	1954.95		972
P02769	Albumin	ALB	_DAIPENLPPLTADFAEDK_	Unmodified	0	3.9967e-06	77.969	72.674					0	0		0		0		20201202_EXPL7_LC6_SCL-IAH_BSA_C_C_100_01b	Ctrl_01	MSMS	652.658	3	652.658	1954.95		973
P02769	Albumin	ALB	_DAIPENLPPLTADFAEDK_	Unmodified	0	2.6858e-09	95.205	91.57					0	0		0		0		20201202_EXPL7_LC6_SCL-IAH_BSA_C_C_100_01b	Ctrl_01	MSMS	652.658	3	652.658	1954.95		974
P02769	Albumin	ALB	_DAIPENLPPLTADFAEDK_	Unmodified	0	3.9967e-06	77.969	73.611					0	0		0		0		20201202_EXPL7_LC6_SCL-IAH_BSA_C_C_100_01b	Ctrl_01	MSMS	652.658	3	652.658	1954.95		975
P02769	Albumin	ALB	_DAIPENLPPLTADFAEDK_	Unmodified	0	3.667e-06	78.674	72.663					0	0		0		0		20201202_EXPL7_LC6_SCL-IAH_BSA_C_C_100_01b	Ctrl_01	MSMS	652.657	3	652.658	1954.95		976
P02769	Albumin	ALB	_DAIPENLPPLTADFAEDK_	Unmodified	0	2.5645e-08	86.453	84.499					0	0		0		0		20201202_EXPL7_LC6_SCL-IAH_BSA_C_C_100_01b	Ctrl_01	MSMS	652.657	3	652.658	1954.95		977
P02769	Albumin	ALB	_DAIPENLPPLTADFAEDK_	Unmodified	0	6.296e-06	73.057	64.26					0	0		0		0		20201202_EXPL7_LC6_SCL-IAH_BSA_C_C_100_01b	Ctrl_01	MSMS	652.657	3	652.658	1954.95		978
P02769	Albumin	ALB	_DAIPENLPPLTADFAEDK_	Unmodified	0	3.1024e-06	79.88	74.668					0	0		0		0		20201202_EXPL7_LC6_SCL-IAH_BSA_C_C_100_01b	Ctrl_01	MSMS	652.657	3	652.658	1954.95		979
P02769	Albumin	ALB	_DAIPENLPPLTADFAEDK_	Unmodified	0	6.6226e-06	72.359	67.147					0	0		0		0		20201202_EXPL7_LC6_SCL-IAH_BSA_C_C_100_01b	Ctrl_01	MSMS	652.658	3	652.658	1954.95		980
P02769	Albumin	ALB	_DAIPENLPPLTADFAEDK_	Unmodified	0	0.00010171	63.302	62.639					0	0		0		0		20201202_EXPL7_LC6_SCL-IAH_BSA_C_C_100_01b	Ctrl_01	MSMS	652.658	3	652.658	1954.95		981
P02769	Albumin	ALB	_DAIPENLPPLTADFAEDK_	Unmodified	0	3.9663e-09	88.565	79.768					0	0		0		0		20201202_EXPL7_LC6_SCL-IAH_BSA_C_C_100_01b	Ctrl_01	MSMS	652.657	3	652.658	1954.95		982
P02769	Albumin	ALB	_DAIPENLPPLTADFAEDK_	Unmodified	0	9.689e-06	65.808	57.011					0	0		0		0		20201202_EXPL7_LC6_SCL-IAH_BSA_C_C_100_01b	Ctrl_01	MSMS	652.658	3	652.658	1954.95		983
P02769	Albumin	ALB	_DAIPENLPPLTADFAEDK_	Unmodified	0	6.6226e-06	72.359	67.147					0	0		0		0		20201202_EXPL7_LC6_SCL-IAH_BSA_C_C_100_01b	Ctrl_01	MSMS	652.657	3	652.658	1954.95		984
P02769	Albumin	ALB	_DAIPENLPPLTADFAEDK_	Unmodified	0	9.528e-06	66.152	60.94					0	0		0		0		20201202_EXPL7_LC6_SCL-IAH_BSA_C_C_100_01b	Ctrl_01	MSMS	652.658	3	652.658	1954.95		985
P02769	Albumin	ALB	_DAIPENLPPLTADFAEDK_	Unmodified	0	0.00070299	59.585	58.896					0	0		0		0		20201202_EXPL7_LC6_SCL-IAH_BSA_C_C_100_01b	Ctrl_01	MSMS	652.657	3	652.658	1954.95		986
P02769	Albumin	ALB	_DAIPENLPPLTADFAEDK_	Unmodified	0	0.0025164	48.376	46.823					0	0		0		0		20201202_EXPL7_LC6_SCL-IAH_BSA_C_C_100_01b	Ctrl_01	MSMS	652.656	3	652.658	1954.95		987
P02769	Albumin	ALB	_DAIPENLPPLTADFAEDK_	Unmodified	0	0.0015898	54.103	48.892					0	0		0		0		20201202_EXPL7_LC6_SCL-IAH_BSA_C_C_100_01b	Ctrl_01	MSMS	652.658	3	652.658	1954.95		988
P02769	Albumin	ALB	_DAIPENLPPLTADFAEDK_	Unmodified	0	0.00010171	63.302	54.96					0	0		0		0		20201202_EXPL7_LC6_SCL-IAH_BSA_C_C_100_01b	Ctrl_01	MSMS	652.658	3	652.658	1954.95		989
P02769	Albumin	ALB	_DAIPENLPPLTADFAEDK_	Unmodified	0	6.5358e-10	104.45	100.81					0	0		0		0		20201202_EXPL7_LC6_SCL-IAH_BSA_C_C_100_01b	Ctrl_01	MSMS	978.482	2	978.483	1954.95		990
P02769	Albumin	ALB	_DAIPENLPPLTADFAEDK_	Unmodified	0	1.5667e-14	123.55	118.26					0	0		0		0		20201202_EXPL7_LC6_SCL-IAH_BSA_C_C_100_01b	Ctrl_01	MSMS	978.48	2	978.483	1954.95		991
P02769	Albumin	ALB	_DAIPENLPPLTADFAEDK_	Unmodified	0	0.02871	27.443	26.783					0	0		0		0		20201202_EXPL7_LC6_SCL-IAH_BSA_C_C_100_01b	Ctrl_01	MSMS	652.657	3	652.658	1954.95		992
P02769	Albumin	ALB	_DAIPENLPPLTADFAEDK_	Unmodified	0	0.035061	23.945	22.693					0	0		0		0		20201202_EXPL7_LC6_SCL-IAH_BSA_C_C_100_01b	Ctrl_01	MSMS	652.658	3	652.658	1954.95		993
P02769	Albumin	ALB	_DAIPENLPPLTADFAEDK_	Unmodified	0	1.3208e-06	82.609	77.145					0	0		0		0		20201202_EXPL7_LC6_SCL-IAH_BSA_C_C_100_01b	Ctrl_01	MSMS	978.482	2	978.483	1954.95		994
P02769	Albumin	ALB	_DAIPENLPPLTADFAEDK_	Unmodified	0	2.3779e-06	79.489	75.14					0	0		0		0		20201202_EXPL7_LC6_SCL-IAH_BSA_C_C_100_01b	Ctrl_01	MSMS	978.482	2	978.483	1954.95		995
P02769	Albumin	ALB	_DAIPENLPPLTADFAEDK_	Unmodified	0	0.039848	21.309	16.55					0	0		0		0		20201202_EXPL7_LC6_SCL-IAH_BSA_C_C_100_01b	Ctrl_01	MSMS	652.659	3	652.658	1954.95		996
P02769	Albumin	ALB	_DAIPENLPPLTADFAEDK_	Unmodified	0	0.0033523	43.208	42.519					0	0		0		0		20201202_EXPL7_LC6_SCL-IAH_BSA_C_C_100_01b	Ctrl_01	MSMS	652.658	3	652.658	1954.95		997
P02769	Albumin	ALB	_DAIPENLPPLTADFAEDK_	Unmodified	0	0.034221	24.407	22.02					0	0		0		0		20201202_EXPL7_LC6_SCL-IAH_BSA_C_C_100_01b	Ctrl_01	MSMS	652.658	3	652.658	1954.95		998
P02769	Albumin	ALB	_DAIPENLPPLTADFAEDK_	Unmodified	0	0.00045291	60.062	55.007					0	0		0		0		20201202_EXPL7_LC6_SCL-IAH_BSA_C_C_100_01b	Ctrl_01	MSMS	978.484	2	978.483	1954.95		999
P02769	Albumin	ALB	_DAIPENLPPLTADFAEDK_	Unmodified	0	1.3749e-06	82.449	76.042					0	0		0		0		20201202_EXPL7_LC6_SCL-IAH_BSA_C_C_100_01b	Ctrl_01	MSMS	978.488	2	978.483	1954.95		1000
P02769	Albumin	ALB	_DAIPENLPPLTADFAEDK_	Unmodified	0	0.033521	24.793	23.37					0	0		0		0		20201202_EXPL7_LC6_SCL-IAH_BSA_C_C_100_01b	Ctrl_01	MSMS	652.659	3	652.658	1954.95		1001
P02769	Albumin	ALB	_DAIPENLPPLTADFAEDK_	Unmodified	0	0.032808	25.186	20.428					0	0		0		0		20201202_EXPL7_LC6_SCL-IAH_BSA_C_C_100_01b	Ctrl_01	MSMS	652.992	3	652.658	1954.95		1002
P02769	Albumin	ALB	_DAIPENLPPLTADFAEDK_	Unmodified	0	0.021507	31.41	30.72					0	0		0		0		20201202_EXPL7_LC6_SCL-IAH_BSA_C_C_100_01b	Ctrl_01	MSMS	652.66	3	652.658	1954.95		1003
P02769	Albumin	ALB	_DAIPENLPPLTADFAEDK_	Unmodified	0	0.0016046	50.226	45.014					0	0		0		0		20201202_EXPL7_LC6_SCL-IAH_BSA_C_C_100_01b	Ctrl_01	MSMS	978.486	2	978.483	1954.95		1004
P02769	Albumin	ALB	_DAIPENLPPLTADFAEDK_	Unmodified	0	5.517e-05	63.46	57.052					0	0		0		0		20201202_EXPL7_LC6_SCL-IAH_BSA_C_C_100_01b	Ctrl_01	MSMS	978.484	2	978.483	1954.95		1005
P02769	Albumin	ALB	_DAIPENLPPLTADFAEDK_	Unmodified	0	0.0014477	51.566	47.704					0	0		0		0		20201202_EXPL7_LC6_SCL-IAH_BSA_C_C_100_01b	Ctrl_01	MSMS	978.486	2	978.483	1954.95		1006
P02769	Albumin	ALB	_DAIPENLPPLTADFAEDK_	Unmodified	514430000	7.0035e-11	117.65	114.02	-0.0242				0	0		0		0		20201202_EXPL7_LC6_SCL-IAH_BSA_C_C_100_02b	Ctrl_02	MULTI-MSMS	652.992	3	652.658	1954.95	-0.34747	1007
P02769	Albumin	ALB	_DAIPENLPPLTADFAEDK_	Unmodified	1338400000	1.1105e-22	164.5	158.06	0.33017				0	0		0		0		20201202_EXPL7_LC6_SCL-IAH_BSA_C_C_100_02b	Ctrl_02	MULTI-MSMS	978.985	2	978.483	1954.95	0.11147	1008
P02769	Albumin	ALB	_DAIPENLPPLTADFAEDK_	Unmodified	705020000	2.9813e-22	157.98	152.77	0.31947				0	0		0		0		20201202_EXPL7_LC6_SCL-IAH_BSA_C_C_100_02b	Ctrl_02	MULTI-MSMS	652.658	3	652.658	1954.95	-0.010613	1009
P02769	Albumin	ALB	_DAIPENLPPLTADFAEDK_	Unmodified	52447000	1.1148e-15	131.54	122.74	0.45665				0	0		0		0		20201202_EXPL7_LC6_SCL-IAH_BSA_C_C_100_02b	Ctrl_02	MULTI-MSMS	978.484	2	978.483	1954.95	-0.33391	1010
P02769	Albumin	ALB	_DAIPENLPPLTADFAEDK_	Unmodified	12897000	1.4817e-15	129.11	123.9	0.14501				0	0		0		0		20201202_EXPL7_LC6_SCL-IAH_BSA_C_C_100_02b	Ctrl_02	MULTI-MSMS	652.658	3	652.658	1954.95	-0.46148	1011
P02769	Albumin	ALB	_DAIPENLPPLTADFAEDK_	Unmodified	2698900	2.7775e-07	95.205	92.818	0.46774				0	0		0		0		20201202_EXPL7_LC6_SCL-IAH_BSA_C_C_100_02b	Ctrl_02	MULTI-MSMS	652.658	3	652.658	1954.95	-0.97805	1012
P02769	Albumin	ALB	_DAIPENLPPLTADFAEDK_	Unmodified	2856200	8.3502e-05	73.928	71.542	0.030005				0	0		0		0		20201202_EXPL7_LC6_SCL-IAH_BSA_C_C_100_02b	Ctrl_02	MULTI-MSMS	652.991	3	652.658	1954.95	-1.3967	1013
P02769	Albumin	ALB	_DAIPENLPPLTADFAEDK_	Unmodified	3336400	1.6221e-15	124.63	121	0.008754				0	0		0		0		20201202_EXPL7_LC6_SCL-IAH_BSA_C_C_100_02b	Ctrl_02	MULTI-MSMS	978.986	2	978.483	1954.95	-1.2744	1014
P02769	Albumin	ALB	_DAIPENLPPLTADFAEDK_	Unmodified	2252200	0.00018965	67.645	62.434	0.44257				0	0		0		0		20201202_EXPL7_LC6_SCL-IAH_BSA_C_C_100_02b	Ctrl_02	MULTI-MSMS	652.658	3	652.658	1954.95	-0.91728	1015
P02769	Albumin	ALB	_DAIPENLPPLTADFAEDK_	Unmodified	3079500	8.0966e-11	115.57	110.36	-0.38479				0	0		0		0		20201202_EXPL7_LC6_SCL-IAH_BSA_C_C_100_02b	Ctrl_02	MULTI-MSMS	978.983	2	978.483	1954.95	-1.6088	1016
P02769	Albumin	ALB	_DAIPENLPPLTADFAEDK_	Unmodified	1662100	0.0017989	54.964	51.356	0.28266				0	0		0		0		20201202_EXPL7_LC6_SCL-IAH_BSA_C_C_100_02b	Ctrl_02	MULTI-MSMS	652.993	3	652.658	1954.95	-1.0293	1017
P02769	Albumin	ALB	_DAIPENLPPLTADFAEDK_	Unmodified	4207300	1.462e-10	108.71	103.5	-0.41441				0	0		0		0		20201202_EXPL7_LC6_SCL-IAH_BSA_C_C_100_02b	Ctrl_02	MULTI-MSMS	978.983	2	978.483	1954.95	-1.5592	1018
P02769	Albumin	ALB	_DAIPENLPPLTADFAEDK_	Unmodified	2695300	5.6867e-07	86.8	78.25	-0.14497				0	0		0		0		20201202_EXPL7_LC6_SCL-IAH_BSA_C_C_100_02b	Ctrl_02	MULTI-MSMS	978.985	2	978.483	1954.95	-1.0989	1019
P02769	Albumin	ALB	_DAIPENLPPLTADFAEDK_	Unmodified	0	8.8493e-10	102.79	90.275					0	0		0		0		20201202_EXPL7_LC6_SCL-IAH_BSA_C_C_100_02b	Ctrl_02	MSMS	978.484	2	978.483	1954.95		1020
P02769	Albumin	ALB	_DAIPENLPPLTADFAEDK_	Unmodified	0	1.6743e-09	100.45	92.109					0	0		0		0		20201202_EXPL7_LC6_SCL-IAH_BSA_C_C_100_02b	Ctrl_02	MSMS	652.658	3	652.658	1954.95		1021
P02769	Albumin	ALB	_DAIPENLPPLTADFAEDK_	Unmodified	0	1.0128e-09	103.88	97.56					0	0		0		0		20201202_EXPL7_LC6_SCL-IAH_BSA_C_C_100_02b	Ctrl_02	MSMS	652.658	3	652.658	1954.95		1022
P02769	Albumin	ALB	_DAIPENLPPLTADFAEDK_	Unmodified	0	4.413e-06	77.08	68.283					0	0		0		0		20201202_EXPL7_LC6_SCL-IAH_BSA_C_C_100_02b	Ctrl_02	MSMS	652.656	3	652.658	1954.95		1023
P02769	Albumin	ALB	_DAIPENLPPLTADFAEDK_	Unmodified	0	3.6171e-06	78.78	69.983					0	0		0		0		20201202_EXPL7_LC6_SCL-IAH_BSA_C_C_100_02b	Ctrl_02	MSMS	652.657	3	652.658	1954.95		1024
P02769	Albumin	ALB	_DAIPENLPPLTADFAEDK_	Unmodified	0	6.6537e-07	85.087	75.241					0	0		0		0		20201202_EXPL7_LC6_SCL-IAH_BSA_C_C_100_02b	Ctrl_02	MSMS	652.658	3	652.658	1954.95		1025
P02769	Albumin	ALB	_DAIPENLPPLTADFAEDK_	Unmodified	0	7.2654e-06	70.986	65.774					0	0		0		0		20201202_EXPL7_LC6_SCL-IAH_BSA_C_C_100_02b	Ctrl_02	MSMS	652.657	3	652.658	1954.95		1026
P02769	Albumin	ALB	_DAIPENLPPLTADFAEDK_	Unmodified	0	2.6858e-09	95.205	89.195					0	0		0		0		20201202_EXPL7_LC6_SCL-IAH_BSA_C_C_100_02b	Ctrl_02	MSMS	652.657	3	652.658	1954.95		1027
P02769	Albumin	ALB	_DAIPENLPPLTADFAEDK_	Unmodified	0	4.3068e-09	86.8	78.458					0	0		0		0		20201202_EXPL7_LC6_SCL-IAH_BSA_C_C_100_02b	Ctrl_02	MSMS	652.658	3	652.658	1954.95		1028
P02769	Albumin	ALB	_DAIPENLPPLTADFAEDK_	Unmodified	0	6.296e-06	73.057	68.002					0	0		0		0		20201202_EXPL7_LC6_SCL-IAH_BSA_C_C_100_02b	Ctrl_02	MSMS	652.656	3	652.658	1954.95		1029
P02769	Albumin	ALB	_DAIPENLPPLTADFAEDK_	Unmodified	0	2.6858e-09	95.205	90.447					0	0		0		0		20201202_EXPL7_LC6_SCL-IAH_BSA_C_C_100_02b	Ctrl_02	MSMS	652.657	3	652.658	1954.95		1030
P02769	Albumin	ALB	_DAIPENLPPLTADFAEDK_	Unmodified	0	6.6537e-07	85.087	77.87					0	0		0		0		20201202_EXPL7_LC6_SCL-IAH_BSA_C_C_100_02b	Ctrl_02	MSMS	652.658	3	652.658	1954.95		1031
P02769	Albumin	ALB	_DAIPENLPPLTADFAEDK_	Unmodified	0	3.667e-06	78.674	73.462					0	0		0		0		20201202_EXPL7_LC6_SCL-IAH_BSA_C_C_100_02b	Ctrl_02	MSMS	652.658	3	652.658	1954.95		1032
P02769	Albumin	ALB	_DAIPENLPPLTADFAEDK_	Unmodified	0	0.00019273	62.739	58.239					0	0		0		0		20201202_EXPL7_LC6_SCL-IAH_BSA_C_C_100_02b	Ctrl_02	MSMS	652.658	3	652.658	1954.95		1033
P02769	Albumin	ALB	_DAIPENLPPLTADFAEDK_	Unmodified	0	4.3068e-09	86.8	81.588					0	0		0		0		20201202_EXPL7_LC6_SCL-IAH_BSA_C_C_100_02b	Ctrl_02	MSMS	652.658	3	652.658	1954.95		1034
P02769	Albumin	ALB	_DAIPENLPPLTADFAEDK_	Unmodified	0	4.413e-06	77.08	73.918					0	0		0		0		20201202_EXPL7_LC6_SCL-IAH_BSA_C_C_100_02b	Ctrl_02	MSMS	652.657	3	652.658	1954.95		1035
P02769	Albumin	ALB	_DAIPENLPPLTADFAEDK_	Unmodified	0	0.00082218	58.848	53.637					0	0		0		0		20201202_EXPL7_LC6_SCL-IAH_BSA_C_C_100_02b	Ctrl_02	MSMS	652.657	3	652.658	1954.95		1036
P02769	Albumin	ALB	_DAIPENLPPLTADFAEDK_	Unmodified	0	2.8982e-06	80.316	75.105					0	0		0		0		20201202_EXPL7_LC6_SCL-IAH_BSA_C_C_100_02b	Ctrl_02	MSMS	652.657	3	652.658	1954.95		1037
P02769	Albumin	ALB	_DAIPENLPPLTADFAEDK_	Unmodified	0	3.0396e-09	93.371	84.574					0	0		0		0		20201202_EXPL7_LC6_SCL-IAH_BSA_C_C_100_02b	Ctrl_02	MSMS	652.657	3	652.658	1954.95		1038
P02769	Albumin	ALB	_DAIPENLPPLTADFAEDK_	Unmodified	0	3.9663e-09	88.565	78.434					0	0		0		0		20201202_EXPL7_LC6_SCL-IAH_BSA_C_C_100_02b	Ctrl_02	MSMS	652.658	3	652.658	1954.95		1039
P02769	Albumin	ALB	_DAIPENLPPLTADFAEDK_	Unmodified	0	6.296e-06	73.057	64.013					0	0		0		0		20201202_EXPL7_LC6_SCL-IAH_BSA_C_C_100_02b	Ctrl_02	MSMS	652.657	3	652.658	1954.95		1040
P02769	Albumin	ALB	_DAIPENLPPLTADFAEDK_	Unmodified	0	2.8982e-06	80.316	74.306					0	0		0		0		20201202_EXPL7_LC6_SCL-IAH_BSA_C_C_100_02b	Ctrl_02	MSMS	652.657	3	652.658	1954.95		1041
P02769	Albumin	ALB	_DAIPENLPPLTADFAEDK_	Unmodified	0	0.00048408	60.938	55.727					0	0		0		0		20201202_EXPL7_LC6_SCL-IAH_BSA_C_C_100_02b	Ctrl_02	MSMS	652.658	3	652.658	1954.95		1042
P02769	Albumin	ALB	_DAIPENLPPLTADFAEDK_	Unmodified	0	2.6858e-09	95.205	86.408					0	0		0		0		20201202_EXPL7_LC6_SCL-IAH_BSA_C_C_100_02b	Ctrl_02	MSMS	652.656	3	652.658	1954.95		1043
P02769	Albumin	ALB	_DAIPENLPPLTADFAEDK_	Unmodified	0	8.9355e-06	67.418	63.059					0	0		0		0		20201202_EXPL7_LC6_SCL-IAH_BSA_C_C_100_02b	Ctrl_02	MSMS	652.657	3	652.658	1954.95		1044
P02769	Albumin	ALB	_DAIPENLPPLTADFAEDK_	Unmodified	0	0.00084735	58.693	50.779					0	0		0		0		20201202_EXPL7_LC6_SCL-IAH_BSA_C_C_100_02b	Ctrl_02	MSMS	652.657	3	652.658	1954.95		1045
P02769	Albumin	ALB	_DAIPENLPPLTADFAEDK_	Unmodified	0	1.0205e-05	64.705	58.694					0	0		0		0		20201202_EXPL7_LC6_SCL-IAH_BSA_C_C_100_02b	Ctrl_02	MSMS	652.658	3	652.658	1954.95		1046
P02769	Albumin	ALB	_DAIPENLPPLTADFAEDK_	Unmodified	0	8.1567e-06	69.081	61.864					0	0		0		0		20201202_EXPL7_LC6_SCL-IAH_BSA_C_C_100_02b	Ctrl_02	MSMS	652.658	3	652.658	1954.95		1047
P02769	Albumin	ALB	_DAIPENLPPLTADFAEDK_	Unmodified	0	0.0012771	56.036	47.695					0	0		0		0		20201202_EXPL7_LC6_SCL-IAH_BSA_C_C_100_02b	Ctrl_02	MSMS	652.657	3	652.658	1954.95		1048
P02769	Albumin	ALB	_DAIPENLPPLTADFAEDK_	Unmodified	0	0.00058181	60.334	51.993					0	0		0		0		20201202_EXPL7_LC6_SCL-IAH_BSA_C_C_100_02b	Ctrl_02	MSMS	652.657	3	652.658	1954.95		1049
P02769	Albumin	ALB	_DAIPENLPPLTADFAEDK_	Unmodified	0	1.2715e-09	100.02	92.511					0	0		0		0		20201202_EXPL7_LC6_SCL-IAH_BSA_C_C_100_02b	Ctrl_02	MSMS	978.483	2	978.483	1954.95		1050
P02769	Albumin	ALB	_DAIPENLPPLTADFAEDK_	Unmodified	0	3.1484e-09	86.575	82.354					0	0		0		0		20201202_EXPL7_LC6_SCL-IAH_BSA_C_C_100_02b	Ctrl_02	MSMS	978.481	2	978.483	1954.95		1051
P02769	Albumin	ALB	_DAIPENLPPLTADFAEDK_	Unmodified	0	0.0026289	47.68	46.257					0	0		0		0		20201202_EXPL7_LC6_SCL-IAH_BSA_C_C_100_02b	Ctrl_02	MSMS	652.658	3	652.658	1954.95		1052
P02769	Albumin	ALB	_DAIPENLPPLTADFAEDK_	Unmodified	0	4.8156e-07	85.087	79.875					0	0		0		0		20201202_EXPL7_LC6_SCL-IAH_BSA_C_C_100_02b	Ctrl_02	MSMS	978.481	2	978.483	1954.95		1053
P02769	Albumin	ALB	_DAIPENLPPLTADFAEDK_	Unmodified	0	0.010838	37.285	33.781					0	0		0		0		20201202_EXPL7_LC6_SCL-IAH_BSA_C_C_100_02b	Ctrl_02	MSMS	652.993	3	652.658	1954.95		1054
P02769	Albumin	ALB	_DAIPENLPPLTADFAEDK_	Unmodified	0	2.4485e-09	91.589	89.115					0	0		0		0		20201202_EXPL7_LC6_SCL-IAH_BSA_C_C_100_02b	Ctrl_02	MSMS	978.481	2	978.483	1954.95		1055
P02769	Albumin	ALB	_DAIPENLPPLTADFAEDK_	Unmodified	0	0.0079467	38.878	36.808					0	0		0		0		20201202_EXPL7_LC6_SCL-IAH_BSA_C_C_100_02b	Ctrl_02	MSMS	652.656	3	652.658	1954.95		1056
P02769	Albumin	ALB	_DAIPENLPPLTADFAEDK_	Unmodified	0	2.3251e-09	92.474	88.125					0	0		0		0		20201202_EXPL7_LC6_SCL-IAH_BSA_C_C_100_02b	Ctrl_02	MSMS	978.482	2	978.483	1954.95		1057
P02769	Albumin	ALB	_DAIPENLPPLTADFAEDK_	Unmodified	0	1.9355e-07	85.937	78.426					0	0		0		0		20201202_EXPL7_LC6_SCL-IAH_BSA_C_C_100_02b	Ctrl_02	MSMS	978.485	2	978.483	1954.95		1058
P02769	Albumin	ALB	_DAIPENLPPLTADFAEDK_	Unmodified	0	2.3251e-09	92.474	89.999					0	0		0		0		20201202_EXPL7_LC6_SCL-IAH_BSA_C_C_100_02b	Ctrl_02	MSMS	978.479	2	978.483	1954.95		1059
P02769	Albumin	ALB	_DAIPENLPPLTADFAEDK_	Unmodified	0	0.022466	30.881	28.884					0	0		0		0		20201202_EXPL7_LC6_SCL-IAH_BSA_C_C_100_02b	Ctrl_02	MSMS	652.655	3	652.658	1954.95		1060
P02769	Albumin	ALB	_DAIPENLPPLTADFAEDK_	Unmodified	0	4.9581e-06	71.872	67.523					0	0		0		0		20201202_EXPL7_LC6_SCL-IAH_BSA_C_C_100_02b	Ctrl_02	MSMS	978.483	2	978.483	1954.95		1061
P02769	Albumin	ALB	_DAIPENLPPLTADFAEDK_	Unmodified	0	0.0010732	54.764	52.378					0	0		0		0		20201202_EXPL7_LC6_SCL-IAH_BSA_C_C_100_02b	Ctrl_02	MSMS	978.485	2	978.483	1954.95		1062
P02769	Albumin	ALB	_DAIPENLPPLTADFAEDK_	Unmodified	0	0.0011506	54.103	40.685					0	0		0		0		20201202_EXPL7_LC6_SCL-IAH_BSA_C_C_100_02b	Ctrl_02	MSMS	978.484	2	978.483	1954.95		1063
P02769	Albumin	ALB	_DAIPENLPPLTADFAEDK_	Unmodified	0	0.0014477	51.566	46.866					0	0		0		0		20201202_EXPL7_LC6_SCL-IAH_BSA_C_C_100_02b	Ctrl_02	MSMS	978.487	2	978.483	1954.95		1064
P02769	Albumin	ALB	_DAIPENLPPLTADFAEDK_	Unmodified	0	0.031338	25.995	24.442					0	0		0		0		20201202_EXPL7_LC6_SCL-IAH_BSA_C_C_100_02b	Ctrl_02	MSMS	652.657	3	652.658	1954.95		1065
P02769	Albumin	ALB	_DAIPENLPPLTADFAEDK_	Unmodified	826350000	2.4814e-30	171.85	161.93	0.74997				0	0		0		0		20201202_EXPL7_LC6_SCL-IAH_BSA_C_C_100_03b	Ctrl_03	MULTI-MSMS	978.986	2	978.483	1954.95	0.074391	1066
P02769	Albumin	ALB	_DAIPENLPPLTADFAEDK_	Unmodified	650590000	1.3141e-11	122.87	120.32	-0.054537				0	0		0		0		20201202_EXPL7_LC6_SCL-IAH_BSA_C_C_100_03b	Ctrl_03	MULTI-MSMS	652.992	3	652.658	1954.95	-0.11216	1067
P02769	Albumin	ALB	_DAIPENLPPLTADFAEDK_	Unmodified	158210000000	1.1359e-30	182.76	179.87	-1.0774				0	0		0		0		20201202_EXPL7_LC6_SCL-IAH_BSA_C_C_100_03b	Ctrl_03	MULTI-MSMS	978.983	2	978.483	1954.95	-1.853	1068
P02769	Albumin	ALB	_DAIPENLPPLTADFAEDK_	Unmodified	1311700000	1.1105e-22	164.5	156.99	0.95623				0	0		0		0		20201202_EXPL7_LC6_SCL-IAH_BSA_C_C_100_03b	Ctrl_03	MULTI-MSMS	978.984	2	978.483	1954.95	0.36	1069
P02769	Albumin	ALB	_DAIPENLPPLTADFAEDK_	Unmodified	686800000	6.1032e-16	139.46	136.91	0.27301				0	0		0		0		20201202_EXPL7_LC6_SCL-IAH_BSA_C_C_100_03b	Ctrl_03	MULTI-MSMS	652.992	3	652.658	1954.95	0.30529	1070
P02769	Albumin	ALB	_DAIPENLPPLTADFAEDK_	Unmodified	32229000	1.3729e-10	109.65	100.85	0.25839				0	0		0		0		20201202_EXPL7_LC6_SCL-IAH_BSA_C_C_100_03b	Ctrl_03	MULTI-MSMS	978.483	2	978.483	1954.95	0.59153	1071
P02769	Albumin	ALB	_DAIPENLPPLTADFAEDK_	Unmodified	31636000	1.3609e-07	98.391	93.179	-1.5637				0	0		0		0		20201202_EXPL7_LC6_SCL-IAH_BSA_C_C_100_03b	Ctrl_03	MULTI-MSMS	652.992	3	652.658	1954.95	-0.5054	1072
P02769	Albumin	ALB	_DAIPENLPPLTADFAEDK_	Unmodified	21154000	2.5142e-11	121.44	112.94	1.095				0	0		0		0		20201202_EXPL7_LC6_SCL-IAH_BSA_C_C_100_03b	Ctrl_03	MULTI-MSMS	978.985	2	978.483	1954.95	0.58637	1073
P02769	Albumin	ALB	_DAIPENLPPLTADFAEDK_	Unmodified	15090000	7.3925e-11	117.3	107.45	0.22616				0	0		0		0		20201202_EXPL7_LC6_SCL-IAH_BSA_C_C_100_03b	Ctrl_03	MULTI-MSMS	652.658	3	652.658	1954.95	1.1489	1074
P02769	Albumin	ALB	_DAIPENLPPLTADFAEDK_	Unmodified	7211300	7.3925e-11	117.3	115.26	-0.52505				0	0		0		0		20201202_EXPL7_LC6_SCL-IAH_BSA_C_C_100_03b	Ctrl_03	MULTI-MSMS	652.658	3	652.658	1954.95	-0.3142	1075
P02769	Albumin	ALB	_DAIPENLPPLTADFAEDK_	Unmodified	5560500	2.2019e-10	103.88	97.264	-0.29004				0	0		0		0		20201202_EXPL7_LC6_SCL-IAH_BSA_C_C_100_03b	Ctrl_03	MULTI-MSMS	652.658	3	652.658	1954.95	-0.74515	1076
P02769	Albumin	ALB	_DAIPENLPPLTADFAEDK_	Unmodified	4084500	6.5154e-07	86.8	78.003	0.36566				0	0		0		0		20201202_EXPL7_LC6_SCL-IAH_BSA_C_C_100_03b	Ctrl_03	MULTI-MSMS	652.658	3	652.658	1954.95	-0.86289	1077
P02769	Albumin	ALB	_DAIPENLPPLTADFAEDK_	Unmodified	2708200	4.9208e-07	90.385	85.33	0.14889				0	0		0		0		20201202_EXPL7_LC6_SCL-IAH_BSA_C_C_100_03b	Ctrl_03	MULTI-MSMS	652.657	3	652.658	1954.95	-1.1039	1078
P02769	Albumin	ALB	_DAIPENLPPLTADFAEDK_	Unmodified	2930400	2.1081e-10	101.92	96.712	0.72714				0	0		0		0		20201202_EXPL7_LC6_SCL-IAH_BSA_C_C_100_03b	Ctrl_03	MULTI-MSMS	978.984	2	978.483	1954.95	-1.143	1079
P02769	Albumin	ALB	_DAIPENLPPLTADFAEDK_	Unmodified	3396700	1.9664e-10	103.41	98.118	0.25266				0	0		0		0		20201202_EXPL7_LC6_SCL-IAH_BSA_C_C_100_03b	Ctrl_03	MULTI-MSMS	978.483	2	978.483	1954.95	-1.6179	1080
P02769	Albumin	ALB	_DAIPENLPPLTADFAEDK_	Unmodified	2306200	0.028426	31.625	27.144	-0.9324				0	0		0		0		20201202_EXPL7_LC6_SCL-IAH_BSA_C_C_100_03b	Ctrl_03	MULTI-MSMS	652.992	3	652.658	1954.95	-2.1857	1081
P02769	Albumin	ALB	_DAIPENLPPLTADFAEDK_	Unmodified	2240000	2.4242e-07	95.205	92.659	1.229				0	0		0		0		20201202_EXPL7_LC6_SCL-IAH_BSA_C_C_100_03b	Ctrl_03	MULTI-MSMS	978.483	2	978.483	1954.95	-0.47276	1082
P02769	Albumin	ALB	_DAIPENLPPLTADFAEDK_	Unmodified	1132800	0.024265	32.353	23.556	0.44388				0	0		0		0		20201202_EXPL7_LC6_SCL-IAH_BSA_C_C_100_03b	Ctrl_03	MULTI-MSMS	978.984	2	978.483	1954.95	-0.54496	1083
P02769	Albumin	ALB	_DAIPENLPPLTADFAEDK_	Unmodified	0	9.0193e-07	84.581	80.946					0	0		0		0		20201202_EXPL7_LC6_SCL-IAH_BSA_C_C_100_03b	Ctrl_03	MSMS	652.658	3	652.658	1954.95		1084
P02769	Albumin	ALB	_DAIPENLPPLTADFAEDK_	Unmodified	0	9.528e-06	66.152	61.793					0	0		0		0		20201202_EXPL7_LC6_SCL-IAH_BSA_C_C_100_03b	Ctrl_03	MSMS	652.657	3	652.658	1954.95		1085
P02769	Albumin	ALB	_DAIPENLPPLTADFAEDK_	Unmodified	0	2.8982e-06	80.316	76.681					0	0		0		0		20201202_EXPL7_LC6_SCL-IAH_BSA_C_C_100_03b	Ctrl_03	MSMS	652.659	3	652.658	1954.95		1086
P02769	Albumin	ALB	_DAIPENLPPLTADFAEDK_	Unmodified	0	1.0205e-05	64.705	58.694					0	0		0		0		20201202_EXPL7_LC6_SCL-IAH_BSA_C_C_100_03b	Ctrl_03	MSMS	652.658	3	652.658	1954.95		1087
P02769	Albumin	ALB	_DAIPENLPPLTADFAEDK_	Unmodified	0	2.8982e-06	80.316	75.958					0	0		0		0		20201202_EXPL7_LC6_SCL-IAH_BSA_C_C_100_03b	Ctrl_03	MSMS	652.657	3	652.658	1954.95		1088
P02769	Albumin	ALB	_DAIPENLPPLTADFAEDK_	Unmodified	0	2.8982e-06	80.316	71.519					0	0		0		0		20201202_EXPL7_LC6_SCL-IAH_BSA_C_C_100_03b	Ctrl_03	MSMS	652.658	3	652.658	1954.95		1089
P02769	Albumin	ALB	_DAIPENLPPLTADFAEDK_	Unmodified	0	7.0828e-06	71.376	66.321					0	0		0		0		20201202_EXPL7_LC6_SCL-IAH_BSA_C_C_100_03b	Ctrl_03	MSMS	652.657	3	652.658	1954.95		1090
P02769	Albumin	ALB	_DAIPENLPPLTADFAEDK_	Unmodified	0	0.0020775	51.089	47.453					0	0		0		0		20201202_EXPL7_LC6_SCL-IAH_BSA_C_C_100_03b	Ctrl_03	MSMS	652.657	3	652.658	1954.95		1091
P02769	Albumin	ALB	_DAIPENLPPLTADFAEDK_	Unmodified	0	0.00084735	58.693	55.057					0	0		0		0		20201202_EXPL7_LC6_SCL-IAH_BSA_C_C_100_03b	Ctrl_03	MSMS	652.658	3	652.658	1954.95		1092
P02769	Albumin	ALB	_DAIPENLPPLTADFAEDK_	Unmodified	0	0.0030402	45.138	43.462					0	0		0		0		20201202_EXPL7_LC6_SCL-IAH_BSA_C_C_100_03b	Ctrl_03	MSMS	652.656	3	652.658	1954.95		1093
P02769	Albumin	ALB	_DAIPENLPPLTADFAEDK_	Unmodified	0	0.0025164	48.376	45.989					0	0		0		0		20201202_EXPL7_LC6_SCL-IAH_BSA_C_C_100_03b	Ctrl_03	MSMS	652.656	3	652.658	1954.95		1094
P02769	Albumin	ALB	_DAIPENLPPLTADFAEDK_	Unmodified	0	0.007022	39.387	29.817					0	0		0		0		20201202_EXPL7_LC6_SCL-IAH_BSA_C_C_100_03b	Ctrl_03	MSMS	652.657	3	652.658	1954.95		1095
P02769	Albumin	ALB	_DAIPENLPPLTADFAEDK_	Unmodified	0	3.1242e-09	86.748	77.956					0	0		0		0		20201202_EXPL7_LC6_SCL-IAH_BSA_C_C_100_03b	Ctrl_03	MSMS	978.484	2	978.483	1954.95		1096
P02769	Albumin	ALB	_DAIPENLPPLTADFAEDK_	Unmodified	0	3.3282e-10	106.75	97.19					0	0		0		0		20201202_EXPL7_LC6_SCL-IAH_BSA_C_C_100_03b	Ctrl_03	MSMS	978.485	2	978.483	1954.95		1097
P02769	Albumin	ALB	_DAIPENLPPLTADFAEDK_	Unmodified	0	0.0035287	42.118	38.614					0	0		0		0		20201202_EXPL7_LC6_SCL-IAH_BSA_C_C_100_03b	Ctrl_03	MSMS	652.658	3	652.658	1954.95		1098
P02769	Albumin	ALB	_DAIPENLPPLTADFAEDK_	Unmodified	0	2.6087e-09	90.442	86.221					0	0		0		0		20201202_EXPL7_LC6_SCL-IAH_BSA_C_C_100_03b	Ctrl_03	MSMS	978.485	2	978.483	1954.95		1099
P02769	Albumin	ALB	_DAIPENLPPLTADFAEDK_	Unmodified	0	0.0041516	40.968	38.581					0	0		0		0		20201202_EXPL7_LC6_SCL-IAH_BSA_C_C_100_03b	Ctrl_03	MSMS	652.657	3	652.658	1954.95		1100
P02769	Albumin	ALB	_DAIPENLPPLTADFAEDK_	Unmodified	0	1.9665e-10	107.72	101.4					0	0		0		0		20201202_EXPL7_LC6_SCL-IAH_BSA_C_C_100_03b	Ctrl_03	MSMS	978.483	2	978.483	1954.95		1101
P02769	Albumin	ALB	_DAIPENLPPLTADFAEDK_	Unmodified	0	2.9947e-09	87.676	83.327					0	0		0		0		20201202_EXPL7_LC6_SCL-IAH_BSA_C_C_100_03b	Ctrl_03	MSMS	978.482	2	978.483	1954.95		1102
P02769	Albumin	ALB	_DAIPENLPPLTADFAEDK_	Unmodified	0	0.0029259	45.844	44.291					0	0		0		0		20201202_EXPL7_LC6_SCL-IAH_BSA_C_C_100_03b	Ctrl_03	MSMS	652.992	3	652.658	1954.95		1103
P02769	Albumin	ALB	_DAIPENLPPLTADFAEDK_	Unmodified	0	1.2715e-09	100.02	94.811					0	0		0		0		20201202_EXPL7_LC6_SCL-IAH_BSA_C_C_100_03b	Ctrl_03	MSMS	978.482	2	978.483	1954.95		1104
P02769	Albumin	ALB	_DAIPENLPPLTADFAEDK_	Unmodified	0	0.0036265	41.513	38.962					0	0		0		0		20201202_EXPL7_LC6_SCL-IAH_BSA_C_C_100_03b	Ctrl_03	MSMS	652.992	3	652.658	1954.95		1105
P02769	Albumin	ALB	_DAIPENLPPLTADFAEDK_	Unmodified	0	0.0051248	40.432	32.09					0	0		0		0		20201202_EXPL7_LC6_SCL-IAH_BSA_C_C_100_03b	Ctrl_03	MSMS	652.991	3	652.658	1954.95		1106
P02769	Albumin	ALB	_DAIPENLPPLTADFAEDK_	Unmodified	0	0.028564	27.523	26.508					0	0		0		0		20201202_EXPL7_LC6_SCL-IAH_BSA_C_C_100_03b	Ctrl_03	MSMS	652.657	3	652.658	1954.95		1107
P02769	Albumin	ALB	_DAIPENLPPLTADFAEDK_	Unmodified	0	2.8926e-06	77.969	75.418					0	0		0		0		20201202_EXPL7_LC6_SCL-IAH_BSA_C_C_100_03b	Ctrl_03	MSMS	978.481	2	978.483	1954.95		1108
P02769	Albumin	ALB	_DAIPENLPPLTADFAEDK_	Unmodified	0	2.4485e-09	91.589	84.078					0	0		0		0		20201202_EXPL7_LC6_SCL-IAH_BSA_C_C_100_03b	Ctrl_03	MSMS	978.482	2	978.483	1954.95		1109
P02769	Albumin	ALB	_DAIPENLPPLTADFAEDK_	Unmodified	0	1.9439e-09	95.205	92.654					0	0		0		0		20201202_EXPL7_LC6_SCL-IAH_BSA_C_C_100_03b	Ctrl_03	MSMS	978.485	2	978.483	1954.95		1110
P02769	Albumin	ALB	_DAIPENLPPLTADFAEDK_	Unmodified	0	1.8312e-09	96.012	90.801					0	0		0		0		20201202_EXPL7_LC6_SCL-IAH_BSA_C_C_100_03b	Ctrl_03	MSMS	978.482	2	978.483	1954.95		1111
P02769	Albumin	ALB	_DAIPENLPPLTADFAEDK_	Unmodified	0	5.3086e-06	70.837	66.616					0	0		0		0		20201202_EXPL7_LC6_SCL-IAH_BSA_C_C_100_03b	Ctrl_03	MSMS	978.483	2	978.483	1954.95		1112
P02769	Albumin	ALB	_DAIPENLPPLTADFAEDK_	Unmodified	0	2.0728e-09	94.281	91.807					0	0		0		0		20201202_EXPL7_LC6_SCL-IAH_BSA_C_C_100_03b	Ctrl_03	MSMS	978.481	2	978.483	1954.95		1113
P02769	Albumin	ALB	_DAIPENLPPLTADFAEDK_	Unmodified	0	0.00045291	60.062	49.932					0	0		0		0		20201202_EXPL7_LC6_SCL-IAH_BSA_C_C_100_03b	Ctrl_03	MSMS	978.486	2	978.483	1954.95		1114
P02769	Albumin	ALB	_DAIPENLPPLTADFAEDK_	Unmodified	803690000	2.7581e-30	169.6	162.22	0.2022				0	0		0		0		20201202_EXPL7_LC6_SCL-IAH_BSA_C_C_100_04b	Ctrl_04	MULTI-MSMS	978.482	2	978.483	1954.95	-0.79485	1115
P02769	Albumin	ALB	_DAIPENLPPLTADFAEDK_	Unmodified	671930000	6.3521e-08	100.02	96.387	-0.039169				0	0		0		0		20201202_EXPL7_LC6_SCL-IAH_BSA_C_C_100_04b	Ctrl_04	MULTI-MSMS	652.657	3	652.658	1954.95	-0.8794	1116
P02769	Albumin	ALB	_DAIPENLPPLTADFAEDK_	Unmodified	140750000000	3.3868e-22	154.56	152.99	-1.3451				0	0		0		0		20201202_EXPL7_LC6_SCL-IAH_BSA_C_C_100_04b	Ctrl_04	MULTI-MSMS	978.482	2	978.483	1954.95	-2.3951	1117
P02769	Albumin	ALB	_DAIPENLPPLTADFAEDK_	Unmodified	1090400000	5.206e-16	139.63	130.83	0.89475				0	0		0		0		20201202_EXPL7_LC6_SCL-IAH_BSA_C_C_100_04b	Ctrl_04	MULTI-MSMS	978.48	2	978.483	1954.95	-0.11603	1118
P02769	Albumin	ALB	_DAIPENLPPLTADFAEDK_	Unmodified	543820000	1.0748e-15	133.94	130.31	0.65653				0	0		0		0		20201202_EXPL7_LC6_SCL-IAH_BSA_C_C_100_04b	Ctrl_04	MULTI-MSMS	652.991	3	652.658	1954.95	-0.19309	1119
P02769	Albumin	ALB	_DAIPENLPPLTADFAEDK_	Unmodified	24500000	1.6503e-15	124.25	115.45	0.58934				0	0		0		0		20201202_EXPL7_LC6_SCL-IAH_BSA_C_C_100_04b	Ctrl_04	MULTI-MSMS	978.985	2	978.483	1954.95	-0.10415	1120
P02769	Albumin	ALB	_DAIPENLPPLTADFAEDK_	Unmodified	10311000	1.4546e-10	110.74	105.52	-0.30676				0	0		0		0		20201202_EXPL7_LC6_SCL-IAH_BSA_C_C_100_04b	Ctrl_04	MULTI-MSMS	652.657	3	652.658	1954.95	-0.3949	1121
P02769	Albumin	ALB	_DAIPENLPPLTADFAEDK_	Unmodified	6941900	2.4153e-10	101.92	99.372	-0.36287				0	0		0		0		20201202_EXPL7_LC6_SCL-IAH_BSA_C_C_100_04b	Ctrl_04	MULTI-MSMS	652.992	3	652.658	1954.95	-0.68472	1122
P02769	Albumin	ALB	_DAIPENLPPLTADFAEDK_	Unmodified	8129100	1.4251e-10	111.01	105.8	-0.21231				0	0		0		0		20201202_EXPL7_LC6_SCL-IAH_BSA_C_C_100_04b	Ctrl_04	MULTI-MSMS	652.658	3	652.658	1954.95	-0.91809	1123
P02769	Albumin	ALB	_DAIPENLPPLTADFAEDK_	Unmodified	2325600	8.6453e-07	82.01	73.213	0.41613				0	0		0		0		20201202_EXPL7_LC6_SCL-IAH_BSA_C_C_100_04b	Ctrl_04	MULTI-MSMS	652.658	3	652.658	1954.95	-0.8261	1124
P02769	Albumin	ALB	_DAIPENLPPLTADFAEDK_	Unmodified	2350400	0.00018965	67.645	65.259	0.098023				0	0		0		0		20201202_EXPL7_LC6_SCL-IAH_BSA_C_C_100_04b	Ctrl_04	MULTI-MSMS	652.656	3	652.658	1954.95	-1.2808	1125
P02769	Albumin	ALB	_DAIPENLPPLTADFAEDK_	Unmodified	2714600	8.3502e-05	73.928	69.228	-0.30475				0	0		0		0		20201202_EXPL7_LC6_SCL-IAH_BSA_C_C_100_04b	Ctrl_04	MULTI-MSMS	652.991	3	652.658	1954.95	-1.7755	1126
P02769	Albumin	ALB	_DAIPENLPPLTADFAEDK_	Unmodified	2152600	0.00022069	65.808	59.192	0.42933				0	0		0		0		20201202_EXPL7_LC6_SCL-IAH_BSA_C_C_100_04b	Ctrl_04	MULTI-MSMS	652.99	3	652.658	1954.95	-1.1384	1127
P02769	Albumin	ALB	_DAIPENLPPLTADFAEDK_	Unmodified	2570400	1.6223e-07	97.271	93.343	0.2687				0	0		0		0		20201202_EXPL7_LC6_SCL-IAH_BSA_C_C_100_04b	Ctrl_04	MULTI-MSMS	978.983	2	978.483	1954.95	-1.4888	1128
P02769	Albumin	ALB	_DAIPENLPPLTADFAEDK_	Unmodified	3989500	2.1081e-10	101.92	96.712	0.18398				0	0		0		0		20201202_EXPL7_LC6_SCL-IAH_BSA_C_C_100_04b	Ctrl_04	MULTI-MSMS	978.482	2	978.483	1954.95	-1.6658	1129
P02769	Albumin	ALB	_DAIPENLPPLTADFAEDK_	Unmodified	3865100	2.0601e-07	96.143	90.678	0.47952				0	0		0		0		20201202_EXPL7_LC6_SCL-IAH_BSA_C_C_100_04b	Ctrl_04	MULTI-MSMS	978.483	2	978.483	1954.95	-1.4733	1130
P02769	Albumin	ALB	_DAIPENLPPLTADFAEDK_	Unmodified	2256800	4.2685e-07	90.453	84.133	0.52212				0	0		0		0		20201202_EXPL7_LC6_SCL-IAH_BSA_C_C_100_04b	Ctrl_04	MULTI-MSMS	978.48	2	978.483	1954.95	-1.4376	1131
P02769	Albumin	ALB	_DAIPENLPPLTADFAEDK_	Unmodified	3256700	7.9926e-07	80.859	78.385	0.64777				0	0		0		0		20201202_EXPL7_LC6_SCL-IAH_BSA_C_C_100_04b	Ctrl_04	MULTI-MSMS	978.482	2	978.483	1954.95	-1.4314	1132
P02769	Albumin	ALB	_DAIPENLPPLTADFAEDK_	Unmodified	1054300	6.0139e-05	74.793	64.662	1.4935				0	0		0		0		20201202_EXPL7_LC6_SCL-IAH_BSA_C_C_100_04b	Ctrl_04	MULTI-MSMS	978.485	2	978.483	1954.95	0.75617	1133
P02769	Albumin	ALB	_DAIPENLPPLTADFAEDK_	Unmodified	0	6.4292e-06	72.772	68.103					0	0		0		0		20201202_EXPL7_LC6_SCL-IAH_BSA_C_C_100_04b	Ctrl_04	MSMS	652.657	3	652.658	1954.95		1134
P02769	Albumin	ALB	_DAIPENLPPLTADFAEDK_	Unmodified	0	2.8982e-06	80.316	77.929					0	0		0		0		20201202_EXPL7_LC6_SCL-IAH_BSA_C_C_100_04b	Ctrl_04	MSMS	652.659	3	652.658	1954.95		1135
P02769	Albumin	ALB	_DAIPENLPPLTADFAEDK_	Unmodified	0	4.3068e-09	86.8	81.588					0	0		0		0		20201202_EXPL7_LC6_SCL-IAH_BSA_C_C_100_04b	Ctrl_04	MSMS	652.657	3	652.658	1954.95		1136
P02769	Albumin	ALB	_DAIPENLPPLTADFAEDK_	Unmodified	0	3.6171e-06	78.78	76.229					0	0		0		0		20201202_EXPL7_LC6_SCL-IAH_BSA_C_C_100_04b	Ctrl_04	MSMS	652.656	3	652.658	1954.95		1137
P02769	Albumin	ALB	_DAIPENLPPLTADFAEDK_	Unmodified	0	8.9355e-06	67.418	62.206					0	0		0		0		20201202_EXPL7_LC6_SCL-IAH_BSA_C_C_100_04b	Ctrl_04	MSMS	652.657	3	652.658	1954.95		1138
P02769	Albumin	ALB	_DAIPENLPPLTADFAEDK_	Unmodified	0	7.3349e-06	70.837	62.04					0	0		0		0		20201202_EXPL7_LC6_SCL-IAH_BSA_C_C_100_04b	Ctrl_04	MSMS	652.658	3	652.658	1954.95		1139
P02769	Albumin	ALB	_DAIPENLPPLTADFAEDK_	Unmodified	0	0.0017984	52.814	47.602					0	0		0		0		20201202_EXPL7_LC6_SCL-IAH_BSA_C_C_100_04b	Ctrl_04	MSMS	652.656	3	652.658	1954.95		1140
P02769	Albumin	ALB	_DAIPENLPPLTADFAEDK_	Unmodified	0	9.689e-06	65.808	64.801					0	0		0		0		20201202_EXPL7_LC6_SCL-IAH_BSA_C_C_100_04b	Ctrl_04	MSMS	652.657	3	652.658	1954.95		1141
P02769	Albumin	ALB	_DAIPENLPPLTADFAEDK_	Unmodified	0	6.6226e-06	72.359	68.723					0	0		0		0		20201202_EXPL7_LC6_SCL-IAH_BSA_C_C_100_04b	Ctrl_04	MSMS	652.657	3	652.658	1954.95		1142
P02769	Albumin	ALB	_DAIPENLPPLTADFAEDK_	Unmodified	0	1.2715e-09	100.02	97.548					0	0		0		0		20201202_EXPL7_LC6_SCL-IAH_BSA_C_C_100_04b	Ctrl_04	MSMS	978.482	2	978.483	1954.95		1143
P02769	Albumin	ALB	_DAIPENLPPLTADFAEDK_	Unmodified	0	4.4241e-06	73.448	70.897					0	0		0		0		20201202_EXPL7_LC6_SCL-IAH_BSA_C_C_100_04b	Ctrl_04	MSMS	978.482	2	978.483	1954.95		1144
P02769	Albumin	ALB	_DAIPENLPPLTADFAEDK_	Unmodified	0	4.8156e-07	85.087	77.575					0	0		0		0		20201202_EXPL7_LC6_SCL-IAH_BSA_C_C_100_04b	Ctrl_04	MSMS	978.48	2	978.483	1954.95		1145
P02769	Albumin	ALB	_DAIPENLPPLTADFAEDK_	Unmodified	0	1.8561e-08	86.453	81.242					0	0		0		0		20201202_EXPL7_LC6_SCL-IAH_BSA_C_C_100_04b	Ctrl_04	MSMS	978.483	2	978.483	1954.95		1146
P02769	Albumin	ALB	_DAIPENLPPLTADFAEDK_	Unmodified	0	9.6264e-07	83.666	78.202					0	0		0		0		20201202_EXPL7_LC6_SCL-IAH_BSA_C_C_100_04b	Ctrl_04	MSMS	978.481	2	978.483	1954.95		1147
P02769	Albumin	ALB	_DAIPENLPPLTADFAEDK_	Unmodified	0	2.9165e-06	77.899	75.425					0	0		0		0		20201202_EXPL7_LC6_SCL-IAH_BSA_C_C_100_04b	Ctrl_04	MSMS	978.485	2	978.483	1954.95		1148
P02769	Albumin	ALB	_DAIPENLPPLTADFAEDK_	Unmodified	0	1.9355e-07	85.937	81.588					0	0		0		0		20201202_EXPL7_LC6_SCL-IAH_BSA_C_C_100_04b	Ctrl_04	MSMS	978.485	2	978.483	1954.95		1149
P02769	Albumin	ALB	_DAIPENLPPLTADFAEDK_	Unmodified	0	3.3812e-07	85.51	81.161					0	0		0		0		20201202_EXPL7_LC6_SCL-IAH_BSA_C_C_100_04b	Ctrl_04	MSMS	978.483	2	978.483	1954.95		1150
P02769	Albumin	ALB	_DAIPENLPPLTADFAEDK_	Unmodified	0	1.0062e-09	101.92	96.712					0	0		0		0		20201202_EXPL7_LC6_SCL-IAH_BSA_C_C_100_04b	Ctrl_04	MSMS	978.481	2	978.483	1954.95		1151
P02769	Albumin	ALB	_DAIPENLPPLTADFAEDK_	Unmodified	0	2.9165e-06	77.899	73.039					0	0		0		0		20201202_EXPL7_LC6_SCL-IAH_BSA_C_C_100_04b	Ctrl_04	MSMS	978.479	2	978.483	1954.95		1152
P02769	Albumin	ALB	_DAIPENLPPLTADFAEDK_	Unmodified	0	1.8129e-06	81.157	78.682					0	0		0		0		20201202_EXPL7_LC6_SCL-IAH_BSA_C_C_100_04b	Ctrl_04	MSMS	978.481	2	978.483	1954.95		1153
P02769	Albumin	ALB	_DAIPENLPPLTADFAEDK_	Unmodified	0	4.2614e-06	73.928	71.377					0	0		0		0		20201202_EXPL7_LC6_SCL-IAH_BSA_C_C_100_04b	Ctrl_04	MSMS	978.482	2	978.483	1954.95		1154
P02769	Albumin	ALB	_DAIPENLPPLTADFAEDK_	Unmodified	0	0.02399	30.042	24.586					0	0		0		0		20201202_EXPL7_LC6_SCL-IAH_BSA_C_C_100_04b	Ctrl_04	MSMS	652.99	3	652.658	1954.95		1155
P02769	Albumin	ALB	_DAIPENLPPLTADFAEDK_	Unmodified	0	1.4372e-06	82.265	77.917					0	0		0		0		20201202_EXPL7_LC6_SCL-IAH_BSA_C_C_100_04b	Ctrl_04	MSMS	978.482	2	978.483	1954.95		1156
P02769	Albumin	ALB	_DAIPENLPPLTADFAEDK_	Unmodified	0	0.00042108	60.334	56.699					0	0		0		0		20201202_EXPL7_LC6_SCL-IAH_BSA_C_C_100_04b	Ctrl_04	MSMS	978.48	2	978.483	1954.95		1157
P02769	Albumin	ALB	_DAIPENLPPLTADFAEDK_	Unmodified	0	2.6165e-09	90.385	81.588					0	0		0		0		20201202_EXPL7_LC6_SCL-IAH_BSA_C_C_100_04b	Ctrl_04	MSMS	978.484	2	978.483	1954.95		1158
P02769	Albumin	ALB	_DAIPENLPPLTADFAEDK_	Unmodified	0	2.6179e-06	78.78	71.065					0	0		0		0		20201202_EXPL7_LC6_SCL-IAH_BSA_C_C_100_04b	Ctrl_04	MSMS	978.484	2	978.483	1954.95		1159
P02769	Albumin	ALB	_DAIPENLPPLTADFAEDK_	Unmodified	0	4.7931e-06	72.359	67.304					0	0		0		0		20201202_EXPL7_LC6_SCL-IAH_BSA_C_C_100_04b	Ctrl_04	MSMS	978.486	2	978.483	1954.95		1160
P02769	Albumin	ALB	_DAIPENLPPLTADFAEDK_	Unmodified	0	0.00061326	58.693	49.896					0	0		0		0		20201202_EXPL7_LC6_SCL-IAH_BSA_C_C_100_04b	Ctrl_04	MSMS	978.485	2	978.483	1954.95		1161
P02769	Albumin	ALB	_DAIPENLPPLTADFAEDK_	Unmodified	0	0.0010498	54.964	46.167					0	0		0		0		20201202_EXPL7_LC6_SCL-IAH_BSA_C_C_100_04b	Ctrl_04	MSMS	978.485	2	978.483	1954.95		1162
P02769	Albumin	ALB	_DAIPENLPPLTADFAEDK_	Unmodified	0	0.0036265	41.513	39.126					0	0		0		0		20201202_EXPL7_LC6_SCL-IAH_BSA_C_C_100_04b	Ctrl_04	MSMS	652.657	3	652.658	1954.95		1163
P02769	Albumin	ALB	_DAIPENLPPLTADFAEDK_	Unmodified	0	0.0037091	40.432	34.025					0	0		0		0		20201202_EXPL7_LC6_SCL-IAH_BSA_C_C_100_04b	Ctrl_04	MSMS	978.483	2	978.483	1954.95		1164
P02769	Albumin	ALB	_DAIPENLPPLTADFAEDK_	Unmodified	0	0.02399	30.042	24.987					0	0		0		0		20201202_EXPL7_LC6_SCL-IAH_BSA_C_C_100_04b	Ctrl_04	MSMS	652.658	3	652.658	1954.95		1165
P02769	Albumin	ALB	_DAIPENLPPLTADFAEDK_	Unmodified	0	3.7127e-06	75.548	70.009					0	0		0		0		20201202_EXPL7_LC6_SCL-IAH_BSA_C_C_100_04b	Ctrl_04	MSMS	978.487	2	978.483	1954.95		1166
P02769	Albumin	ALB	_DAIPENLPPLTADFAEDK_	Unmodified	0	0.00011594	62.94	59.305					0	0		0		0		20201202_EXPL7_LC6_SCL-IAH_BSA_C_C_100_04b	Ctrl_04	MSMS	978.483	2	978.483	1954.95		1167
P02769	Albumin	ALB	_DAIPENLPPLTADFAEDK_	Unmodified	479580000	2.7581e-30	169.6	161.3	1.3187				0	0		0		0		20201202_EXPL7_LC6_SCL-IAH_BSA_C_HA_100_01b	HA_01	MULTI-MSMS	978.99	2	978.483	1954.95	1.316	1168
P02769	Albumin	ALB	_DAIPENLPPLTADFAEDK_	Unmodified	265850000	1.6706e-10	108.75	104.05	0.76127				0	0		0		0		20201202_EXPL7_LC6_SCL-IAH_BSA_C_HA_100_01b	HA_01	MULTI-MSMS	652.659	3	652.658	1954.95	0.56965	1169
P02769	Albumin	ALB	_DAIPENLPPLTADFAEDK_	Unmodified	111230000000	1.3488e-40	193.71	192.14	-1.3337				0	0		0		0		20201202_EXPL7_LC6_SCL-IAH_BSA_C_HA_100_01b	HA_01	MULTI-MSMS	978.985	2	978.483	1954.95	-1.3734	1170
P02769	Albumin	ALB	_DAIPENLPPLTADFAEDK_	Unmodified	19185000000	1.6728e-15	126.84	125.33	-1.2872				0	0		0		0		20201202_EXPL7_LC6_SCL-IAH_BSA_C_HA_100_01b	HA_01	MULTI-MSMS	652.993	3	652.658	1954.95	-1.5097	1171
P02769	Albumin	ALB	_DAIPENLPPLTADFAEDK_	Unmodified	575630000	1.6521e-23	168.62	159.35	0.80431				0	0		0		0		20201202_EXPL7_LC6_SCL-IAH_BSA_C_HA_100_01b	HA_01	MULTI-MSMS	978.985	2	978.483	1954.95	1.4952	1172
P02769	Albumin	ALB	_DAIPENLPPLTADFAEDK_	Unmodified	225630000	4.7473e-16	141.07	135.86	0.25775				0	0		0		0		20201202_EXPL7_LC6_SCL-IAH_BSA_C_HA_100_01b	HA_01	MULTI-MSMS	652.993	3	652.658	1954.95	0.76844	1173
P02769	Albumin	ALB	_DAIPENLPPLTADFAEDK_	Unmodified	4342400	0.00031709	57.366	52.032	1.5364				0	0		0		0		20201202_EXPL7_LC6_SCL-IAH_BSA_C_HA_100_01b	HA_01	MULTI-MSMS	978.496	2	978.483	1954.95	1.3634	1174
P02769	Albumin	ALB	_DAIPENLPPLTADFAEDK_	Unmodified	2341500	1.7676e-10	105.5	94.387	0.42663				0	0		0		0		20201202_EXPL7_LC6_SCL-IAH_BSA_C_HA_100_01b	HA_01	MULTI-MSMS	978.982	2	978.483	1954.95	-0.5435	1175
P02769	Albumin	ALB	_DAIPENLPPLTADFAEDK_	Unmodified	2430700	0.00020888	64.705	57.573	-0.074133				0	0		0		0		20201202_EXPL7_LC6_SCL-IAH_BSA_C_HA_100_01b	HA_01	MULTI-MSMS	978.984	2	978.483	1954.95	-1.5721	1176
P02769	Albumin	ALB	_DAIPENLPPLTADFAEDK_	Unmodified	1937400	0.00016555	67.644	61.727	1.2087				0	0		0		0		20201202_EXPL7_LC6_SCL-IAH_BSA_C_HA_100_01b	HA_01	MULTI-MSMS	978.482	2	978.483	1954.95	-0.22213	1177
P02769	Albumin	ALB	_DAIPENLPPLTADFAEDK_	Unmodified	2191700	5.6867e-07	86.8	79.668	-0.10907				0	0		0		0		20201202_EXPL7_LC6_SCL-IAH_BSA_C_HA_100_01b	HA_01	MULTI-MSMS	978.986	2	978.483	1954.95	-1.463	1178
P02769	Albumin	ALB	_DAIPENLPPLTADFAEDK_	Unmodified	1170700	7.6433e-05	73.688	68.557	0.29487				0	0		0		0		20201202_EXPL7_LC6_SCL-IAH_BSA_C_HA_100_01b	HA_01	MULTI-MSMS	978.485	2	978.483	1954.95	-0.5711	1179
P02769	Albumin	ALB	_DAIPENLPPLTADFAEDK_	Unmodified	0	0.031338	25.995	23.944					0	0		0		0		20201202_EXPL7_LC6_SCL-IAH_BSA_C_HA_100_01b	HA_01	MSMS	652.657	3	652.658	1954.95		1180
P02769	Albumin	ALB	_DAIPENLPPLTADFAEDK_	Unmodified	0	6.9731e-06	65.924	58.792					0	0		0		0		20201202_EXPL7_LC6_SCL-IAH_BSA_C_HA_100_01b	HA_01	MSMS	978.482	2	978.483	1954.95		1181
P02769	Albumin	ALB	_DAIPENLPPLTADFAEDK_	Unmodified	436740000	3.3868e-22	154.56	147.78	0.54935				0	0		0		0		20201202_EXPL7_LC6_SCL-IAH_BSA_C_HA_100_02b	HA_02	MULTI-MSMS	978.985	2	978.483	1954.95	-0.23164	1182
P02769	Albumin	ALB	_DAIPENLPPLTADFAEDK_	Unmodified	300360000	2.4153e-10	101.92	96.712	0.33347				0	0		0		0		20201202_EXPL7_LC6_SCL-IAH_BSA_C_HA_100_02b	HA_02	MULTI-MSMS	652.992	3	652.658	1954.95	-0.66573	1183
P02769	Albumin	ALB	_DAIPENLPPLTADFAEDK_	Unmodified	18822000000	1.6751e-10	108.71	107.2	-0.96249				0	0		0		0		20201202_EXPL7_LC6_SCL-IAH_BSA_C_HA_100_02b	HA_02	MULTI-MSMS	652.992	3	652.658	1954.95	-2.1114	1184
P02769	Albumin	ALB	_DAIPENLPPLTADFAEDK_	Unmodified	110870000000	6.9779e-23	166.3	164.3	-1.0178				0	0		0		0		20201202_EXPL7_LC6_SCL-IAH_BSA_C_HA_100_02b	HA_02	MULTI-MSMS	978.483	2	978.483	1954.95	-1.9506	1185
P02769	Albumin	ALB	_DAIPENLPPLTADFAEDK_	Unmodified	499960000	3.7767e-22	152.86	145.34	1.0559				0	0		0		0		20201202_EXPL7_LC6_SCL-IAH_BSA_C_HA_100_02b	HA_02	MULTI-MSMS	978.985	2	978.483	1954.95	0.45545	1186
P02769	Albumin	ALB	_DAIPENLPPLTADFAEDK_	Unmodified	235770000	2.0312e-30	177.6	170.08	1.1424				0	0		0		0		20201202_EXPL7_LC6_SCL-IAH_BSA_C_HA_100_02b	HA_02	MULTI-MSMS	652.658	3	652.658	1954.95	0.33486	1187
P02769	Albumin	ALB	_DAIPENLPPLTADFAEDK_	Unmodified	11315000	1.3412e-06	78.78	73.725	3.8429				0	0		0		0		20201202_EXPL7_LC6_SCL-IAH_BSA_C_HA_100_02b	HA_02	MULTI-MSMS	978.994	2	978.483	1954.95	4.8114	1188
P02769	Albumin	ALB	_DAIPENLPPLTADFAEDK_	Unmodified	6837400	0.00014626	68.952	61.82	0.89853				0	0		0		0		20201202_EXPL7_LC6_SCL-IAH_BSA_C_HA_100_02b	HA_02	MULTI-MSMS	978.479	2	978.483	1954.95	1.1309	1189
P02769	Albumin	ALB	_DAIPENLPPLTADFAEDK_	Unmodified	8233300	8.8085e-07	81.643	78.982	-0.054552				0	0		0		0		20201202_EXPL7_LC6_SCL-IAH_BSA_C_HA_100_02b	HA_02	MULTI-MSMS	652.992	3	652.658	1954.95	-0.0099335	1190
P02769	Albumin	ALB	_DAIPENLPPLTADFAEDK_	Unmodified	3181700	3.1362e-07	93.371	84.363	0.68571				0	0		0		0		20201202_EXPL7_LC6_SCL-IAH_BSA_C_HA_100_02b	HA_02	MULTI-MSMS	978.983	2	978.483	1954.95	-0.24189	1191
P02769	Albumin	ALB	_DAIPENLPPLTADFAEDK_	Unmodified	2073700	0.034726	24.279	23.589	-0.012631				0	0		0		0		20201202_EXPL7_LC6_SCL-IAH_BSA_C_HA_100_02b	HA_02	MULTI-MSMS	652.991	3	652.658	1954.95	-1.5995	1192
P02769	Albumin	ALB	_DAIPENLPPLTADFAEDK_	Unmodified	1473300	8.4518e-07	79.676	74.464	0.67569				0	0		0		0		20201202_EXPL7_LC6_SCL-IAH_BSA_C_HA_100_02b	HA_02	MULTI-MSMS	978.985	2	978.483	1954.95	-0.32082	1193
P02769	Albumin	ALB	_DAIPENLPPLTADFAEDK_	Unmodified	0	6.1305e-06	68.411	60.326					0	0		0		0		20201202_EXPL7_LC6_SCL-IAH_BSA_C_HA_100_02b	HA_02	MSMS	978.485	2	978.483	1954.95		1194
P02769	Albumin	ALB	_DAIPENLPPLTADFAEDK_	Unmodified	0	2.654e-06	78.674	71.542					0	0		0		0		20201202_EXPL7_LC6_SCL-IAH_BSA_C_HA_100_02b	HA_02	MSMS	978.483	2	978.483	1954.95		1195
P02769	Albumin	ALB	_DAIPENLPPLTADFAEDK_	Unmodified	0	0.0036265	41.513	37.535					0	0		0		0		20201202_EXPL7_LC6_SCL-IAH_BSA_C_HA_100_02b	HA_02	MSMS	652.657	3	652.658	1954.95		1196
P02769	Albumin	ALB	_DAIPENLPPLTADFAEDK_	Unmodified	0	4.5567e-06	73.057	64.972					0	0		0		0		20201202_EXPL7_LC6_SCL-IAH_BSA_C_HA_100_02b	HA_02	MSMS	978.481	2	978.483	1954.95		1197
P02769	Albumin	ALB	_DAIPENLPPLTADFAEDK_	Unmodified	0	4.5293e-06	73.138	65.819					0	0		0		0		20201202_EXPL7_LC6_SCL-IAH_BSA_C_HA_100_02b	HA_02	MSMS	978.481	2	978.483	1954.95		1198
P02769	Albumin	ALB	_DAIPENLPPLTADFAEDK_	Unmodified	0	7.2785e-06	65.022	57.704					0	0		0		0		20201202_EXPL7_LC6_SCL-IAH_BSA_C_HA_100_02b	HA_02	MSMS	978.482	2	978.483	1954.95		1199
P02769	Albumin	ALB	_DAIPENLPPLTADFAEDK_	Unmodified	0	0.0011029	54.511	47.379					0	0		0		0		20201202_EXPL7_LC6_SCL-IAH_BSA_C_HA_100_02b	HA_02	MSMS	978.482	2	978.483	1954.95		1200
P02769	Albumin	ALB	_DAIPENLPPLTADFAEDK_	Unmodified	0	0.010789	35.044	28.442					0	0		0		0		20201202_EXPL7_LC6_SCL-IAH_BSA_C_HA_100_02b	HA_02	MSMS	978.482	2	978.483	1954.95		1201
P02769	Albumin	ALB	_DAIPENLPPLTADFAEDK_	Unmodified	485360000	1.8789e-22	161.14	146.26	0.93966				0	0		0		0		20201202_EXPL7_LC6_SCL-IAH_BSA_C_HA_100_03b	HA_03	MULTI-MSMS	978.986	2	978.483	1954.95	0.3217	1202
P02769	Albumin	ALB	_DAIPENLPPLTADFAEDK_	Unmodified	354560000	1.6728e-15	126.84	121.63	0.4093				0	0		0		0		20201202_EXPL7_LC6_SCL-IAH_BSA_C_HA_100_03b	HA_03	MULTI-MSMS	652.658	3	652.658	1954.95	-0.0072501	1203
P02769	Albumin	ALB	_DAIPENLPPLTADFAEDK_	Unmodified	18039000000	1.4059e-15	130.01	127.94	-0.84123				0	0		0		0		20201202_EXPL7_LC6_SCL-IAH_BSA_C_HA_100_03b	HA_03	MULTI-MSMS	652.658	3	652.658	1954.95	-1.3765	1204
P02769	Albumin	ALB	_DAIPENLPPLTADFAEDK_	Unmodified	98094000000	3.3629e-31	189.25	180.95	-0.44133				0	0		0		0		20201202_EXPL7_LC6_SCL-IAH_BSA_C_HA_100_03b	HA_03	MULTI-MSMS	978.483	2	978.483	1954.95	-1.1792	1205
P02769	Albumin	ALB	_DAIPENLPPLTADFAEDK_	Unmodified	615090000	1.6941e-30	178.23	169.94	0.62606				0	0		0		0		20201202_EXPL7_LC6_SCL-IAH_BSA_C_HA_100_03b	HA_03	MULTI-MSMS	978.985	2	978.483	1954.95	0.6044	1206
P02769	Albumin	ALB	_DAIPENLPPLTADFAEDK_	Unmodified	265060000	1.4817e-15	129.11	124.23	-0.16807				0	0		0		0		20201202_EXPL7_LC6_SCL-IAH_BSA_C_HA_100_03b	HA_03	MULTI-MSMS	652.658	3	652.658	1954.95	-0.0015835	1207
P02769	Albumin	ALB	_DAIPENLPPLTADFAEDK_	Unmodified	6144600	2.2019e-10	103.88	100.25	-0.099391				0	0		0		0		20201202_EXPL7_LC6_SCL-IAH_BSA_C_HA_100_03b	HA_03	MULTI-MSMS	652.659	3	652.658	1954.95	0.26998	1208
P02769	Albumin	ALB	_DAIPENLPPLTADFAEDK_	Unmodified	2254600	6.3516e-07	85.087	76.93	0.31483				0	0		0		0		20201202_EXPL7_LC6_SCL-IAH_BSA_C_HA_100_03b	HA_03	MULTI-MSMS	978.484	2	978.483	1954.95	-0.95331	1209
P02769	Albumin	ALB	_DAIPENLPPLTADFAEDK_	Unmodified	2238200	1.3412e-06	78.78	70.695	0.6317				0	0		0		0		20201202_EXPL7_LC6_SCL-IAH_BSA_C_HA_100_03b	HA_03	MULTI-MSMS	978.482	2	978.483	1954.95	-1.0514	1210
P02769	Albumin	ALB	_DAIPENLPPLTADFAEDK_	Unmodified	1743200	4.8998e-05	75.548	64.433	-1.382				0	0		0		0		20201202_EXPL7_LC6_SCL-IAH_BSA_C_HA_100_03b	HA_03	MULTI-MSMS	978.481	2	978.483	1954.95	-2.7475	1211
P02769	Albumin	ALB	_DAIPENLPPLTADFAEDK_	Unmodified	0	6.6842e-06	66.777	61.646					0	0		0		0		20201202_EXPL7_LC6_SCL-IAH_BSA_C_HA_100_03b	HA_03	MSMS	978.48	2	978.483	1954.95		1212
P02769	Albumin	ALB	_DAIPENLPPLTADFAEDK_	Unmodified	0	3.5e-06	76.176	71.045					0	0		0		0		20201202_EXPL7_LC6_SCL-IAH_BSA_C_HA_100_03b	HA_03	MSMS	978.483	2	978.483	1954.95		1213
P02769	Albumin	ALB	_DAIPENLPPLTADFAEDK_	Unmodified	0	6.1876e-06	68.243	66.445					0	0		0		0		20201202_EXPL7_LC6_SCL-IAH_BSA_C_HA_100_03b	HA_03	MSMS	978.482	2	978.483	1954.95		1214
P02769	Albumin	ALB	_DAIPENLPPLTADFAEDK_	Unmodified	0	0.00037075	60.764	56.667					0	0		0		0		20201202_EXPL7_LC6_SCL-IAH_BSA_C_HA_100_03b	HA_03	MSMS	978.484	2	978.483	1954.95		1215
P02769	Albumin	ALB	_DAIPENLPPLTADFAEDK_	Unmodified	490330000	7.2296e-31	186.11	179.74	0.39635				0	0		0		0		20201202_EXPL7_LC6_SCL-IAH_BSA_C_HA_100_04b	HA_04	MULTI-MSMS	978.985	2	978.483	1954.95	0.06784	1216
P02769	Albumin	ALB	_DAIPENLPPLTADFAEDK_	Unmodified	302760000	1.6751e-10	108.71	104.18	0.064609				0	0		0		0		20201202_EXPL7_LC6_SCL-IAH_BSA_C_HA_100_04b	HA_04	MULTI-MSMS	652.658	3	652.658	1954.95	-0.13645	1217
P02769	Albumin	ALB	_DAIPENLPPLTADFAEDK_	Unmodified	110000000000	3.3629e-31	189.25	184.92	-1.0478				0	0		0		0		20201202_EXPL7_LC6_SCL-IAH_BSA_C_HA_100_04b	HA_04	MULTI-MSMS	978.985	2	978.483	1954.95	-1.5885	1218
P02769	Albumin	ALB	_DAIPENLPPLTADFAEDK_	Unmodified	413250000	1.4274e-22	163.11	152.98	1.4774				0	0		0		0		20201202_EXPL7_LC6_SCL-IAH_BSA_C_HA_100_04b	HA_04	MULTI-MSMS	978.985	2	978.483	1954.95	1.1078	1219
P02769	Albumin	ALB	_DAIPENLPPLTADFAEDK_	Unmodified	221180000	4.1933e-22	153.36	144.82	1.0537				0	0		0		0		20201202_EXPL7_LC6_SCL-IAH_BSA_C_HA_100_04b	HA_04	MULTI-MSMS	652.993	3	652.658	1954.95	0.81203	1220
P02769	Albumin	ALB	_DAIPENLPPLTADFAEDK_	Unmodified	3993300	8.6453e-07	82.01	76.799	-0.35751				0	0		0		0		20201202_EXPL7_LC6_SCL-IAH_BSA_C_HA_100_04b	HA_04	MULTI-MSMS	652.658	3	652.658	1954.95	-0.89892	1221
P02769	Albumin	ALB	_DAIPENLPPLTADFAEDK_	Unmodified	4494900	1.9664e-10	103.41	95.327	0.29295				0	0		0		0		20201202_EXPL7_LC6_SCL-IAH_BSA_C_HA_100_04b	HA_04	MULTI-MSMS	978.983	2	978.483	1954.95	-0.68752	1222
P02769	Albumin	ALB	_DAIPENLPPLTADFAEDK_	Unmodified	2623000	5.3467e-07	87.676	85.202	-0.2333				0	0		0		0		20201202_EXPL7_LC6_SCL-IAH_BSA_C_HA_100_04b	HA_04	MULTI-MSMS	978.983	2	978.483	1954.95	-1.9974	1223
P02769	Albumin	ALB	_DAIPENLPPLTADFAEDK_	Unmodified	0	1.9355e-07	85.937	77.387					0	0		0		0		20201202_EXPL7_LC6_SCL-IAH_BSA_C_HA_100_04b	HA_04	MSMS	978.485	2	978.483	1954.95		1224
P02769	Albumin	ALB	_DAIPENLPPLTADFAEDK_	Unmodified	0	3.117e-09	86.8	78.715					0	0		0		0		20201202_EXPL7_LC6_SCL-IAH_BSA_C_HA_100_04b	HA_04	MSMS	978.482	2	978.483	1954.95		1225
P02769	Albumin	ALB	_DAIPENLPPLTADFAEDK_	Unmodified	0	0.0016853	49.537	47.063					0	0		0		0		20201202_EXPL7_LC6_SCL-IAH_BSA_C_HA_100_04b	HA_04	MSMS	978.482	2	978.483	1954.95		1226
P02769	Albumin	ALB	_DAIPENLPPLTADFAEDK_	Unmodified	0	2.8706e-09	88.565	81.433					0	0		0		0		20201202_EXPL7_LC6_SCL-IAH_BSA_C_HA_100_04b	HA_04	MSMS	978.483	2	978.483	1954.95		1227
P02769	Albumin	ALB	_DAIPENLPPLTADFAEDK_	Unmodified	54994000				-0.84433				0	0		0		0		20201202_EXPL7_LC6_SCL-IAH_BSA_C_C_100_01b	Ctrl_01	MULTI-MATCH		3	652.658	1954.95	-1.3099	1228
P02769	Albumin	ALB	_DAIPENLPPLTADFAEDK_	Unmodified	152940000000				-1.856				0	0		0		0		20201202_EXPL7_LC6_SCL-IAH_BSA_C_C_100_02b	Ctrl_02	MULTI-MATCH		2	978.483	1954.95	-2.0705	1229
P02769	Albumin	ALB	_DAIPENLPPLTADFAEDK_	Unmodified	39147000				0.59957				0	0		0		0		20201202_EXPL7_LC6_SCL-IAH_BSA_C_C_100_02b	Ctrl_02	MULTI-MATCH		2	978.483	1954.95	0.22601	1230
P02769	Albumin	ALB	_DAIPENLPPLTADFAEDK_	Unmodified	1474000				0.26274				0	0		0		0		20201202_EXPL7_LC6_SCL-IAH_BSA_C_C_100_02b	Ctrl_02	MULTI-MATCH		2	978.483	1954.95	0.22242	1231
P02769	Albumin	ALB	_DAIPENLPPLTADFAEDK_	Unmodified	32700000				0.32924				0	0		0		0		20201202_EXPL7_LC6_SCL-IAH_BSA_C_C_100_04b	Ctrl_04	MULTI-MATCH		2	978.483	1954.95	-0.25066	1232
P02769	Albumin	ALB	_DAIPENLPPLTADFAEDK_	Unmodified	3022900				2.0036				0	0		0		0		20201202_EXPL7_LC6_SCL-IAH_BSA_C_HA_100_01b	HA_01	MULTI-MATCH		2	978.483	1954.95	0.79144	1233
P02769	Albumin	ALB	_DAIPENLPPLTADFAEDK_	Unmodified	1534000				0.040137				0	0		0		0		20201202_EXPL7_LC6_SCL-IAH_BSA_C_HA_100_01b	HA_01	MULTI-MATCH		2	978.483	1954.95	-1.1858	1234
P02769	Albumin	ALB	_DAIPENLPPLTADFAEDK_	Unmodified	3593500				1.8252				0	0		0		0		20201202_EXPL7_LC6_SCL-IAH_BSA_C_HA_100_01b	HA_01	MULTI-MATCH		2	978.483	1954.95	1.1776	1235
P02769	Albumin	ALB	_DAIPENLPPLTADFAEDK_	Unmodified	6091700				-0.56756				0	0		0		0		20201202_EXPL7_LC6_SCL-IAH_BSA_C_HA_100_01b	HA_01	MULTI-MATCH		3	652.658	1954.95	-0.091154	1236
P02769	Albumin	ALB	_DAIPENLPPLTADFAEDK_	Unmodified	4720300				-0.81384				0	0		0		0		20201202_EXPL7_LC6_SCL-IAH_BSA_C_HA_100_01b	HA_01	MULTI-MATCH		3	652.658	1954.95	-0.7714	1237
P02769	Albumin	ALB	_DAIPENLPPLTADFAEDK_	Unmodified	1631000				0.21778				0	0		0		0		20201202_EXPL7_LC6_SCL-IAH_BSA_C_HA_100_01b	HA_01	MULTI-MATCH		3	652.658	1954.95	-1.1831	1238
P02769	Albumin	ALB	_DAIPENLPPLTADFAEDK_	Unmodified	6266600				1.3569				0	0		0		0		20201202_EXPL7_LC6_SCL-IAH_BSA_C_HA_100_01b	HA_01	MULTI-MATCH		3	652.658	1954.95	2.5055	1239
P02769	Albumin	ALB	_DAIPENLPPLTADFAEDK_	Unmodified	2571600				0.6067				0	0		0		0		20201202_EXPL7_LC6_SCL-IAH_BSA_C_HA_100_01b	HA_01	MULTI-MATCH		3	652.658	1954.95	-0.64561	1240
P02769	Albumin	ALB	_DAIPENLPPLTADFAEDK_	Unmodified	3334100				0.097363				0	0		0		0		20201202_EXPL7_LC6_SCL-IAH_BSA_C_HA_100_01b	HA_01	MULTI-MATCH		3	652.658	1954.95	-0.53406	1241
P02769	Albumin	ALB	_DAIPENLPPLTADFAEDK_	Unmodified	3231600				0.19471				0	0		0		0		20201202_EXPL7_LC6_SCL-IAH_BSA_C_HA_100_01b	HA_01	MULTI-MATCH		3	652.658	1954.95	-0.74139	1242
P02769	Albumin	ALB	_DAIPENLPPLTADFAEDK_	Unmodified	16471000				-0.49158				0	0		0		0		20201202_EXPL7_LC6_SCL-IAH_BSA_C_HA_100_02b	HA_02	MULTI-MATCH		2	978.483	1954.95	-0.076103	1243
P02769	Albumin	ALB	_DAIPENLPPLTADFAEDK_	Unmodified	1055300				-0.076168				0	0		0		0		20201202_EXPL7_LC6_SCL-IAH_BSA_C_HA_100_02b	HA_02	MULTI-MATCH		2	978.483	1954.95	-1.3414	1244
P02769	Albumin	ALB	_DAIPENLPPLTADFAEDK_	Unmodified	2483100				1.491				0	0		0		0		20201202_EXPL7_LC6_SCL-IAH_BSA_C_HA_100_02b	HA_02	MULTI-MATCH		2	978.483	1954.95	0.34187	1245
P02769	Albumin	ALB	_DAIPENLPPLTADFAEDK_	Unmodified	5951300				0.72742				0	0		0		0		20201202_EXPL7_LC6_SCL-IAH_BSA_C_HA_100_02b	HA_02	MULTI-MATCH		2	978.483	1954.95	0.046655	1246
P02769	Albumin	ALB	_DAIPENLPPLTADFAEDK_	Unmodified	11551000				0.56745				0	0		0		0		20201202_EXPL7_LC6_SCL-IAH_BSA_C_HA_100_02b	HA_02	MULTI-MATCH		3	652.658	1954.95	1.6788	1247
P02769	Albumin	ALB	_DAIPENLPPLTADFAEDK_	Unmodified	4152700				0.25249				0	0		0		0		20201202_EXPL7_LC6_SCL-IAH_BSA_C_HA_100_02b	HA_02	MULTI-MATCH		3	652.658	1954.95	-0.36619	1248
P02769	Albumin	ALB	_DAIPENLPPLTADFAEDK_	Unmodified	5609500				0.24771				0	0		0		0		20201202_EXPL7_LC6_SCL-IAH_BSA_C_HA_100_02b	HA_02	MULTI-MATCH		3	652.658	1954.95	1.0245	1249
P02769	Albumin	ALB	_DAIPENLPPLTADFAEDK_	Unmodified	2194700				-0.075954				0	0		0		0		20201202_EXPL7_LC6_SCL-IAH_BSA_C_HA_100_02b	HA_02	MULTI-MATCH		3	652.658	1954.95	-1.3751	1250
P02769	Albumin	ALB	_DAIPENLPPLTADFAEDK_	Unmodified	2573100				0.41002				0	0		0		0		20201202_EXPL7_LC6_SCL-IAH_BSA_C_HA_100_02b	HA_02	MULTI-MATCH		3	652.658	1954.95	-0.64317	1251
P02769	Albumin	ALB	_DAIPENLPPLTADFAEDK_	Unmodified	2941400				-0.073484				0	0		0		0		20201202_EXPL7_LC6_SCL-IAH_BSA_C_HA_100_02b	HA_02	MULTI-MATCH		3	652.658	1954.95	-1.2892	1252
P02769	Albumin	ALB	_DAIPENLPPLTADFAEDK_	Unmodified	1737700				0.24378				0	0		0		0		20201202_EXPL7_LC6_SCL-IAH_BSA_C_HA_100_03b	HA_03	MULTI-MATCH		2	978.483	1954.95	-1.5227	1253
P02769	Albumin	ALB	_DAIPENLPPLTADFAEDK_	Unmodified	2852300				0.5753				0	0		0		0		20201202_EXPL7_LC6_SCL-IAH_BSA_C_HA_100_03b	HA_03	MULTI-MATCH		2	978.483	1954.95	-1.2546	1254
P02769	Albumin	ALB	_DAIPENLPPLTADFAEDK_	Unmodified	2379900				0.093056				0	0		0		0		20201202_EXPL7_LC6_SCL-IAH_BSA_C_HA_100_03b	HA_03	MULTI-MATCH		2	978.483	1954.95	-1.3322	1255
P02769	Albumin	ALB	_DAIPENLPPLTADFAEDK_	Unmodified	25495000				-0.58029				0	0		0		0		20201202_EXPL7_LC6_SCL-IAH_BSA_C_HA_100_03b	HA_03	MULTI-MATCH		2	978.483	1954.95	0.37264	1256
P02769	Albumin	ALB	_DAIPENLPPLTADFAEDK_	Unmodified	1736300				0.84866				0	0		0		0		20201202_EXPL7_LC6_SCL-IAH_BSA_C_HA_100_03b	HA_03	MULTI-MATCH		2	978.483	1954.95	-0.94484	1257
P02769	Albumin	ALB	_DAIPENLPPLTADFAEDK_	Unmodified	844550				3.5749				0	0		0		0		20201202_EXPL7_LC6_SCL-IAH_BSA_C_HA_100_03b	HA_03	MULTI-MATCH		2	978.483	1954.95	2.0307	1258
P02769	Albumin	ALB	_DAIPENLPPLTADFAEDK_	Unmodified	7758800				3.1976				0	0		0		0		20201202_EXPL7_LC6_SCL-IAH_BSA_C_HA_100_03b	HA_03	MULTI-MATCH		2	978.483	1954.95	3.8299	1259
P02769	Albumin	ALB	_DAIPENLPPLTADFAEDK_	Unmodified	6750000				0.99041				0	0		0		0		20201202_EXPL7_LC6_SCL-IAH_BSA_C_HA_100_03b	HA_03	MULTI-MATCH		2	978.483	1954.95	1.2655	1260
P02769	Albumin	ALB	_DAIPENLPPLTADFAEDK_	Unmodified	11982000				-1.6271				0	0		0		0		20201202_EXPL7_LC6_SCL-IAH_BSA_C_HA_100_03b	HA_03	MULTI-MATCH		3	652.658	1954.95	-0.45489	1261
P02769	Albumin	ALB	_DAIPENLPPLTADFAEDK_	Unmodified	1410200				0.52542				0	0		0		0		20201202_EXPL7_LC6_SCL-IAH_BSA_C_HA_100_03b	HA_03	MULTI-MATCH		3	652.658	1954.95	-0.70807	1262
P02769	Albumin	ALB	_DAIPENLPPLTADFAEDK_	Unmodified	1420600				-0.0038818				0	0		0		0		20201202_EXPL7_LC6_SCL-IAH_BSA_C_HA_100_03b	HA_03	MULTI-MATCH		3	652.658	1954.95	-1.1468	1263
P02769	Albumin	ALB	_DAIPENLPPLTADFAEDK_	Unmodified	3594000				-0.16449				0	0		0		0		20201202_EXPL7_LC6_SCL-IAH_BSA_C_HA_100_03b	HA_03	MULTI-MATCH		3	652.658	1954.95	-0.68923	1264
P02769	Albumin	ALB	_DAIPENLPPLTADFAEDK_	Unmodified	2093100				0.3391				0	0		0		0		20201202_EXPL7_LC6_SCL-IAH_BSA_C_HA_100_04b	HA_04	MULTI-MATCH		2	978.483	1954.95	-1.2663	1265
P02769	Albumin	ALB	_DAIPENLPPLTADFAEDK_	Unmodified	25387000				-0.83279				0	0		0		0		20201202_EXPL7_LC6_SCL-IAH_BSA_C_HA_100_04b	HA_04	MULTI-MATCH		2	978.483	1954.95	-0.93519	1266
P02769	Albumin	ALB	_DAIPENLPPLTADFAEDK_	Unmodified	1560400				0.78578				0	0		0		0		20201202_EXPL7_LC6_SCL-IAH_BSA_C_HA_100_04b	HA_04	MULTI-MATCH		2	978.483	1954.95	-1.0918	1267
P02769	Albumin	ALB	_DAIPENLPPLTADFAEDK_	Unmodified	8432700				2.9922				0	0		0		0		20201202_EXPL7_LC6_SCL-IAH_BSA_C_HA_100_04b	HA_04	MULTI-MATCH		2	978.483	1954.95	2.897	1268
P02769	Albumin	ALB	_DAIPENLPPLTADFAEDK_	Unmodified	8520500				-0.89589				0	0		0		0		20201202_EXPL7_LC6_SCL-IAH_BSA_C_HA_100_04b	HA_04	MULTI-MATCH		3	652.658	1954.95	-0.86168	1269
P02769	Albumin	ALB	_DAIPENLPPLTADFAEDK_	Unmodified	2194900				0.092402				0	0		0		0		20201202_EXPL7_LC6_SCL-IAH_BSA_C_HA_100_04b	HA_04	MULTI-MATCH		3	652.658	1954.95	-1.252	1270
P02769	Albumin	ALB	_DAIPENLPPLTADFAEDK_	Unmodified	2002200				0.27341				0	0		0		0		20201202_EXPL7_LC6_SCL-IAH_BSA_C_HA_100_04b	HA_04	MULTI-MATCH		3	652.658	1954.95	-0.91741	1271
P02769	Albumin	ALB	_DAIPENLPPLTAD(ar)FAEDK_	Hydroxamic acid (DEM)	494660000	3.161e-10	108.14	104.9	-0.66511			+	0	1	DAIPENLPPLTAD(0.754)FAE(0.21)D(0.036)K	0		0		20201202_EXPL7_LC6_SCL-IAH_BSA_C_HA_100_01b	HA_01	MULTI-MSMS	986.489	2	985.989	1969.96	-0.67105	1272
P02769	Albumin	ALB	_DAIPENLPPLTADFAE(ar)DK_	Hydroxamic acid (DEM)	198400000	0.00019654	69.747	67.36	-0.66224			+	0	1	DAIPENLPPLTAD(0.059)FAE(0.514)D(0.427)K	0		0		20201202_EXPL7_LC6_SCL-IAH_BSA_C_HA_100_01b	HA_01	MULTI-MSMS	657.662	3	657.662	1969.96	-0.84734	1273
P02769	Albumin	ALB	_DAIPENLPPLTADFAE(ar)DK_	Hydroxamic acid (DEM)	529140000	6.7513e-09	101.38	97.987	-0.93063			+	0	1	DAIPENLPPLTAD(0.047)FAE(0.819)D(0.133)K	0		0		20201202_EXPL7_LC6_SCL-IAH_BSA_C_HA_100_02b	HA_02	MULTI-MSMS	986.488	2	985.989	1969.96	-1.7301	1274
P02769	Albumin	ALB	_DAIPENLPPLTADFAED(ar)K_	Hydroxamic acid (DEM)	192370000	9.8326e-07	81.807	79.42	-1.1684			+	0	1	DAIPENLPPLTAD(0.031)FAE(0.398)D(0.571)K	0		0		20201202_EXPL7_LC6_SCL-IAH_BSA_C_HA_100_02b	HA_02	MULTI-MSMS	657.661	3	657.662	1969.96	-2.1767	1275
P02769	Albumin	ALB	_DAIPENLPPLTADFAED(ar)K_	Hydroxamic acid (DEM)	692440000	2.9623e-15	127.37	123.12	-0.14717			+	0	1	DAIPENLPPLTAD(0.002)FAE(0.229)D(0.77)K	0		0		20201202_EXPL7_LC6_SCL-IAH_BSA_C_HA_100_03b	HA_03	MULTI-MSMS	986.49	2	985.989	1969.96	-0.7805	1276
P02769	Albumin	ALB	_DAIPENLPPLTADFAE(ar)DK_	Hydroxamic acid (DEM)	279420000	1.0332e-06	83.229	79.221	-1.1253			+	0	1	DAIPENLPPLTAD(0.187)FAE(0.627)D(0.187)K	0		0		20201202_EXPL7_LC6_SCL-IAH_BSA_C_HA_100_03b	HA_03	MULTI-MSMS	657.994	3	657.662	1969.96	-1.543	1277
P02769	Albumin	ALB	_DAIPENLPPLTADFAED(ar)K_	Hydroxamic acid (DEM)	481850000	2.6707e-10	110.61	104.34	-0.76059			+	0	1	DAIPENLPPLTAD(0.012)FAE(0.25)D(0.738)K	0		0		20201202_EXPL7_LC6_SCL-IAH_BSA_C_HA_100_04b	HA_04	MULTI-MSMS	985.989	2	985.989	1969.96	-1.1336	1278
P02769	Albumin	ALB	_DAIPENLPPLTADFAE(ar)DK_	Hydroxamic acid (DEM)	245890000	1.0222e-06	83.423	81.688	-1.2934			+	0	1	DAIPENLPPLTAD(0.045)FAE(0.821)D(0.133)K	0		0		20201202_EXPL7_LC6_SCL-IAH_BSA_C_HA_100_04b	HA_04	MULTI-MSMS	657.995	3	657.662	1969.96	-1.5195	1279
P02769	Albumin	ALB	_DAIPENLPPLTAD(ar)FAEDK_	Hydroxamic acid (DEM)	33020000				-2.3874			+	0	1		0		0		20201202_EXPL7_LC6_SCL-IAH_BSA_C_HA_100_02b	HA_02	MULTI-MATCH		2	985.989	1969.96	-3.0295	1280
P02769	Albumin	ALB	_DAIPENLPPLTADFAE(ar)DK_	Hydroxamic acid (DEM)	24023000				-3.0568			+	0	1		0		0		20201202_EXPL7_LC6_SCL-IAH_BSA_C_HA_100_02b	HA_02	MULTI-MATCH		3	657.662	1969.96	-3.9065	1281
P02769	Albumin	ALB	_DAIPENLPPLTADFAED(ar)K_	Hydroxamic acid (DEM)	15120000				-1.8334			+	0	1		0		0		20201202_EXPL7_LC6_SCL-IAH_BSA_C_HA_100_03b	HA_03	MULTI-MATCH		3	657.662	1969.96	-2.1248	1282
P02769	Albumin	ALB	_DAIPENLPPLTADFAE(ar)DK_	Hydroxamic acid (DEM)	17257000				-4.4387			+	0	1		0		0		20201202_EXPL7_LC6_SCL-IAH_BSA_C_HA_100_03b	HA_03	MULTI-MATCH		3	657.662	1969.96	-4.5526	1283
P02769	Albumin	ALB	_DAIPENLPPLTAD(ar)FAEDK_	Hydroxamic acid (DEM)	46048000				-2.8137			+	0	1		0		0		20201202_EXPL7_LC6_SCL-IAH_BSA_C_HA_100_04b	HA_04	MULTI-MATCH		2	985.989	1969.96	-2.939	1284
P02769	Albumin	ALB	_DAIPENLPPLTADFAE(ar)DK_	Hydroxamic acid (DEM)	13306000				-2.2391			+	0	1		0		0		20201202_EXPL7_LC6_SCL-IAH_BSA_C_HA_100_04b	HA_04	MULTI-MATCH		3	657.662	1969.96	-1.9393	1285
P02769	Albumin	ALB	_DAIPEN(ox)LPPLTADFAEDK_	Ox (MNQ)	16911000000	1.3191e-15	130.09	122.52	-0.88903		+		0	0		0		1	DAIPEN(1)LPPLTADFAEDK	20201202_EXPL7_LC6_SCL-IAH_BSA_C_HA_100_01b	HA_01	MULTI-MSMS	986.982	2	986.481	1970.95	-0.87408	1286
P02769	Albumin	ALB	_DAIPEN(ox)LPPLTADFAEDK_	Ox (MNQ)	2278700000	8.7692e-16	136.49	132.27	-0.83178		+		0	0		0		1	DAIPEN(1)LPPLTADFAEDK	20201202_EXPL7_LC6_SCL-IAH_BSA_C_HA_100_01b	HA_01	MULTI-MSMS	657.99	3	657.99	1970.95	-0.98877	1287
P02769	Albumin	ALB	_DAIPEN(ox)LPPLTADFAEDK_	Ox (MNQ)	8322800	0.00028328	61.087	54.256	1.5252		+		0	0		0		1	DAIPEN(1)LPPLTADFAEDK	20201202_EXPL7_LC6_SCL-IAH_BSA_C_HA_100_01b	HA_01	MULTI-MSMS	986.48	2	986.481	1970.95	2.3322	1288
P02769	Albumin	ALB	_DAIPEN(ox)LPPLTADFAEDK_	Ox (MNQ)	3929500	6.524e-05	74.776	68.398	0.14585		+		0	0		0		1	DAIPEN(1)LPPLTADFAEDK	20201202_EXPL7_LC6_SCL-IAH_BSA_C_HA_100_01b	HA_01	MULTI-MSMS	986.983	2	986.481	1970.95	-0.58899	1289
P02769	Albumin	ALB	_DAIPEN(ox)LPPLTADFAEDK_	Ox (MNQ)	2713900	4.3849e-05	76.118	73.732	0.46806		+		0	0		0		1	DAIPEN(1)LPPLTADFAEDK	20201202_EXPL7_LC6_SCL-IAH_BSA_C_HA_100_01b	HA_01	MULTI-MSMS	986.981	2	986.481	1970.95	-0.54292	1290
P02769	Albumin	ALB	_DAIPEN(ox)LPPLTADFAEDK_	Ox (MNQ)	1611300	2.8534e-05	77.08	76.39	-0.28122		+		0	0		0		1	DAIPEN(1)LPPLTADFAEDK	20201202_EXPL7_LC6_SCL-IAH_BSA_C_HA_100_01b	HA_01	MULTI-MSMS	986.981	2	986.481	1970.95	-1.6255	1291
P02769	Albumin	ALB	_DAIPEN(ox)LPPLTADFAEDK_	Ox (MNQ)	1581300	0.00035287	56.719	52.969	0.18726		+		0	0		0		1	DAIPEN(1)LPPLTADFAEDK	20201202_EXPL7_LC6_SCL-IAH_BSA_C_HA_100_01b	HA_01	MULTI-MSMS	986.98	2	986.481	1970.95	-0.93628	1292
P02769	Albumin	ALB	_DAIPEN(ox)LPPLTADFAEDK_	Ox (MNQ)	1735200	9.2088e-07	79.489	64.609	-0.98066		+		0	0		0		1	DAIPEN(1)LPPLTADFAEDK	20201202_EXPL7_LC6_SCL-IAH_BSA_C_HA_100_01b	HA_01	MULTI-MSMS	986.981	2	986.481	1970.95	-2.0449	1293
P02769	Albumin	ALB	_DAIPEN(ox)LPPLTADFAEDK_	Ox (MNQ)	2641800	0.0082151	49.036	47.907	0.6463		+		0	0		0		1	DAIPEN(1)LPPLTADFAEDK	20201202_EXPL7_LC6_SCL-IAH_BSA_C_HA_100_01b	HA_01	MULTI-MSMS	986.483	2	986.481	1970.95	-0.33993	1294
P02769	Albumin	ALB	_DAIPEN(ox)LPPLTADFAEDK_	Ox (MNQ)	0	0.0010939	54.764	53.029			+		0	0		0		1	DAIPEN(1)LPPLTADFAEDK	20201202_EXPL7_LC6_SCL-IAH_BSA_C_HA_100_01b	HA_01	MSMS	986.481	2	986.481	1970.95		1295
P02769	Albumin	ALB	_DAIPEN(ox)LPPLTADFAEDK_	Ox (MNQ)	0	0.0030624	40.968	35.756			+		0	0		0		1	DAIPEN(1)LPPLTADFAEDK	20201202_EXPL7_LC6_SCL-IAH_BSA_C_HA_100_01b	HA_01	MSMS	986.48	2	986.481	1970.95		1296
P02769	Albumin	ALB	_DAIPEN(ox)LPPLTADFAEDK_	Ox (MNQ)	0	0.0026089	42.068	37.25			+		0	0		0		1	DAIPEN(1)LPPLTADFAEDK	20201202_EXPL7_LC6_SCL-IAH_BSA_C_HA_100_01b	HA_01	MSMS	986.48	2	986.481	1970.95		1297
P02769	Albumin	ALB	_DAIPEN(ox)LPPLTADFAEDK_	Ox (MNQ)	17801000000	2.3983e-16	143.69	140.26	-0.66476		+		0	0		0		1	DAIPEN(1)LPPLTADFAEDK	20201202_EXPL7_LC6_SCL-IAH_BSA_C_HA_100_02b	HA_02	MULTI-MSMS	986.981	2	986.481	1970.95	-1.5947	1298
P02769	Albumin	ALB	_DAIPEN(ox)LPPLTADFAEDK_	Ox (MNQ)	2253500000	4.8378e-16	141.07	139.04	-0.56406		+		0	0		0		1	DAIPEN(1)LPPLTADFAEDK	20201202_EXPL7_LC6_SCL-IAH_BSA_C_HA_100_02b	HA_02	MULTI-MSMS	658.324	3	657.99	1970.95	-1.7187	1299
P02769	Albumin	ALB	_DAIPEN(ox)LPPLTADFAEDK_	Ox (MNQ)	74846000	1.5724e-15	128.38	123.68	1.0186		+		0	0		0		1	DAIPEN(1)LPPLTADFAEDK	20201202_EXPL7_LC6_SCL-IAH_BSA_C_HA_100_02b	HA_02	MULTI-MSMS	657.99	3	657.99	1970.95	0.28264	1300
P02769	Albumin	ALB	_DAIPEN(ox)LPPLTADFAEDK_	Ox (MNQ)	8979600	1.8803e-10	105.79	99.379	0.95623		+		0	0		0		1	DAIPEN(1)LPPLTADFAEDK	20201202_EXPL7_LC6_SCL-IAH_BSA_C_HA_100_02b	HA_02	MULTI-MSMS	986.984	2	986.481	1970.95	1.4112	1301
P02769	Albumin	ALB	_DAIPEN(ox)LPPLTADFAEDK_	Ox (MNQ)	9780500	5.9117e-07	87.352	84.467	-0.040466		+		0	0		0		1	DAIPEN(1)LPPLTADFAEDK	20201202_EXPL7_LC6_SCL-IAH_BSA_C_HA_100_02b	HA_02	MULTI-MSMS	986.984	2	986.481	1970.95	-0.13845	1302
P02769	Albumin	ALB	_DAIPEN(ox)LPPLTADFAEDK_	Ox (MNQ)	9298400	1.7526e-07	97.271	93.521	0.33648		+		0	0		0		1	DAIPEN(1)LPPLTADFAEDK	20201202_EXPL7_LC6_SCL-IAH_BSA_C_HA_100_02b	HA_02	MULTI-MSMS	986.982	2	986.481	1970.95	-0.34627	1303
P02769	Albumin	ALB	_DAIPEN(ox)LPPLTADFAEDK_	Ox (MNQ)	2459200	2.8534e-05	77.08	74.693	0.002059		+		0	0		0		1	DAIPEN(1)LPPLTADFAEDK	20201202_EXPL7_LC6_SCL-IAH_BSA_C_HA_100_02b	HA_02	MULTI-MSMS	986.981	2	986.481	1970.95	-1.2487	1304
P02769	Albumin	ALB	_DAIPEN(ox)LPPLTADFAEDK_	Ox (MNQ)	2275000	2.9225e-05	77.037	74.603	0.2062		+		0	0		0		1	DAIPEN(1)LPPLTADFAEDK	20201202_EXPL7_LC6_SCL-IAH_BSA_C_HA_100_02b	HA_02	MULTI-MSMS	986.98	2	986.481	1970.95	-1.161	1305
P02769	Albumin	ALB	_DAIPEN(ox)LPPLTADFAEDK_	Ox (MNQ)	2228700	0.00022566	64.705	63.029	-0.24503		+		0	0		0		1	DAIPEN(1)LPPLTADFAEDK	20201202_EXPL7_LC6_SCL-IAH_BSA_C_HA_100_02b	HA_02	MULTI-MSMS	986.479	2	986.481	1970.95	-1.6301	1306
P02769	Albumin	ALB	_DAIPEN(ox)LPPLTADFAEDK_	Ox (MNQ)	2013200	0.0083569	48.907	47.231	0.59624		+		0	0		0		1	DAIPEN(1)LPPLTADFAEDK	20201202_EXPL7_LC6_SCL-IAH_BSA_C_HA_100_02b	HA_02	MULTI-MSMS	986.48	2	986.481	1970.95	-0.76128	1307
P02769	Albumin	ALB	_DAIPEN(ox)LPPLTADFAEDK_	Ox (MNQ)	2623200	0.00023691	63.998	62.263	0.75592		+		0	0		0		1	DAIPEN(1)LPPLTADFAEDK	20201202_EXPL7_LC6_SCL-IAH_BSA_C_HA_100_02b	HA_02	MULTI-MSMS	986.98	2	986.481	1970.95	-0.22957	1308
P02769	Albumin	ALB	_DAIPEN(ox)LPPLTADFAEDK_	Ox (MNQ)	0	6.6572e-06	67.227	62.126			+		0	0		0		1	DAIPEN(1)LPPLTADFAEDK	20201202_EXPL7_LC6_SCL-IAH_BSA_C_HA_100_02b	HA_02	MSMS	986.479	2	986.481	1970.95		1309
P02769	Albumin	ALB	_DAIPEN(ox)LPPLTADFAEDK_	Ox (MNQ)	0	4.4263e-06	73.688	66.985			+		0	0		0		1	DAIPEN(1)LPPLTADFAEDK	20201202_EXPL7_LC6_SCL-IAH_BSA_C_HA_100_02b	HA_02	MSMS	986.478	2	986.481	1970.95		1310
P02769	Albumin	ALB	_DAIPEN(ox)LPPLTADFAEDK_	Ox (MNQ)	0	7.7721e-06	63.998	60.136			+		0	0		0		1	DAIPEN(1)LPPLTADFAEDK	20201202_EXPL7_LC6_SCL-IAH_BSA_C_HA_100_02b	HA_02	MSMS	986.479	2	986.481	1970.95		1311
P02769	Albumin	ALB	_DAIPEN(ox)LPPLTADFAEDK_	Ox (MNQ)	0	0.00033829	61.096	60.211			+		0	0		0		1	DAIPEN(1)LPPLTADFAEDK	20201202_EXPL7_LC6_SCL-IAH_BSA_C_HA_100_02b	HA_02	MSMS	986.482	2	986.481	1970.95		1312
P02769	Albumin	ALB	_DAIPEN(ox)LPPLTADFAEDK_	Ox (MNQ)	0	0.00098364	55.688	55.222			+		0	0		0		1	DAIPEN(1)LPPLTADFAEDK	20201202_EXPL7_LC6_SCL-IAH_BSA_C_HA_100_02b	HA_02	MSMS	986.482	2	986.481	1970.95		1313
P02769	Albumin	ALB	_DAIPEN(ox)LPPLTADFAEDK_	Ox (MNQ)	0	0.0010939	54.764	54.044			+		0	0		0		1	DAIPEN(1)LPPLTADFAEDK	20201202_EXPL7_LC6_SCL-IAH_BSA_C_HA_100_02b	HA_02	MSMS	986.48	2	986.481	1970.95		1314
P02769	Albumin	ALB	_DAIPEN(ox)LPPLTADFAEDK_	Ox (MNQ)	0	0.0019393	47.68	47.076			+		0	0		0		1	DAIPEN(1)LPPLTADFAEDK	20201202_EXPL7_LC6_SCL-IAH_BSA_C_HA_100_02b	HA_02	MSMS	986.482	2	986.481	1970.95		1315
P02769	Albumin	ALB	_DAIPEN(ox)LPPLTADFAEDK_	Ox (MNQ)	0	0.0017928	48.907	45.045			+		0	0		0		1	DAIPEN(1)LPPLTADFAEDK	20201202_EXPL7_LC6_SCL-IAH_BSA_C_HA_100_02b	HA_02	MSMS	986.481	2	986.481	1970.95		1316
P02769	Albumin	ALB	_DAIPEN(ox)LPPLTADFAEDK_	Ox (MNQ)	0	0.0018667	48.288	45.855			+		0	0		0		1	DAIPEN(1)LPPLTADFAEDK	20201202_EXPL7_LC6_SCL-IAH_BSA_C_HA_100_02b	HA_02	MSMS	986.481	2	986.481	1970.95		1317
P02769	Albumin	ALB	_DAIPEN(ox)LPPLTADFAEDK_	Ox (MNQ)	17110000000	5.2171e-22	148.26	137.09	-0.10584		+		0	0		0		1	DAIPEN(1)LPPLTADFAEDK	20201202_EXPL7_LC6_SCL-IAH_BSA_C_HA_100_03b	HA_03	MULTI-MSMS	986.983	2	986.481	1970.95	-0.81931	1318
P02769	Albumin	ALB	_DAIPEN(ox)LPPLTADFAEDK_	Ox (MNQ)	2474000000	7.806e-16	137.61	130.84	-0.49175		+		0	0		0		1	DAIPEN(1)LPPLTADFAEDK	20201202_EXPL7_LC6_SCL-IAH_BSA_C_HA_100_03b	HA_03	MULTI-MSMS	657.99	3	657.99	1970.95	-0.9803	1319
P02769	Albumin	ALB	_DAIPEN(ox)LPPLTADFAEDK_	Ox (MNQ)	23233000	0.00020733	65.855	59.799	1.7759		+		0	0		0		1	DAIPEN(1)LPPLTADFAEDK	20201202_EXPL7_LC6_SCL-IAH_BSA_C_HA_100_03b	HA_03	MULTI-MSMS	986.989	2	986.481	1970.95	2.5681	1320
P02769	Albumin	ALB	_DAIPEN(ox)LPPLTADFAEDK_	Ox (MNQ)	17753000	0.0001004	72.568	67.664	1.7195		+		0	0		0		1	DAIPEN(1)LPPLTADFAEDK	20201202_EXPL7_LC6_SCL-IAH_BSA_C_HA_100_03b	HA_03	MULTI-MSMS	986.983	2	986.481	1970.95	2.2489	1321
P02769	Albumin	ALB	_DAIPEN(ox)LPPLTADFAEDK_	Ox (MNQ)	11359000	1.4988e-10	109.5	103.09	0.62392		+		0	0		0		1	DAIPEN(1)LPPLTADFAEDK	20201202_EXPL7_LC6_SCL-IAH_BSA_C_HA_100_03b	HA_03	MULTI-MSMS	986.989	2	986.481	1970.95	0.50374	1322
P02769	Albumin	ALB	_DAIPEN(ox)LPPLTADFAEDK_	Ox (MNQ)	3078100	1.7054e-07	97.384	93.522	0.77637		+		0	0		0		1	DAIPEN(1)LPPLTADFAEDK	20201202_EXPL7_LC6_SCL-IAH_BSA_C_HA_100_03b	HA_03	MULTI-MSMS	986.981	2	986.481	1970.95	-0.4959	1323
P02769	Albumin	ALB	_DAIPEN(ox)LPPLTADFAEDK_	Ox (MNQ)	2205300	0.00026967	61.942	55.931	0.32214		+		0	0		0		1	DAIPEN(1)LPPLTADFAEDK	20201202_EXPL7_LC6_SCL-IAH_BSA_C_HA_100_03b	HA_03	MULTI-MSMS	986.982	2	986.481	1970.95	-1.223	1324
P02769	Albumin	ALB	_DAIPEN(ox)LPPLTADFAEDK_	Ox (MNQ)	3098300	0.00024503	63.488	59.632	0.78688		+		0	0		0		1	DAIPEN(1)LPPLTADFAEDK	20201202_EXPL7_LC6_SCL-IAH_BSA_C_HA_100_03b	HA_03	MULTI-MSMS	986.979	2	986.481	1970.95	-0.83189	1325
P02769	Albumin	ALB	_DAIPEN(ox)LPPLTADFAEDK_	Ox (MNQ)	2268600	0.0083569	48.907	47.172	1.2954		+		0	0		0		1	DAIPEN(1)LPPLTADFAEDK	20201202_EXPL7_LC6_SCL-IAH_BSA_C_HA_100_03b	HA_03	MULTI-MSMS	986.482	2	986.481	1970.95	0.051238	1326
P02769	Albumin	ALB	_DAIPEN(ox)LPPLTADFAEDK_	Ox (MNQ)	0	2.4913e-06	79.293	72.886			+		0	0		0		1	DAIPEN(1)LPPLTADFAEDK	20201202_EXPL7_LC6_SCL-IAH_BSA_C_HA_100_03b	HA_03	MSMS	986.485	2	986.481	1970.95		1327
P02769	Albumin	ALB	_DAIPEN(ox)LPPLTADFAEDK_	Ox (MNQ)	0	0.00023738	61.942	57.612			+		0	0		0		1	DAIPEN(1)LPPLTADFAEDK	20201202_EXPL7_LC6_SCL-IAH_BSA_C_HA_100_03b	HA_03	MSMS	986.482	2	986.481	1970.95		1328
P02769	Albumin	ALB	_DAIPEN(ox)LPPLTADFAEDK_	Ox (MNQ)	0	4.675e-06	72.968	69.41			+		0	0		0		1	DAIPEN(1)LPPLTADFAEDK	20201202_EXPL7_LC6_SCL-IAH_BSA_C_HA_100_03b	HA_03	MSMS	986.482	2	986.481	1970.95		1329
P02769	Albumin	ALB	_DAIPEN(ox)LPPLTADFAEDK_	Ox (MNQ)	0	3.5244e-06	76.301	67.504			+		0	0		0		1	DAIPEN(1)LPPLTADFAEDK	20201202_EXPL7_LC6_SCL-IAH_BSA_C_HA_100_03b	HA_03	MSMS	986.481	2	986.481	1970.95		1330
P02769	Albumin	ALB	_DAIPEN(ox)LPPLTADFAEDK_	Ox (MNQ)	0	0.00024692	61.862	53.065			+		0	0		0		1	DAIPEN(1)LPPLTADFAEDK	20201202_EXPL7_LC6_SCL-IAH_BSA_C_HA_100_03b	HA_03	MSMS	986.481	2	986.481	1970.95		1331
P02769	Albumin	ALB	_DAIPEN(ox)LPPLTADFAEDK_	Ox (MNQ)	0	0.0010939	54.764	54.075			+		0	0		0		1	DAIPEN(1)LPPLTADFAEDK	20201202_EXPL7_LC6_SCL-IAH_BSA_C_HA_100_03b	HA_03	MSMS	986.478	2	986.481	1970.95		1332
P02769	Albumin	ALB	_DAIPEN(ox)LPPLTADFAEDK_	Ox (MNQ)	0	0.000693	58.123	57.519			+		0	0		0		1	DAIPEN(1)LPPLTADFAEDK	20201202_EXPL7_LC6_SCL-IAH_BSA_C_HA_100_03b	HA_03	MSMS	986.48	2	986.481	1970.95		1333
P02769	Albumin	ALB	_DAIPEN(ox)LPPLTADFAEDK_	Ox (MNQ)	17491000000	1.3191e-15	130.09	125.97	-0.68266		+		0	0		0		1	DAIPEN(1)LPPLTADFAEDK	20201202_EXPL7_LC6_SCL-IAH_BSA_C_HA_100_04b	HA_04	MULTI-MSMS	986.984	2	986.481	1970.95	-1.2287	1334
P02769	Albumin	ALB	_DAIPEN(ox)LPPLTADFAEDK_	Ox (MNQ)	2641100000	1.7682e-11	122.49	122.49	-1.0248		+		0	0		0		1	DAIPEN(1)LPPLTADFAEDK	20201202_EXPL7_LC6_SCL-IAH_BSA_C_HA_100_04b	HA_04	MULTI-MSMS	658.323	3	657.99	1970.95	-1.4217	1335
P02769	Albumin	ALB	_DAIPEN(ox)LPPLTADFAEDK_	Ox (MNQ)	54502000	1.7047e-15	126.84	123.09	1.2361		+		0	0		0		1	DAIPEN(1)LPPLTADFAEDK	20201202_EXPL7_LC6_SCL-IAH_BSA_C_HA_100_04b	HA_04	MULTI-MSMS	658.324	3	657.99	1970.95	1.0422	1336
P02769	Albumin	ALB	_DAIPEN(ox)LPPLTADFAEDK_	Ox (MNQ)	12427000	5.6339e-05	75.334	71.439	0.92108		+		0	0		0		1	DAIPEN(1)LPPLTADFAEDK	20201202_EXPL7_LC6_SCL-IAH_BSA_C_HA_100_04b	HA_04	MULTI-MSMS	986.49	2	986.481	1970.95	0.81749	1337
P02769	Albumin	ALB	_DAIPEN(ox)LPPLTADFAEDK_	Ox (MNQ)	9650500	2.8591e-07	94.632	84.786	1.1731		+		0	0		0		1	DAIPEN(1)LPPLTADFAEDK	20201202_EXPL7_LC6_SCL-IAH_BSA_C_HA_100_04b	HA_04	MULTI-MSMS	986.983	2	986.481	1970.95	1.0688	1338
P02769	Albumin	ALB	_DAIPEN(ox)LPPLTADFAEDK_	Ox (MNQ)	11319000	8.8344e-07	80.382	72.666	1.373		+		0	0		0		1	DAIPEN(1)LPPLTADFAEDK	20201202_EXPL7_LC6_SCL-IAH_BSA_C_HA_100_04b	HA_04	MULTI-MSMS	986.481	2	986.481	1970.95	1.2657	1339
P02769	Albumin	ALB	_DAIPEN(ox)LPPLTADFAEDK_	Ox (MNQ)	11104000	5.2576e-11	118.96	112.5	0.58509		+		0	0		0		1	DAIPEN(1)LPPLTADFAEDK	20201202_EXPL7_LC6_SCL-IAH_BSA_C_HA_100_04b	HA_04	MULTI-MSMS	986.98	2	986.481	1970.95	0.34452	1340
P02769	Albumin	ALB	_DAIPEN(ox)LPPLTADFAEDK_	Ox (MNQ)	8439200	6.4733e-08	100.02	96.273	0.1034		+		0	0		0		1	DAIPEN(1)LPPLTADFAEDK	20201202_EXPL7_LC6_SCL-IAH_BSA_C_HA_100_04b	HA_04	MULTI-MSMS	658.324	3	657.99	1970.95	0.12089	1341
P02769	Albumin	ALB	_DAIPEN(ox)LPPLTADFAEDK_	Ox (MNQ)	8431400	2.8591e-07	94.632	87.426	0.51871		+		0	0		0		1	DAIPEN(1)LPPLTADFAEDK	20201202_EXPL7_LC6_SCL-IAH_BSA_C_HA_100_04b	HA_04	MULTI-MSMS	986.983	2	986.481	1970.95	-0.087791	1342
P02769	Albumin	ALB	_DAIPEN(ox)LPPLTADFAEDK_	Ox (MNQ)	7904100	3.9071e-07	92.133	88.905	0.085217		+		0	0		0		1	DAIPEN(1)LPPLTADFAEDK	20201202_EXPL7_LC6_SCL-IAH_BSA_C_HA_100_04b	HA_04	MULTI-MSMS	986.98	2	986.481	1970.95	-0.70065	1343
P02769	Albumin	ALB	_DAIPEN(ox)LPPLTADFAEDK_	Ox (MNQ)	2370300	0.00010373	72.359	67.541	0.24517		+		0	0		0		1	DAIPEN(1)LPPLTADFAEDK	20201202_EXPL7_LC6_SCL-IAH_BSA_C_HA_100_04b	HA_04	MULTI-MSMS	986.982	2	986.481	1970.95	-1.3264	1344
P02769	Albumin	ALB	_DAIPEN(ox)LPPLTADFAEDK_	Ox (MNQ)	2509500	9.1331e-05	73.138	71.462	0.45528		+		0	0		0		1	DAIPEN(1)LPPLTADFAEDK	20201202_EXPL7_LC6_SCL-IAH_BSA_C_HA_100_04b	HA_04	MULTI-MSMS	986.479	2	986.481	1970.95	-1.2314	1345
P02769	Albumin	ALB	_DAIPEN(ox)LPPLTADFAEDK_	Ox (MNQ)	1765500	6.813e-07	85.203	80.016	0.18751		+		0	0		0		1	DAIPEN(1)LPPLTADFAEDK	20201202_EXPL7_LC6_SCL-IAH_BSA_C_HA_100_04b	HA_04	MULTI-MSMS	986.976	2	986.481	1970.95	-1.4068	1346
P02769	Albumin	ALB	_DAIPEN(ox)LPPLTADFAEDK_	Ox (MNQ)	0	7.5989e-06	64.5	62.439			+		0	0		0		1	DAIPEN(1)LPPLTADFAEDK	20201202_EXPL7_LC6_SCL-IAH_BSA_C_HA_100_04b	HA_04	MSMS	986.481	2	986.481	1970.95		1347
P02769	Albumin	ALB	_DAIPEN(ox)LPPLTADFAEDK_	Ox (MNQ)	0	7.5281e-06	64.705	59.493			+		0	0		0		1	DAIPEN(1)LPPLTADFAEDK	20201202_EXPL7_LC6_SCL-IAH_BSA_C_HA_100_04b	HA_04	MSMS	986.48	2	986.481	1970.95		1348
P02769	Albumin	ALB	_DAIPEN(ox)LPPLTADFAEDK_	Ox (MNQ)	0	7.5281e-06	64.705	63.086			+		0	0		0		1	DAIPEN(1)LPPLTADFAEDK	20201202_EXPL7_LC6_SCL-IAH_BSA_C_HA_100_04b	HA_04	MSMS	986.481	2	986.481	1970.95		1349
P02769	Albumin	ALB	_DAIPEN(ox)LPPLTADFAEDK_	Ox (MNQ)	0	0.0010117	55.453	53.106			+		0	0		0		1	DAIPEN(1)LPPLTADFAEDK	20201202_EXPL7_LC6_SCL-IAH_BSA_C_HA_100_04b	HA_04	MSMS	986.479	2	986.481	1970.95		1350
P02769	Albumin	ALB	_DAIPEN(ox)LPPLTADFAEDK_	Ox (MNQ)	0	0.00070483	58.024	56.471			+		0	0		0		1	DAIPEN(1)LPPLTADFAEDK	20201202_EXPL7_LC6_SCL-IAH_BSA_C_HA_100_04b	HA_04	MSMS	986.482	2	986.481	1970.95		1351
P02769	Albumin	ALB	_DAIPEN(ox)LPPLTADFAEDK_	Ox (MNQ)	0	0.0022176	45.347	44.383			+		0	0		0		1	DAIPEN(1)LPPLTADFAEDK	20201202_EXPL7_LC6_SCL-IAH_BSA_C_HA_100_04b	HA_04	MSMS	986.481	2	986.481	1970.95		1352
P02769	Albumin	ALB	_DAIPEN(ox)LPPLTADFAEDK_	Ox (MNQ)	0	0.0020808	46.494	44.02			+		0	0		0		1	DAIPEN(1)LPPLTADFAEDK	20201202_EXPL7_LC6_SCL-IAH_BSA_C_HA_100_04b	HA_04	MSMS	986.48	2	986.481	1970.95		1353
P02769	Albumin	ALB	_DAIPEN(ox)LPPLTADFAEDK_	Ox (MNQ)	0	0.0010939	54.764	54.299			+		0	0		0		1	DAIPEN(1)LPPLTADFAEDK	20201202_EXPL7_LC6_SCL-IAH_BSA_C_HA_100_04b	HA_04	MSMS	986.478	2	986.481	1970.95		1354
P02769	Albumin	ALB	_DAIPEN(ox)LPPLTADFAEDK_	Ox (MNQ)	0	0.0024589	43.326	41.528			+		0	0		0		1	DAIPEN(1)LPPLTADFAEDK	20201202_EXPL7_LC6_SCL-IAH_BSA_C_HA_100_04b	HA_04	MSMS	986.477	2	986.481	1970.95		1355
P02769	Albumin	ALB	_DAIPEN(ox)LPPLTADFAEDK_	Ox (MNQ)	65039000				-1.062		+		0	0		0		1		20201202_EXPL7_LC6_SCL-IAH_BSA_C_C_100_02b	Ctrl_02	MULTI-MATCH		2	986.481	1970.95	-1.275	1356
P02769	Albumin	ALB	_DAIPEN(ox)LPPLTADFAEDK_	Ox (MNQ)	59214000				0.12842		+		0	0		0		1		20201202_EXPL7_LC6_SCL-IAH_BSA_C_C_100_03b	Ctrl_03	MULTI-MATCH		2	986.481	1970.95	-0.61665	1357
P02769	Albumin	ALB	_DAIPEN(ox)LPPLTADFAEDK_	Ox (MNQ)	46212000				-0.63745		+		0	0		0		1		20201202_EXPL7_LC6_SCL-IAH_BSA_C_C_100_04b	Ctrl_04	MULTI-MATCH		2	986.481	1970.95	-1.6629	1358
P02769	Albumin	ALB	_DAIPEN(ox)LPPLTADFAEDK_	Ox (MNQ)	7355700				0.14766		+		0	0		0		1		20201202_EXPL7_LC6_SCL-IAH_BSA_C_HA_100_01b	HA_01	MULTI-MATCH		2	986.481	1970.95	0.43198	1359
P02769	Albumin	ALB	_DAIPEN(ox)LPPLTADFAEDK_	Ox (MNQ)	7495800				0.45893		+		0	0		0		1		20201202_EXPL7_LC6_SCL-IAH_BSA_C_HA_100_01b	HA_01	MULTI-MATCH		2	986.481	1970.95	1.0636	1360
P02769	Albumin	ALB	_DAIPEN(ox)LPPLTADFAEDK_	Ox (MNQ)	14689000				1.5643		+		0	0		0		1		20201202_EXPL7_LC6_SCL-IAH_BSA_C_HA_100_01b	HA_01	MULTI-MATCH		2	986.481	1970.95	2.5597	1361
P02769	Albumin	ALB	_DAIPEN(ox)LPPLTADFAEDK_	Ox (MNQ)	22092000				1.818		+		0	0		0		1		20201202_EXPL7_LC6_SCL-IAH_BSA_C_HA_100_01b	HA_01	MULTI-MATCH		2	986.481	1970.95	3.43	1362
P02769	Albumin	ALB	_DAIPEN(ox)LPPLTADFAEDK_	Ox (MNQ)	15680000				2.7484		+		0	0		0		1		20201202_EXPL7_LC6_SCL-IAH_BSA_C_HA_100_01b	HA_01	MULTI-MATCH		2	986.481	1970.95	3.8581	1363
P02769	Albumin	ALB	_DAIPEN(ox)LPPLTADFAEDK_	Ox (MNQ)	8278900				0.80313		+		0	0		0		1		20201202_EXPL7_LC6_SCL-IAH_BSA_C_HA_100_01b	HA_01	MULTI-MATCH		3	657.99	1970.95	1.6847	1364
P02769	Albumin	ALB	_DAIPEN(ox)LPPLTADFAEDK_	Ox (MNQ)	63825000				1.1129		+		0	0		0		1		20201202_EXPL7_LC6_SCL-IAH_BSA_C_HA_100_01b	HA_01	MULTI-MATCH		3	657.99	1970.95	1.6498	1365
P02769	Albumin	ALB	_DAIPEN(ox)LPPLTADFAEDK_	Ox (MNQ)	2419500				0.32533		+		0	0		0		1		20201202_EXPL7_LC6_SCL-IAH_BSA_C_HA_100_02b	HA_02	MULTI-MATCH		2	986.481	1970.95	-1.1198	1366
P02769	Albumin	ALB	_DAIPEN(ox)LPPLTADFAEDK_	Ox (MNQ)	33359000				0.094861		+		0	0		0		1		20201202_EXPL7_LC6_SCL-IAH_BSA_C_HA_100_02b	HA_02	MULTI-MATCH		2	986.481	1970.95	1.0852	1367
P02769	Albumin	ALB	_DAIPEN(ox)LPPLTADFAEDK_	Ox (MNQ)	5690800				0.55228		+		0	0		0		1		20201202_EXPL7_LC6_SCL-IAH_BSA_C_HA_100_02b	HA_02	MULTI-MATCH		3	657.99	1970.95	0.91619	1368
P02769	Albumin	ALB	_DAIPEN(ox)LPPLTADFAEDK_	Ox (MNQ)	2038900				1.1098		+		0	0		0		1		20201202_EXPL7_LC6_SCL-IAH_BSA_C_HA_100_03b	HA_03	MULTI-MATCH		2	986.481	1970.95	-0.411	1369
P02769	Albumin	ALB	_DAIPEN(ox)LPPLTADFAEDK_	Ox (MNQ)	1958000				0.31667		+		0	0		0		1		20201202_EXPL7_LC6_SCL-IAH_BSA_C_HA_100_03b	HA_03	MULTI-MATCH		2	986.481	1970.95	-1.1287	1370
P02769	Albumin	ALB	_DAIPEN(ox)LPPLTADFAEDK_	Ox (MNQ)	2005300				1.4831		+		0	0		0		1		20201202_EXPL7_LC6_SCL-IAH_BSA_C_HA_100_03b	HA_03	MULTI-MATCH		2	986.481	1970.95	-0.23139	1371
P02769	Albumin	ALB	_DAIPEN(ox)LPPLTADFAEDK_	Ox (MNQ)	8177800				0.083213		+		0	0		0		1		20201202_EXPL7_LC6_SCL-IAH_BSA_C_HA_100_03b	HA_03	MULTI-MATCH		3	657.99	1970.95	0.56062	1372
P02769	Albumin	ALB	_DAIPEN(de)LPPLTADFAEDK_	Deamidation (NQ)	1952600000	1.2636e-13	124.08	115.38	1.2366				0	0		1	DAIPEN(1)LPPLTADFAEDK	0		20201202_EXPL7_LC6_SCL-IAH_BSA_C_HA_100_01b	HA_01	MULTI-MSMS	979.478	2	978.975	1955.94	1.5329	1373
P02769	Albumin	ALB	_DAIPEN(de)LPPLTADFAEDK_	Deamidation (NQ)	593960000	3.8423e-07	93.371	89.621	1.4547				0	0		1	DAIPEN(1)LPPLTADFAEDK	0		20201202_EXPL7_LC6_SCL-IAH_BSA_C_HA_100_01b	HA_01	MULTI-MSMS	652.99	3	652.986	1955.94	1.5562	1374
P02769	Albumin	ALB	_DAIPEN(de)LPPLTADFAEDK_	Deamidation (NQ)	1838800000	1.6853e-15	143.57	130.47	0.9636				0	0		1	DAIPEN(1)LPPLTADFAEDK	0		20201202_EXPL7_LC6_SCL-IAH_BSA_C_HA_100_02b	HA_02	MULTI-MSMS	979.477	2	978.975	1955.94	-0.063463	1375
P02769	Albumin	ALB	_DAIPEN(de)LPPLTADFAEDK_	Deamidation (NQ)	634370000	3.8423e-07	93.371	88.159	1.5955				0	0		1	DAIPEN(1)LPPLTADFAEDK	0		20201202_EXPL7_LC6_SCL-IAH_BSA_C_HA_100_02b	HA_02	MULTI-MSMS	652.986	3	652.986	1955.94	0.34683	1376
P02769	Albumin	ALB	_DAIPEN(de)LPPLTADFAEDK_	Deamidation (NQ)	1934700000	2.6879e-21	153.25	140.1	0.78086				0	0		1	DAIPEN(1)LPPLTADFAEDK	0		20201202_EXPL7_LC6_SCL-IAH_BSA_C_HA_100_03b	HA_03	MULTI-MSMS	978.976	2	978.975	1955.94	0.33663	1377
P02769	Albumin	ALB	_DAIPEN(de)LPPLTADFAEDK_	Deamidation (NQ)	536180000	1.1504e-15	133.93	127.33	0.34527				0	0		1	DAIPEN(1)LPPLTADFAEDK	0		20201202_EXPL7_LC6_SCL-IAH_BSA_C_HA_100_03b	HA_03	MULTI-MSMS	652.987	3	652.986	1955.94	0.10007	1378
P02769	Albumin	ALB	_DAIPEN(de)LPPLTADFAEDK_	Deamidation (NQ)	1861300000	7.8938e-15	131.98	125.2	0.63218				0	0		1	DAIPEN(1)LPPLTADFAEDK	0		20201202_EXPL7_LC6_SCL-IAH_BSA_C_HA_100_04b	HA_04	MULTI-MSMS	979.477	2	978.975	1955.94	0.14816	1379
P02769	Albumin	ALB	_DAIPEN(de)LPPLTADFAEDK_	Deamidation (NQ)	572590000	2.97e-07	95.205	88.431	0.3563				0	0		1	DAIPEN(1)LPPLTADFAEDK	0		20201202_EXPL7_LC6_SCL-IAH_BSA_C_HA_100_04b	HA_04	MULTI-MSMS	652.986	3	652.986	1955.94	-0.0021361	1380
P02769	Albumin	ALB	_DAIPE(ar)N(de)LPPLTADFAEDK_	Deamidation (NQ),Hydroxamic acid (DEM)	17801000000	5.5226e-07	93.5	90.728	-0.66476			+	0	1	D(0.001)AIPE(0.999)NLPPLTADFAEDK	1	DAIPEN(1)LPPLTADFAEDK	0		20201202_EXPL7_LC6_SCL-IAH_BSA_C_HA_100_02b	HA_02	MULTI-MSMS	986.981	2	986.481	1970.95	-1.5947	1381
P02769	Albumin	ALB	_DAIPE(ar)N(de)LPPLTADFAEDK_	Deamidation (NQ),Hydroxamic acid (DEM)	17491000000	1.3603e-10	116.09	110.27	-0.68266			+	0	1	DAIPE(1)NLPPLTADFAEDK	1	DAIPEN(1)LPPLTADFAEDK	0		20201202_EXPL7_LC6_SCL-IAH_BSA_C_HA_100_04b	HA_04	MULTI-MSMS	986.984	2	986.481	1970.95	-1.2287	1382
P02769	Albumin	ALB	_DDSPDLPK_	Unmodified	463400000	6.354e-11	135	132.29	0.044498				0	0		0		0		20201202_EXPL7_LC6_SCL-IAH_BSA_C_C_100_01b	Ctrl_01	MULTI-MSMS	443.711	2	443.711	885.408	-1.019	1383
P02769	Albumin	ALB	_DDSPDLPK_	Unmodified	79381000000	8.4897e-11	131.06	131.06	-0.30176				0	0		0		0		20201202_EXPL7_LC6_SCL-IAH_BSA_C_C_100_01b	Ctrl_01	MULTI-MSMS	443.711	2	443.711	885.408	-1.3412	1384
P02769	Albumin	ALB	_DDSPDLPK_	Unmodified	1789100000	8.4024e-11	131.22	122.4	1.0011				0	0		0		0		20201202_EXPL7_LC6_SCL-IAH_BSA_C_C_100_01b	Ctrl_01	MULTI-MSMS	443.711	2	443.711	885.408	0.03399	1385
P02769	Albumin	ALB	_DDSPDLPK_	Unmodified	1166000	0.00096162	63.419	60.716	0.18332				0	0		0		0		20201202_EXPL7_LC6_SCL-IAH_BSA_C_C_100_01b	Ctrl_01	MULTI-MSMS	443.711	2	443.711	885.408	-0.81847	1386
P02769	Albumin	ALB	_DDSPDLPK_	Unmodified	0	0.0011168	56.258	54.475					0	0		0		0		20201202_EXPL7_LC6_SCL-IAH_BSA_C_C_100_01b	Ctrl_01	MSMS	443.71	2	443.711	885.408		1387
P02769	Albumin	ALB	_DDSPDLPK_	Unmodified	0	0.0001094	66.692	64.507					0	0		0		0		20201202_EXPL7_LC6_SCL-IAH_BSA_C_C_100_01b	Ctrl_01	MSMS	443.711	2	443.711	885.408		1388
P02769	Albumin	ALB	_DDSPDLPK_	Unmodified	0	5.0828e-05	77.732	74.34					0	0		0		0		20201202_EXPL7_LC6_SCL-IAH_BSA_C_C_100_01b	Ctrl_01	MSMS	443.71	2	443.711	885.408		1389
P02769	Albumin	ALB	_DDSPDLPK_	Unmodified	0	0.023257	30.318	27.615					0	0		0		0		20201202_EXPL7_LC6_SCL-IAH_BSA_C_C_100_01b	Ctrl_01	MSMS	443.711	2	443.711	885.408		1390
P02769	Albumin	ALB	_DDSPDLPK_	Unmodified	0	0.033504	24.776	22.993					0	0		0		0		20201202_EXPL7_LC6_SCL-IAH_BSA_C_C_100_01b	Ctrl_01	MSMS	443.712	2	443.711	885.408		1391
P02769	Albumin	ALB	_DDSPDLPK_	Unmodified	0	0.0183	32.999	30.814					0	0		0		0		20201202_EXPL7_LC6_SCL-IAH_BSA_C_C_100_01b	Ctrl_01	MSMS	443.711	2	443.711	885.408		1392
P02769	Albumin	ALB	_DDSPDLPK_	Unmodified	0	0.034883	24.03	24.03					0	0		0		0		20201202_EXPL7_LC6_SCL-IAH_BSA_C_C_100_01b	Ctrl_01	MSMS	443.711	2	443.711	885.408		1393
P02769	Albumin	ALB	_DDSPDLPK_	Unmodified	0	0.025379	29.17	26.986					0	0		0		0		20201202_EXPL7_LC6_SCL-IAH_BSA_C_C_100_01b	Ctrl_01	MSMS	443.711	2	443.711	885.408		1394
P02769	Albumin	ALB	_DDSPDLPK_	Unmodified	0	0.0066406	39.305	35.912					0	0		0		0		20201202_EXPL7_LC6_SCL-IAH_BSA_C_C_100_01b	Ctrl_01	MSMS	443.712	2	443.711	885.408		1395
P02769	Albumin	ALB	_DDSPDLPK_	Unmodified	0	0.0028224	43.185	41.976					0	0		0		0		20201202_EXPL7_LC6_SCL-IAH_BSA_C_C_100_01b	Ctrl_01	MSMS	443.711	2	443.711	885.408		1396
P02769	Albumin	ALB	_DDSPDLPK_	Unmodified	0	0.0047046	40.352	36.959					0	0		0		0		20201202_EXPL7_LC6_SCL-IAH_BSA_C_C_100_01b	Ctrl_01	MSMS	443.713	2	443.711	885.408		1397
P02769	Albumin	ALB	_DDSPDLPK_	Unmodified	0	0.033504	24.776	22.591					0	0		0		0		20201202_EXPL7_LC6_SCL-IAH_BSA_C_C_100_01b	Ctrl_01	MSMS	443.711	2	443.711	885.408		1398
P02769	Albumin	ALB	_DDSPDLPK_	Unmodified	0	0.015734	34.387	31.684					0	0		0		0		20201202_EXPL7_LC6_SCL-IAH_BSA_C_C_100_01b	Ctrl_01	MSMS	443.711	2	443.711	885.408		1399
P02769	Albumin	ALB	_DDSPDLPK_	Unmodified	0	0.021216	31.422	29.237					0	0		0		0		20201202_EXPL7_LC6_SCL-IAH_BSA_C_C_100_01b	Ctrl_01	MSMS	443.711	2	443.711	885.408		1400
P02769	Albumin	ALB	_DDSPDLPK_	Unmodified	0	0.0028357	43.083	40.38					0	0		0		0		20201202_EXPL7_LC6_SCL-IAH_BSA_C_C_100_01b	Ctrl_01	MSMS	443.711	2	443.711	885.408		1401
P02769	Albumin	ALB	_DDSPDLPK_	Unmodified	0	0.0047046	40.352	39.521					0	0		0		0		20201202_EXPL7_LC6_SCL-IAH_BSA_C_C_100_01b	Ctrl_01	MSMS	443.712	2	443.711	885.408		1402
P02769	Albumin	ALB	_DDSPDLPK_	Unmodified	0	0.0040163	40.724	38.021					0	0		0		0		20201202_EXPL7_LC6_SCL-IAH_BSA_C_C_100_01b	Ctrl_01	MSMS	443.711	2	443.711	885.408		1403
P02769	Albumin	ALB	_DDSPDLPK_	Unmodified	0	0.017599	33.378	33.378					0	0		0		0		20201202_EXPL7_LC6_SCL-IAH_BSA_C_C_100_01b	Ctrl_01	MSMS	443.71	2	443.711	885.408		1404
P02769	Albumin	ALB	_DDSPDLPK_	Unmodified	0	0.019555	32.32	30.537					0	0		0		0		20201202_EXPL7_LC6_SCL-IAH_BSA_C_C_100_01b	Ctrl_01	MSMS	443.711	2	443.711	885.408		1405
P02769	Albumin	ALB	_DDSPDLPK_	Unmodified	0	0.013777	35.445	31.427					0	0		0		0		20201202_EXPL7_LC6_SCL-IAH_BSA_C_C_100_01b	Ctrl_01	MSMS	443.711	2	443.711	885.408		1406
P02769	Albumin	ALB	_DDSPDLPK_	Unmodified	1563400000	5.9029e-11	135.83	132.37	0.73189				0	0		0		0		20201202_EXPL7_LC6_SCL-IAH_BSA_C_C_100_02b	Ctrl_02	MULTI-MSMS	443.711	2	443.711	885.408	-0.4667	1407
P02769	Albumin	ALB	_DDSPDLPK_	Unmodified	0	5.8927e-10	126.62	123.23					0	0		0		0		20201202_EXPL7_LC6_SCL-IAH_BSA_C_C_100_02b	Ctrl_02	MSMS	443.711	2	443.711	885.408		1408
P02769	Albumin	ALB	_DDSPDLPK_	Unmodified	0	2.1201e-09	113.26	111.47					0	0		0		0		20201202_EXPL7_LC6_SCL-IAH_BSA_C_C_100_02b	Ctrl_02	MSMS	443.71	2	443.711	885.408		1409
P02769	Albumin	ALB	_DDSPDLPK_	Unmodified	0	2.0525e-14	138.78	134.77					0	0		0		0		20201202_EXPL7_LC6_SCL-IAH_BSA_C_C_100_02b	Ctrl_02	MSMS	443.711	2	443.711	885.408		1410
P02769	Albumin	ALB	_DDSPDLPK_	Unmodified	0	6.2245e-11	131.22	124.77					0	0		0		0		20201202_EXPL7_LC6_SCL-IAH_BSA_C_C_100_02b	Ctrl_02	MSMS	443.711	2	443.711	885.408		1411
P02769	Albumin	ALB	_DDSPDLPK_	Unmodified	0	2.3593e-09	111.17	106.49					0	0		0		0		20201202_EXPL7_LC6_SCL-IAH_BSA_C_C_100_02b	Ctrl_02	MSMS	443.711	2	443.711	885.408		1412
P02769	Albumin	ALB	_DDSPDLPK_	Unmodified	0	2.5257e-09	109.71	105.03					0	0		0		0		20201202_EXPL7_LC6_SCL-IAH_BSA_C_C_100_02b	Ctrl_02	MSMS	443.711	2	443.711	885.408		1413
P02769	Albumin	ALB	_DDSPDLPK_	Unmodified	0	2.2168e-09	112.41	107.73					0	0		0		0		20201202_EXPL7_LC6_SCL-IAH_BSA_C_C_100_02b	Ctrl_02	MSMS	443.71	2	443.711	885.408		1414
P02769	Albumin	ALB	_DDSPDLPK_	Unmodified	0	2.7695e-14	133.33	128.65					0	0		0		0		20201202_EXPL7_LC6_SCL-IAH_BSA_C_C_100_02b	Ctrl_02	MSMS	443.711	2	443.711	885.408		1415
P02769	Albumin	ALB	_DDSPDLPK_	Unmodified	0	1.8509e-06	99.442	94.76					0	0		0		0		20201202_EXPL7_LC6_SCL-IAH_BSA_C_C_100_02b	Ctrl_02	MSMS	443.711	2	443.711	885.408		1416
P02769	Albumin	ALB	_DDSPDLPK_	Unmodified	0	5.0828e-05	77.732	74.273					0	0		0		0		20201202_EXPL7_LC6_SCL-IAH_BSA_C_C_100_02b	Ctrl_02	MSMS	443.711	2	443.711	885.408		1417
P02769	Albumin	ALB	_DDSPDLPK_	Unmodified	0	2.4462e-09	110.41	104.93					0	0		0		0		20201202_EXPL7_LC6_SCL-IAH_BSA_C_C_100_02b	Ctrl_02	MSMS	443.711	2	443.711	885.408		1418
P02769	Albumin	ALB	_DDSPDLPK_	Unmodified	0	4.379e-05	79.059	75.6					0	0		0		0		20201202_EXPL7_LC6_SCL-IAH_BSA_C_C_100_02b	Ctrl_02	MSMS	443.711	2	443.711	885.408		1419
P02769	Albumin	ALB	_DDSPDLPK_	Unmodified	0	3.7747e-06	89.355	83.875					0	0		0		0		20201202_EXPL7_LC6_SCL-IAH_BSA_C_C_100_02b	Ctrl_02	MSMS	443.711	2	443.711	885.408		1420
P02769	Albumin	ALB	_DDSPDLPK_	Unmodified	0	2.2344e-06	97.431	91.951					0	0		0		0		20201202_EXPL7_LC6_SCL-IAH_BSA_C_C_100_02b	Ctrl_02	MSMS	443.711	2	443.711	885.408		1421
P02769	Albumin	ALB	_DDSPDLPK_	Unmodified	0	8.803e-10	124.08	117.63					0	0		0		0		20201202_EXPL7_LC6_SCL-IAH_BSA_C_C_100_02b	Ctrl_02	MSMS	443.711	2	443.711	885.408		1422
P02769	Albumin	ALB	_DDSPDLPK_	Unmodified	0	0.003049	41.448	41.448					0	0		0		0		20201202_EXPL7_LC6_SCL-IAH_BSA_C_C_100_02b	Ctrl_02	MSMS	443.709	2	443.711	885.408		1423
P02769	Albumin	ALB	_DDSPDLPK_	Unmodified	76574000000	1.945e-16	164.77	164.77	-0.37399				0	0		0		0		20201202_EXPL7_LC6_SCL-IAH_BSA_C_C_100_03b	Ctrl_03	MULTI-MSMS	443.711	2	443.711	885.408	-1.2689	1424
P02769	Albumin	ALB	_DDSPDLPK_	Unmodified	1692600000	1.4053e-11	144.12	140.66	0.52155				0	0		0		0		20201202_EXPL7_LC6_SCL-IAH_BSA_C_C_100_03b	Ctrl_03	MULTI-MSMS	443.711	2	443.711	885.408	-0.26754	1425
P02769	Albumin	ALB	_DDSPDLPK_	Unmodified	0	0.021216	31.422	29.237					0	0		0		0		20201202_EXPL7_LC6_SCL-IAH_BSA_C_C_100_03b	Ctrl_03	MSMS	443.712	2	443.711	885.408		1426
P02769	Albumin	ALB	_DDSPDLPK_	Unmodified	0	0.0026222	44.719	43.254					0	0		0		0		20201202_EXPL7_LC6_SCL-IAH_BSA_C_C_100_03b	Ctrl_03	MSMS	443.711	2	443.711	885.408		1427
P02769	Albumin	ALB	_DDSPDLPK_	Unmodified	0	0.019555	32.32	27.638					0	0		0		0		20201202_EXPL7_LC6_SCL-IAH_BSA_C_C_100_03b	Ctrl_03	MSMS	443.711	2	443.711	885.408		1428
P02769	Albumin	ALB	_DDSPDLPK_	Unmodified	74979000000	6.354e-11	135	135	-0.52433				0	0		0		0		20201202_EXPL7_LC6_SCL-IAH_BSA_C_C_100_04b	Ctrl_04	MULTI-MSMS	443.711	2	443.711	885.408	-1.7719	1429
P02769	Albumin	ALB	_DDSPDLPK_	Unmodified	1670400000	1.1246e-10	125.98	121.96	0.34094				0	0		0		0		20201202_EXPL7_LC6_SCL-IAH_BSA_C_C_100_04b	Ctrl_04	MULTI-MSMS	443.711	2	443.711	885.408	-0.85199	1430
P02769	Albumin	ALB	_DDSPDLPK_	Unmodified	1190000	0.00049157	71.501	71.501	0.46488				0	0		0		0		20201202_EXPL7_LC6_SCL-IAH_BSA_C_C_100_04b	Ctrl_04	MULTI-MSMS	443.711	2	443.711	885.408	-1.3466	1431
P02769	Albumin	ALB	_DDSPDLPK_	Unmodified	0	0.00076165	58.981	55.588					0	0		0		0		20201202_EXPL7_LC6_SCL-IAH_BSA_C_C_100_04b	Ctrl_04	MSMS	443.711	2	443.711	885.408		1432
P02769	Albumin	ALB	_DDSPDLPK_	Unmodified	0	0.00035373	62.107	56.628					0	0		0		0		20201202_EXPL7_LC6_SCL-IAH_BSA_C_C_100_04b	Ctrl_04	MSMS	443.711	2	443.711	885.408		1433
P02769	Albumin	ALB	_DDSPDLPK_	Unmodified	0	0.0024116	46.334	42.316					0	0		0		0		20201202_EXPL7_LC6_SCL-IAH_BSA_C_C_100_04b	Ctrl_04	MSMS	443.711	2	443.711	885.408		1434
P02769	Albumin	ALB	_DDSPDLPK_	Unmodified	0	0.0024116	46.334	42.316					0	0		0		0		20201202_EXPL7_LC6_SCL-IAH_BSA_C_C_100_04b	Ctrl_04	MSMS	443.711	2	443.711	885.408		1435
P02769	Albumin	ALB	_DDSPDLPK_	Unmodified	0	3.4003e-06	91.318	87.859					0	0		0		0		20201202_EXPL7_LC6_SCL-IAH_BSA_C_C_100_04b	Ctrl_04	MSMS	443.711	2	443.711	885.408		1436
P02769	Albumin	ALB	_DDSPDLPK_	Unmodified	0	0.0066406	39.305	38.614					0	0		0		0		20201202_EXPL7_LC6_SCL-IAH_BSA_C_C_100_04b	Ctrl_04	MSMS	443.712	2	443.711	885.408		1437
P02769	Albumin	ALB	_DDSPDLPK_	Unmodified	0	0.0010939	56.434	54.249					0	0		0		0		20201202_EXPL7_LC6_SCL-IAH_BSA_C_C_100_04b	Ctrl_04	MSMS	443.711	2	443.711	885.408		1438
P02769	Albumin	ALB	_DDSPDLPK_	Unmodified	0	0.0019705	49.715	49.715					0	0		0		0		20201202_EXPL7_LC6_SCL-IAH_BSA_C_C_100_04b	Ctrl_04	MSMS	443.711	2	443.711	885.408		1439
P02769	Albumin	ALB	_DDSPDLPK_	Unmodified	0	0.0026178	44.753	41.361					0	0		0		0		20201202_EXPL7_LC6_SCL-IAH_BSA_C_C_100_04b	Ctrl_04	MSMS	443.711	2	443.711	885.408		1440
P02769	Albumin	ALB	_DDSPDLPK_	Unmodified	0	0.000103	67.897	64.505					0	0		0		0		20201202_EXPL7_LC6_SCL-IAH_BSA_C_C_100_04b	Ctrl_04	MSMS	443.711	2	443.711	885.408		1441
P02769	Albumin	ALB	_DDSPDLPK_	Unmodified	0	8.453e-05	71.379	67.987					0	0		0		0		20201202_EXPL7_LC6_SCL-IAH_BSA_C_C_100_04b	Ctrl_04	MSMS	443.711	2	443.711	885.408		1442
P02769	Albumin	ALB	_DDSPDLPK_	Unmodified	0	0.0016095	52.482	49.09					0	0		0		0		20201202_EXPL7_LC6_SCL-IAH_BSA_C_C_100_04b	Ctrl_04	MSMS	443.711	2	443.711	885.408		1443
P02769	Albumin	ALB	_DDSPDLPK_	Unmodified	0	5.0828e-05	77.732	74.34					0	0		0		0		20201202_EXPL7_LC6_SCL-IAH_BSA_C_C_100_04b	Ctrl_04	MSMS	443.711	2	443.711	885.408		1444
P02769	Albumin	ALB	_DDSPDLPK_	Unmodified	0	0.0020906	48.794	45.402					0	0		0		0		20201202_EXPL7_LC6_SCL-IAH_BSA_C_C_100_04b	Ctrl_04	MSMS	443.712	2	443.711	885.408		1445
P02769	Albumin	ALB	_DDSPDLPK_	Unmodified	0	0.0047046	40.352	36.959					0	0		0		0		20201202_EXPL7_LC6_SCL-IAH_BSA_C_C_100_04b	Ctrl_04	MSMS	443.711	2	443.711	885.408		1446
P02769	Albumin	ALB	_DDSPDLPK_	Unmodified	0	0.003049	41.448	38.056					0	0		0		0		20201202_EXPL7_LC6_SCL-IAH_BSA_C_C_100_04b	Ctrl_04	MSMS	443.711	2	443.711	885.408		1447
P02769	Albumin	ALB	_DDSPDLPK_	Unmodified	0	0.00029648	62.546	59.154					0	0		0		0		20201202_EXPL7_LC6_SCL-IAH_BSA_C_C_100_04b	Ctrl_04	MSMS	443.711	2	443.711	885.408		1448
P02769	Albumin	ALB	_DDSPDLPK_	Unmodified	0	0.00029648	62.546	57.066					0	0		0		0		20201202_EXPL7_LC6_SCL-IAH_BSA_C_C_100_04b	Ctrl_04	MSMS	443.712	2	443.711	885.408		1449
P02769	Albumin	ALB	_DDSPDLPK_	Unmodified	0	0.0020906	48.794	45.402					0	0		0		0		20201202_EXPL7_LC6_SCL-IAH_BSA_C_C_100_04b	Ctrl_04	MSMS	443.71	2	443.711	885.408		1450
P02769	Albumin	ALB	_DDSPDLPK_	Unmodified	394540000	8.662e-16	148.99	146.41	-0.10998				0	0		0		0		20201202_EXPL7_LC6_SCL-IAH_BSA_C_HA_100_01b	HA_01	MULTI-MSMS	443.711	2	443.711	885.408	-0.69761	1451
P02769	Albumin	ALB	_DDSPDLPK_	Unmodified	80121000000	1.1787e-10	124.98	124.98	-0.4812				0	0		0		0		20201202_EXPL7_LC6_SCL-IAH_BSA_C_HA_100_01b	HA_01	MULTI-MSMS	443.711	2	443.711	885.408	-1.0828	1452
P02769	Albumin	ALB	_DDSPDLPK_	Unmodified	1238000000	5.9029e-11	135.83	125.74	0.7636				0	0		0		0		20201202_EXPL7_LC6_SCL-IAH_BSA_C_HA_100_01b	HA_01	MULTI-MSMS	443.712	2	443.711	885.408	0.12365	1453
P02769	Albumin	ALB	_DDSPDLPK_	Unmodified	0	0.033504	24.776	24.085					0	0		0		0		20201202_EXPL7_LC6_SCL-IAH_BSA_C_HA_100_01b	HA_01	MSMS	443.711	2	443.711	885.408		1454
P02769	Albumin	ALB	_DDSPDLPK_	Unmodified	0	0.02883	27.303	27.303					0	0		0		0		20201202_EXPL7_LC6_SCL-IAH_BSA_C_HA_100_01b	HA_01	MSMS	443.711	2	443.711	885.408		1455
P02769	Albumin	ALB	_DDSPDLPK_	Unmodified	0	0.0066406	39.305	39.305					0	0		0		0		20201202_EXPL7_LC6_SCL-IAH_BSA_C_HA_100_01b	HA_01	MSMS	443.711	2	443.711	885.408		1456
P02769	Albumin	ALB	_DDSPDLPK_	Unmodified	0	0.01938	32.415	31.414					0	0		0		0		20201202_EXPL7_LC6_SCL-IAH_BSA_C_HA_100_01b	HA_01	MSMS	443.711	2	443.711	885.408		1457
P02769	Albumin	ALB	_DDSPDLPK_	Unmodified	0	0.003049	41.448	40.617					0	0		0		0		20201202_EXPL7_LC6_SCL-IAH_BSA_C_HA_100_01b	HA_01	MSMS	443.711	2	443.711	885.408		1458
P02769	Albumin	ALB	_DDSPDLPK_	Unmodified	0	0.02883	27.303	26.473					0	0		0		0		20201202_EXPL7_LC6_SCL-IAH_BSA_C_HA_100_01b	HA_01	MSMS	443.226	2	443.711	885.408		1459
P02769	Albumin	ALB	_DDSPDLPK_	Unmodified	0	0.019555	32.32	30.537					0	0		0		0		20201202_EXPL7_LC6_SCL-IAH_BSA_C_HA_100_01b	HA_01	MSMS	443.712	2	443.711	885.408		1460
P02769	Albumin	ALB	_DDSPDLPK_	Unmodified	0	0.022802	30.564	28.379					0	0		0		0		20201202_EXPL7_LC6_SCL-IAH_BSA_C_HA_100_01b	HA_01	MSMS	443.711	2	443.711	885.408		1461
P02769	Albumin	ALB	_DDSPDLPK_	Unmodified	0	0.024319	29.743	29.743					0	0		0		0		20201202_EXPL7_LC6_SCL-IAH_BSA_C_HA_100_01b	HA_01	MSMS	443.712	2	443.711	885.408		1462
P02769	Albumin	ALB	_DDSPDLPK_	Unmodified	0	0.030423	26.442	25.441					0	0		0		0		20201202_EXPL7_LC6_SCL-IAH_BSA_C_HA_100_01b	HA_01	MSMS	443.227	2	443.711	885.408		1463
P02769	Albumin	ALB	_DDSPDLPK_	Unmodified	0	0.030423	26.442	25.233					0	0		0		0		20201202_EXPL7_LC6_SCL-IAH_BSA_C_HA_100_01b	HA_01	MSMS	443.712	2	443.711	885.408		1464
P02769	Albumin	ALB	_DDSPDLPK_	Unmodified	0	0.008492	38.303	36.52					0	0		0		0		20201202_EXPL7_LC6_SCL-IAH_BSA_C_HA_100_01b	HA_01	MSMS	443.711	2	443.711	885.408		1465
P02769	Albumin	ALB	_DDSPDLPK_	Unmodified	0	0.0001094	66.692	63.3					0	0		0		0		20201202_EXPL7_LC6_SCL-IAH_BSA_C_HA_100_01b	HA_01	MSMS	443.711	2	443.711	885.408		1466
P02769	Albumin	ALB	_DDSPDLPK_	Unmodified	0	0.002246	47.603	44.619					0	0		0		0		20201202_EXPL7_LC6_SCL-IAH_BSA_C_HA_100_01b	HA_01	MSMS	443.712	2	443.711	885.408		1467
P02769	Albumin	ALB	_DDSPDLPK_	Unmodified	0	0.0183	32.999	31.216					0	0		0		0		20201202_EXPL7_LC6_SCL-IAH_BSA_C_HA_100_01b	HA_01	MSMS	443.711	2	443.711	885.408		1468
P02769	Albumin	ALB	_DDSPDLPK_	Unmodified	0	0.0011168	56.258	52.866					0	0		0		0		20201202_EXPL7_LC6_SCL-IAH_BSA_C_HA_100_01b	HA_01	MSMS	443.711	2	443.711	885.408		1469
P02769	Albumin	ALB	_DDSPDLPK_	Unmodified	0	0.002246	47.603	44.211					0	0		0		0		20201202_EXPL7_LC6_SCL-IAH_BSA_C_HA_100_01b	HA_01	MSMS	443.711	2	443.711	885.408		1470
P02769	Albumin	ALB	_DDSPDLPK_	Unmodified	0	0.0016391	52.255	49.271					0	0		0		0		20201202_EXPL7_LC6_SCL-IAH_BSA_C_HA_100_01b	HA_01	MSMS	443.711	2	443.711	885.408		1471
P02769	Albumin	ALB	_DDSPDLPK_	Unmodified	0	0.0047046	40.352	39.143					0	0		0		0		20201202_EXPL7_LC6_SCL-IAH_BSA_C_HA_100_01b	HA_01	MSMS	443.71	2	443.711	885.408		1472
P02769	Albumin	ALB	_DDSPDLPK_	Unmodified	0	0.008492	38.303	36.119					0	0		0		0		20201202_EXPL7_LC6_SCL-IAH_BSA_C_HA_100_01b	HA_01	MSMS	443.711	2	443.711	885.408		1473
P02769	Albumin	ALB	_DDSPDLPK_	Unmodified	0	0.0047046	40.352	34.872					0	0		0		0		20201202_EXPL7_LC6_SCL-IAH_BSA_C_HA_100_01b	HA_01	MSMS	443.712	2	443.711	885.408		1474
P02769	Albumin	ALB	_DDSPDLPK_	Unmodified	0	0.021216	31.422	29.237					0	0		0		0		20201202_EXPL7_LC6_SCL-IAH_BSA_C_HA_100_01b	HA_01	MSMS	443.71	2	443.711	885.408		1475
P02769	Albumin	ALB	_DDSPDLPK_	Unmodified	0	0.021216	31.422	27.963					0	0		0		0		20201202_EXPL7_LC6_SCL-IAH_BSA_C_HA_100_01b	HA_01	MSMS	443.711	2	443.711	885.408		1476
P02769	Albumin	ALB	_DDSPDLPK_	Unmodified	0	0.0020906	48.794	47.011					0	0		0		0		20201202_EXPL7_LC6_SCL-IAH_BSA_C_HA_100_01b	HA_01	MSMS	443.711	2	443.711	885.408		1477
P02769	Albumin	ALB	_DDSPDLPK_	Unmodified	0	0.021216	31.422	29.957					0	0		0		0		20201202_EXPL7_LC6_SCL-IAH_BSA_C_HA_100_01b	HA_01	MSMS	443.711	2	443.711	885.408		1478
P02769	Albumin	ALB	_DDSPDLPK_	Unmodified	354980000	9.353e-16	147.36	143.34	-0.32517				0	0		0		0		20201202_EXPL7_LC6_SCL-IAH_BSA_C_HA_100_02b	HA_02	MULTI-MSMS	443.71	2	443.711	885.408	-1.176	1479
P02769	Albumin	ALB	_DDSPDLPK_	Unmodified	72703000000	4.6173e-08	122.19	122.19	-0.41548				0	0		0		0		20201202_EXPL7_LC6_SCL-IAH_BSA_C_HA_100_02b	HA_02	MULTI-MSMS	443.711	2	443.711	885.408	-1.2674	1480
P02769	Albumin	ALB	_DDSPDLPK_	Unmodified	1022200000	9.4286e-16	147.19	139.51	0.85704				0	0		0		0		20201202_EXPL7_LC6_SCL-IAH_BSA_C_HA_100_02b	HA_02	MULTI-MSMS	443.712	2	443.711	885.408	0.0022399	1481
P02769	Albumin	ALB	_DDSPDLPK_	Unmodified	0	0.017475	33.445	16.89					0	0		0		0		20201202_EXPL7_LC6_SCL-IAH_BSA_C_HA_100_02b	HA_02	MSMS	443.71	2	443.711	885.408		1482
P02769	Albumin	ALB	_DDSPDLPK_	Unmodified	0	0.019555	32.32	32.32					0	0		0		0		20201202_EXPL7_LC6_SCL-IAH_BSA_C_HA_100_02b	HA_02	MSMS	443.711	2	443.711	885.408		1483
P02769	Albumin	ALB	_DDSPDLPK_	Unmodified	0	0.014319	35.152	33.369					0	0		0		0		20201202_EXPL7_LC6_SCL-IAH_BSA_C_HA_100_02b	HA_02	MSMS	443.71	2	443.711	885.408		1484
P02769	Albumin	ALB	_DDSPDLPK_	Unmodified	0	0.002246	47.603	45.82					0	0		0		0		20201202_EXPL7_LC6_SCL-IAH_BSA_C_HA_100_02b	HA_02	MSMS	443.711	2	443.711	885.408		1485
P02769	Albumin	ALB	_DDSPDLPK_	Unmodified	0	0.0030518	41.427	39.644					0	0		0		0		20201202_EXPL7_LC6_SCL-IAH_BSA_C_HA_100_02b	HA_02	MSMS	443.711	2	443.711	885.408		1486
P02769	Albumin	ALB	_DDSPDLPK_	Unmodified	0	0.0029932	41.876	38.484					0	0		0		0		20201202_EXPL7_LC6_SCL-IAH_BSA_C_HA_100_02b	HA_02	MSMS	443.711	2	443.711	885.408		1487
P02769	Albumin	ALB	_DDSPDLPK_	Unmodified	0	0.0098866	37.549	35.364					0	0		0		0		20201202_EXPL7_LC6_SCL-IAH_BSA_C_HA_100_02b	HA_02	MSMS	443.711	2	443.711	885.408		1488
P02769	Albumin	ALB	_DDSPDLPK_	Unmodified	360790000	3.8638e-16	160.26	156.25	-0.38255				0	0		0		0		20201202_EXPL7_LC6_SCL-IAH_BSA_C_HA_100_03b	HA_03	MULTI-MSMS	443.711	2	443.711	885.408	-0.49295	1489
P02769	Albumin	ALB	_DDSPDLPK_	Unmodified	74379000000	4.3002e-11	138.78	138.78	-0.75848				0	0		0		0		20201202_EXPL7_LC6_SCL-IAH_BSA_C_HA_100_03b	HA_03	MULTI-MSMS	443.711	2	443.711	885.408	-0.85765	1490
P02769	Albumin	ALB	_DDSPDLPK_	Unmodified	1247300000	8.4024e-11	131.22	127.83	0.14595				0	0		0		0		20201202_EXPL7_LC6_SCL-IAH_BSA_C_HA_100_03b	HA_03	MULTI-MSMS	443.711	2	443.711	885.408	0.081081	1491
P02769	Albumin	ALB	_DDSPDLPK_	Unmodified	0	0.026255	28.696	28.006					0	0		0		0		20201202_EXPL7_LC6_SCL-IAH_BSA_C_HA_100_03b	HA_03	MSMS	443.71	2	443.711	885.408		1492
P02769	Albumin	ALB	_DDSPDLPK_	Unmodified	0	0.0040163	40.724	39.893					0	0		0		0		20201202_EXPL7_LC6_SCL-IAH_BSA_C_HA_100_03b	HA_03	MSMS	443.711	2	443.711	885.408		1493
P02769	Albumin	ALB	_DDSPDLPK_	Unmodified	0	0.0047046	40.352	37.368					0	0		0		0		20201202_EXPL7_LC6_SCL-IAH_BSA_C_HA_100_03b	HA_03	MSMS	443.711	2	443.711	885.408		1494
P02769	Albumin	ALB	_DDSPDLPK_	Unmodified	376930000	4.778e-11	137.9	135.33	-0.26361				0	0		0		0		20201202_EXPL7_LC6_SCL-IAH_BSA_C_HA_100_04b	HA_04	MULTI-MSMS	443.711	2	443.711	885.408	-0.4478	1495
P02769	Albumin	ALB	_DDSPDLPK_	Unmodified	73724000000	9.3844e-16	147.29	147.29	-0.55798				0	0		0		0		20201202_EXPL7_LC6_SCL-IAH_BSA_C_HA_100_04b	HA_04	MULTI-MSMS	443.711	2	443.711	885.408	-0.75689	1496
P02769	Albumin	ALB	_DDSPDLPK_	Unmodified	1150100000	7.311e-11	133.23	129.78	0.53404				0	0		0		0		20201202_EXPL7_LC6_SCL-IAH_BSA_C_HA_100_04b	HA_04	MULTI-MSMS	443.711	2	443.711	885.408	0.29552	1497
P02769	Albumin	ALB	_DDSPDLPK_	Unmodified	0	0.019555	32.32	32.32					0	0		0		0		20201202_EXPL7_LC6_SCL-IAH_BSA_C_HA_100_04b	HA_04	MSMS	443.711	2	443.711	885.408		1498
P02769	Albumin	ALB	_DDSPDLPK_	Unmodified	0	0.01938	32.415	31.584					0	0		0		0		20201202_EXPL7_LC6_SCL-IAH_BSA_C_HA_100_04b	HA_04	MSMS	443.711	2	443.711	885.408		1499
P02769	Albumin	ALB	_DDSPDLPK_	Unmodified	0	0.015734	34.387	31.684					0	0		0		0		20201202_EXPL7_LC6_SCL-IAH_BSA_C_HA_100_04b	HA_04	MSMS	443.711	2	443.711	885.408		1500
P02769	Albumin	ALB	_DDSPDLPK_	Unmodified	0	0.0029932	41.876	39.173					0	0		0		0		20201202_EXPL7_LC6_SCL-IAH_BSA_C_HA_100_04b	HA_04	MSMS	443.71	2	443.711	885.408		1501
P02769	Albumin	ALB	_DDSPDLPK_	Unmodified	0	0.032056	25.559	23.776					0	0		0		0		20201202_EXPL7_LC6_SCL-IAH_BSA_C_HA_100_04b	HA_04	MSMS	443.711	2	443.711	885.408		1502
P02769	Albumin	ALB	_DDSPDLPK_	Unmodified	0	0.030423	26.442	23.74					0	0		0		0		20201202_EXPL7_LC6_SCL-IAH_BSA_C_HA_100_04b	HA_04	MSMS	443.712	2	443.711	885.408		1503
P02769	Albumin	ALB	_DDSPDLPK_	Unmodified	888550				0.4537				0	0		0		0		20201202_EXPL7_LC6_SCL-IAH_BSA_C_C_100_01b	Ctrl_01	MULTI-MATCH		2	443.711	885.408	-1.1841	1504
P02769	Albumin	ALB	_DDSPDLPK_	Unmodified	1300200				0.23842				0	0		0		0		20201202_EXPL7_LC6_SCL-IAH_BSA_C_C_100_02b	Ctrl_02	MULTI-MATCH		2	443.711	885.408	-1.2693	1505
P02769	Albumin	ALB	_DDSPD(ar)LPK_	Hydroxamic acid (DEM)	910680000	0.0027113	57.59	57.59	-0.17519			+	0	1	DDSPD(1)LPK	0		0		20201202_EXPL7_LC6_SCL-IAH_BSA_C_HA_100_01b	HA_01	MULTI-MSMS	451.216	2	451.217	900.419	-0.73126	1506
P02769	Albumin	ALB	_D(ar)DSPDLPK_	Hydroxamic acid (DEM)	92333000	0.0002693	77.732	74.34	-0.4937			+	0	1	D(0.987)D(0.013)SPDLPK	0		0		20201202_EXPL7_LC6_SCL-IAH_BSA_C_HA_100_01b	HA_01	MULTI-MSMS	451.217	2	451.217	900.419	-1.0723	1507
P02769	Albumin	ALB	_DDSPD(ar)LPK_	Hydroxamic acid (DEM)	578590000	0.0023661	60.436	60.436	-0.21364			+	0	1	DDSPD(1)LPK	0		0		20201202_EXPL7_LC6_SCL-IAH_BSA_C_HA_100_02b	HA_02	MULTI-MSMS	451.216	2	451.217	900.419	-1.0719	1508
P02769	Albumin	ALB	_D(ar)DSPDLPK_	Hydroxamic acid (DEM)	93968000	0.034785	41.427	39.644	-0.57545			+	0	1	D(0.909)D(0.091)SPDLPK	0		0		20201202_EXPL7_LC6_SCL-IAH_BSA_C_HA_100_02b	HA_02	MULTI-MSMS	451.216	2	451.217	900.419	-1.4351	1509
P02769	Albumin	ALB	_DDSPD(ar)LPK_	Hydroxamic acid (DEM)	918870000	0.013938	51.066	51.066	-0.34234			+	0	1	DDSPD(1)LPK	0		0		20201202_EXPL7_LC6_SCL-IAH_BSA_C_HA_100_03b	HA_03	MULTI-MSMS	451.216	2	451.217	900.419	-0.5309	1510
P02769	Albumin	ALB	_D(ar)DSPDLPK_	Hydroxamic acid (DEM)	105720000	0.0016077	66.692	63.3	0.10405			+	0	1	D(0.984)D(0.016)SPDLPK	0		0		20201202_EXPL7_LC6_SCL-IAH_BSA_C_HA_100_03b	HA_03	MULTI-MSMS	451.217	2	451.217	900.419	-0.065408	1511
P02769	Albumin	ALB	_DDSPD(ar)LPK_	Hydroxamic acid (DEM)	582650000	0.0023661	60.436	60.436	-0.34361			+	0	1	DDSPD(1)LPK	0		0		20201202_EXPL7_LC6_SCL-IAH_BSA_C_HA_100_04b	HA_04	MULTI-MSMS	451.217	2	451.217	900.419	-0.52035	1512
P02769	Albumin	ALB	_D(ar)DSPDLPK_	Hydroxamic acid (DEM)	101710000	0.0002693	77.732	74.34	-0.15031			+	0	1	D(0.987)D(0.013)SPDLPK	0		0		20201202_EXPL7_LC6_SCL-IAH_BSA_C_HA_100_04b	HA_04	MULTI-MSMS	451.217	2	451.217	900.419	-0.34807	1513
P02769	Albumin	ALB	_DLGEEHFK_	Unmodified	83539000000	7.2843e-08	121.09	82.816	-0.22679				0	0		0		0		20201202_EXPL7_LC6_SCL-IAH_BSA_C_C_100_01b	Ctrl_01	MULTI-MSMS	487.732	2	487.733	973.451	-1.2369	1514
P02769	Albumin	ALB	_DLGEEHFK_	Unmodified	26287000000	7.0655e-05	80.438	58.849	-0.11516				0	0		0		0		20201202_EXPL7_LC6_SCL-IAH_BSA_C_C_100_01b	Ctrl_01	MULTI-MSMS	325.491	3	325.491	973.451	-0.98063	1515
P02769	Albumin	ALB	_DLGEEHFK_	Unmodified	179210000	7.0655e-05	80.438	56.483	0.070299				0	0		0		0		20201202_EXPL7_LC6_SCL-IAH_BSA_C_C_100_01b	Ctrl_01	MULTI-MSMS	325.49	3	325.491	973.451	-0.70677	1516
P02769	Albumin	ALB	_DLGEEHFK_	Unmodified	162390000	8.7608e-11	130.56	94.167	0.22242				0	0		0		0		20201202_EXPL7_LC6_SCL-IAH_BSA_C_C_100_01b	Ctrl_01	MULTI-MSMS	487.732	2	487.733	973.451	-0.69821	1517
P02769	Albumin	ALB	_DLGEEHFK_	Unmodified	963010	0.00095493	63.534	35.316	0.04164				0	0		0		0		20201202_EXPL7_LC6_SCL-IAH_BSA_C_C_100_01b	Ctrl_01	MULTI-MSMS	487.732	2	487.733	973.451	-1.4951	1518
P02769	Albumin	ALB	_DLGEEHFK_	Unmodified	0	0.0012664	55.112	14.76					0	0		0		0		20201202_EXPL7_LC6_SCL-IAH_BSA_C_C_100_01b	Ctrl_01	MSMS	487.732	2	487.733	973.451		1519
P02769	Albumin	ALB	_DLGEEHFK_	Unmodified	0	0.0022498	47.574	19.366					0	0		0		0		20201202_EXPL7_LC6_SCL-IAH_BSA_C_C_100_01b	Ctrl_01	MSMS	487.733	2	487.733	973.451		1520
P02769	Albumin	ALB	_DLGEEHFK_	Unmodified	84992000000	1.0898e-10	126.62	90.226	-0.54507				0	0		0		0		20201202_EXPL7_LC6_SCL-IAH_BSA_C_C_100_02b	Ctrl_02	MULTI-MSMS	487.732	2	487.733	973.451	-1.5524	1521
P02769	Albumin	ALB	_DLGEEHFK_	Unmodified	22772000000	6.452e-05	82.279	59.688	-0.45315				0	0		0		0		20201202_EXPL7_LC6_SCL-IAH_BSA_C_C_100_02b	Ctrl_02	MULTI-MSMS	325.49	3	325.491	973.451	-1.2666	1522
P02769	Albumin	ALB	_DLGEEHFK_	Unmodified	156820000	8.444e-12	145.16	104.89	0.40548				0	0		0		0		20201202_EXPL7_LC6_SCL-IAH_BSA_C_C_100_02b	Ctrl_02	MULTI-MSMS	487.733	2	487.733	973.451	-0.55403	1523
P02769	Albumin	ALB	_DLGEEHFK_	Unmodified	189060000	7.0655e-05	80.438	56.483	0.011785				0	0		0		0		20201202_EXPL7_LC6_SCL-IAH_BSA_C_C_100_02b	Ctrl_02	MULTI-MSMS	325.491	3	325.491	973.451	-0.75435	1524
P02769	Albumin	ALB	_DLGEEHFK_	Unmodified	1071500	0.002893	54.722	34.097	0.28961				0	0		0		0		20201202_EXPL7_LC6_SCL-IAH_BSA_C_C_100_02b	Ctrl_02	MULTI-MSMS	487.732	2	487.733	973.451	-1.2972	1525
P02769	Albumin	ALB	_DLGEEHFK_	Unmodified	0	0.0010942	56.432	25.01					0	0		0		0		20201202_EXPL7_LC6_SCL-IAH_BSA_C_C_100_02b	Ctrl_02	MSMS	487.732	2	487.733	973.451		1526
P02769	Albumin	ALB	_DLGEEHFK_	Unmodified	0	0.003049	41.448	3.8898					0	0		0		0		20201202_EXPL7_LC6_SCL-IAH_BSA_C_C_100_02b	Ctrl_02	MSMS	487.733	2	487.733	973.451		1527
P02769	Albumin	ALB	_DLGEEHFK_	Unmodified	83091000000	9.9426e-11	128.38	91.988	-0.18842				0	0		0		0		20201202_EXPL7_LC6_SCL-IAH_BSA_C_C_100_03b	Ctrl_03	MULTI-MSMS	487.732	2	487.733	973.451	-1.1051	1528
P02769	Albumin	ALB	_DLGEEHFK_	Unmodified	20133000000	7.0655e-05	80.438	59.688	-0.049769				0	0		0		0		20201202_EXPL7_LC6_SCL-IAH_BSA_C_C_100_03b	Ctrl_03	MULTI-MSMS	325.491	3	325.491	973.451	-0.85197	1529
P02769	Albumin	ALB	_DLGEEHFK_	Unmodified	175190000	7.0655e-05	80.438	56.483	-0.25699				0	0		0		0		20201202_EXPL7_LC6_SCL-IAH_BSA_C_C_100_03b	Ctrl_03	MULTI-MSMS	325.49	3	325.491	973.451	-0.92852	1530
P02769	Albumin	ALB	_DLGEEHFK_	Unmodified	181390000	9.0065e-17	167.23	130.83	-0.0020248				0	0		0		0		20201202_EXPL7_LC6_SCL-IAH_BSA_C_C_100_03b	Ctrl_03	MULTI-MSMS	487.732	2	487.733	973.451	-0.78666	1531
P02769	Albumin	ALB	_DLGEEHFK_	Unmodified	833060	0.0010628	61.679	24.12	0.95167				0	0		0		0		20201202_EXPL7_LC6_SCL-IAH_BSA_C_C_100_03b	Ctrl_03	MULTI-MSMS	487.732	2	487.733	973.451	-0.76652	1532
P02769	Albumin	ALB	_DLGEEHFK_	Unmodified	0	0.033504	24.776	4.9891					0	0		0		0		20201202_EXPL7_LC6_SCL-IAH_BSA_C_C_100_03b	Ctrl_03	MSMS	487.732	2	487.733	973.451		1533
P02769	Albumin	ALB	_DLGEEHFK_	Unmodified	0	0.0183	32.999	8.18					0	0		0		0		20201202_EXPL7_LC6_SCL-IAH_BSA_C_C_100_03b	Ctrl_03	MSMS	487.732	2	487.733	973.451		1534
P02769	Albumin	ALB	_DLGEEHFK_	Unmodified	0	0.016529	33.957	12.26					0	0		0		0		20201202_EXPL7_LC6_SCL-IAH_BSA_C_C_100_03b	Ctrl_03	MSMS	487.732	2	487.733	973.451		1535
P02769	Albumin	ALB	_DLGEEHFK_	Unmodified	78751000000	1.4053e-11	144.12	103.85	-0.72117				0	0		0		0		20201202_EXPL7_LC6_SCL-IAH_BSA_C_C_100_04b	Ctrl_04	MULTI-MSMS	487.732	2	487.733	973.451	-1.8064	1536
P02769	Albumin	ALB	_DLGEEHFK_	Unmodified	19968000000	3.2604e-05	91.853	67.898	-0.55386				0	0		0		0		20201202_EXPL7_LC6_SCL-IAH_BSA_C_C_100_04b	Ctrl_04	MULTI-MSMS	325.491	3	325.491	973.451	-1.5444	1537
P02769	Albumin	ALB	_DLGEEHFK_	Unmodified	159420000	7.0655e-05	80.438	56.483	-0.46658				0	0		0		0		20201202_EXPL7_LC6_SCL-IAH_BSA_C_C_100_04b	Ctrl_04	MULTI-MSMS	325.49	3	325.491	973.451	-1.3908	1538
P02769	Albumin	ALB	_DLGEEHFK_	Unmodified	199500000	1.7689e-11	143.45	107.06	-0.067442				0	0		0		0		20201202_EXPL7_LC6_SCL-IAH_BSA_C_C_100_04b	Ctrl_04	MULTI-MSMS	487.732	2	487.733	973.451	-1.0856	1539
P02769	Albumin	ALB	_DLGEEHFK_	Unmodified	0	0.00011164	66.27	25.919					0	0		0		0		20201202_EXPL7_LC6_SCL-IAH_BSA_C_C_100_04b	Ctrl_04	MSMS	487.733	2	487.733	973.451		1540
P02769	Albumin	ALB	_DLGEEHFK_	Unmodified	0	4.6669e-05	78.516	38.165					0	0		0		0		20201202_EXPL7_LC6_SCL-IAH_BSA_C_C_100_04b	Ctrl_04	MSMS	487.731	2	487.733	973.451		1541
P02769	Albumin	ALB	_DLGEEHFK_	Unmodified	0	0.0018283	50.805	27.485					0	0		0		0		20201202_EXPL7_LC6_SCL-IAH_BSA_C_C_100_04b	Ctrl_04	MSMS	487.731	2	487.733	973.451		1542
P02769	Albumin	ALB	_DLGEEHFK_	Unmodified	0	0.0076182	38.776	14.821					0	0		0		0		20201202_EXPL7_LC6_SCL-IAH_BSA_C_C_100_04b	Ctrl_04	MSMS	487.733	2	487.733	973.451		1543
P02769	Albumin	ALB	_DLGEEHFK_	Unmodified	76034000000	9.353e-16	147.36	110.97	-0.3687				0	0		0		0		20201202_EXPL7_LC6_SCL-IAH_BSA_C_HA_100_01b	HA_01	MULTI-MSMS	487.733	2	487.733	973.451	-1.0863	1544
P02769	Albumin	ALB	_DLGEEHFK_	Unmodified	26104000000	7.3869e-05	79.474	58.849	-0.29579				0	0		0		0		20201202_EXPL7_LC6_SCL-IAH_BSA_C_HA_100_01b	HA_01	MULTI-MSMS	325.491	3	325.491	973.451	-0.81777	1545
P02769	Albumin	ALB	_DLGEEHFK_	Unmodified	79848000	1.9559e-07	116.05	69.625	0.090473				0	0		0		0		20201202_EXPL7_LC6_SCL-IAH_BSA_C_HA_100_01b	HA_01	MULTI-MSMS	487.732	2	487.733	973.451	-0.67472	1546
P02769	Albumin	ALB	_DLGEEHFK_	Unmodified	98079000	0.001035	64.42	46.512	0.20555				0	0		0		0		20201202_EXPL7_LC6_SCL-IAH_BSA_C_HA_100_01b	HA_01	MULTI-MSMS	325.491	3	325.491	973.451	-0.36377	1547
P02769	Albumin	ALB	_DLGEEHFK_	Unmodified	0	0.0094011	37.812	5.2016					0	0		0		0		20201202_EXPL7_LC6_SCL-IAH_BSA_C_HA_100_01b	HA_01	MSMS	487.732	2	487.733	973.451		1548
P02769	Albumin	ALB	_DLGEEHFK_	Unmodified	86663000000	5.9029e-11	135.83	89.405	-0.54477				0	0		0		0		20201202_EXPL7_LC6_SCL-IAH_BSA_C_HA_100_02b	HA_02	MULTI-MSMS	487.732	2	487.733	973.451	-1.462	1549
P02769	Albumin	ALB	_DLGEEHFK_	Unmodified	18992000000	3.2604e-05	91.853	70.693	-0.5879				0	0		0		0		20201202_EXPL7_LC6_SCL-IAH_BSA_C_HA_100_02b	HA_02	MULTI-MSMS	325.49	3	325.491	973.451	-1.22	1550
P02769	Albumin	ALB	_DLGEEHFK_	Unmodified	85040000	7.2843e-08	121.09	76.697	0.21192				0	0		0		0		20201202_EXPL7_LC6_SCL-IAH_BSA_C_HA_100_02b	HA_02	MULTI-MSMS	487.733	2	487.733	973.451	-0.709	1551
P02769	Albumin	ALB	_DLGEEHFK_	Unmodified	0	0.00012985	69.598	50.245					0	0		0		0		20201202_EXPL7_LC6_SCL-IAH_BSA_C_HA_100_02b	HA_02	MSMS	325.49	3	325.491	973.451		1552
P02769	Albumin	ALB	_DLGEEHFK_	Unmodified	0	8.453e-05	71.379	34.823					0	0		0		0		20201202_EXPL7_LC6_SCL-IAH_BSA_C_HA_100_02b	HA_02	MSMS	487.732	2	487.733	973.451		1553
P02769	Albumin	ALB	_DLGEEHFK_	Unmodified	0	0.023257	30.318	12.805					0	0		0		0		20201202_EXPL7_LC6_SCL-IAH_BSA_C_HA_100_02b	HA_02	MSMS	487.733	2	487.733	973.451		1554
P02769	Albumin	ALB	_DLGEEHFK_	Unmodified	0	0.0026705	44.349	2.6968					0	0		0		0		20201202_EXPL7_LC6_SCL-IAH_BSA_C_HA_100_02b	HA_02	MSMS	487.732	2	487.733	973.451		1555
P02769	Albumin	ALB	_DLGEEHFK_	Unmodified	90808000000	3.816e-08	122.52	86.121	-0.47219				0	0		0		0		20201202_EXPL7_LC6_SCL-IAH_BSA_C_HA_100_03b	HA_03	MULTI-MSMS	487.732	2	487.733	973.451	-0.78188	1556
P02769	Albumin	ALB	_DLGEEHFK_	Unmodified	18849000000	6.452e-05	82.279	61.654	-0.44075				0	0		0		0		20201202_EXPL7_LC6_SCL-IAH_BSA_C_HA_100_03b	HA_03	MULTI-MSMS	325.491	3	325.491	973.451	-0.54323	1557
P02769	Albumin	ALB	_DLGEEHFK_	Unmodified	78276000	1.1864e-07	119.21	74.816	0.37846				0	0		0		0		20201202_EXPL7_LC6_SCL-IAH_BSA_C_HA_100_03b	HA_03	MULTI-MSMS	487.733	2	487.733	973.451	0.11005	1558
P02769	Albumin	ALB	_DLGEEHFK_	Unmodified	75547000	0.00055048	71.692	51.067	-0.25084				0	0		0		0		20201202_EXPL7_LC6_SCL-IAH_BSA_C_HA_100_03b	HA_03	MULTI-MSMS	325.491	3	325.491	973.451	-0.31136	1559
P02769	Albumin	ALB	_DLGEEHFK_	Unmodified	0	0.013939	35.357	7.1832					0	0		0		0		20201202_EXPL7_LC6_SCL-IAH_BSA_C_HA_100_03b	HA_03	MSMS	487.733	2	487.733	973.451		1560
P02769	Albumin	ALB	_DLGEEHFK_	Unmodified	85396000000	4.8112e-11	137.84	98.197	-0.14199				0	0		0		0		20201202_EXPL7_LC6_SCL-IAH_BSA_C_HA_100_04b	HA_04	MULTI-MSMS	487.733	2	487.733	973.451	-0.58838	1561
P02769	Albumin	ALB	_DLGEEHFK_	Unmodified	19604000000	3.4389e-05	91.318	71.532	-0.091298				0	0		0		0		20201202_EXPL7_LC6_SCL-IAH_BSA_C_HA_100_04b	HA_04	MULTI-MSMS	325.491	3	325.491	973.451	-0.30398	1562
P02769	Albumin	ALB	_DLGEEHFK_	Unmodified	72821000	7.0655e-05	80.438	56.483	0.34716				0	0		0		0		20201202_EXPL7_LC6_SCL-IAH_BSA_C_HA_100_04b	HA_04	MULTI-MSMS	325.491	3	325.491	973.451	0.085808	1563
P02769	Albumin	ALB	_DLGEEHFK_	Unmodified	86141000	3.6458e-07	109.11	62.684	0.43415				0	0		0		0		20201202_EXPL7_LC6_SCL-IAH_BSA_C_HA_100_04b	HA_04	MULTI-MSMS	487.732	2	487.733	973.451	-0.061874	1564
P02769	Albumin	ALB	_DLGEEHFK_	Unmodified	44842000				0.10769				0	0		0		0		20201202_EXPL7_LC6_SCL-IAH_BSA_C_C_100_02b	Ctrl_02	MULTI-MATCH		3	325.491	973.451	-0.66644	1565
P02769	Albumin	ALB	_DLGEEHFK_	Unmodified	17296000				1.136				0	0		0		0		20201202_EXPL7_LC6_SCL-IAH_BSA_C_HA_100_01b	HA_01	MULTI-MATCH		3	325.491	973.451	0.57469	1566
P02769	Albumin	ALB	_DLGEEHFK_	Unmodified	658460				0.89796				0	0		0		0		20201202_EXPL7_LC6_SCL-IAH_BSA_C_HA_100_02b	HA_02	MULTI-MATCH		2	487.733	973.451	-0.77325	1567
P02769	Albumin	ALB	_DLGEEHFK_	Unmodified	16139000				0.20622				0	0		0		0		20201202_EXPL7_LC6_SCL-IAH_BSA_C_HA_100_03b	HA_03	MULTI-MATCH		3	325.491	973.451	0.13874	1568
P02769	Albumin	ALB	_DLGEEHFK_	Unmodified	10578000				0.51761				0	0		0		0		20201202_EXPL7_LC6_SCL-IAH_BSA_C_HA_100_04b	HA_04	MULTI-MATCH		3	325.491	973.451	0.26607	1569
P02769	Albumin	ALB	_D(ar)LGEEHFK_	Hydroxamic acid (DEM)	150430000	7.2931e-07	109.71	73.145	0.25511			+	0	1	D(1)LGEEHFK	0		0		20201202_EXPL7_LC6_SCL-IAH_BSA_C_HA_100_01b	HA_01	MULTI-MSMS	495.238	2	495.238	988.461	-0.38446	1570
P02769	Albumin	ALB	_D(ar)LGEEHFK_	Hydroxamic acid (DEM)	136050000	0.00063392	71.501	58.974	0.18433			+	0	1	D(1)LGEEHFK	0		0		20201202_EXPL7_LC6_SCL-IAH_BSA_C_HA_100_01b	HA_01	MULTI-MSMS	330.494	3	330.494	988.461	-0.27306	1571
P02769	Albumin	ALB	_DLGE(ar)EHFK_	Hydroxamic acid (DEM)	898900000	0.012087	49.536	37.009	-0.30626			+	0	1	DLGE(0.752)E(0.248)HFK	0		0		20201202_EXPL7_LC6_SCL-IAH_BSA_C_HA_100_01b	HA_01	MULTI-MSMS	330.494	3	330.494	988.461	-0.77867	1572
P02769	Albumin	ALB	_DLGEE(ar)HFK_	Hydroxamic acid (DEM)	798390000	0.0031116	58.981	39.194	-0.072624			+	0	1	DLGE(0.017)E(0.983)HFK	0		0		20201202_EXPL7_LC6_SCL-IAH_BSA_C_HA_100_01b	HA_01	MULTI-MSMS	495.238	2	495.238	988.461	-0.72673	1573
P02769	Albumin	ALB	_DLGE(ar)EHFK_	Hydroxamic acid (DEM)	0	7.4165e-05	90.64	56.552				+	0	1	DLGE(0.968)E(0.032)HFK	0		0		20201202_EXPL7_LC6_SCL-IAH_BSA_C_HA_100_01b	HA_01	MSMS	495.237	2	495.238	988.461		1574
P02769	Albumin	ALB	_D(ar)LGEEHFK_	Hydroxamic acid (DEM)	162100000	9.6786e-05	85.676	57.793	1.1106			+	0	1	D(1)LGEEHFK	0		0		20201202_EXPL7_LC6_SCL-IAH_BSA_C_HA_100_02b	HA_02	MULTI-MSMS	495.238	2	495.238	988.461	0.18643	1575
P02769	Albumin	ALB	_D(ar)LGEEHFK_	Hydroxamic acid (DEM)	92838000	0.00086781	68.383	47.758	0.39583			+	0	1	D(1)LGEEHFK	0		0		20201202_EXPL7_LC6_SCL-IAH_BSA_C_HA_100_02b	HA_02	MULTI-MSMS	330.495	3	330.494	988.461	-0.24133	1576
P02769	Albumin	ALB	_DLGEE(ar)HFK_	Hydroxamic acid (DEM)	750000000	0.019949	44.349	28.411	-0.34847			+	0	1	DLGE(0.029)E(0.971)HFK	0		0		20201202_EXPL7_LC6_SCL-IAH_BSA_C_HA_100_02b	HA_02	MULTI-MSMS	330.494	3	330.494	988.461	-0.98617	1577
P02769	Albumin	ALB	_DLGE(ar)EHFK_	Hydroxamic acid (DEM)	658070000	8.1597e-05	90.64	48.244	-0.051419			+	0	1	DLGE(0.988)E(0.012)HFK	0		0		20201202_EXPL7_LC6_SCL-IAH_BSA_C_HA_100_02b	HA_02	MULTI-MSMS	495.237	2	495.238	988.461	-0.97621	1578
P02769	Albumin	ALB	_D(ar)LGEEHFK_	Hydroxamic acid (DEM)	177070000	8.0448e-05	88.37	53.438	0.91617			+	0	1	D(1)LGEEHFK	0		0		20201202_EXPL7_LC6_SCL-IAH_BSA_C_HA_100_03b	HA_03	MULTI-MSMS	495.238	2	495.238	988.461	0.5182	1579
P02769	Albumin	ALB	_D(ar)LGEEHFK_	Hydroxamic acid (DEM)	84193000	0.0013055	62.546	46.006	0.50727			+	0	1	D(1)LGEEHFK	0		0		20201202_EXPL7_LC6_SCL-IAH_BSA_C_HA_100_03b	HA_03	MULTI-MSMS	330.494	3	330.494	988.461	0.34965	1580
P02769	Albumin	ALB	_D(ar)LGEEHFK_	Hydroxamic acid (DEM)	86407000	0.00013692	79.059	38.79	0.34482			+	0	1	D(0.513)LGE(0.244)E(0.244)HFK	0		0		20201202_EXPL7_LC6_SCL-IAH_BSA_C_HA_100_03b	HA_03	MULTI-MSMS	495.238	2	495.238	988.461	-0.04869	1581
P02769	Albumin	ALB	_DLGEE(ar)HFK_	Hydroxamic acid (DEM)	1062300000	0.019772	50.04	29.52	-0.043213			+	0	1	DLGE(0.153)E(0.847)HFK	0		0		20201202_EXPL7_LC6_SCL-IAH_BSA_C_HA_100_03b	HA_03	MULTI-MSMS	495.238	2	495.238	988.461	-0.42764	1582
P02769	Albumin	ALB	_DLGEE(ar)HFK_	Hydroxamic acid (DEM)	796460000	0.0019462	57.047	39.808	-0.29967			+	0	1	DLGE(0.027)E(0.973)HFK	0		0		20201202_EXPL7_LC6_SCL-IAH_BSA_C_HA_100_03b	HA_03	MULTI-MSMS	330.494	3	330.494	988.461	-0.44319	1583
P02769	Albumin	ALB	_D(ar)LGEEHFK_	Hydroxamic acid (DEM)	139740000	8.4877e-05	87.639	59.757	0.92689			+	0	1	D(1)LGEEHFK	0		0		20201202_EXPL7_LC6_SCL-IAH_BSA_C_HA_100_04b	HA_04	MULTI-MSMS	495.238	2	495.238	988.461	0.50273	1584
P02769	Albumin	ALB	_D(ar)LGEEHFK_	Hydroxamic acid (DEM)	98950000	0.0016773	57.59	45.062	0.2466			+	0	1	D(1)LGEEHFK	0		0		20201202_EXPL7_LC6_SCL-IAH_BSA_C_HA_100_04b	HA_04	MULTI-MSMS	330.494	3	330.494	988.461	0.10422	1585
P02769	Albumin	ALB	_D(ar)LGEEHFK_	Hydroxamic acid (DEM)	93892000	6.6262e-05	90.709	50.611	0.39303			+	0	1	D(0.982)LGE(0.009)E(0.009)HFK	0		0		20201202_EXPL7_LC6_SCL-IAH_BSA_C_HA_100_04b	HA_04	MULTI-MSMS	495.238	2	495.238	988.461	-0.037186	1586
P02769	Albumin	ALB	_DLGEE(ar)HFK_	Hydroxamic acid (DEM)	691710000	0.019949	44.349	27.109	-0.30702			+	0	1	DLGE(0.029)E(0.971)HFK	0		0		20201202_EXPL7_LC6_SCL-IAH_BSA_C_HA_100_04b	HA_04	MULTI-MSMS	330.494	3	330.494	988.461	-0.46553	1587
P02769	Albumin	ALB	_DLGE(ar)EHFK_	Hydroxamic acid (DEM)	660230000	0.0063497	55.112	27.858	-0.10757			+	0	1	DLGE(0.882)E(0.118)HFK	0		0		20201202_EXPL7_LC6_SCL-IAH_BSA_C_HA_100_04b	HA_04	MULTI-MSMS	495.238	2	495.238	988.461	-0.54872	1588
P02769	Albumin	ALB	_DLGE(ar)EHFK_	Hydroxamic acid (DEM)	0	0.0022754	49.097	28.472				+	0	1	D(0.006)LGE(0.963)E(0.03)HFK	0		0		20201202_EXPL7_LC6_SCL-IAH_BSA_C_HA_100_04b	HA_04	MSMS	330.494	3	330.494	988.461		1589
P02769	Albumin	ALB	_D(ar)LGEEHFK_	Hydroxamic acid (DEM)	91134000				-0.47964			+	0	1		0		0		20201202_EXPL7_LC6_SCL-IAH_BSA_C_HA_100_02b	HA_02	MULTI-MATCH		2	495.238	988.461	-1.4033	1590
P02769	Albumin	ALB	_DLGE(ar)EHFK_	Hydroxamic acid (DEM)	62486000				-0.095737			+	0	1		0		0		20201202_EXPL7_LC6_SCL-IAH_BSA_C_HA_100_03b	HA_03	MULTI-MATCH		3	330.494	988.461	-0.24836	1591
P02769	Albumin	ALB	_DLGE(ar)EHFK_	Hydroxamic acid (DEM)	69107000				0.28519			+	0	1		0		0		20201202_EXPL7_LC6_SCL-IAH_BSA_C_HA_100_04b	HA_04	MULTI-MATCH		3	330.494	988.461	0.13671	1592
P02769	Albumin	ALB	_DTHKSEIAHR_	Unmodified	33234000	5.6182e-17	150.09	149.11	-0.29547				0	0		0		0		20201202_EXPL7_LC6_SCL-IAH_BSA_C_C_100_01b	Ctrl_01	MULTI-MSMS	398.539	3	398.539	1192.59	-1.4706	1600
P02769	Albumin	ALB	_DTHKSEIAHR_	Unmodified	18315000	0.0006837	81.709	75.446	-0.21844				0	0		0		0		20201202_EXPL7_LC6_SCL-IAH_BSA_C_C_100_01b	Ctrl_01	MULTI-MSMS	398.538	3	398.539	1192.59	-1.3992	1601
P02769	Albumin	ALB	_DTHKSEIAHR_	Unmodified	36556000	2.5593e-11	130.1	129.41	-0.17163				0	0		0		0		20201202_EXPL7_LC6_SCL-IAH_BSA_C_C_100_02b	Ctrl_02	MULTI-MSMS	398.538	3	398.539	1192.59	-1.9594	1602
P02769	Albumin	ALB	_DTHKSEIAHR_	Unmodified	33302000	6.3389e-17	147.62	146.03	0.19836				0	0		0		0		20201202_EXPL7_LC6_SCL-IAH_BSA_C_C_100_03b	Ctrl_03	MULTI-MSMS	398.539	3	398.539	1192.59	-1.3215	1603
P02769	Albumin	ALB	_DTHKSEIAHR_	Unmodified	19845000	5.1239e-17	151.79	151.79	0.014487				0	0		0		0		20201202_EXPL7_LC6_SCL-IAH_BSA_C_C_100_04b	Ctrl_04	MULTI-MSMS	398.538	3	398.539	1192.59	-1.7283	1604
P02769	Albumin	ALB	_DTHKSEIAHR_	Unmodified	18064000	3.0813e-11	126.71	125.38	-0.58611				0	0		0		0		20201202_EXPL7_LC6_SCL-IAH_BSA_C_C_100_04b	Ctrl_04	MULTI-MSMS	398.538	3	398.539	1192.59	-2.318	1605
P02769	Albumin	ALB	_DTHKSEIAHR_	Unmodified	20546000	5.0689e-17	151.98	148.66	0.23375				0	0		0		0		20201202_EXPL7_LC6_SCL-IAH_BSA_C_HA_100_01b	HA_01	MULTI-MSMS	398.539	3	398.539	1192.59	-0.52875	1606
P02769	Albumin	ALB	_DTHKSEIAHR_	Unmodified	27709000	2.9028e-11	127.87	125.83	0.091706				0	0		0		0		20201202_EXPL7_LC6_SCL-IAH_BSA_C_HA_100_02b	HA_02	MULTI-MSMS	398.538	3	398.539	1192.59	-1.1291	1607
P02769	Albumin	ALB	_DTHKSEIAHR_	Unmodified	26917000	1.1034e-07	121.02	118.99	0.081351				0	0		0		0		20201202_EXPL7_LC6_SCL-IAH_BSA_C_HA_100_03b	HA_03	MULTI-MSMS	398.539	3	398.539	1192.59	-0.91656	1608
P02769	Albumin	ALB	_DTHKSEIAHR_	Unmodified	17578000	1.1893e-11	138.99	136.96	0.0093356				0	0		0		0		20201202_EXPL7_LC6_SCL-IAH_BSA_C_HA_100_03b	HA_03	MULTI-MSMS	398.539	3	398.539	1192.59	-0.97172	1609
P02769	Albumin	ALB	_DTHKSEIAHR_	Unmodified	26157000	7.128e-12	142.08	140.05	0.011674				0	0		0		0		20201202_EXPL7_LC6_SCL-IAH_BSA_C_HA_100_04b	HA_04	MULTI-MSMS	398.538	3	398.539	1192.59	-1.1719	1610
P02769	Albumin	ALB	_DTHKSEIAHR_	Unmodified	15999000				0.12223				0	0		0		0		20201202_EXPL7_LC6_SCL-IAH_BSA_C_C_100_02b	Ctrl_02	MULTI-MATCH		3	398.539	1192.59	-1.6483	1611
P02769	Albumin	ALB	_DTHKSEIAHR_	Unmodified	14409000				-0.63909				0	0		0		0		20201202_EXPL7_LC6_SCL-IAH_BSA_C_C_100_03b	Ctrl_03	MULTI-MATCH		3	398.539	1192.59	-2.156	1612
P02769	Albumin	ALB	_DTHKSEIAHR_	Unmodified	14002000				0.21979				0	0		0		0		20201202_EXPL7_LC6_SCL-IAH_BSA_C_HA_100_01b	HA_01	MULTI-MATCH		3	398.539	1192.59	-0.53362	1613
P02769	Albumin	ALB	_DTHKSEIAHR_	Unmodified	15799000				-0.41109				0	0		0		0		20201202_EXPL7_LC6_SCL-IAH_BSA_C_HA_100_02b	HA_02	MULTI-MATCH		3	398.539	1192.59	-1.6212	1614
P02769	Albumin	ALB	_DTHKSEIAHR_	Unmodified	25669000				-0.66426				0	0		0		0		20201202_EXPL7_LC6_SCL-IAH_BSA_C_HA_100_04b	HA_04	MULTI-MATCH		3	398.539	1192.59	-1.8246	1615
P02769	Albumin	ALB	_DTHKSEIAHRFK_	Unmodified	625880000	1.544e-20	163.11	154.56	-0.25271				0	0		0		0		20201202_EXPL7_LC6_SCL-IAH_BSA_C_C_100_01b	Ctrl_01	MULTI-MSMS	367.947	4	367.947	1467.76	-1.4826	1616
P02769	Albumin	ALB	_DTHKSEIAHRFK_	Unmodified	7779800000	0.016762	43.549	42.647	-0.6019				0	0		0		0		20201202_EXPL7_LC6_SCL-IAH_BSA_C_C_100_01b	Ctrl_01	MULTI-MSMS	367.946	4	367.947	1467.76	-1.8401	1617
P02769	Albumin	ALB	_DTHKSEIAHRFK_	Unmodified	2108100000	4.1183e-14	140.62	136.51	-1.4101				0	0		0		0		20201202_EXPL7_LC6_SCL-IAH_BSA_C_C_100_01b	Ctrl_01	MULTI-MSMS	490.594	3	490.26	1467.76	-2.7072	1618
P02769	Albumin	ALB	_DTHKSEIAHRFK_	Unmodified	227120000	1.0665e-05	92.65	89.682	-0.98975				0	0		0		0		20201202_EXPL7_LC6_SCL-IAH_BSA_C_C_100_01b	Ctrl_01	MULTI-MSMS	734.885	2	734.886	1467.76	-1.9131	1619
P02769	Albumin	ALB	_DTHKSEIAHRFK_	Unmodified	838600000	1.2842e-05	88.803	83.686	0.29527				0	0		0		0		20201202_EXPL7_LC6_SCL-IAH_BSA_C_C_100_01b	Ctrl_01	MULTI-MSMS	368.197	4	367.947	1467.76	-0.95689	1620
P02769	Albumin	ALB	_DTHKSEIAHRFK_	Unmodified	212050000	5.3885e-20	147.73	140.29	0.21517				0	0		0		0		20201202_EXPL7_LC6_SCL-IAH_BSA_C_C_100_01b	Ctrl_01	MULTI-MSMS	490.594	3	490.26	1467.76	-1.0959	1621
P02769	Albumin	ALB	_DTHKSEIAHRFK_	Unmodified	0	8.7237e-07	80.187	74.893					0	0		0		0		20201202_EXPL7_LC6_SCL-IAH_BSA_C_C_100_01b	Ctrl_01	MSMS	490.258	3	490.26	1467.76		1622
P02769	Albumin	ALB	_DTHKSEIAHRFK_	Unmodified	154670000	0.0010154	70.009	67.147	-0.87229				0	0		0		0		20201202_EXPL7_LC6_SCL-IAH_BSA_C_C_100_02b	Ctrl_02	MULTI-MSMS	490.259	3	490.26	1467.76	-2.2066	1623
P02769	Albumin	ALB	_DTHKSEIAHRFK_	Unmodified	2655200000	3.3841e-28	171.99	161.64	-0.66373				0	0		0		0		20201202_EXPL7_LC6_SCL-IAH_BSA_C_C_100_02b	Ctrl_02	MULTI-MSMS	490.593	3	490.26	1467.76	-1.9645	1624
P02769	Albumin	ALB	_DTHKSEIAHRFK_	Unmodified	7004900000	0.010541	49.081	48.179	-0.33867				0	0		0		0		20201202_EXPL7_LC6_SCL-IAH_BSA_C_C_100_02b	Ctrl_02	MULTI-MSMS	367.946	4	367.947	1467.76	-1.6458	1625
P02769	Albumin	ALB	_DTHKSEIAHRFK_	Unmodified	267710000	6.9312e-09	111.12	108.15	-0.43544				0	0		0		0		20201202_EXPL7_LC6_SCL-IAH_BSA_C_C_100_02b	Ctrl_02	MULTI-MSMS	734.886	2	734.886	1467.76	-1.5422	1626
P02769	Albumin	ALB	_DTHKSEIAHRFK_	Unmodified	728460000	0.0017843	63.091	60.172	0.041017				0	0		0		0		20201202_EXPL7_LC6_SCL-IAH_BSA_C_C_100_02b	Ctrl_02	MULTI-MSMS	367.946	4	367.947	1467.76	-1.2299	1627
P02769	Albumin	ALB	_DTHKSEIAHRFK_	Unmodified	244320000	1.9659e-05	82.202	80.49	-0.16212				0	0		0		0		20201202_EXPL7_LC6_SCL-IAH_BSA_C_C_100_02b	Ctrl_02	MULTI-MSMS	490.259	3	490.26	1467.76	-1.4265	1628
P02769	Albumin	ALB	_DTHKSEIAHRFK_	Unmodified	586740000	4.7298e-09	113.52	105.85	0.19402				0	0		0		0		20201202_EXPL7_LC6_SCL-IAH_BSA_C_C_100_03b	Ctrl_03	MULTI-MSMS	367.946	4	367.947	1467.76	-1.2083	1629
P02769	Albumin	ALB	_DTHKSEIAHRFK_	Unmodified	1689600000	4.3994e-20	151.7	148.52	-1.3825				0	0		0		0		20201202_EXPL7_LC6_SCL-IAH_BSA_C_C_100_03b	Ctrl_03	MULTI-MSMS	490.259	3	490.26	1467.76	-2.8354	1630
P02769	Albumin	ALB	_DTHKSEIAHRFK_	Unmodified	4785000000	0.01208	47.712	47.147	-0.91417				0	0		0		0		20201202_EXPL7_LC6_SCL-IAH_BSA_C_C_100_03b	Ctrl_03	MULTI-MSMS	367.946	4	367.947	1467.76	-2.3096	1631
P02769	Albumin	ALB	_DTHKSEIAHRFK_	Unmodified	705050000	0.0014286	66.267	66.025	0.025658				0	0		0		0		20201202_EXPL7_LC6_SCL-IAH_BSA_C_C_100_03b	Ctrl_03	MULTI-MSMS	367.947	4	367.947	1467.76	-1.3588	1632
P02769	Albumin	ALB	_DTHKSEIAHRFK_	Unmodified	186810000	7.2378e-14	136.01	126.56	-0.03234				0	0		0		0		20201202_EXPL7_LC6_SCL-IAH_BSA_C_C_100_03b	Ctrl_03	MULTI-MSMS	490.593	3	490.26	1467.76	-1.4742	1633
P02769	Albumin	ALB	_DTHKSEIAHRFK_	Unmodified	25265000	0.00045147	74.987	70.358	1.8486				0	0		0		0		20201202_EXPL7_LC6_SCL-IAH_BSA_C_C_100_03b	Ctrl_03	MULTI-MSMS	367.947	4	367.947	1467.76	0.46828	1634
P02769	Albumin	ALB	_DTHKSEIAHRFK_	Unmodified	11367000000	1.6139e-05	85.554	84.652	-0.13225				0	0		0		0		20201202_EXPL7_LC6_SCL-IAH_BSA_C_C_100_04b	Ctrl_04	MULTI-MSMS	367.946	4	367.947	1467.76	-1.5451	1635
P02769	Albumin	ALB	_DTHKSEIAHRFK_	Unmodified	3360000000	7.2265e-21	166.45	161.95	-0.55323				0	0		0		0		20201202_EXPL7_LC6_SCL-IAH_BSA_C_C_100_04b	Ctrl_04	MULTI-MSMS	490.256	3	490.26	1467.76	-1.9297	1636
P02769	Albumin	ALB	_DTHKSEIAHRFK_	Unmodified	345940000	5.9531e-10	122.97	115.99	-0.21014				0	0		0		0		20201202_EXPL7_LC6_SCL-IAH_BSA_C_C_100_04b	Ctrl_04	MULTI-MSMS	734.885	2	734.886	1467.76	-1.3712	1637
P02769	Albumin	ALB	_DTHKSEIAHRFK_	Unmodified	980790000	0.0012729	67.656	63.584	0.33753				0	0		0		0		20201202_EXPL7_LC6_SCL-IAH_BSA_C_C_100_04b	Ctrl_04	MULTI-MSMS	367.947	4	367.947	1467.76	-1.0561	1638
P02769	Albumin	ALB	_DTHKSEIAHRFK_	Unmodified	267950000	7.9113e-14	135.02	125.57	-0.070047				0	0		0		0		20201202_EXPL7_LC6_SCL-IAH_BSA_C_C_100_04b	Ctrl_04	MULTI-MSMS	490.594	3	490.26	1467.76	-1.4272	1639
P02769	Albumin	ALB	_DTHKSEIAHRFK_	Unmodified	35764000	0.0017416	63.473	61.358	1.1134				0	0		0		0		20201202_EXPL7_LC6_SCL-IAH_BSA_C_C_100_04b	Ctrl_04	MULTI-MSMS	367.947	4	367.947	1467.76	-0.26833	1640
P02769	Albumin	ALB	_DTHKSEIAHRFK_	Unmodified	81405000	1.2865e-09	121.21	114.79	0.4614				0	0		0		0		20201202_EXPL7_LC6_SCL-IAH_BSA_C_HA_100_01b	HA_01	MULTI-MSMS	367.947	4	367.947	1467.76	-0.11238	1641
P02769	Albumin	ALB	_DTHKSEIAHRFK_	Unmodified	575030000	9.9011e-29	186.13	180.66	-0.30661				0	0		0		0		20201202_EXPL7_LC6_SCL-IAH_BSA_C_HA_100_01b	HA_01	MULTI-MSMS	490.594	3	490.26	1467.76	-1.0634	1642
P02769	Albumin	ALB	_DTHKSEIAHRFK_	Unmodified	154310000	0.033659	26.703	26.217	0.26935				0	0		0		0		20201202_EXPL7_LC6_SCL-IAH_BSA_C_HA_100_01b	HA_01	MULTI-MSMS	367.947	4	367.947	1467.76	-0.27274	1643
P02769	Albumin	ALB	_DTHKSEIAHRFK_	Unmodified	36516000	2.2169e-05	79.744	76.318	0.40106				0	0		0		0		20201202_EXPL7_LC6_SCL-IAH_BSA_C_HA_100_01b	HA_01	MULTI-MSMS	490.26	3	490.26	1467.76	-0.33645	1644
P02769	Albumin	ALB	_DTHKSEIAHRFK_	Unmodified	124430000	7.4432e-06	94.122	89.492	0.59274				0	0		0		0		20201202_EXPL7_LC6_SCL-IAH_BSA_C_HA_100_02b	HA_02	MULTI-MSMS	367.947	4	367.947	1467.76	-0.34974	1645
P02769	Albumin	ALB	_DTHKSEIAHRFK_	Unmodified	843060000	1.0974e-38	209.67	199.32	-0.12726				0	0		0		0		20201202_EXPL7_LC6_SCL-IAH_BSA_C_HA_100_02b	HA_02	MULTI-MSMS	490.259	3	490.26	1467.76	-1.2637	1646
P02769	Albumin	ALB	_DTHKSEIAHRFK_	Unmodified	179620000	0.030473	30.563	28.352	0.43998				0	0		0		0		20201202_EXPL7_LC6_SCL-IAH_BSA_C_HA_100_02b	HA_02	MULTI-MSMS	367.947	4	367.947	1467.76	-0.46379	1647
P02769	Albumin	ALB	_DTHKSEIAHRFK_	Unmodified	46078000	2.2966e-05	78.964	75.492	0.5865				0	0		0		0		20201202_EXPL7_LC6_SCL-IAH_BSA_C_HA_100_02b	HA_02	MULTI-MSMS	490.26	3	490.26	1467.76	-0.52735	1648
P02769	Albumin	ALB	_DTHKSEIAHRFK_	Unmodified	90610000	6.6852e-09	109.16	96.988	0.12663				0	0		0		0		20201202_EXPL7_LC6_SCL-IAH_BSA_C_HA_100_03b	HA_03	MULTI-MSMS	367.947	4	367.947	1467.76	-0.4284	1649
P02769	Albumin	ALB	_DTHKSEIAHRFK_	Unmodified	624160000	2.9775e-28	174.39	169.76	-0.46205				0	0		0		0		20201202_EXPL7_LC6_SCL-IAH_BSA_C_HA_100_03b	HA_03	MULTI-MSMS	490.593	3	490.26	1467.76	-1.2161	1650
P02769	Albumin	ALB	_DTHKSEIAHRFK_	Unmodified	196230000	0.025708	35.594	35.029	-0.34763				0	0		0		0		20201202_EXPL7_LC6_SCL-IAH_BSA_C_HA_100_03b	HA_03	MULTI-MSMS	367.947	4	367.947	1467.76	-0.81819	1651
P02769	Albumin	ALB	_DTHKSEIAHRFK_	Unmodified	67502000	8.4886e-09	105.13	102.24	-0.48967				0	0		0		0		20201202_EXPL7_LC6_SCL-IAH_BSA_C_HA_100_04b	HA_04	MULTI-MSMS	367.946	4	367.947	1467.76	-1.106	1652
P02769	Albumin	ALB	_DTHKSEIAHRFK_	Unmodified	649540000	6.0246e-14	137.81	133.31	-0.66835				0	0		0		0		20201202_EXPL7_LC6_SCL-IAH_BSA_C_HA_100_04b	HA_04	MULTI-MSMS	490.259	3	490.26	1467.76	-1.5139	1653
P02769	Albumin	ALB	_DTHKSEIAHRFK_	Unmodified	2992700000	0.023437	37.613	37.613	-0.75958				0	0		0		0		20201202_EXPL7_LC6_SCL-IAH_BSA_C_HA_100_04b	HA_04	MULTI-MSMS	367.946	4	367.947	1467.76	-1.326	1654
P02769	Albumin	ALB	_DTHKSEIAHRFK_	Unmodified	60213000	0.0022567	58.996	55.524	0.56183				0	0		0		0		20201202_EXPL7_LC6_SCL-IAH_BSA_C_HA_100_04b	HA_04	MULTI-MSMS	490.26	3	490.26	1467.76	-0.2134	1655
P02769	Albumin	ALB	_DTHKSEIAHRFK_	Unmodified	120730000				-0.69694				0	0		0		0		20201202_EXPL7_LC6_SCL-IAH_BSA_C_C_100_01b	Ctrl_01	MULTI-MATCH		3	490.26	1467.76	-1.9858	1656
P02769	Albumin	ALB	_DTHKSEIAHRFK_	Unmodified	15600000				1.2353				0	0		0		0		20201202_EXPL7_LC6_SCL-IAH_BSA_C_C_100_01b	Ctrl_01	MULTI-MATCH		4	367.947	1467.76	-0.033738	1657
P02769	Albumin	ALB	_DTHKSEIAHRFK_	Unmodified	555630000				0.022831				0	0		0		0		20201202_EXPL7_LC6_SCL-IAH_BSA_C_C_100_02b	Ctrl_02	MULTI-MATCH		4	367.947	1467.76	-1.3179	1658
P02769	Albumin	ALB	_DTHKSEIAHRFK_	Unmodified	6851900				0.98343				0	0		0		0		20201202_EXPL7_LC6_SCL-IAH_BSA_C_C_100_02b	Ctrl_02	MULTI-MATCH		4	367.947	1467.76	-0.22106	1659
P02769	Albumin	ALB	_DTHKSEIAHRFK_	Unmodified	180990000				-0.94945				0	0		0		0		20201202_EXPL7_LC6_SCL-IAH_BSA_C_C_100_03b	Ctrl_03	MULTI-MATCH		2	734.886	1467.76	-2.0909	1660
P02769	Albumin	ALB	_DTHKSEIAHRFK_	Unmodified	147920000				-0.41383				0	0		0		0		20201202_EXPL7_LC6_SCL-IAH_BSA_C_C_100_03b	Ctrl_03	MULTI-MATCH		3	490.26	1467.76	-1.8734	1661
P02769	Albumin	ALB	_DTHKSEIAHRFK_	Unmodified	66710000				-2.2601				0	0		0		0		20201202_EXPL7_LC6_SCL-IAH_BSA_C_C_100_04b	Ctrl_04	MULTI-MATCH		3	490.26	1467.76	-3.6539	1662
P02769	Albumin	ALB	_DTHKSEIAHRFK_	Unmodified	62185000				-0.90391				0	0		0		0		20201202_EXPL7_LC6_SCL-IAH_BSA_C_HA_100_01b	HA_01	MULTI-MATCH		2	734.886	1467.76	-1.114	1663
P02769	Albumin	ALB	_DTHKSEIAHRFK_	Unmodified	18803000				0.40192				0	0		0		0		20201202_EXPL7_LC6_SCL-IAH_BSA_C_HA_100_01b	HA_01	MULTI-MATCH		3	490.26	1467.76	-0.36697	1664
P02769	Albumin	ALB	_DTHKSEIAHRFK_	Unmodified	2131200000				-0.20028				0	0		0		0		20201202_EXPL7_LC6_SCL-IAH_BSA_C_HA_100_01b	HA_01	MULTI-MATCH		4	367.947	1467.76	-0.76162	1665
P02769	Albumin	ALB	_DTHKSEIAHRFK_	Unmodified	46052000				-0.096838				0	0		0		0		20201202_EXPL7_LC6_SCL-IAH_BSA_C_HA_100_02b	HA_02	MULTI-MATCH		2	734.886	1467.76	-0.86569	1666
P02769	Albumin	ALB	_DTHKSEIAHRFK_	Unmodified	25436000				0.67532				0	0		0		0		20201202_EXPL7_LC6_SCL-IAH_BSA_C_HA_100_02b	HA_02	MULTI-MATCH		3	490.26	1467.76	-0.47658	1667
P02769	Albumin	ALB	_DTHKSEIAHRFK_	Unmodified	2681400000				-0.10472				0	0		0		0		20201202_EXPL7_LC6_SCL-IAH_BSA_C_HA_100_02b	HA_02	MULTI-MATCH		4	367.947	1467.76	-1.0314	1668
P02769	Albumin	ALB	_DTHKSEIAHRFK_	Unmodified	61614000				-1.0146				0	0		0		0		20201202_EXPL7_LC6_SCL-IAH_BSA_C_HA_100_03b	HA_03	MULTI-MATCH		2	734.886	1467.76	-1.2501	1669
P02769	Albumin	ALB	_DTHKSEIAHRFK_	Unmodified	18863000				0.79452				0	0		0		0		20201202_EXPL7_LC6_SCL-IAH_BSA_C_HA_100_03b	HA_03	MULTI-MATCH		3	490.26	1467.76	0.013765	1670
P02769	Albumin	ALB	_DTHKSEIAHRFK_	Unmodified	2733100000				-0.32864				0	0		0		0		20201202_EXPL7_LC6_SCL-IAH_BSA_C_HA_100_03b	HA_03	MULTI-MATCH		4	367.947	1467.76	-0.8556	1671
P02769	Albumin	ALB	_DTHKSEIAHRFK_	Unmodified	58135000				-1.2438				0	0		0		0		20201202_EXPL7_LC6_SCL-IAH_BSA_C_HA_100_04b	HA_04	MULTI-MATCH		2	734.886	1467.76	-1.4841	1672
P02769	Albumin	ALB	_DTHKSEIAHRFK_	Unmodified	13175000				-0.0012917				0	0		0		0		20201202_EXPL7_LC6_SCL-IAH_BSA_C_HA_100_04b	HA_04	MULTI-MATCH		3	490.26	1467.76	-0.89615	1673
P02769	Albumin	ALB	_DTHKSEIAHRFK_	Unmodified	220210000				-0.16793				0	0		0		0		20201202_EXPL7_LC6_SCL-IAH_BSA_C_HA_100_04b	HA_04	MULTI-MATCH		4	367.947	1467.76	-0.66489	1674
P02769	Albumin	ALB	_DTHKSEIAHRFK_	Unmodified	6448300				0.35651				0	0		0		0		20201202_EXPL7_LC6_SCL-IAH_BSA_C_HA_100_04b	HA_04	MULTI-MATCH		4	367.947	1467.76	-0.052229	1675
P02769	Albumin	ALB	_DTHKSEIAHRFKDLGEEHFK_	Unmodified	4427100000	1.1696e-83	260.24	247.73	-0.14278				0	0		0		0		20201202_EXPL7_LC6_SCL-IAH_BSA_C_C_100_01b	Ctrl_01	MULTI-MSMS	485.847	5	485.647	2423.2	-1.0399	1676
P02769	Albumin	ALB	_DTHKSEIAHRFKDLGEEHFK_	Unmodified	1686500000	1.8227e-23	166.61	164.68	-0.68173				0	0		0		0		20201202_EXPL7_LC6_SCL-IAH_BSA_C_C_100_01b	Ctrl_01	MULTI-MSMS	405.041	6	404.874	2423.2	-1.5843	1677
P02769	Albumin	ALB	_DTHKSEIAHRFKDLGEEHFK_	Unmodified	1549000000	1.4932e-69	245.66	237.78	-0.41754				0	0		0		0		20201202_EXPL7_LC6_SCL-IAH_BSA_C_C_100_01b	Ctrl_01	MULTI-MSMS	607.057	4	606.807	2423.2	-0.98123	1678
P02769	Albumin	ALB	_DTHKSEIAHRFKDLGEEHFK_	Unmodified	4758000000	8.5488e-56	235.5	231.77	-0.39648				0	0		0		0		20201202_EXPL7_LC6_SCL-IAH_BSA_C_C_100_02b	Ctrl_02	MULTI-MSMS	485.847	5	485.647	2423.2	-1.3523	1679
P02769	Albumin	ALB	_DTHKSEIAHRFKDLGEEHFK_	Unmodified	1020800000	1.1862e-10	103.71	102.93	-0.62378				0	0		0		0		20201202_EXPL7_LC6_SCL-IAH_BSA_C_C_100_02b	Ctrl_02	MULTI-MSMS	405.04	6	404.874	2423.2	-1.7218	1680
P02769	Albumin	ALB	_DTHKSEIAHRFKDLGEEHFK_	Unmodified	1686300000	2.2152e-69	238.79	228.35	-0.34131				0	0		0		0		20201202_EXPL7_LC6_SCL-IAH_BSA_C_C_100_02b	Ctrl_02	MULTI-MSMS	607.057	4	606.807	2423.2	-1.1188	1681
P02769	Albumin	ALB	_DTHKSEIAHRFKDLGEEHFK_	Unmodified	5236600000	8.6459e-55	219.61	219.61	-0.53152				0	0		0		0		20201202_EXPL7_LC6_SCL-IAH_BSA_C_C_100_03b	Ctrl_03	MULTI-MSMS	485.847	5	485.647	2423.2	-1.2823	1682
P02769	Albumin	ALB	_DTHKSEIAHRFKDLGEEHFK_	Unmodified	1263100000	1.9225e-16	141.83	137.74	-0.98584				0	0		0		0		20201202_EXPL7_LC6_SCL-IAH_BSA_C_C_100_03b	Ctrl_03	MULTI-MSMS	405.041	6	404.874	2423.2	-1.7243	1683
P02769	Albumin	ALB	_DTHKSEIAHRFKDLGEEHFK_	Unmodified	1779000000	4.0612e-71	259.49	248.98	-0.59648				0	0		0		0		20201202_EXPL7_LC6_SCL-IAH_BSA_C_C_100_03b	Ctrl_03	MULTI-MSMS	606.807	4	606.807	2423.2	-1.0246	1684
P02769	Albumin	ALB	_DTHKSEIAHRFKDLGEEHFK_	Unmodified	4762900000	6.6066e-32	184.35	181.73	-0.67563				0	0		0		0		20201202_EXPL7_LC6_SCL-IAH_BSA_C_C_100_04b	Ctrl_04	MULTI-MSMS	485.846	5	485.647	2423.2	-1.682	1685
P02769	Albumin	ALB	_DTHKSEIAHRFKDLGEEHFK_	Unmodified	1257900000	8.0336e-84	263.09	251.66	-0.84303				0	0		0		0		20201202_EXPL7_LC6_SCL-IAH_BSA_C_C_100_04b	Ctrl_04	MULTI-MSMS	607.056	4	606.807	2423.2	-1.6342	1686
P02769	Albumin	ALB	_DTHKSEIAHRFKDLGEEHFK_	Unmodified	1340200000	3.905e-11	117.37	115.45	-1.1044				0	0		0		0		20201202_EXPL7_LC6_SCL-IAH_BSA_C_C_100_04b	Ctrl_04	MULTI-MSMS	405.04	6	404.874	2423.2	-2.2321	1687
P02769	Albumin	ALB	_DTHKSEIAHRFKDLGEEHFK_	Unmodified	1320500000	2.7067e-23	165.1	162.57	0.10854				0	0		0		0		20201202_EXPL7_LC6_SCL-IAH_BSA_C_HA_100_01b	HA_01	MULTI-MSMS	485.847	5	485.647	2423.2	-0.66493	1688
P02769	Albumin	ALB	_DTHKSEIAHRFKDLGEEHFK_	Unmodified	563350000	0.00068111	59.857	59.281	-0.31445				0	0		0		0		20201202_EXPL7_LC6_SCL-IAH_BSA_C_HA_100_01b	HA_01	MULTI-MSMS	404.873	6	404.874	2423.2	-0.91141	1689
P02769	Albumin	ALB	_DTHKSEIAHRFKDLGEEHFK_	Unmodified	448890000	1.8615e-69	242.16	232.16	-0.16741				0	0		0		0		20201202_EXPL7_LC6_SCL-IAH_BSA_C_HA_100_01b	HA_01	MULTI-MSMS	606.806	4	606.807	2423.2	-0.57425	1690
P02769	Albumin	ALB	_DTHKSEIAHRFKDLGEEHFK_	Unmodified	1401900000	1.9155e-31	169.85	166.96	-0.044163				0	0		0		0		20201202_EXPL7_LC6_SCL-IAH_BSA_C_HA_100_02b	HA_02	MULTI-MSMS	485.847	5	485.647	2423.2	-0.96306	1691
P02769	Albumin	ALB	_DTHKSEIAHRFKDLGEEHFK_	Unmodified	444930000	7.6992e-70	252.55	238.96	0.14638				0	0		0		0		20201202_EXPL7_LC6_SCL-IAH_BSA_C_HA_100_02b	HA_02	MULTI-MSMS	607.058	4	606.807	2423.2	-0.61676	1692
P02769	Albumin	ALB	_DTHKSEIAHRFKDLGEEHFK_	Unmodified	392390000	0.016591	48.053	46.827	-0.30638				0	0		0		0		20201202_EXPL7_LC6_SCL-IAH_BSA_C_HA_100_02b	HA_02	MULTI-MSMS	405.04	6	404.874	2423.2	-1.0918	1693
P02769	Albumin	ALB	_DTHKSEIAHRFKDLGEEHFK_	Unmodified	1510200000	1.0588e-54	215.65	212.81	-0.24924				0	0		0		0		20201202_EXPL7_LC6_SCL-IAH_BSA_C_HA_100_03b	HA_03	MULTI-MSMS	485.848	5	485.647	2423.2	-0.49488	1694
P02769	Albumin	ALB	_DTHKSEIAHRFKDLGEEHFK_	Unmodified	565530000	4.5373e-55	225.5	211.35	-0.17172				0	0		0		0		20201202_EXPL7_LC6_SCL-IAH_BSA_C_HA_100_03b	HA_03	MULTI-MSMS	607.057	4	606.807	2423.2	-0.051946	1695
P02769	Albumin	ALB	_DTHKSEIAHRFKDLGEEHFK_	Unmodified	400710000	5.694e-07	89.859	89.1	-0.74017				0	0		0		0		20201202_EXPL7_LC6_SCL-IAH_BSA_C_HA_100_03b	HA_03	MULTI-MSMS	405.041	6	404.874	2423.2	-0.77138	1696
P02769	Albumin	ALB	_DTHKSEIAHRFKDLGEEHFK_	Unmodified	1358500000	1.9278e-31	169.7	164.7	-0.076808				0	0		0		0		20201202_EXPL7_LC6_SCL-IAH_BSA_C_HA_100_04b	HA_04	MULTI-MSMS	486.048	5	485.647	2423.2	-0.57421	1697
P02769	Albumin	ALB	_DTHKSEIAHRFKDLGEEHFK_	Unmodified	409130000	1.0039e-06	81.016	78.661	-0.47553				0	0		0		0		20201202_EXPL7_LC6_SCL-IAH_BSA_C_HA_100_04b	HA_04	MULTI-MSMS	405.041	6	404.874	2423.2	-0.69607	1698
P02769	Albumin	ALB	_DTHKSEIAHRFKDLGEEHFK_	Unmodified	434380000	7.3359e-55	218.25	203.09	0.079645				0	0		0		0		20201202_EXPL7_LC6_SCL-IAH_BSA_C_HA_100_04b	HA_04	MULTI-MSMS	606.807	4	606.807	2423.2	-0.12443	1699
P02769	Albumin	ALB	_DTHKSEIAHRFKDLGEEHFK_	Unmodified	119980000				-1.0513				0	0		0		0		20201202_EXPL7_LC6_SCL-IAH_BSA_C_C_100_01b	Ctrl_01	MULTI-MATCH		5	485.647	2423.2	-1.9319	1700
P02769	Albumin	ALB	_DTHKSEIAHRFKDLGEEHFK_	Unmodified	83459000				0.24786				0	0		0		0		20201202_EXPL7_LC6_SCL-IAH_BSA_C_C_100_02b	Ctrl_02	MULTI-MATCH		5	485.647	2423.2	-0.715	1701
P02769	Albumin	ALB	_DTHKSEIAHRFKDLGEEHFK_	Unmodified	116900000				0.24339				0	0		0		0		20201202_EXPL7_LC6_SCL-IAH_BSA_C_C_100_03b	Ctrl_03	MULTI-MATCH		5	485.647	2423.2	-0.52544	1702
P02769	Albumin	ALB	_DTHKSEIAHRFKDLGEEHFK_	Unmodified	39982000				-1.8819				0	0		0		0		20201202_EXPL7_LC6_SCL-IAH_BSA_C_C_100_04b	Ctrl_04	MULTI-MATCH		4	606.807	2423.2	-2.6824	1703
P02769	Albumin	ALB	_DTHKSEIAHRFKDLGEEHFK_	Unmodified	38105000				-0.14048				0	0		0		0		20201202_EXPL7_LC6_SCL-IAH_BSA_C_HA_100_03b	HA_03	MULTI-MATCH		5	485.647	2423.2	-0.39105	1704
P02769	Albumin	ALB	_DTHKSEIAHRFKDLGEEHFK_	Unmodified	36481000				1.0029				0	0		0		0		20201202_EXPL7_LC6_SCL-IAH_BSA_C_HA_100_04b	HA_04	MULTI-MATCH		5	485.647	2423.2	0.51275	1705
P02769	Albumin	ALB	_FGERALK_	Unmodified	1913600000	9.2316e-07	122.74	122.74	0.74039				0	0		0		0		20201202_EXPL7_LC6_SCL-IAH_BSA_C_C_100_01b	Ctrl_01	MULTI-MSMS	410.737	2	410.737	819.46	-0.4822	1738
P02769	Albumin	ALB	_FGERALK_	Unmodified	1807700000	1.0111e-05	109.36	109.36	0.41309				0	0		0		0		20201202_EXPL7_LC6_SCL-IAH_BSA_C_C_100_02b	Ctrl_02	MULTI-MSMS	410.737	2	410.737	819.46	-0.87481	1739
P02769	Albumin	ALB	_FGERALK_	Unmodified	0	6.2454e-07	104.75	104.75					0	0		0		0		20201202_EXPL7_LC6_SCL-IAH_BSA_C_C_100_02b	Ctrl_02	MSMS	410.737	2	410.737	819.46		1740
P02769	Albumin	ALB	_FGERALK_	Unmodified	0	4.9713e-06	86.095	86.095					0	0		0		0		20201202_EXPL7_LC6_SCL-IAH_BSA_C_C_100_02b	Ctrl_02	MSMS	410.738	2	410.737	819.46		1741
P02769	Albumin	ALB	_FGERALK_	Unmodified	1818100000	3.564e-06	118.89	118.89	0.26423				0	0		0		0		20201202_EXPL7_LC6_SCL-IAH_BSA_C_C_100_03b	Ctrl_03	MULTI-MSMS	410.737	2	410.737	819.46	-0.93035	1742
P02769	Albumin	ALB	_FGERALK_	Unmodified	2065100000	3.564e-06	118.89	118.89	-0.10531				0	0		0		0		20201202_EXPL7_LC6_SCL-IAH_BSA_C_C_100_04b	Ctrl_04	MULTI-MSMS	410.737	2	410.737	819.46	-1.477	1743
P02769	Albumin	ALB	_FGERALK_	Unmodified	1673900000	3.564e-06	118.89	118.89	0.63966				0	0		0		0		20201202_EXPL7_LC6_SCL-IAH_BSA_C_HA_100_01b	HA_01	MULTI-MSMS	410.737	2	410.737	819.46	0.20903	1744
P02769	Albumin	ALB	_FGERALK_	Unmodified	1274100000	9.2316e-07	122.74	122.74	0.4596				0	0		0		0		20201202_EXPL7_LC6_SCL-IAH_BSA_C_HA_100_02b	HA_02	MULTI-MSMS	410.737	2	410.737	819.46	-0.38447	1745
P02769	Albumin	ALB	_FGERALK_	Unmodified	1282100000	5.2299e-09	125.81	125.81	0.75986				0	0		0		0		20201202_EXPL7_LC6_SCL-IAH_BSA_C_HA_100_03b	HA_03	MULTI-MSMS	410.738	2	410.737	819.46	0.58471	1746
P02769	Albumin	ALB	_FGERALK_	Unmodified	1463800000	9.2316e-07	122.74	122.74	0.48755				0	0		0		0		20201202_EXPL7_LC6_SCL-IAH_BSA_C_HA_100_04b	HA_04	MULTI-MSMS	410.738	2	410.737	819.46	0.43465	1747
P02769	Albumin	ALB	_FKDLGEEHFK_	Unmodified	74694000	3.2336e-11	125.72	119.12	0.15871				0	0		0		0		20201202_EXPL7_LC6_SCL-IAH_BSA_C_C_100_04b	Ctrl_04	MULTI-MSMS	417.212	3	417.212	1248.61	-0.96868	1749
P02769	Albumin	ALB	_FKDLGEEHFK_	Unmodified	74759000	0.026421	55.188	48.456	0.85758				0	0		0		0		20201202_EXPL7_LC6_SCL-IAH_BSA_C_HA_100_03b	HA_03	MULTI-MSMS	417.211	3	417.212	1248.61	0.79641	1750
P02769	Albumin	ALB	_FKDLGEEHFK_	Unmodified	112830000				-0.22335				0	0		0		0		20201202_EXPL7_LC6_SCL-IAH_BSA_C_C_100_01b	Ctrl_01	MULTI-MATCH		3	417.212	1248.61	-1.2216	1751
P02769	Albumin	ALB	_FKDLGEEHFK_	Unmodified	79350000				0.49826				0	0		0		0		20201202_EXPL7_LC6_SCL-IAH_BSA_C_C_100_01b	Ctrl_01	MULTI-MATCH		3	417.212	1248.61	-0.37911	1752
P02769	Albumin	ALB	_FKDLGEEHFK_	Unmodified	71189000				-0.76508				0	0		0		0		20201202_EXPL7_LC6_SCL-IAH_BSA_C_C_100_02b	Ctrl_02	MULTI-MATCH		3	417.212	1248.61	-1.9562	1753
P02769	Albumin	ALB	_FKDLGEEHFK_	Unmodified	62603000				0.83788				0	0		0		0		20201202_EXPL7_LC6_SCL-IAH_BSA_C_C_100_02b	Ctrl_02	MULTI-MATCH		3	417.212	1248.61	-0.29007	1754
P02769	Albumin	ALB	_FKDLGEEHFK_	Unmodified	60460000				-0.65736				0	0		0		0		20201202_EXPL7_LC6_SCL-IAH_BSA_C_C_100_03b	Ctrl_03	MULTI-MATCH		3	417.212	1248.61	-1.5068	1755
P02769	Albumin	ALB	_FKDLGEEHFK_	Unmodified	74110000				0.77821				0	0		0		0		20201202_EXPL7_LC6_SCL-IAH_BSA_C_C_100_03b	Ctrl_03	MULTI-MATCH		3	417.212	1248.61	0.094546	1756
P02769	Albumin	ALB	_FKDLGEEHFK_	Unmodified	64738000				0.10638				0	0		0		0		20201202_EXPL7_LC6_SCL-IAH_BSA_C_HA_100_01b	HA_01	MULTI-MATCH		3	417.212	1248.61	-0.45589	1757
P02769	Albumin	ALB	_FKDLGEEHFK_	Unmodified	57531000				0.83525				0	0		0		0		20201202_EXPL7_LC6_SCL-IAH_BSA_C_HA_100_01b	HA_01	MULTI-MATCH		3	417.212	1248.61	0.211	1758
P02769	Albumin	ALB	_FKDLGEEHFK_	Unmodified	68665000				-0.022076				0	0		0		0		20201202_EXPL7_LC6_SCL-IAH_BSA_C_HA_100_02b	HA_02	MULTI-MATCH		3	417.212	1248.61	-0.82765	1759
P02769	Albumin	ALB	_FKDLGEEHFK_	Unmodified	38916000				0.58472				0	0		0		0		20201202_EXPL7_LC6_SCL-IAH_BSA_C_HA_100_02b	HA_02	MULTI-MATCH		3	417.212	1248.61	-0.22559	1760
P02769	Albumin	ALB	_FKDLGEEHFK_	Unmodified	38301000				0.16138				0	0		0		0		20201202_EXPL7_LC6_SCL-IAH_BSA_C_HA_100_03b	HA_03	MULTI-MATCH		3	417.212	1248.61	0.15612	1761
P02769	Albumin	ALB	_FKDLGEEHFK_	Unmodified	66714000				0.12199				0	0		0		0		20201202_EXPL7_LC6_SCL-IAH_BSA_C_HA_100_04b	HA_04	MULTI-MATCH		3	417.212	1248.61	-0.05304	1762
P02769	Albumin	ALB	_FKDLGEEHFK_	Unmodified	44853000				-0.42229				0	0		0		0		20201202_EXPL7_LC6_SCL-IAH_BSA_C_HA_100_04b	HA_04	MULTI-MATCH		3	417.212	1248.61	-0.66088	1763
P02769	Albumin	ALB	_GLVLIAFSQYLQQCPFDEHVK_	Unmodified	457060000	1.1481e-31	169.51	141.67	-0.73501				0	0		0		0		20201202_EXPL7_LC6_SCL-IAH_BSA_C_HA_100_01b	HA_01	MULTI-MSMS	831.764	3	831.426	2491.26	0.84637	1770
P02769	Albumin	ALB	_GLVLIAFSQYLQQCPFDEHVK_	Unmodified	84497000	2.8659e-16	133.95	129.87	1.6271				0	0		0		0		20201202_EXPL7_LC6_SCL-IAH_BSA_C_HA_100_01b	HA_01	MULTI-MSMS	831.431	3	831.426	2491.26	3.1701	1771
P02769	Albumin	ALB	_GLVLIAFSQYLQQCPFDEHVK_	Unmodified	73376000	7.0312e-23	150.69	133.55	-0.83455				0	0		0		0		20201202_EXPL7_LC6_SCL-IAH_BSA_C_HA_100_04b	HA_04	MULTI-MSMS	831.762	3	831.426	2491.26	-0.77608	1772
P02769	Albumin	ALB	_GLVLIAFSQYLQQCPFDEHVK_	Unmodified	107370000				-0.87754				0	0		0		0		20201202_EXPL7_LC6_SCL-IAH_BSA_C_C_100_02b	Ctrl_02	MULTI-MATCH		3	831.426	2491.26	-1.27	1773
P02769	Albumin	ALB	_GLVLIAFSQYLQQCPFDEHVK_	Unmodified	4099800				2.338				0	0		0		0		20201202_EXPL7_LC6_SCL-IAH_BSA_C_C_100_04b	Ctrl_04	MULTI-MATCH		3	831.426	2491.26	1.684	1774
P02769	Albumin	ALB	_GLVLIAFSQYLQQCPFDEHVK_	Unmodified	39265000				-1.5721				0	0		0		0		20201202_EXPL7_LC6_SCL-IAH_BSA_C_HA_100_03b	HA_03	MULTI-MATCH		3	831.426	2491.26	-0.41766	1775
P02769	Albumin	ALB	_GLVLIAFSQYLQQCPFDEHVK_	Unmodified	32858000				-0.65399				0	0		0		0		20201202_EXPL7_LC6_SCL-IAH_BSA_C_HA_100_04b	HA_04	MULTI-MATCH		3	831.426	2491.26	-0.59184	1776
P02769	Albumin	ALB	_GLVLIAFSQ(ox)YLQ(ox)Q(ox)CPFDEHVK_	3 Ox (MNQ)	193200000	2.1904e-05	79.467	78.052	-0.2994		+		0	0		0		3	GLVLIAFSQ(1)YLQ(1)Q(1)CPFDEHVK	20201202_EXPL7_LC6_SCL-IAH_BSA_C_HA_100_02b	HA_02	MULTI-MSMS	847.755	3	847.421	2539.24	0.49896	1777
P02769	Albumin	ALB	_GLVLIAFSQ(ox)YLQ(ox)Q(ox)CPFDEHVK_	3 Ox (MNQ)	43564000	0.0061017	73.294	70.65	-0.065354		+		0	0		0		3	GLVLIAFSQ(1)YLQ(1)Q(1)CPFDEHVK	20201202_EXPL7_LC6_SCL-IAH_BSA_C_HA_100_03b	HA_03	MULTI-MSMS	847.755	3	847.421	2539.24	1.0152	1778
P02769	Albumin	ALB	_GLVLIAFSQ(ox)YLQ(ox)Q(ox)CPFDEHVK_	3 Ox (MNQ)	115760000				0.68923		+		0	0		0		3		20201202_EXPL7_LC6_SCL-IAH_BSA_C_HA_100_01b	HA_01	MULTI-MATCH		3	847.421	2539.24	2.193	1779
P02769	Albumin	ALB	_GLVLIAFSQ(ox)YLQ(ox)Q(ox)CPFDEHVK_	3 Ox (MNQ)	58490000				-0.53188		+		0	0		0		3		20201202_EXPL7_LC6_SCL-IAH_BSA_C_HA_100_04b	HA_04	MULTI-MATCH		3	847.421	2539.24	-0.48689	1780
P02769	Albumin	ALB	_GLVLIAFSQ(de)YLQQCPFDEHVK_	Deamidation (NQ)	0	1.3317e-05	67.928	63.514					0	0		1	GLVLIAFSQ(0.999)YLQ(0.001)QCPFDEHVK	0		20201202_EXPL7_LC6_SCL-IAH_BSA_C_HA_100_02b	HA_02	MSMS	831.759	3	831.754	2492.24		1781
P02769	Albumin	ALB	_HKPKATEEQLK_	Unmodified	39406000	5.6538e-13	140.45	136.78	-0.40302				0	0		0		0		20201202_EXPL7_LC6_SCL-IAH_BSA_C_C_100_01b	Ctrl_01	MULTI-MSMS	436.913	3	436.914	1307.72	-1.6494	1790
P02769	Albumin	ALB	_HKPKATEEQLK_	Unmodified	42819000	1.861e-05	94.465	92.798	0.099234				0	0		0		0		20201202_EXPL7_LC6_SCL-IAH_BSA_C_C_100_01b	Ctrl_01	MULTI-MSMS	327.936	4	327.937	1307.72	-0.93992	1791
P02769	Albumin	ALB	_HKPKATEEQLK_	Unmodified	2737800000	2.449e-18	154.36	153.03	-0.31536				0	0		0		0		20201202_EXPL7_LC6_SCL-IAH_BSA_C_C_100_01b	Ctrl_01	MULTI-MSMS	436.913	3	436.914	1307.72	-1.5836	1792
P02769	Albumin	ALB	_HKPKATEEQLK_	Unmodified	1595800000	3.1774e-08	110.39	108.63	-0.12212				0	0		0		0		20201202_EXPL7_LC6_SCL-IAH_BSA_C_C_100_01b	Ctrl_01	MULTI-MSMS	327.937	4	327.937	1307.72	-1.183	1793
P02769	Albumin	ALB	_HKPKATEEQLK_	Unmodified	125850000	2.3934e-12	124.38	122.79	-0.92118				0	0		0		0		20201202_EXPL7_LC6_SCL-IAH_BSA_C_C_100_01b	Ctrl_01	MULTI-MSMS	654.866	2	654.867	1307.72	-1.6387	1794
P02769	Albumin	ALB	_HKPKATEEQLK_	Unmodified	0	1.1536e-06	83.204	81.952					0	0		0		0		20201202_EXPL7_LC6_SCL-IAH_BSA_C_C_100_01b	Ctrl_01	MSMS	436.914	3	436.914	1307.72		1795
P02769	Albumin	ALB	_HKPKATEEQLK_	Unmodified	33137000	3.2686e-05	89.171	87.504	-0.69573				0	0		0		0		20201202_EXPL7_LC6_SCL-IAH_BSA_C_C_100_02b	Ctrl_02	MULTI-MSMS	327.936	4	327.937	1307.72	-2.1783	1796
P02769	Albumin	ALB	_HKPKATEEQLK_	Unmodified	42250000	3.9301e-05	86.772	82.726	-0.55146				0	0		0		0		20201202_EXPL7_LC6_SCL-IAH_BSA_C_C_100_02b	Ctrl_02	MULTI-MSMS	436.913	3	436.914	1307.72	-2.5026	1797
P02769	Albumin	ALB	_HKPKATEEQLK_	Unmodified	2895000000	1.1404e-46	228.12	222.94	-0.19239				0	0		0		0		20201202_EXPL7_LC6_SCL-IAH_BSA_C_C_100_02b	Ctrl_02	MULTI-MSMS	437.248	3	436.914	1307.72	-2.0805	1798
P02769	Albumin	ALB	_HKPKATEEQLK_	Unmodified	1559200000	9.9201e-06	97.734	95.981	-0.21844				0	0		0		0		20201202_EXPL7_LC6_SCL-IAH_BSA_C_C_100_02b	Ctrl_02	MULTI-MSMS	327.937	4	327.937	1307.72	-1.6398	1799
P02769	Albumin	ALB	_HKPKATEEQLK_	Unmodified	132780000	3.0018e-08	113.24	111.65	-0.64889				0	0		0		0		20201202_EXPL7_LC6_SCL-IAH_BSA_C_C_100_02b	Ctrl_02	MULTI-MSMS	654.865	2	654.867	1307.72	-2.0709	1800
P02769	Albumin	ALB	_HKPKATEEQLK_	Unmodified	49670000	3.9218e-05	86.803	79.236	-0.52581				0	0		0		0		20201202_EXPL7_LC6_SCL-IAH_BSA_C_C_100_03b	Ctrl_03	MULTI-MSMS	437.248	3	436.914	1307.72	-2.0937	1801
P02769	Albumin	ALB	_HKPKATEEQLK_	Unmodified	43030000	0.00011776	78.342	76.674	-0.07424				0	0		0		0		20201202_EXPL7_LC6_SCL-IAH_BSA_C_C_100_03b	Ctrl_03	MULTI-MSMS	328.187	4	327.937	1307.72	-1.5057	1802
P02769	Albumin	ALB	_HKPKATEEQLK_	Unmodified	2354300000	3.2599e-35	193.49	185.54	-0.39376				0	0		0		0		20201202_EXPL7_LC6_SCL-IAH_BSA_C_C_100_03b	Ctrl_03	MULTI-MSMS	436.913	3	436.914	1307.72	-1.9495	1803
P02769	Albumin	ALB	_HKPKATEEQLK_	Unmodified	1278400000	3.5697e-08	108.7	106.94	-0.10727				0	0		0		0		20201202_EXPL7_LC6_SCL-IAH_BSA_C_C_100_03b	Ctrl_03	MULTI-MSMS	327.937	4	327.937	1307.72	-1.5264	1804
P02769	Albumin	ALB	_HKPKATEEQLK_	Unmodified	105750000	4.2315e-13	142.76	141.18	-0.64077				0	0		0		0		20201202_EXPL7_LC6_SCL-IAH_BSA_C_C_100_03b	Ctrl_03	MULTI-MSMS	654.866	2	654.867	1307.72	-1.7047	1805
P02769	Albumin	ALB	_HKPKATEEQLK_	Unmodified	21269000	1.7303e-12	127.56	125.97	0.23657				0	0		0		0		20201202_EXPL7_LC6_SCL-IAH_BSA_C_C_100_03b	Ctrl_03	MULTI-MSMS	436.913	3	436.914	1307.72	-1.3026	1806
P02769	Albumin	ALB	_HKPKATEEQLK_	Unmodified	12215000	4.5086e-05	84.507	82.754	0.11344				0	0		0		0		20201202_EXPL7_LC6_SCL-IAH_BSA_C_C_100_03b	Ctrl_03	MULTI-MSMS	327.937	4	327.937	1307.72	-1.2897	1807
P02769	Albumin	ALB	_HKPKATEEQLK_	Unmodified	35256000	5.7977e-05	79.659	77.991	-0.32692				0	0		0		0		20201202_EXPL7_LC6_SCL-IAH_BSA_C_C_100_04b	Ctrl_04	MULTI-MSMS	327.936	4	327.937	1307.72	-1.874	1808
P02769	Albumin	ALB	_HKPKATEEQLK_	Unmodified	49835000	3.1985e-08	110.38	106.71	-0.43179				0	0		0		0		20201202_EXPL7_LC6_SCL-IAH_BSA_C_C_100_04b	Ctrl_04	MULTI-MSMS	436.913	3	436.914	1307.72	-2.2801	1809
P02769	Albumin	ALB	_HKPKATEEQLK_	Unmodified	2478600000	1.6978e-35	203.61	191.68	-0.26775				0	0		0		0		20201202_EXPL7_LC6_SCL-IAH_BSA_C_C_100_04b	Ctrl_04	MULTI-MSMS	436.913	3	436.914	1307.72	-2.0727	1810
P02769	Albumin	ALB	_HKPKATEEQLK_	Unmodified	1473200000	5.0023e-08	102.52	101.27	-0.15785				0	0		0		0		20201202_EXPL7_LC6_SCL-IAH_BSA_C_C_100_04b	Ctrl_04	MULTI-MSMS	327.937	4	327.937	1307.72	-1.6622	1811
P02769	Albumin	ALB	_HKPKATEEQLK_	Unmodified	111920000	1.4438e-08	118.87	117.2	-0.80766				0	0		0		0		20201202_EXPL7_LC6_SCL-IAH_BSA_C_C_100_04b	Ctrl_04	MULTI-MSMS	654.866	2	654.867	1307.72	-2.1349	1812
P02769	Albumin	ALB	_HKPKATEEQLK_	Unmodified	679210000	4.4285e-26	182.71	180.96	-0.86352				0	0		0		0		20201202_EXPL7_LC6_SCL-IAH_BSA_C_HA_100_01b	HA_01	MULTI-MSMS	436.913	3	436.914	1307.72	-1.6229	1813
P02769	Albumin	ALB	_HKPKATEEQLK_	Unmodified	396910000	9.9201e-06	97.734	96.066	-0.19376				0	0		0		0		20201202_EXPL7_LC6_SCL-IAH_BSA_C_HA_100_01b	HA_01	MULTI-MSMS	327.937	4	327.937	1307.72	-0.91107	1814
P02769	Albumin	ALB	_HKPKATEEQLK_	Unmodified	43804000	6.2439e-08	101.53	100.02	-0.99448				0	0		0		0		20201202_EXPL7_LC6_SCL-IAH_BSA_C_HA_100_01b	HA_01	MULTI-MSMS	654.867	2	654.867	1307.72	-1.4217	1815
P02769	Albumin	ALB	_HKPKATEEQLK_	Unmodified	715090000	5.6098e-26	180.24	177.16	-0.81387				0	0		0		0		20201202_EXPL7_LC6_SCL-IAH_BSA_C_HA_100_02b	HA_02	MULTI-MSMS	436.913	3	436.914	1307.72	-2.0634	1816
P02769	Albumin	ALB	_HKPKATEEQLK_	Unmodified	402550000	1.5596e-06	100.88	99.973	-0.40007				0	0		0		0		20201202_EXPL7_LC6_SCL-IAH_BSA_C_HA_100_02b	HA_02	MULTI-MSMS	327.937	4	327.937	1307.72	-1.4461	1817
P02769	Albumin	ALB	_HKPKATEEQLK_	Unmodified	43141000	2.6044e-13	144.28	140.61	-0.36918				0	0		0		0		20201202_EXPL7_LC6_SCL-IAH_BSA_C_HA_100_02b	HA_02	MULTI-MSMS	654.867	2	654.867	1307.72	-1.4288	1818
P02769	Albumin	ALB	_HKPKATEEQLK_	Unmodified	724950000	1.4683e-26	188.91	187.24	-0.96031				0	0		0		0		20201202_EXPL7_LC6_SCL-IAH_BSA_C_HA_100_03b	HA_03	MULTI-MSMS	436.914	3	436.914	1307.72	-1.8767	1819
P02769	Albumin	ALB	_HKPKATEEQLK_	Unmodified	451140000	1.5596e-06	100.88	99.973	-0.28337				0	0		0		0		20201202_EXPL7_LC6_SCL-IAH_BSA_C_HA_100_03b	HA_03	MULTI-MSMS	327.937	4	327.937	1307.72	-1.2191	1820
P02769	Albumin	ALB	_HKPKATEEQLK_	Unmodified	52982000	8.8779e-26	176.32	173.53	-0.81712				0	0		0		0		20201202_EXPL7_LC6_SCL-IAH_BSA_C_HA_100_03b	HA_03	MULTI-MSMS	654.867	2	654.867	1307.72	-1.4826	1821
P02769	Albumin	ALB	_HKPKATEEQLK_	Unmodified	689070000	9.2628e-28	191.79	184.06	-1.0022				0	0		0		0		20201202_EXPL7_LC6_SCL-IAH_BSA_C_HA_100_04b	HA_04	MULTI-MSMS	436.912	3	436.914	1307.72	-2.0639	1822
P02769	Albumin	ALB	_HKPKATEEQLK_	Unmodified	313940000	3.5697e-08	108.7	107.45	-0.31561				0	0		0		0		20201202_EXPL7_LC6_SCL-IAH_BSA_C_HA_100_04b	HA_04	MULTI-MSMS	327.937	4	327.937	1307.72	-1.4481	1823
P02769	Albumin	ALB	_HKPKATEEQLK_	Unmodified	55273000	2.9093e-05	92.295	90.628	-0.57491				0	0		0		0		20201202_EXPL7_LC6_SCL-IAH_BSA_C_HA_100_04b	HA_04	MULTI-MSMS	654.866	2	654.867	1307.72	-1.4763	1824
P02769	Albumin	ALB	_HKPKATEEQLK_	Unmodified	4780900				-2.3838				0	0		0		0		20201202_EXPL7_LC6_SCL-IAH_BSA_C_C_100_01b	Ctrl_01	MULTI-MATCH		4	327.937	1307.72	-3.472	1825
P02769	Albumin	ALB	_HKPKATEEQLK_	Unmodified	7776800				0.10076				0	0		0		0		20201202_EXPL7_LC6_SCL-IAH_BSA_C_C_100_02b	Ctrl_02	MULTI-MATCH		4	327.937	1307.72	-1.2681	1826
P02769	Albumin	ALB	_HKPKATEEQLK_	Unmodified	10995000				-1.2796				0	0		0		0		20201202_EXPL7_LC6_SCL-IAH_BSA_C_HA_100_03b	HA_03	MULTI-MATCH		4	327.937	1307.72	-2.1712	1827
P02769	Albumin	ALB	_HKPKATEEQLK_	Unmodified	10050000				-1.0603				0	0		0		0		20201202_EXPL7_LC6_SCL-IAH_BSA_C_HA_100_04b	HA_04	MULTI-MATCH		3	436.914	1307.72	-2.2335	1828
P02769	Albumin	ALB	_HKPKATEEQLK_	Unmodified	9856000				-0.62085				0	0		0		0		20201202_EXPL7_LC6_SCL-IAH_BSA_C_HA_100_04b	HA_04	MULTI-MATCH		4	327.937	1307.72	-1.6739	1829
P02769	Albumin	ALB	_HKPKATEEQ(de)LK_	Deamidation (NQ)	22905000	0.0040108	57.792	43.107	-0.17404				0	0		1	HKPKATEEQ(1)LK	0		20201202_EXPL7_LC6_SCL-IAH_BSA_C_HA_100_01b	HA_01	MULTI-MSMS	437.241	3	437.242	1308.7	-0.89377	1830
P02769	Albumin	ALB	_HKPKATEEQ(de)LK_	Deamidation (NQ)	34262000	1.907e-05	96.756	79.017	-0.30749				0	0		1	HKPKATEEQ(1)LK	0		20201202_EXPL7_LC6_SCL-IAH_BSA_C_HA_100_02b	HA_02	MULTI-MSMS	437.241	3	437.242	1308.7	-1.5132	1831
P02769	Albumin	ALB	_HLVDEPQNLIK_	Unmodified	174290000	1.5238e-12	125.97	117.84	0.38897				0	0		0		0		20201202_EXPL7_LC6_SCL-IAH_BSA_C_C_100_01b	Ctrl_01	MULTI-MSMS	653.362	2	653.362	1304.71	-0.028167	1832
P02769	Albumin	ALB	_HLVDEPQNLIK_	Unmodified	156970000000	7.2134e-74	277.1	263.29	-0.85485				0	0		0		0		20201202_EXPL7_LC6_SCL-IAH_BSA_C_C_100_01b	Ctrl_01	MULTI-MSMS	653.361	2	653.362	1304.71	-1.2905	1833
P02769	Albumin	ALB	_HLVDEPQNLIK_	Unmodified	23281000000	2.2289e-35	199.11	194.6	-0.78683				0	0		0		0		20201202_EXPL7_LC6_SCL-IAH_BSA_C_C_100_01b	Ctrl_01	MULTI-MSMS	435.909	3	435.91	1304.71	-1.7672	1834
P02769	Albumin	ALB	_HLVDEPQNLIK_	Unmodified	3557700	2.3837e-08	111.52	107.05	-0.21992				0	0		0		0		20201202_EXPL7_LC6_SCL-IAH_BSA_C_C_100_01b	Ctrl_01	MULTI-MSMS	653.363	2	653.362	1304.71	-0.46215	1835
P02769	Albumin	ALB	_HLVDEPQNLIK_	Unmodified	1405600	5.562e-05	79.148	74.632	-0.36803				0	0		0		0		20201202_EXPL7_LC6_SCL-IAH_BSA_C_C_100_01b	Ctrl_01	MULTI-MSMS	435.91	3	435.91	1304.71	-1.3324	1836
P02769	Albumin	ALB	_HLVDEPQNLIK_	Unmodified	2598300	1.6619e-08	115.33	111.15	-0.654				0	0		0		0		20201202_EXPL7_LC6_SCL-IAH_BSA_C_C_100_01b	Ctrl_01	MULTI-MSMS	653.361	2	653.362	1304.71	-1.8355	1837
P02769	Albumin	ALB	_HLVDEPQNLIK_	Unmodified	1052100	0.00043542	75.509	70.993	-0.34331				0	0		0		0		20201202_EXPL7_LC6_SCL-IAH_BSA_C_C_100_01b	Ctrl_01	MULTI-MSMS	435.91	3	435.91	1304.71	-2.0028	1838
P02769	Albumin	ALB	_HLVDEPQNLIK_	Unmodified	1040300	0.0020136	59.198	57.759	0.36298				0	0		0		0		20201202_EXPL7_LC6_SCL-IAH_BSA_C_C_100_01b	Ctrl_01	MULTI-MSMS	653.362	2	653.362	1304.71	0.27408	1839
P02769	Albumin	ALB	_HLVDEPQNLIK_	Unmodified	821810	3.8296e-08	103.91	95.499	-0.045827				0	0		0		0		20201202_EXPL7_LC6_SCL-IAH_BSA_C_C_100_01b	Ctrl_01	MULTI-MSMS	653.865	2	653.362	1304.71	0.24114	1840
P02769	Albumin	ALB	_HLVDEPQNLIK_	Unmodified	0	1.5894e-06	80.245	70.599					0	0		0		0		20201202_EXPL7_LC6_SCL-IAH_BSA_C_C_100_01b	Ctrl_01	MSMS	653.362	2	653.362	1304.71		1841
P02769	Albumin	ALB	_HLVDEPQNLIK_	Unmodified	0	4.0988e-07	85.355	77.468					0	0		0		0		20201202_EXPL7_LC6_SCL-IAH_BSA_C_C_100_01b	Ctrl_01	MSMS	435.91	3	435.91	1304.71		1842
P02769	Albumin	ALB	_HLVDEPQNLIK_	Unmodified	0	9.0524e-09	88.495	78.84					0	0		0		0		20201202_EXPL7_LC6_SCL-IAH_BSA_C_C_100_01b	Ctrl_01	MSMS	435.91	3	435.91	1304.71		1843
P02769	Albumin	ALB	_HLVDEPQNLIK_	Unmodified	0	1.6584e-09	103.91	87.332					0	0		0		0		20201202_EXPL7_LC6_SCL-IAH_BSA_C_C_100_01b	Ctrl_01	MSMS	653.36	2	653.362	1304.71		1844
P02769	Albumin	ALB	_HLVDEPQNLIK_	Unmodified	0	3.8002e-09	97.163	87.517					0	0		0		0		20201202_EXPL7_LC6_SCL-IAH_BSA_C_C_100_01b	Ctrl_01	MSMS	653.36	2	653.362	1304.71		1845
P02769	Albumin	ALB	_HLVDEPQNLIK_	Unmodified	0	3.9774e-09	96.604	79.691					0	0		0		0		20201202_EXPL7_LC6_SCL-IAH_BSA_C_C_100_01b	Ctrl_01	MSMS	653.361	2	653.362	1304.71		1846
P02769	Albumin	ALB	_HLVDEPQNLIK_	Unmodified	0	5.4514e-09	91.961	80.642					0	0		0		0		20201202_EXPL7_LC6_SCL-IAH_BSA_C_C_100_01b	Ctrl_01	MSMS	653.36	2	653.362	1304.71		1847
P02769	Albumin	ALB	_HLVDEPQNLIK_	Unmodified	0	2.6039e-09	100.93	86.696					0	0		0		0		20201202_EXPL7_LC6_SCL-IAH_BSA_C_C_100_01b	Ctrl_01	MSMS	653.361	2	653.362	1304.71		1848
P02769	Albumin	ALB	_HLVDEPQNLIK_	Unmodified	0	7.8285e-10	106.67	89.754					0	0		0		0		20201202_EXPL7_LC6_SCL-IAH_BSA_C_C_100_01b	Ctrl_01	MSMS	653.361	2	653.362	1304.71		1849
P02769	Albumin	ALB	_HLVDEPQNLIK_	Unmodified	0	3.5028e-13	111.63	90.853					0	0		0		0		20201202_EXPL7_LC6_SCL-IAH_BSA_C_C_100_01b	Ctrl_01	MSMS	653.361	2	653.362	1304.71		1850
P02769	Albumin	ALB	_HLVDEPQNLIK_	Unmodified	0	7.8285e-10	106.67	89.754					0	0		0		0		20201202_EXPL7_LC6_SCL-IAH_BSA_C_C_100_01b	Ctrl_01	MSMS	653.361	2	653.362	1304.71		1851
P02769	Albumin	ALB	_HLVDEPQNLIK_	Unmodified	0	3.9774e-09	96.604	82.518					0	0		0		0		20201202_EXPL7_LC6_SCL-IAH_BSA_C_C_100_01b	Ctrl_01	MSMS	653.362	2	653.362	1304.71		1852
P02769	Albumin	ALB	_HLVDEPQNLIK_	Unmodified	0	7.8285e-10	106.67	83.295					0	0		0		0		20201202_EXPL7_LC6_SCL-IAH_BSA_C_C_100_01b	Ctrl_01	MSMS	653.361	2	653.362	1304.71		1853
P02769	Albumin	ALB	_HLVDEPQNLIK_	Unmodified	0	3.5028e-13	111.63	97.395					0	0		0		0		20201202_EXPL7_LC6_SCL-IAH_BSA_C_C_100_01b	Ctrl_01	MSMS	653.36	2	653.362	1304.71		1854
P02769	Albumin	ALB	_HLVDEPQNLIK_	Unmodified	0	2.1375e-09	102.4	88.165					0	0		0		0		20201202_EXPL7_LC6_SCL-IAH_BSA_C_C_100_01b	Ctrl_01	MSMS	653.36	2	653.362	1304.71		1855
P02769	Albumin	ALB	_HLVDEPQNLIK_	Unmodified	0	7.8285e-10	106.67	89.754					0	0		0		0		20201202_EXPL7_LC6_SCL-IAH_BSA_C_C_100_01b	Ctrl_01	MSMS	653.361	2	653.362	1304.71		1856
P02769	Albumin	ALB	_HLVDEPQNLIK_	Unmodified	0	7.5878e-06	64.82	59.506					0	0		0		0		20201202_EXPL7_LC6_SCL-IAH_BSA_C_C_100_01b	Ctrl_01	MSMS	435.909	3	435.91	1304.71		1857
P02769	Albumin	ALB	_HLVDEPQNLIK_	Unmodified	0	6.7091e-06	67.334	62.719					0	0		0		0		20201202_EXPL7_LC6_SCL-IAH_BSA_C_C_100_01b	Ctrl_01	MSMS	435.909	3	435.91	1304.71		1858
P02769	Albumin	ALB	_HLVDEPQNLIK_	Unmodified	0	7.8285e-10	106.67	89.754					0	0		0		0		20201202_EXPL7_LC6_SCL-IAH_BSA_C_C_100_01b	Ctrl_01	MSMS	653.361	2	653.362	1304.71		1859
P02769	Albumin	ALB	_HLVDEPQNLIK_	Unmodified	0	6.6017e-09	88.338	64.965					0	0		0		0		20201202_EXPL7_LC6_SCL-IAH_BSA_C_C_100_01b	Ctrl_01	MSMS	653.361	2	653.362	1304.71		1860
P02769	Albumin	ALB	_HLVDEPQNLIK_	Unmodified	0	5.8792e-09	90.614	71.007					0	0		0		0		20201202_EXPL7_LC6_SCL-IAH_BSA_C_C_100_01b	Ctrl_01	MSMS	653.361	2	653.362	1304.71		1861
P02769	Albumin	ALB	_HLVDEPQNLIK_	Unmodified	0	3.5028e-13	111.63	92.023					0	0		0		0		20201202_EXPL7_LC6_SCL-IAH_BSA_C_C_100_01b	Ctrl_01	MSMS	653.361	2	653.362	1304.71		1862
P02769	Albumin	ALB	_HLVDEPQNLIK_	Unmodified	0	1.8097e-09	103.43	80.06					0	0		0		0		20201202_EXPL7_LC6_SCL-IAH_BSA_C_C_100_01b	Ctrl_01	MSMS	653.359	2	653.362	1304.71		1863
P02769	Albumin	ALB	_HLVDEPQNLIK_	Unmodified	0	2.5528e-13	117.09	97.484					0	0		0		0		20201202_EXPL7_LC6_SCL-IAH_BSA_C_C_100_01b	Ctrl_01	MSMS	653.361	2	653.362	1304.71		1864
P02769	Albumin	ALB	_HLVDEPQNLIK_	Unmodified	0	7.8285e-10	106.67	80.622					0	0		0		0		20201202_EXPL7_LC6_SCL-IAH_BSA_C_C_100_01b	Ctrl_01	MSMS	653.36	2	653.362	1304.71		1865
P02769	Albumin	ALB	_HLVDEPQNLIK_	Unmodified	0	1.629e-08	86.463	64.124					0	0		0		0		20201202_EXPL7_LC6_SCL-IAH_BSA_C_C_100_01b	Ctrl_01	MSMS	653.361	2	653.362	1304.71		1866
P02769	Albumin	ALB	_HLVDEPQNLIK_	Unmodified	0	3.1093e-06	74.237	53.46					0	0		0		0		20201202_EXPL7_LC6_SCL-IAH_BSA_C_C_100_01b	Ctrl_01	MSMS	653.361	2	653.362	1304.71		1867
P02769	Albumin	ALB	_HLVDEPQNLIK_	Unmodified	0	5.1257e-06	66.267	56.945					0	0		0		0		20201202_EXPL7_LC6_SCL-IAH_BSA_C_C_100_01b	Ctrl_01	MSMS	653.361	2	653.362	1304.71		1868
P02769	Albumin	ALB	_HLVDEPQNLIK_	Unmodified	0	0.00022952	62.338	52.451					0	0		0		0		20201202_EXPL7_LC6_SCL-IAH_BSA_C_C_100_01b	Ctrl_01	MSMS	653.363	2	653.362	1304.71		1869
P02769	Albumin	ALB	_HLVDEPQNLIK_	Unmodified	0	1.6476e-06	80.014	66.079					0	0		0		0		20201202_EXPL7_LC6_SCL-IAH_BSA_C_C_100_01b	Ctrl_01	MSMS	653.36	2	653.362	1304.71		1870
P02769	Albumin	ALB	_HLVDEPQNLIK_	Unmodified	0	1.2656e-06	81.525	66.513					0	0		0		0		20201202_EXPL7_LC6_SCL-IAH_BSA_C_C_100_01b	Ctrl_01	MSMS	653.362	2	653.362	1304.71		1871
P02769	Albumin	ALB	_HLVDEPQNLIK_	Unmodified	0	2.0708e-06	78.342	68.854					0	0		0		0		20201202_EXPL7_LC6_SCL-IAH_BSA_C_C_100_01b	Ctrl_01	MSMS	653.361	2	653.362	1304.71		1872
P02769	Albumin	ALB	_HLVDEPQNLIK_	Unmodified	0	6.9678e-09	87.184	71.812					0	0		0		0		20201202_EXPL7_LC6_SCL-IAH_BSA_C_C_100_01b	Ctrl_01	MSMS	653.361	2	653.362	1304.71		1873
P02769	Albumin	ALB	_HLVDEPQNLIK_	Unmodified	0	2.5793e-06	76.332	64.169					0	0		0		0		20201202_EXPL7_LC6_SCL-IAH_BSA_C_C_100_01b	Ctrl_01	MSMS	653.36	2	653.362	1304.71		1874
P02769	Albumin	ALB	_HLVDEPQNLIK_	Unmodified	0	4.0964e-09	96.229	69.523					0	0		0		0		20201202_EXPL7_LC6_SCL-IAH_BSA_C_C_100_01b	Ctrl_01	MSMS	653.362	2	653.362	1304.71		1875
P02769	Albumin	ALB	_HLVDEPQNLIK_	Unmodified	0	4.8427e-06	67.385	55.117					0	0		0		0		20201202_EXPL7_LC6_SCL-IAH_BSA_C_C_100_01b	Ctrl_01	MSMS	653.361	2	653.362	1304.71		1876
P02769	Albumin	ALB	_HLVDEPQNLIK_	Unmodified	0	0.00021079	62.466	57.95					0	0		0		0		20201202_EXPL7_LC6_SCL-IAH_BSA_C_C_100_01b	Ctrl_01	MSMS	653.364	2	653.362	1304.71		1877
P02769	Albumin	ALB	_HLVDEPQNLIK_	Unmodified	158090000	4.0334e-14	146.16	138.03	0.66821				0	0		0		0		20201202_EXPL7_LC6_SCL-IAH_BSA_C_C_100_02b	Ctrl_02	MULTI-MSMS	653.863	2	653.362	1304.71	0.0027809	1878
P02769	Albumin	ALB	_HLVDEPQNLIK_	Unmodified	160810000000	2.7478e-59	243.91	237.48	-0.80365				0	0		0		0		20201202_EXPL7_LC6_SCL-IAH_BSA_C_C_100_02b	Ctrl_02	MULTI-MSMS	653.361	2	653.362	1304.71	-1.4617	1879
P02769	Albumin	ALB	_HLVDEPQNLIK_	Unmodified	16224000000	1.357e-35	205.18	200.66	-0.83604				0	0		0		0		20201202_EXPL7_LC6_SCL-IAH_BSA_C_C_100_02b	Ctrl_02	MULTI-MSMS	435.91	3	435.91	1304.71	-1.9644	1880
P02769	Albumin	ALB	_HLVDEPQNLIK_	Unmodified	3089200	4.1904e-06	99.539	95.486	0.111				0	0		0		0		20201202_EXPL7_LC6_SCL-IAH_BSA_C_C_100_02b	Ctrl_02	MULTI-MSMS	653.362	2	653.362	1304.71	-0.69045	1881
P02769	Albumin	ALB	_HLVDEPQNLIK_	Unmodified	3126800	2.6205e-09	122.7	117.72	0.17045				0	0		0		0		20201202_EXPL7_LC6_SCL-IAH_BSA_C_C_100_02b	Ctrl_02	MULTI-MSMS	653.362	2	653.362	1304.71	-0.94882	1882
P02769	Albumin	ALB	_HLVDEPQNLIK_	Unmodified	1400100	4.3855e-05	83.869	80.528	0.078388				0	0		0		0		20201202_EXPL7_LC6_SCL-IAH_BSA_C_C_100_02b	Ctrl_02	MULTI-MSMS	435.91	3	435.91	1304.71	-1.7609	1883
P02769	Albumin	ALB	_HLVDEPQNLIK_	Unmodified	1623700	2.3637e-08	111.63	103.22	0.36261				0	0		0		0		20201202_EXPL7_LC6_SCL-IAH_BSA_C_C_100_02b	Ctrl_02	MULTI-MSMS	653.862	2	653.362	1304.71	-0.87637	1884
P02769	Albumin	ALB	_HLVDEPQNLIK_	Unmodified	0	0.0033771	47.228	45.341					0	0		0		0		20201202_EXPL7_LC6_SCL-IAH_BSA_C_C_100_02b	Ctrl_02	MSMS	435.909	3	435.91	1304.71		1885
P02769	Albumin	ALB	_HLVDEPQNLIK_	Unmodified	0	3.5211e-13	111.52	94.948					0	0		0		0		20201202_EXPL7_LC6_SCL-IAH_BSA_C_C_100_02b	Ctrl_02	MSMS	653.361	2	653.362	1304.71		1886
P02769	Albumin	ALB	_HLVDEPQNLIK_	Unmodified	0	1.3021e-09	105.03	90.797					0	0		0		0		20201202_EXPL7_LC6_SCL-IAH_BSA_C_C_100_02b	Ctrl_02	MSMS	653.361	2	653.362	1304.71		1887
P02769	Albumin	ALB	_HLVDEPQNLIK_	Unmodified	0	2.5607e-06	79.201	71.939					0	0		0		0		20201202_EXPL7_LC6_SCL-IAH_BSA_C_C_100_02b	Ctrl_02	MSMS	435.909	3	435.91	1304.71		1888
P02769	Albumin	ALB	_HLVDEPQNLIK_	Unmodified	0	3.7729e-13	110.08	89.3					0	0		0		0		20201202_EXPL7_LC6_SCL-IAH_BSA_C_C_100_02b	Ctrl_02	MSMS	653.362	2	653.362	1304.71		1889
P02769	Albumin	ALB	_HLVDEPQNLIK_	Unmodified	0	3.5211e-13	111.52	94.948					0	0		0		0		20201202_EXPL7_LC6_SCL-IAH_BSA_C_C_100_02b	Ctrl_02	MSMS	653.362	2	653.362	1304.71		1890
P02769	Albumin	ALB	_HLVDEPQNLIK_	Unmodified	0	2.6039e-09	100.93	86.696					0	0		0		0		20201202_EXPL7_LC6_SCL-IAH_BSA_C_C_100_02b	Ctrl_02	MSMS	653.361	2	653.362	1304.71		1891
P02769	Albumin	ALB	_HLVDEPQNLIK_	Unmodified	0	2.3561e-09	101.71	87.776					0	0		0		0		20201202_EXPL7_LC6_SCL-IAH_BSA_C_C_100_02b	Ctrl_02	MSMS	653.361	2	653.362	1304.71		1892
P02769	Albumin	ALB	_HLVDEPQNLIK_	Unmodified	0	0.00097951	59.067	53.754					0	0		0		0		20201202_EXPL7_LC6_SCL-IAH_BSA_C_C_100_02b	Ctrl_02	MSMS	436.244	3	435.91	1304.71		1893
P02769	Albumin	ALB	_HLVDEPQNLIK_	Unmodified	0	2.3561e-09	101.71	82.105					0	0		0		0		20201202_EXPL7_LC6_SCL-IAH_BSA_C_C_100_02b	Ctrl_02	MSMS	653.36	2	653.362	1304.71		1894
P02769	Albumin	ALB	_HLVDEPQNLIK_	Unmodified	0	1.5772e-13	122.7	101.92					0	0		0		0		20201202_EXPL7_LC6_SCL-IAH_BSA_C_C_100_02b	Ctrl_02	MSMS	653.359	2	653.362	1304.71		1895
P02769	Albumin	ALB	_HLVDEPQNLIK_	Unmodified	0	3.0582e-09	99.5	85.265					0	0		0		0		20201202_EXPL7_LC6_SCL-IAH_BSA_C_C_100_02b	Ctrl_02	MSMS	653.361	2	653.362	1304.71		1896
P02769	Albumin	ALB	_HLVDEPQNLIK_	Unmodified	0	5.3608e-09	92.247	80.679					0	0		0		0		20201202_EXPL7_LC6_SCL-IAH_BSA_C_C_100_02b	Ctrl_02	MSMS	653.361	2	653.362	1304.71		1897
P02769	Albumin	ALB	_HLVDEPQNLIK_	Unmodified	0	4.7342e-11	108.98	92.407					0	0		0		0		20201202_EXPL7_LC6_SCL-IAH_BSA_C_C_100_02b	Ctrl_02	MSMS	653.36	2	653.362	1304.71		1898
P02769	Albumin	ALB	_HLVDEPQNLIK_	Unmodified	0	3.0582e-09	99.5	85.265					0	0		0		0		20201202_EXPL7_LC6_SCL-IAH_BSA_C_C_100_02b	Ctrl_02	MSMS	653.361	2	653.362	1304.71		1899
P02769	Albumin	ALB	_HLVDEPQNLIK_	Unmodified	0	2.6039e-09	100.93	80.154					0	0		0		0		20201202_EXPL7_LC6_SCL-IAH_BSA_C_C_100_02b	Ctrl_02	MSMS	653.362	2	653.362	1304.71		1900
P02769	Albumin	ALB	_HLVDEPQNLIK_	Unmodified	0	3.6002e-06	76.228	70.914					0	0		0		0		20201202_EXPL7_LC6_SCL-IAH_BSA_C_C_100_02b	Ctrl_02	MSMS	435.909	3	435.91	1304.71		1901
P02769	Albumin	ALB	_HLVDEPQNLIK_	Unmodified	0	2.1375e-09	102.4	88.165					0	0		0		0		20201202_EXPL7_LC6_SCL-IAH_BSA_C_C_100_02b	Ctrl_02	MSMS	653.36	2	653.362	1304.71		1902
P02769	Albumin	ALB	_HLVDEPQNLIK_	Unmodified	0	3.5028e-13	111.63	90.853					0	0		0		0		20201202_EXPL7_LC6_SCL-IAH_BSA_C_C_100_02b	Ctrl_02	MSMS	653.359	2	653.362	1304.71		1903
P02769	Albumin	ALB	_HLVDEPQNLIK_	Unmodified	0	7.0547e-09	86.911	67.304					0	0		0		0		20201202_EXPL7_LC6_SCL-IAH_BSA_C_C_100_02b	Ctrl_02	MSMS	653.361	2	653.362	1304.71		1904
P02769	Albumin	ALB	_HLVDEPQNLIK_	Unmodified	0	3.9774e-09	96.604	76.997					0	0		0		0		20201202_EXPL7_LC6_SCL-IAH_BSA_C_C_100_02b	Ctrl_02	MSMS	653.361	2	653.362	1304.71		1905
P02769	Albumin	ALB	_HLVDEPQNLIK_	Unmodified	0	1.3021e-09	105.03	84.255					0	0		0		0		20201202_EXPL7_LC6_SCL-IAH_BSA_C_C_100_02b	Ctrl_02	MSMS	653.361	2	653.362	1304.71		1906
P02769	Albumin	ALB	_HLVDEPQNLIK_	Unmodified	0	1.1656e-06	81.92	67.685					0	0		0		0		20201202_EXPL7_LC6_SCL-IAH_BSA_C_C_100_02b	Ctrl_02	MSMS	653.361	2	653.362	1304.71		1907
P02769	Albumin	ALB	_HLVDEPQNLIK_	Unmodified	0	4.8552e-09	93.839	67.794					0	0		0		0		20201202_EXPL7_LC6_SCL-IAH_BSA_C_C_100_02b	Ctrl_02	MSMS	653.361	2	653.362	1304.71		1908
P02769	Albumin	ALB	_HLVDEPQNLIK_	Unmodified	0	5.8792e-09	90.614	73.7					0	0		0		0		20201202_EXPL7_LC6_SCL-IAH_BSA_C_C_100_02b	Ctrl_02	MSMS	653.361	2	653.362	1304.71		1909
P02769	Albumin	ALB	_HLVDEPQNLIK_	Unmodified	0	3.0582e-09	99.5	71.295					0	0		0		0		20201202_EXPL7_LC6_SCL-IAH_BSA_C_C_100_02b	Ctrl_02	MSMS	653.359	2	653.362	1304.71		1910
P02769	Albumin	ALB	_HLVDEPQNLIK_	Unmodified	0	3.5028e-13	111.63	83.425					0	0		0		0		20201202_EXPL7_LC6_SCL-IAH_BSA_C_C_100_02b	Ctrl_02	MSMS	653.361	2	653.362	1304.71		1911
P02769	Albumin	ALB	_HLVDEPQNLIK_	Unmodified	0	8.4624e-07	83.182	59.81					0	0		0		0		20201202_EXPL7_LC6_SCL-IAH_BSA_C_C_100_02b	Ctrl_02	MSMS	653.361	2	653.362	1304.71		1912
P02769	Albumin	ALB	_HLVDEPQNLIK_	Unmodified	0	4.8552e-09	93.839	67.794					0	0		0		0		20201202_EXPL7_LC6_SCL-IAH_BSA_C_C_100_02b	Ctrl_02	MSMS	653.327	2	653.362	1304.71		1913
P02769	Albumin	ALB	_HLVDEPQNLIK_	Unmodified	0	1.4767e-06	80.69	59.913					0	0		0		0		20201202_EXPL7_LC6_SCL-IAH_BSA_C_C_100_02b	Ctrl_02	MSMS	653.362	2	653.362	1304.71		1914
P02769	Albumin	ALB	_HLVDEPQNLIK_	Unmodified	0	4.5606e-09	94.767	80.088					0	0		0		0		20201202_EXPL7_LC6_SCL-IAH_BSA_C_C_100_02b	Ctrl_02	MSMS	653.362	2	653.362	1304.71		1915
P02769	Albumin	ALB	_HLVDEPQNLIK_	Unmodified	0	0.0011458	56.087	51.543					0	0		0		0		20201202_EXPL7_LC6_SCL-IAH_BSA_C_C_100_02b	Ctrl_02	MSMS	653.362	2	653.362	1304.71		1916
P02769	Albumin	ALB	_HLVDEPQNLIK_	Unmodified	0	0.00082523	58.274	53.38					0	0		0		0		20201202_EXPL7_LC6_SCL-IAH_BSA_C_C_100_02b	Ctrl_02	MSMS	653.362	2	653.362	1304.71		1917
P02769	Albumin	ALB	_HLVDEPQNLIK_	Unmodified	0	0.00098632	57.175	53.298					0	0		0		0		20201202_EXPL7_LC6_SCL-IAH_BSA_C_C_100_02b	Ctrl_02	MSMS	653.363	2	653.362	1304.71		1918
P02769	Albumin	ALB	_HLVDEPQNLIK_	Unmodified	0	3.2624e-06	73.632	61.469					0	0		0		0		20201202_EXPL7_LC6_SCL-IAH_BSA_C_C_100_02b	Ctrl_02	MSMS	653.362	2	653.362	1304.71		1919
P02769	Albumin	ALB	_HLVDEPQNLIK_	Unmodified	0	5.1097e-07	84.507	72.344					0	0		0		0		20201202_EXPL7_LC6_SCL-IAH_BSA_C_C_100_02b	Ctrl_02	MSMS	653.326	2	653.362	1304.71		1920
P02769	Albumin	ALB	_HLVDEPQNLIK_	Unmodified	0	2.7089e-06	75.819	67.333					0	0		0		0		20201202_EXPL7_LC6_SCL-IAH_BSA_C_C_100_02b	Ctrl_02	MSMS	653.361	2	653.362	1304.71		1921
P02769	Albumin	ALB	_HLVDEPQNLIK_	Unmodified	0	8.8093e-07	83.045	71.314					0	0		0		0		20201202_EXPL7_LC6_SCL-IAH_BSA_C_C_100_02b	Ctrl_02	MSMS	653.36	2	653.362	1304.71		1922
P02769	Albumin	ALB	_HLVDEPQNLIK_	Unmodified	0	4.8427e-06	67.385	62.491					0	0		0		0		20201202_EXPL7_LC6_SCL-IAH_BSA_C_C_100_02b	Ctrl_02	MSMS	653.361	2	653.362	1304.71		1923
P02769	Albumin	ALB	_HLVDEPQNLIK_	Unmodified	0	2.7089e-06	75.819	68.253					0	0		0		0		20201202_EXPL7_LC6_SCL-IAH_BSA_C_C_100_02b	Ctrl_02	MSMS	653.363	2	653.362	1304.71		1924
P02769	Albumin	ALB	_HLVDEPQNLIK_	Unmodified	0	5.1097e-07	84.507	72.344					0	0		0		0		20201202_EXPL7_LC6_SCL-IAH_BSA_C_C_100_02b	Ctrl_02	MSMS	653.361	2	653.362	1304.71		1925
P02769	Albumin	ALB	_HLVDEPQNLIK_	Unmodified	0	0.00037529	61.344	49.613					0	0		0		0		20201202_EXPL7_LC6_SCL-IAH_BSA_C_C_100_02b	Ctrl_02	MSMS	653.361	2	653.362	1304.71		1926
P02769	Albumin	ALB	_HLVDEPQNLIK_	Unmodified	0	5.2332e-06	65.842	50.942					0	0		0		0		20201202_EXPL7_LC6_SCL-IAH_BSA_C_C_100_02b	Ctrl_02	MSMS	653.362	2	653.362	1304.71		1927
P02769	Albumin	ALB	_HLVDEPQNLIK_	Unmodified	151890000	8.9109e-09	119.39	111.25	0.20631				0	0		0		0		20201202_EXPL7_LC6_SCL-IAH_BSA_C_C_100_03b	Ctrl_03	MULTI-MSMS	653.362	2	653.362	1304.71	-0.087229	1928
P02769	Albumin	ALB	_HLVDEPQNLIK_	Unmodified	158140000000	1.083e-88	298.7	289.96	-0.97701				0	0		0		0		20201202_EXPL7_LC6_SCL-IAH_BSA_C_C_100_03b	Ctrl_03	MULTI-MSMS	653.361	2	653.362	1304.71	-1.298	1929
P02769	Albumin	ALB	_HLVDEPQNLIK_	Unmodified	3117700	3.3059e-08	106.67	102.65	-0.44668				0	0		0		0		20201202_EXPL7_LC6_SCL-IAH_BSA_C_C_100_03b	Ctrl_03	MULTI-MSMS	653.362	2	653.362	1304.71	-0.34697	1930
P02769	Albumin	ALB	_HLVDEPQNLIK_	Unmodified	2867000	2.3637e-08	111.63	106.87	-0.050857				0	0		0		0		20201202_EXPL7_LC6_SCL-IAH_BSA_C_C_100_03b	Ctrl_03	MULTI-MSMS	653.362	2	653.362	1304.71	-0.38088	1931
P02769	Albumin	ALB	_HLVDEPQNLIK_	Unmodified	1511200	2.0859e-05	93.096	88.58	0.10591				0	0		0		0		20201202_EXPL7_LC6_SCL-IAH_BSA_C_C_100_03b	Ctrl_03	MULTI-MSMS	435.909	3	435.91	1304.71	-1.2926	1932
P02769	Albumin	ALB	_HLVDEPQNLIK_	Unmodified	2343700	2.3637e-08	111.63	107.46	-0.02993				0	0		0		0		20201202_EXPL7_LC6_SCL-IAH_BSA_C_C_100_03b	Ctrl_03	MULTI-MSMS	653.362	2	653.362	1304.71	-1.2468	1933
P02769	Albumin	ALB	_HLVDEPQNLIK_	Unmodified	1780100	2.0317e-08	113.38	108.4	-0.11888				0	0		0		0		20201202_EXPL7_LC6_SCL-IAH_BSA_C_C_100_03b	Ctrl_03	MULTI-MSMS	653.361	2	653.362	1304.71	-1.3694	1934
P02769	Albumin	ALB	_HLVDEPQNLIK_	Unmodified	1898700	1.0571e-12	132.32	123.91	0.14614				0	0		0		0		20201202_EXPL7_LC6_SCL-IAH_BSA_C_C_100_03b	Ctrl_03	MULTI-MSMS	653.361	2	653.362	1304.71	-1.1045	1935
P02769	Albumin	ALB	_HLVDEPQNLIK_	Unmodified	1555200	1.0573e-05	96.604	92.431	-0.02716				0	0		0		0		20201202_EXPL7_LC6_SCL-IAH_BSA_C_C_100_03b	Ctrl_03	MULTI-MSMS	653.362	2	653.362	1304.71	-1.278	1936
P02769	Albumin	ALB	_HLVDEPQNLIK_	Unmodified	2352200	1.6619e-08	115.33	108.89	-0.38565				0	0		0		0		20201202_EXPL7_LC6_SCL-IAH_BSA_C_C_100_03b	Ctrl_03	MULTI-MSMS	653.36	2	653.362	1304.71	-1.6367	1937
P02769	Albumin	ALB	_HLVDEPQNLIK_	Unmodified	775620	4.7435e-05	79.659	75.486	-0.016527				0	0		0		0		20201202_EXPL7_LC6_SCL-IAH_BSA_C_C_100_03b	Ctrl_03	MULTI-MSMS	653.361	2	653.362	1304.71	-0.29305	1938
P02769	Albumin	ALB	_HLVDEPQNLIK_	Unmodified	0	4.3353e-09	95.477	81.391					0	0		0		0		20201202_EXPL7_LC6_SCL-IAH_BSA_C_C_100_03b	Ctrl_03	MSMS	653.362	2	653.362	1304.71		1939
P02769	Albumin	ALB	_HLVDEPQNLIK_	Unmodified	0	3.4765e-09	98.182	84.096					0	0		0		0		20201202_EXPL7_LC6_SCL-IAH_BSA_C_C_100_03b	Ctrl_03	MSMS	653.362	2	653.362	1304.71		1940
P02769	Albumin	ALB	_HLVDEPQNLIK_	Unmodified	0	3.0582e-09	99.5	87.494					0	0		0		0		20201202_EXPL7_LC6_SCL-IAH_BSA_C_C_100_03b	Ctrl_03	MSMS	653.362	2	653.362	1304.71		1941
P02769	Albumin	ALB	_HLVDEPQNLIK_	Unmodified	0	4.7342e-11	108.98	92.407					0	0		0		0		20201202_EXPL7_LC6_SCL-IAH_BSA_C_C_100_03b	Ctrl_03	MSMS	653.362	2	653.362	1304.71		1942
P02769	Albumin	ALB	_HLVDEPQNLIK_	Unmodified	0	4.4569e-09	95.094	83.088					0	0		0		0		20201202_EXPL7_LC6_SCL-IAH_BSA_C_C_100_03b	Ctrl_03	MSMS	653.362	2	653.362	1304.71		1943
P02769	Albumin	ALB	_HLVDEPQNLIK_	Unmodified	0	7.8285e-10	106.67	90.09					0	0		0		0		20201202_EXPL7_LC6_SCL-IAH_BSA_C_C_100_03b	Ctrl_03	MSMS	653.362	2	653.362	1304.71		1944
P02769	Albumin	ALB	_HLVDEPQNLIK_	Unmodified	0	2.9782e-09	99.752	82.838					0	0		0		0		20201202_EXPL7_LC6_SCL-IAH_BSA_C_C_100_03b	Ctrl_03	MSMS	653.362	2	653.362	1304.71		1945
P02769	Albumin	ALB	_HLVDEPQNLIK_	Unmodified	0	5.7175e-09	91.123	77.037					0	0		0		0		20201202_EXPL7_LC6_SCL-IAH_BSA_C_C_100_03b	Ctrl_03	MSMS	653.361	2	653.362	1304.71		1946
P02769	Albumin	ALB	_HLVDEPQNLIK_	Unmodified	0	2.5528e-13	117.09	100.18					0	0		0		0		20201202_EXPL7_LC6_SCL-IAH_BSA_C_C_100_03b	Ctrl_03	MSMS	653.36	2	653.362	1304.71		1947
P02769	Albumin	ALB	_HLVDEPQNLIK_	Unmodified	0	5.7175e-09	91.123	71.86					0	0		0		0		20201202_EXPL7_LC6_SCL-IAH_BSA_C_C_100_03b	Ctrl_03	MSMS	653.361	2	653.362	1304.71		1948
P02769	Albumin	ALB	_HLVDEPQNLIK_	Unmodified	0	4.8552e-09	93.839	79.753					0	0		0		0		20201202_EXPL7_LC6_SCL-IAH_BSA_C_C_100_03b	Ctrl_03	MSMS	653.361	2	653.362	1304.71		1949
P02769	Albumin	ALB	_HLVDEPQNLIK_	Unmodified	0	1.4767e-06	80.69	68.684					0	0		0		0		20201202_EXPL7_LC6_SCL-IAH_BSA_C_C_100_03b	Ctrl_03	MSMS	653.361	2	653.362	1304.71		1950
P02769	Albumin	ALB	_HLVDEPQNLIK_	Unmodified	0	2.4712e-09	101.35	84.772					0	0		0		0		20201202_EXPL7_LC6_SCL-IAH_BSA_C_C_100_03b	Ctrl_03	MSMS	653.362	2	653.362	1304.71		1951
P02769	Albumin	ALB	_HLVDEPQNLIK_	Unmodified	0	3.0582e-09	99.5	87.932					0	0		0		0		20201202_EXPL7_LC6_SCL-IAH_BSA_C_C_100_03b	Ctrl_03	MSMS	653.361	2	653.362	1304.71		1952
P02769	Albumin	ALB	_HLVDEPQNLIK_	Unmodified	0	2.5528e-13	117.09	100.18					0	0		0		0		20201202_EXPL7_LC6_SCL-IAH_BSA_C_C_100_03b	Ctrl_03	MSMS	653.36	2	653.362	1304.71		1953
P02769	Albumin	ALB	_HLVDEPQNLIK_	Unmodified	0	6.5797e-06	67.704	58.049					0	0		0		0		20201202_EXPL7_LC6_SCL-IAH_BSA_C_C_100_03b	Ctrl_03	MSMS	435.909	3	435.91	1304.71		1954
P02769	Albumin	ALB	_HLVDEPQNLIK_	Unmodified	0	2.3561e-09	101.71	82.105					0	0		0		0		20201202_EXPL7_LC6_SCL-IAH_BSA_C_C_100_03b	Ctrl_03	MSMS	653.361	2	653.362	1304.71		1955
P02769	Albumin	ALB	_HLVDEPQNLIK_	Unmodified	0	7.8285e-10	106.67	76.055					0	0		0		0		20201202_EXPL7_LC6_SCL-IAH_BSA_C_C_100_03b	Ctrl_03	MSMS	653.361	2	653.362	1304.71		1956
P02769	Albumin	ALB	_HLVDEPQNLIK_	Unmodified	0	3.1985e-13	113.38	87.333					0	0		0		0		20201202_EXPL7_LC6_SCL-IAH_BSA_C_C_100_03b	Ctrl_03	MSMS	653.361	2	653.362	1304.71		1957
P02769	Albumin	ALB	_HLVDEPQNLIK_	Unmodified	0	4.8552e-09	93.839	71.5					0	0		0		0		20201202_EXPL7_LC6_SCL-IAH_BSA_C_C_100_03b	Ctrl_03	MSMS	653.36	2	653.362	1304.71		1958
P02769	Albumin	ALB	_HLVDEPQNLIK_	Unmodified	0	3.9774e-09	96.604	75.827					0	0		0		0		20201202_EXPL7_LC6_SCL-IAH_BSA_C_C_100_03b	Ctrl_03	MSMS	653.361	2	653.362	1304.71		1959
P02769	Albumin	ALB	_HLVDEPQNLIK_	Unmodified	0	3.0582e-09	99.5	78.722					0	0		0		0		20201202_EXPL7_LC6_SCL-IAH_BSA_C_C_100_03b	Ctrl_03	MSMS	653.361	2	653.362	1304.71		1960
P02769	Albumin	ALB	_HLVDEPQNLIK_	Unmodified	0	5.4514e-09	91.961	63.757					0	0		0		0		20201202_EXPL7_LC6_SCL-IAH_BSA_C_C_100_03b	Ctrl_03	MSMS	653.361	2	653.362	1304.71		1961
P02769	Albumin	ALB	_HLVDEPQNLIK_	Unmodified	0	2.6039e-09	100.93	78.592					0	0		0		0		20201202_EXPL7_LC6_SCL-IAH_BSA_C_C_100_03b	Ctrl_03	MSMS	653.361	2	653.362	1304.71		1962
P02769	Albumin	ALB	_HLVDEPQNLIK_	Unmodified	0	4.8552e-09	93.839	73.062					0	0		0		0		20201202_EXPL7_LC6_SCL-IAH_BSA_C_C_100_03b	Ctrl_03	MSMS	653.36	2	653.362	1304.71		1963
P02769	Albumin	ALB	_HLVDEPQNLIK_	Unmodified	0	7.0547e-09	86.911	63.538					0	0		0		0		20201202_EXPL7_LC6_SCL-IAH_BSA_C_C_100_03b	Ctrl_03	MSMS	653.361	2	653.362	1304.71		1964
P02769	Albumin	ALB	_HLVDEPQNLIK_	Unmodified	0	0.0017318	55.353	46.943					0	0		0		0		20201202_EXPL7_LC6_SCL-IAH_BSA_C_C_100_03b	Ctrl_03	MSMS	435.909	3	435.91	1304.71		1965
P02769	Albumin	ALB	_HLVDEPQNLIK_	Unmodified	0	1.5894e-06	80.245	59.467					0	0		0		0		20201202_EXPL7_LC6_SCL-IAH_BSA_C_C_100_03b	Ctrl_03	MSMS	653.36	2	653.362	1304.71		1966
P02769	Albumin	ALB	_HLVDEPQNLIK_	Unmodified	0	5.8792e-09	90.614	64.568					0	0		0		0		20201202_EXPL7_LC6_SCL-IAH_BSA_C_C_100_03b	Ctrl_03	MSMS	653.36	2	653.362	1304.71		1967
P02769	Albumin	ALB	_HLVDEPQNLIK_	Unmodified	0	3.0582e-09	99.5	78.722					0	0		0		0		20201202_EXPL7_LC6_SCL-IAH_BSA_C_C_100_03b	Ctrl_03	MSMS	653.362	2	653.362	1304.71		1968
P02769	Albumin	ALB	_HLVDEPQNLIK_	Unmodified	0	2.6039e-09	100.93	80.154					0	0		0		0		20201202_EXPL7_LC6_SCL-IAH_BSA_C_C_100_03b	Ctrl_03	MSMS	653.361	2	653.362	1304.71		1969
P02769	Albumin	ALB	_HLVDEPQNLIK_	Unmodified	0	3.5211e-13	111.52	85.479					0	0		0		0		20201202_EXPL7_LC6_SCL-IAH_BSA_C_C_100_03b	Ctrl_03	MSMS	653.36	2	653.362	1304.71		1970
P02769	Albumin	ALB	_HLVDEPQNLIK_	Unmodified	0	0.0031632	48.284	38.629					0	0		0		0		20201202_EXPL7_LC6_SCL-IAH_BSA_C_C_100_03b	Ctrl_03	MSMS	435.91	3	435.91	1304.71		1971
P02769	Albumin	ALB	_HLVDEPQNLIK_	Unmodified	0	3.7729e-13	110.08	81.873					0	0		0		0		20201202_EXPL7_LC6_SCL-IAH_BSA_C_C_100_03b	Ctrl_03	MSMS	653.36	2	653.362	1304.71		1972
P02769	Albumin	ALB	_HLVDEPQNLIK_	Unmodified	0	0.0022638	52.725	49.606					0	0		0		0		20201202_EXPL7_LC6_SCL-IAH_BSA_C_C_100_03b	Ctrl_03	MSMS	435.909	3	435.91	1304.71		1973
P02769	Albumin	ALB	_HLVDEPQNLIK_	Unmodified	0	5.8792e-09	90.614	62.409					0	0		0		0		20201202_EXPL7_LC6_SCL-IAH_BSA_C_C_100_03b	Ctrl_03	MSMS	653.361	2	653.362	1304.71		1974
P02769	Albumin	ALB	_HLVDEPQNLIK_	Unmodified	0	7.8285e-10	106.67	83.295					0	0		0		0		20201202_EXPL7_LC6_SCL-IAH_BSA_C_C_100_03b	Ctrl_03	MSMS	653.361	2	653.362	1304.71		1975
P02769	Albumin	ALB	_HLVDEPQNLIK_	Unmodified	0	1.8097e-09	103.43	77.388					0	0		0		0		20201202_EXPL7_LC6_SCL-IAH_BSA_C_C_100_03b	Ctrl_03	MSMS	653.361	2	653.362	1304.71		1976
P02769	Albumin	ALB	_HLVDEPQNLIK_	Unmodified	0	5.8792e-09	90.614	71.007					0	0		0		0		20201202_EXPL7_LC6_SCL-IAH_BSA_C_C_100_03b	Ctrl_03	MSMS	653.361	2	653.362	1304.71		1977
P02769	Albumin	ALB	_HLVDEPQNLIK_	Unmodified	0	1.0009e-18	134.13	105.93					0	0		0		0		20201202_EXPL7_LC6_SCL-IAH_BSA_C_C_100_03b	Ctrl_03	MSMS	653.361	2	653.362	1304.71		1978
P02769	Albumin	ALB	_HLVDEPQNLIK_	Unmodified	0	5.8792e-09	90.614	74.036					0	0		0		0		20201202_EXPL7_LC6_SCL-IAH_BSA_C_C_100_03b	Ctrl_03	MSMS	653.362	2	653.362	1304.71		1979
P02769	Albumin	ALB	_HLVDEPQNLIK_	Unmodified	0	0.00084014	58.172	43.493					0	0		0		0		20201202_EXPL7_LC6_SCL-IAH_BSA_C_C_100_03b	Ctrl_03	MSMS	652.991	2	653.362	1304.71		1980
P02769	Albumin	ALB	_HLVDEPQNLIK_	Unmodified	0	3.5028e-13	111.63	83.425					0	0		0		0		20201202_EXPL7_LC6_SCL-IAH_BSA_C_C_100_03b	Ctrl_03	MSMS	653.361	2	653.362	1304.71		1981
P02769	Albumin	ALB	_HLVDEPQNLIK_	Unmodified	0	0.00017741	62.694	39.321					0	0		0		0		20201202_EXPL7_LC6_SCL-IAH_BSA_C_C_100_03b	Ctrl_03	MSMS	653.36	2	653.362	1304.71		1982
P02769	Albumin	ALB	_HLVDEPQNLIK_	Unmodified	0	0.023129	29.544	24.65					0	0		0		0		20201202_EXPL7_LC6_SCL-IAH_BSA_C_C_100_03b	Ctrl_03	MSMS	653.362	2	653.362	1304.71		1983
P02769	Albumin	ALB	_HLVDEPQNLIK_	Unmodified	0	0.0012668	55.261	46.154					0	0		0		0		20201202_EXPL7_LC6_SCL-IAH_BSA_C_C_100_03b	Ctrl_03	MSMS	653.361	2	653.362	1304.71		1984
P02769	Albumin	ALB	_HLVDEPQNLIK_	Unmodified	0	0.00098632	57.175	47.663					0	0		0		0		20201202_EXPL7_LC6_SCL-IAH_BSA_C_C_100_03b	Ctrl_03	MSMS	653.36	2	653.362	1304.71		1985
P02769	Albumin	ALB	_HLVDEPQNLIK_	Unmodified	0	0.0012668	55.261	46.887					0	0		0		0		20201202_EXPL7_LC6_SCL-IAH_BSA_C_C_100_03b	Ctrl_03	MSMS	653.36	2	653.362	1304.71		1986
P02769	Albumin	ALB	_HLVDEPQNLIK_	Unmodified	0	1.1656e-06	81.92	67.91					0	0		0		0		20201202_EXPL7_LC6_SCL-IAH_BSA_C_C_100_03b	Ctrl_03	MSMS	653.36	2	653.362	1304.71		1987
P02769	Albumin	ALB	_HLVDEPQNLIK_	Unmodified	0	2.7089e-06	75.819	66.815					0	0		0		0		20201202_EXPL7_LC6_SCL-IAH_BSA_C_C_100_03b	Ctrl_03	MSMS	653.36	2	653.362	1304.71		1988
P02769	Albumin	ALB	_HLVDEPQNLIK_	Unmodified	0	0.0024952	46.88	41.39					0	0		0		0		20201202_EXPL7_LC6_SCL-IAH_BSA_C_C_100_03b	Ctrl_03	MSMS	653.36	2	653.362	1304.71		1989
P02769	Albumin	ALB	_HLVDEPQNLIK_	Unmodified	0	3.3121e-06	73.435	65.878					0	0		0		0		20201202_EXPL7_LC6_SCL-IAH_BSA_C_C_100_03b	Ctrl_03	MSMS	653.361	2	653.362	1304.71		1990
P02769	Albumin	ALB	_HLVDEPQNLIK_	Unmodified	0	1.4767e-06	80.69	66.455					0	0		0		0		20201202_EXPL7_LC6_SCL-IAH_BSA_C_C_100_03b	Ctrl_03	MSMS	653.361	2	653.362	1304.71		1991
P02769	Albumin	ALB	_HLVDEPQNLIK_	Unmodified	0	3.2624e-06	73.632	61.469					0	0		0		0		20201202_EXPL7_LC6_SCL-IAH_BSA_C_C_100_03b	Ctrl_03	MSMS	653.361	2	653.362	1304.71		1992
P02769	Albumin	ALB	_HLVDEPQNLIK_	Unmodified	0	2.3945e-06	77.062	64.899					0	0		0		0		20201202_EXPL7_LC6_SCL-IAH_BSA_C_C_100_03b	Ctrl_03	MSMS	653.361	2	653.362	1304.71		1993
P02769	Albumin	ALB	_HLVDEPQNLIK_	Unmodified	0	5.4008e-06	65.179	53.86					0	0		0		0		20201202_EXPL7_LC6_SCL-IAH_BSA_C_C_100_03b	Ctrl_03	MSMS	653.362	2	653.362	1304.71		1994
P02769	Albumin	ALB	_HLVDEPQNLIK_	Unmodified	0	0.00030616	61.815	57.769					0	0		0		0		20201202_EXPL7_LC6_SCL-IAH_BSA_C_C_100_03b	Ctrl_03	MSMS	653.361	2	653.362	1304.71		1995
P02769	Albumin	ALB	_HLVDEPQNLIK_	Unmodified	168940000	5.8066e-09	121.02	112.89	0.80578				0	0		0		0		20201202_EXPL7_LC6_SCL-IAH_BSA_C_C_100_04b	Ctrl_04	MULTI-MSMS	653.362	2	653.362	1304.71	0.20796	1996
P02769	Albumin	ALB	_HLVDEPQNLIK_	Unmodified	157740000000	1.729e-59	249.83	241.09	-0.7649				0	0		0		0		20201202_EXPL7_LC6_SCL-IAH_BSA_C_C_100_04b	Ctrl_04	MULTI-MSMS	653.361	2	653.362	1304.71	-1.3676	1997
P02769	Albumin	ALB	_HLVDEPQNLIK_	Unmodified	15928000000	3.0328e-35	193.52	189.18	-0.76692				0	0		0		0		20201202_EXPL7_LC6_SCL-IAH_BSA_C_C_100_04b	Ctrl_04	MULTI-MSMS	435.909	3	435.91	1304.71	-1.8534	1998
P02769	Albumin	ALB	_HLVDEPQNLIK_	Unmodified	3287900	2.3837e-08	111.52	106.77	-0.20981				0	0		0		0		20201202_EXPL7_LC6_SCL-IAH_BSA_C_C_100_04b	Ctrl_04	MULTI-MSMS	653.362	2	653.362	1304.71	-0.27844	1999
P02769	Albumin	ALB	_HLVDEPQNLIK_	Unmodified	4048900	1.0571e-12	132.32	123.91	0.14262				0	0		0		0		20201202_EXPL7_LC6_SCL-IAH_BSA_C_C_100_04b	Ctrl_04	MULTI-MSMS	653.862	2	653.362	1304.71	-0.67216	2000
P02769	Albumin	ALB	_HLVDEPQNLIK_	Unmodified	1829600	1.688e-05	94.692	90.176	-0.063829				0	0		0		0		20201202_EXPL7_LC6_SCL-IAH_BSA_C_C_100_04b	Ctrl_04	MULTI-MSMS	435.91	3	435.91	1304.71	-1.2577	2001
P02769	Albumin	ALB	_HLVDEPQNLIK_	Unmodified	1400400	3.6305e-05	86.898	82.382	-0.14547				0	0		0		0		20201202_EXPL7_LC6_SCL-IAH_BSA_C_C_100_04b	Ctrl_04	MULTI-MSMS	435.91	3	435.91	1304.71	-1.7864	2002
P02769	Albumin	ALB	_HLVDEPQNLIK_	Unmodified	3033900	2.0115e-13	143.97	136.11	-0.0037812				0	0		0		0		20201202_EXPL7_LC6_SCL-IAH_BSA_C_C_100_04b	Ctrl_04	MULTI-MSMS	653.361	2	653.362	1304.71	-1.3792	2003
P02769	Albumin	ALB	_HLVDEPQNLIK_	Unmodified	2010500	2.6205e-09	122.7	114.29	-0.57049				0	0		0		0		20201202_EXPL7_LC6_SCL-IAH_BSA_C_C_100_04b	Ctrl_04	MULTI-MSMS	653.862	2	653.362	1304.71	-2.2072	2004
P02769	Albumin	ALB	_HLVDEPQNLIK_	Unmodified	2101800	2.6205e-09	122.7	114.29	0.060699				0	0		0		0		20201202_EXPL7_LC6_SCL-IAH_BSA_C_C_100_04b	Ctrl_04	MULTI-MSMS	653.36	2	653.362	1304.71	-1.6611	2005
P02769	Albumin	ALB	_HLVDEPQNLIK_	Unmodified	2738500	1.6595e-12	124.12	119.95	-0.45187				0	0		0		0		20201202_EXPL7_LC6_SCL-IAH_BSA_C_C_100_04b	Ctrl_04	MULTI-MSMS	653.36	2	653.362	1304.71	-2.2627	2006
P02769	Albumin	ALB	_HLVDEPQNLIK_	Unmodified	2802700	3.6164e-08	105.03	100.86	0.48199				0	0		0		0		20201202_EXPL7_LC6_SCL-IAH_BSA_C_C_100_04b	Ctrl_04	MULTI-MSMS	653.862	2	653.362	1304.71	-1.388	2007
P02769	Albumin	ALB	_HLVDEPQNLIK_	Unmodified	2236200	1.6588e-05	93.839	89.666	0.6672				0	0		0		0		20201202_EXPL7_LC6_SCL-IAH_BSA_C_C_100_04b	Ctrl_04	MULTI-MSMS	653.36	2	653.362	1304.71	-1.2201	2008
P02769	Albumin	ALB	_HLVDEPQNLIK_	Unmodified	2459600	2.0317e-08	113.38	87.333	-0.15118				0	0		0		0		20201202_EXPL7_LC6_SCL-IAH_BSA_C_C_100_04b	Ctrl_04	MULTI-MSMS	653.36	2	653.362	1304.71	-2.0544	2009
P02769	Albumin	ALB	_HLVDEPQNLIK_	Unmodified	1160800	0.0012217	68.657	64.141	0.25066				0	0		0		0		20201202_EXPL7_LC6_SCL-IAH_BSA_C_C_100_04b	Ctrl_04	MULTI-MSMS	435.91	3	435.91	1304.71	-0.66826	2010
P02769	Albumin	ALB	_HLVDEPQNLIK_	Unmodified	707960	8.5741e-05	78.556	74.04	-0.14923				0	0		0		0		20201202_EXPL7_LC6_SCL-IAH_BSA_C_C_100_04b	Ctrl_04	MULTI-MSMS	435.911	3	435.91	1304.71	-0.97672	2011
P02769	Albumin	ALB	_HLVDEPQNLIK_	Unmodified	875760	3.8296e-08	103.91	97.473	-0.14619				0	0		0		0		20201202_EXPL7_LC6_SCL-IAH_BSA_C_C_100_04b	Ctrl_04	MULTI-MSMS	653.363	2	653.362	1304.71	-0.35045	2012
P02769	Albumin	ALB	_HLVDEPQNLIK_	Unmodified	627580	1.1612e-06	100.93	89.612	-1.3582				0	0		0		0		20201202_EXPL7_LC6_SCL-IAH_BSA_C_C_100_04b	Ctrl_04	MULTI-MSMS	653.361	2	653.362	1304.71	-1.5264	2013
P02769	Albumin	ALB	_HLVDEPQNLIK_	Unmodified	0	4.5539e-06	73.499	68.186					0	0		0		0		20201202_EXPL7_LC6_SCL-IAH_BSA_C_C_100_04b	Ctrl_04	MSMS	435.91	3	435.91	1304.71		2014
P02769	Albumin	ALB	_HLVDEPQNLIK_	Unmodified	0	4.4186e-06	73.887	68.573					0	0		0		0		20201202_EXPL7_LC6_SCL-IAH_BSA_C_C_100_04b	Ctrl_04	MSMS	435.91	3	435.91	1304.71		2015
P02769	Albumin	ALB	_HLVDEPQNLIK_	Unmodified	0	0.0017395	55.314	50.001					0	0		0		0		20201202_EXPL7_LC6_SCL-IAH_BSA_C_C_100_04b	Ctrl_04	MSMS	435.909	3	435.91	1304.71		2016
P02769	Albumin	ALB	_HLVDEPQNLIK_	Unmodified	0	0.0012905	57.532	52.218					0	0		0		0		20201202_EXPL7_LC6_SCL-IAH_BSA_C_C_100_04b	Ctrl_04	MSMS	435.909	3	435.91	1304.71		2017
P02769	Albumin	ALB	_HLVDEPQNLIK_	Unmodified	0	7.1559e-06	66.056	60.742					0	0		0		0		20201202_EXPL7_LC6_SCL-IAH_BSA_C_C_100_04b	Ctrl_04	MSMS	435.91	3	435.91	1304.71		2018
P02769	Albumin	ALB	_HLVDEPQNLIK_	Unmodified	0	6.2466e-06	68.657	58.652					0	0		0		0		20201202_EXPL7_LC6_SCL-IAH_BSA_C_C_100_04b	Ctrl_04	MSMS	435.909	3	435.91	1304.71		2019
P02769	Albumin	ALB	_HLVDEPQNLIK_	Unmodified	0	0.0007101	60.398	55.084					0	0		0		0		20201202_EXPL7_LC6_SCL-IAH_BSA_C_C_100_04b	Ctrl_04	MSMS	435.909	3	435.91	1304.71		2020
P02769	Albumin	ALB	_HLVDEPQNLIK_	Unmodified	0	0.0012392	57.785	53.739					0	0		0		0		20201202_EXPL7_LC6_SCL-IAH_BSA_C_C_100_04b	Ctrl_04	MSMS	435.909	3	435.91	1304.71		2021
P02769	Albumin	ALB	_HLVDEPQNLIK_	Unmodified	0	0.0031632	48.284	40.152					0	0		0		0		20201202_EXPL7_LC6_SCL-IAH_BSA_C_C_100_04b	Ctrl_04	MSMS	435.909	3	435.91	1304.71		2022
P02769	Albumin	ALB	_HLVDEPQNLIK_	Unmodified	0	3.5211e-13	111.52	94.856					0	0		0		0		20201202_EXPL7_LC6_SCL-IAH_BSA_C_C_100_04b	Ctrl_04	MSMS	653.361	2	653.362	1304.71		2023
P02769	Albumin	ALB	_HLVDEPQNLIK_	Unmodified	0	4.8553e-09	93.839	77.262					0	0		0		0		20201202_EXPL7_LC6_SCL-IAH_BSA_C_C_100_04b	Ctrl_04	MSMS	653.308	2	653.362	1304.71		2024
P02769	Albumin	ALB	_HLVDEPQNLIK_	Unmodified	0	7.8285e-10	106.67	76.055					0	0		0		0		20201202_EXPL7_LC6_SCL-IAH_BSA_C_C_100_04b	Ctrl_04	MSMS	653.36	2	653.362	1304.71		2025
P02769	Albumin	ALB	_HLVDEPQNLIK_	Unmodified	0	5.8792e-09	90.614	71.007					0	0		0		0		20201202_EXPL7_LC6_SCL-IAH_BSA_C_C_100_04b	Ctrl_04	MSMS	653.361	2	653.362	1304.71		2026
P02769	Albumin	ALB	_HLVDEPQNLIK_	Unmodified	0	3.9774e-09	96.604	73.232					0	0		0		0		20201202_EXPL7_LC6_SCL-IAH_BSA_C_C_100_04b	Ctrl_04	MSMS	653.361	2	653.362	1304.71		2027
P02769	Albumin	ALB	_HLVDEPQNLIK_	Unmodified	0	1.5772e-13	122.7	94.495					0	0		0		0		20201202_EXPL7_LC6_SCL-IAH_BSA_C_C_100_04b	Ctrl_04	MSMS	653.362	2	653.362	1304.71		2028
P02769	Albumin	ALB	_HLVDEPQNLIK_	Unmodified	0	7.0547e-09	86.911	63.538					0	0		0		0		20201202_EXPL7_LC6_SCL-IAH_BSA_C_C_100_04b	Ctrl_04	MSMS	653.36	2	653.362	1304.71		2029
P02769	Albumin	ALB	_HLVDEPQNLIK_	Unmodified	0	1.8097e-09	103.43	77.388					0	0		0		0		20201202_EXPL7_LC6_SCL-IAH_BSA_C_C_100_04b	Ctrl_04	MSMS	653.361	2	653.362	1304.71		2030
P02769	Albumin	ALB	_HLVDEPQNLIK_	Unmodified	0	2.9782e-09	99.752	76.379					0	0		0		0		20201202_EXPL7_LC6_SCL-IAH_BSA_C_C_100_04b	Ctrl_04	MSMS	653.36	2	653.362	1304.71		2031
P02769	Albumin	ALB	_HLVDEPQNLIK_	Unmodified	0	3.9774e-09	96.604	70.559					0	0		0		0		20201202_EXPL7_LC6_SCL-IAH_BSA_C_C_100_04b	Ctrl_04	MSMS	653.361	2	653.362	1304.71		2032
P02769	Albumin	ALB	_HLVDEPQNLIK_	Unmodified	0	5.6425e-06	64.224	54.578					0	0		0		0		20201202_EXPL7_LC6_SCL-IAH_BSA_C_C_100_04b	Ctrl_04	MSMS	652.991	2	653.362	1304.71		2033
P02769	Albumin	ALB	_HLVDEPQNLIK_	Unmodified	0	5.8792e-09	90.614	72.948					0	0		0		0		20201202_EXPL7_LC6_SCL-IAH_BSA_C_C_100_04b	Ctrl_04	MSMS	653.361	2	653.362	1304.71		2034
P02769	Albumin	ALB	_HLVDEPQNLIK_	Unmodified	0	3.046e-09	99.539	71.334					0	0		0		0		20201202_EXPL7_LC6_SCL-IAH_BSA_C_C_100_04b	Ctrl_04	MSMS	653.362	2	653.362	1304.71		2035
P02769	Albumin	ALB	_HLVDEPQNLIK_	Unmodified	0	2.8597e-13	115.33	87.413					0	0		0		0		20201202_EXPL7_LC6_SCL-IAH_BSA_C_C_100_04b	Ctrl_04	MSMS	653.36	2	653.362	1304.71		2036
P02769	Albumin	ALB	_HLVDEPQNLIK_	Unmodified	0	6.136e-09	89.805	70.163					0	0		0		0		20201202_EXPL7_LC6_SCL-IAH_BSA_C_C_100_04b	Ctrl_04	MSMS	653.36	2	653.362	1304.71		2037
P02769	Albumin	ALB	_HLVDEPQNLIK_	Unmodified	0	3.5028e-13	111.63	92.023					0	0		0		0		20201202_EXPL7_LC6_SCL-IAH_BSA_C_C_100_04b	Ctrl_04	MSMS	653.361	2	653.362	1304.71		2038
P02769	Albumin	ALB	_HLVDEPQNLIK_	Unmodified	0	5.0121e-09	93.345	84.023					0	0		0		0		20201202_EXPL7_LC6_SCL-IAH_BSA_C_C_100_04b	Ctrl_04	MSMS	653.361	2	653.362	1304.71		2039
P02769	Albumin	ALB	_HLVDEPQNLIK_	Unmodified	0	8.4624e-07	83.182	71.614					0	0		0		0		20201202_EXPL7_LC6_SCL-IAH_BSA_C_C_100_04b	Ctrl_04	MSMS	653.362	2	653.362	1304.71		2040
P02769	Albumin	ALB	_HLVDEPQNLIK_	Unmodified	0	3.8002e-09	97.163	82.151					0	0		0		0		20201202_EXPL7_LC6_SCL-IAH_BSA_C_C_100_04b	Ctrl_04	MSMS	653.361	2	653.362	1304.71		2041
P02769	Albumin	ALB	_HLVDEPQNLIK_	Unmodified	0	1.8097e-09	103.43	89.497					0	0		0		0		20201202_EXPL7_LC6_SCL-IAH_BSA_C_C_100_04b	Ctrl_04	MSMS	653.361	2	653.362	1304.71		2042
P02769	Albumin	ALB	_HLVDEPQNLIK_	Unmodified	0	1.1661e-09	105.46	88.547					0	0		0		0		20201202_EXPL7_LC6_SCL-IAH_BSA_C_C_100_04b	Ctrl_04	MSMS	653.36	2	653.362	1304.71		2043
P02769	Albumin	ALB	_HLVDEPQNLIK_	Unmodified	0	2.6039e-09	100.93	84.354					0	0		0		0		20201202_EXPL7_LC6_SCL-IAH_BSA_C_C_100_04b	Ctrl_04	MSMS	653.362	2	653.362	1304.71		2044
P02769	Albumin	ALB	_HLVDEPQNLIK_	Unmodified	0	8.4624e-07	83.182	74.426					0	0		0		0		20201202_EXPL7_LC6_SCL-IAH_BSA_C_C_100_04b	Ctrl_04	MSMS	653.362	2	653.362	1304.71		2045
P02769	Albumin	ALB	_HLVDEPQNLIK_	Unmodified	0	0.0027939	50.108	46.061					0	0		0		0		20201202_EXPL7_LC6_SCL-IAH_BSA_C_C_100_04b	Ctrl_04	MSMS	435.911	3	435.91	1304.71		2046
P02769	Albumin	ALB	_HLVDEPQNLIK_	Unmodified	0	3.9774e-09	96.604	76.997					0	0		0		0		20201202_EXPL7_LC6_SCL-IAH_BSA_C_C_100_04b	Ctrl_04	MSMS	653.361	2	653.362	1304.71		2047
P02769	Albumin	ALB	_HLVDEPQNLIK_	Unmodified	0	6.136e-09	89.805	79.917					0	0		0		0		20201202_EXPL7_LC6_SCL-IAH_BSA_C_C_100_04b	Ctrl_04	MSMS	653.362	2	653.362	1304.71		2048
P02769	Albumin	ALB	_HLVDEPQNLIK_	Unmodified	0	3.7729e-13	110.08	99.827					0	0		0		0		20201202_EXPL7_LC6_SCL-IAH_BSA_C_C_100_04b	Ctrl_04	MSMS	653.361	2	653.362	1304.71		2049
P02769	Albumin	ALB	_HLVDEPQNLIK_	Unmodified	0	3.4847e-09	98.156	74.784					0	0		0		0		20201202_EXPL7_LC6_SCL-IAH_BSA_C_C_100_04b	Ctrl_04	MSMS	653.362	2	653.362	1304.71		2050
P02769	Albumin	ALB	_HLVDEPQNLIK_	Unmodified	0	0.0013279	57.347	51.053					0	0		0		0		20201202_EXPL7_LC6_SCL-IAH_BSA_C_C_100_04b	Ctrl_04	MSMS	435.911	3	435.91	1304.71		2051
P02769	Albumin	ALB	_HLVDEPQNLIK_	Unmodified	0	3.9774e-09	96.604	75.827					0	0		0		0		20201202_EXPL7_LC6_SCL-IAH_BSA_C_C_100_04b	Ctrl_04	MSMS	653.361	2	653.362	1304.71		2052
P02769	Albumin	ALB	_HLVDEPQNLIK_	Unmodified	0	2.6039e-09	100.93	79.362					0	0		0		0		20201202_EXPL7_LC6_SCL-IAH_BSA_C_C_100_04b	Ctrl_04	MSMS	653.361	2	653.362	1304.71		2053
P02769	Albumin	ALB	_HLVDEPQNLIK_	Unmodified	0	5.8792e-09	90.614	74.036					0	0		0		0		20201202_EXPL7_LC6_SCL-IAH_BSA_C_C_100_04b	Ctrl_04	MSMS	653.362	2	653.362	1304.71		2054
P02769	Albumin	ALB	_HLVDEPQNLIK_	Unmodified	0	3.6017e-06	72.29	62.644					0	0		0		0		20201202_EXPL7_LC6_SCL-IAH_BSA_C_C_100_04b	Ctrl_04	MSMS	653.362	2	653.362	1304.71		2055
P02769	Albumin	ALB	_HLVDEPQNLIK_	Unmodified	0	7.8285e-10	106.67	83.295					0	0		0		0		20201202_EXPL7_LC6_SCL-IAH_BSA_C_C_100_04b	Ctrl_04	MSMS	653.362	2	653.362	1304.71		2056
P02769	Albumin	ALB	_HLVDEPQNLIK_	Unmodified	0	8.4624e-07	83.182	63.575					0	0		0		0		20201202_EXPL7_LC6_SCL-IAH_BSA_C_C_100_04b	Ctrl_04	MSMS	653.362	2	653.362	1304.71		2057
P02769	Albumin	ALB	_HLVDEPQNLIK_	Unmodified	0	2.5528e-13	117.09	93.718					0	0		0		0		20201202_EXPL7_LC6_SCL-IAH_BSA_C_C_100_04b	Ctrl_04	MSMS	653.362	2	653.362	1304.71		2058
P02769	Albumin	ALB	_HLVDEPQNLIK_	Unmodified	0	1.6584e-09	103.91	80.537					0	0		0		0		20201202_EXPL7_LC6_SCL-IAH_BSA_C_C_100_04b	Ctrl_04	MSMS	653.362	2	653.362	1304.71		2059
P02769	Albumin	ALB	_HLVDEPQNLIK_	Unmodified	0	6.7811e-14	127.87	104.5					0	0		0		0		20201202_EXPL7_LC6_SCL-IAH_BSA_C_C_100_04b	Ctrl_04	MSMS	653.362	2	653.362	1304.71		2060
P02769	Albumin	ALB	_HLVDEPQNLIK_	Unmodified	0	1.2476e-09	105.2	85.597					0	0		0		0		20201202_EXPL7_LC6_SCL-IAH_BSA_C_C_100_04b	Ctrl_04	MSMS	653.361	2	653.362	1304.71		2061
P02769	Albumin	ALB	_HLVDEPQNLIK_	Unmodified	0	5.0121e-09	93.345	76.432					0	0		0		0		20201202_EXPL7_LC6_SCL-IAH_BSA_C_C_100_04b	Ctrl_04	MSMS	653.362	2	653.362	1304.71		2062
P02769	Albumin	ALB	_HLVDEPQNLIK_	Unmodified	0	1.0009e-18	134.13	105.93					0	0		0		0		20201202_EXPL7_LC6_SCL-IAH_BSA_C_C_100_04b	Ctrl_04	MSMS	653.362	2	653.362	1304.71		2063
P02769	Albumin	ALB	_HLVDEPQNLIK_	Unmodified	0	4.8552e-09	93.839	77.262					0	0		0		0		20201202_EXPL7_LC6_SCL-IAH_BSA_C_C_100_04b	Ctrl_04	MSMS	653.361	2	653.362	1304.71		2064
P02769	Albumin	ALB	_HLVDEPQNLIK_	Unmodified	0	4.5606e-09	94.767	87.201					0	0		0		0		20201202_EXPL7_LC6_SCL-IAH_BSA_C_C_100_04b	Ctrl_04	MSMS	653.362	2	653.362	1304.71		2065
P02769	Albumin	ALB	_HLVDEPQNLIK_	Unmodified	0	0.0010542	58.699	48.694					0	0		0		0		20201202_EXPL7_LC6_SCL-IAH_BSA_C_C_100_04b	Ctrl_04	MSMS	435.911	3	435.91	1304.71		2066
P02769	Albumin	ALB	_HLVDEPQNLIK_	Unmodified	0	5.4514e-09	91.961	78.026					0	0		0		0		20201202_EXPL7_LC6_SCL-IAH_BSA_C_C_100_04b	Ctrl_04	MSMS	653.361	2	653.362	1304.71		2067
P02769	Albumin	ALB	_HLVDEPQNLIK_	Unmodified	0	1.5772e-13	122.7	99.327					0	0		0		0		20201202_EXPL7_LC6_SCL-IAH_BSA_C_C_100_04b	Ctrl_04	MSMS	653.361	2	653.362	1304.71		2068
P02769	Albumin	ALB	_HLVDEPQNLIK_	Unmodified	0	4.5606e-09	94.767	83.036					0	0		0		0		20201202_EXPL7_LC6_SCL-IAH_BSA_C_C_100_04b	Ctrl_04	MSMS	653.36	2	653.362	1304.71		2069
P02769	Albumin	ALB	_HLVDEPQNLIK_	Unmodified	0	3.5028e-13	111.63	90.853					0	0		0		0		20201202_EXPL7_LC6_SCL-IAH_BSA_C_C_100_04b	Ctrl_04	MSMS	653.361	2	653.362	1304.71		2070
P02769	Albumin	ALB	_HLVDEPQNLIK_	Unmodified	73501000000	1.729e-59	249.83	242.17	-0.83354				0	0		0		0		20201202_EXPL7_LC6_SCL-IAH_BSA_C_HA_100_01b	HA_01	MULTI-MSMS	653.361	2	653.362	1304.71	-1.1548	2071
P02769	Albumin	ALB	_HLVDEPQNLIK_	Unmodified	12196000000	1.0459e-35	207.34	202.82	-0.83187				0	0		0		0		20201202_EXPL7_LC6_SCL-IAH_BSA_C_HA_100_01b	HA_01	MULTI-MSMS	435.909	3	435.91	1304.71	-1.4796	2072
P02769	Albumin	ALB	_HLVDEPQNLIK_	Unmodified	70947000000	1.9515e-88	293.53	279.72	-0.36829				0	0		0		0		20201202_EXPL7_LC6_SCL-IAH_BSA_C_HA_100_02b	HA_02	MULTI-MSMS	653.361	2	653.362	1304.71	-1.0337	2073
P02769	Albumin	ALB	_HLVDEPQNLIK_	Unmodified	10397000000	4.5301e-27	190.96	186.45	-0.57446				0	0		0		0		20201202_EXPL7_LC6_SCL-IAH_BSA_C_HA_100_02b	HA_02	MULTI-MSMS	435.909	3	435.91	1304.71	-1.4257	2074
P02769	Albumin	ALB	_HLVDEPQNLIK_	Unmodified	73463000000	2.0371e-26	186.74	175.81	-0.29116				0	0		0		0		20201202_EXPL7_LC6_SCL-IAH_BSA_C_HA_100_03b	HA_03	MULTI-MSMS	653.362	2	653.362	1304.71	-0.085046	2075
P02769	Albumin	ALB	_HLVDEPQNLIK_	Unmodified	10341000000	3.0328e-35	193.52	189.01	-0.40623				0	0		0		0		20201202_EXPL7_LC6_SCL-IAH_BSA_C_HA_100_03b	HA_03	MULTI-MSMS	435.91	3	435.91	1304.71	-0.44851	2076
P02769	Albumin	ALB	_HLVDEPQNLIK_	Unmodified	76687000000	2.2253e-73	265.82	254.36	-0.54765				0	0		0		0		20201202_EXPL7_LC6_SCL-IAH_BSA_C_HA_100_04b	HA_04	MULTI-MSMS	653.36	2	653.362	1304.71	-0.75065	2077
P02769	Albumin	ALB	_HLVDEPQNLIK_	Unmodified	9391300000	2.2289e-35	199.11	194.77	-0.85601				0	0		0		0		20201202_EXPL7_LC6_SCL-IAH_BSA_C_HA_100_04b	HA_04	MULTI-MSMS	435.909	3	435.91	1304.71	-1.2139	2078
P02769	Albumin	ALB	_HLVDEPQNLIK_	Unmodified	664570				0.85836				0	0		0		0		20201202_EXPL7_LC6_SCL-IAH_BSA_C_C_100_01b	Ctrl_01	MULTI-MATCH		2	653.362	1304.71	1.1556	2079
P02769	Albumin	ALB	_HLVDEPQNLIK_	Unmodified	1320800				0.004574				0	0		0		0		20201202_EXPL7_LC6_SCL-IAH_BSA_C_C_100_01b	Ctrl_01	MULTI-MATCH		3	435.91	1304.71	-1.4125	2080
P02769	Albumin	ALB	_HLVDEPQNLIK_	Unmodified	4506200				0.26022				0	0		0		0		20201202_EXPL7_LC6_SCL-IAH_BSA_C_C_100_02b	Ctrl_02	MULTI-MATCH		2	653.362	1304.71	-0.39792	2081
P02769	Albumin	ALB	_HLVDEPQNLIK_	Unmodified	858970				-0.048949				0	0		0		0		20201202_EXPL7_LC6_SCL-IAH_BSA_C_C_100_02b	Ctrl_02	MULTI-MATCH		2	653.362	1304.71	-0.22997	2082
P02769	Albumin	ALB	_HLVDEPQNLIK_	Unmodified	1561000				-0.24847				0	0		0		0		20201202_EXPL7_LC6_SCL-IAH_BSA_C_C_100_02b	Ctrl_02	MULTI-MATCH		3	435.91	1304.71	-1.8073	2083
[truncated: 5,465 more rows]
