# Supplementary material for: The regulatory landscape of the human HPF1- and ARH3-dependent ADP-ribosylome
Source: Nat Commun. 2021 Oct 8;12:5893. doi: 10.1038/s41467-021-26172-4 (PMC8501107; doi:10.1038/s41467-021-26172-4)
Supplement: Supplementary file 7 — Supplementary Data 4 [file 41467_2021_26172_MOESM7_ESM.xlsx]

## Sheet: Hendriks_DataS4
Leading razor protein	Protein names	Gene names	Modified sequence	Modifications	Intensity	PEP	Score	Delta score	Mass Error [ppm]	Oxidation (M)	Oxidation (NQ)	Hydroxamic acid (DE)	Acetyl (Protein N-term)	Hydroxamic acid (DEM)	Hydroxamic acid (DEM) Probabilities	Deamidation (NQ)	Deamidation (NQ) Probabilities	Ox (MNQ)	Ox (MNQ) Probabilities	Raw file	Experiment	Type	MS/MS m/z	Charge	m/z	Mass	Uncalibrated Mass Error [ppm]	id
P36578	60S ribosomal protein L4	RPL4	_AAAAAAALQAK_	Unmodified	918100	0.0016443	117.7	73.89	0.20357				0	0		0		0		F01308	MCF7	MULTI-MSMS	478.78	2	478.78	955.545	-3.7064	0
P36578	60S ribosomal protein L4	RPL4	_AAAAAAALQAK_	Unmodified	14028000	0.00032901	142.43	94.77	-0.20701				0	0		0		0		F01309	MDAMB231	MULTI-MSMS	478.78	2	478.78	955.545	-2.9498	1
P36578	60S ribosomal protein L4	RPL4	_AAAAAAALQAK_	Unmodified	2960100	0.00036677	135.43	88.242	0.73338				0	0		0		0		F01334	T47D	MULTI-MSMS	478.78	2	478.78	955.545	-1.9244	2
P36578	60S ribosomal protein L4	RPL4	_AAAAAAALQAK_	Unmodified	8714100	0.00055758	131.52	77.359	0.22864				0	0		0		0		F01345	ZR75-1	MULTI-MSMS	478.78	2	478.78	955.545	-1.5918	3
P36578	60S ribosomal protein L4	RPL4	_AAAAAAALQAK_	Unmodified	17130000	0.00081656	125.97	82.2	0.50796				0	0		0		0		F01390	SUM159	MULTI-MSMS	478.78	2	478.78	955.545	-2.7767	4
P36578	60S ribosomal protein L4	RPL4	_AAAAAAALQAK_	Unmodified	12197000	0.00073502	127.76	73.608	-1.0713				0	0		0		0		F01630	MCF10A	MULTI-MSMS	478.78	2	478.78	955.545	2.5492	5
P36578	60S ribosomal protein L4	RPL4	_AAAAAAALQAK_	Unmodified	1016600	0.0016443	117.7	73.349	1.9979				0	0		0		0		F01792	HCC1937	MULTI-MSMS	478.78	2	478.78	955.545	-2.043	6
P36578	60S ribosomal protein L4	RPL4	_AAAAAAALQAK_	Unmodified	4218600	0.0019812	115.78	71.974	0.41353				0	0		0		0		F03920	SKBR3	MULTI-MSMS	478.78	2	478.78	955.545	0.97374	7
P36578	60S ribosomal protein L4	RPL4	_AAAAAAALQ(ox)AK_	Ox (MNQ)	6719900	0.0015455	147.75	100.67	-0.29961		+		0	0		0		1	AAAAAAALQ(1)AK	F01343	MDAMB468	MULTI-MSMS	486.77	2	486.777	971.54	-12.65	8
P36578	60S ribosomal protein L4	RPL4	_AAAAAAALQ(ox)AK_	Ox (MNQ)	1347500	0.018563	104.22	51.505	-0.81897		+		0	0		0		1	AAAAAAALQ(1)AK	F01345	ZR75-1	MULTI-MSMS	486.78	2	486.777	971.54	-2.3944	9
P51608-2	Methyl-CpG-binding protein 2	MECP2	_(ac)AAAAAAAPSGGGGGGEEERLE(ha)EK_	Acetyl (Protein N-term),Hydroxamic acid (DEM)	1874300	3.1673e-07	129.77	85.519	0.10359			+	1	1	AAAAAAAPSGGGGGGE(0.075)E(0.075)E(0.046)RLE(0.776)E(0.028)K	0		0		F01630	MCF10A	MULTI-MSMS	1071.51	2	1071.51	2141	1.2192	11
O43678-2	NADH dehydrogenase [ubiquinone] 1 alpha subcomplex subunit 2	NDUFA2	_(ac)AAAAASRGVGAK_	Acetyl (Protein N-term)	312790	0.0045435	108.72	26.429	-0.26077				1	0		0		0		F03920	SKBR3	MULTI-MSMS	536.3	2	536.299	1070.58	-0.17044	14
Q9Y3B9	RRP15-like protein	RRP15	_(ac)AAAAPDSRVSE(ha)EENLK_	Acetyl (Protein N-term),Hydroxamic acid (DEM)	1656600	0.0027849	97.767	57.489	-0.63327			+	1	1	AAAAPD(0.003)SRVSE(0.788)E(0.207)E(0.002)NLK	0		0		F01630	MCF10A	MULTI-MSMS	872.93	2	872.429	1742.84	1.0117	18
Q9UL25	Ras-related protein Rab-21	RAB21	_(ac)AAAGGGGGGAAAAGRAYSFK_	Acetyl (Protein N-term)	937900	3.914e-05	132.67	88.907	1.5398				1	0		0		0		F01345	ZR75-1	MULTI-MSMS	855.41	2	855.421	1708.83	1.5048	19
E9PQK5	Ras-related protein R-Ras2	RRAS2	_(ac)AAAGWRDGSGQEK_	Acetyl (Protein N-term)	3822300	0.0011071	125.84	76.539	-0.82571				1	0		0		0		F01630	MCF10A	MULTI-MSMS	687.83	2	687.823	1373.63	1.9726	20
H0Y9G8	Septin-11	SEPT11	_AAAQLLQSQAQQSGAQQTK_	Unmodified	0	0.00036019	99.011	62.414					0	0		0		0		F03920	SKBR3	MSMS	653.01	3	653.008	1956		21
A0A1B0GUV5		TCF7L2	_AAASAHPLQME(ha)AY_	Hydroxamic acid (DEM)	710830	0.018285	82.515	59.398	0.010204			+	0	1	AAASAHPLQM(0.074)E(0.926)AY	0		0		F01309	MDAMB231	MULTI-MSMS	688.33	2	687.827	1373.64	-3.1793	22
Q6P6C2	RNA demethylase ALKBH5	ALKBH5	_(ac)AAASGYTDLREK_	Acetyl (Protein N-term)	1720400	0.0051406	114.24	44.894	-0.0057785				1	0		0		0		F01309	MDAMB231	MULTI-MSMS	662.33	2	662.331	1322.65	-3.2964	24
Q9NWH9	SAFB-like transcription modulator	SLTM	_(ac)AAATGAVAASAASGQAE(ha)GK_	Acetyl (Protein N-term),Hydroxamic acid (DEM)	110500	3.4262e-11	153.04	110.62	1.3667			+	1	1	AAATGAVAASAASGQAE(1)GK	0		0		F03920	SKBR3	MULTI-MSMS	823.42	2	823.411	1644.81	1.4608	25
Q9NWH9	SAFB-like transcription modulator	SLTM	_(ac)AAATGAVAASAASGQAEGK_	Acetyl (Protein N-term)	129040	0.0017504	89.557	48.174	1.1502				1	0		0		0		F03920	SKBR3	MULTI-MSMS	815.9	2	815.905	1629.8	0.63346	27
Q9Y5Q3	Transcription factor MafB	MAFB	_(ac)AAELSM(ox)GPELPTSPLAMEYVNDFDLLK_	Acetyl (Protein N-term),Ox (MNQ)	1259000	2.5926e-07	105.24	75.243	2.1785	+			1	0		0		1	AAELSM(1)GPELPTSPLAMEYVNDFDLLK	F01308	MCF7	MULTI-MSMS	1004.15	3	1003.82	3008.44	0.4245	28
Q9NSD9	Phenylalanine--tRNA ligase beta subunit	FARSB	_AAGASDVVLYK_	Unmodified	225370	0.00508	98.754	53.891	0.030937				0	0		0		0		F03920	SKBR3	MULTI-MSMS	547.3	2	547.298	1092.58	-0.28299	29
Q15427	Splicing factor 3B subunit 4	SF3B4	_(ac)AAGPISE(ha)RNQDATVYVGGLDEK_	Acetyl (Protein N-term),Hydroxamic acid (DEM)	5433600	0.00021248	82.189	40.121	-1.0759			+	1	1	AAGPISE(0.777)RNQD(0.223)ATVYVGGLDEK	0		0		F01308	MCF7	MULTI-MSMS	783.39	3	783.056	2346.15	-1.6287	31
Q15427	Splicing factor 3B subunit 4	SF3B4	_(ac)AAGPISE(ha)RNQDATVYVGGLDEK_	Acetyl (Protein N-term),Hydroxamic acid (DEM)	2694300	8.581e-06	119.38	69.842	-0.30427			+	1	1	AAGPISE(0.909)RNQD(0.091)ATVYVGGLDEK	0		0		F01308	MCF7	MULTI-MSMS	1174.08	2	1174.08	2346.15	-1.1288	32
Q15427	Splicing factor 3B subunit 4	SF3B4	_(ac)AAGPISE(ha)RNQDATVYVGGLDEK_	Acetyl (Protein N-term),Hydroxamic acid (DEM)	3560500	4.5654e-15	149.18	99.874	0.26448			+	1	1	AAGPISE(0.989)RNQD(0.011)ATVYVGGLDEK	0		0		F01334	T47D	MULTI-MSMS	1174.08	2	1174.08	2346.15	3.3161	34
Q15427	Splicing factor 3B subunit 4	SF3B4	_(ac)AAGPISE(ha)RNQDATVYVGGLDEK_	Acetyl (Protein N-term),Hydroxamic acid (DEM)	2784200	1.1595e-21	157.02	97.292	-0.35527			+	1	1	AAGPISE(0.938)RNQD(0.062)ATVYVGGLDEK	0		0		F01345	ZR75-1	MULTI-MSMS	1174.59	2	1174.08	2346.15	2.0638	35
Q15427	Splicing factor 3B subunit 4	SF3B4	_(ac)AAGPISE(ha)RNQDATVYVGGLDEK_	Acetyl (Protein N-term),Hydroxamic acid (DEM)	3263800	4.5648e-06	101.05	50.661	-0.79865			+	1	1	AAGPISE(0.994)RNQD(0.006)ATVYVGGLDEK	0		0		F01345	ZR75-1	MULTI-MSMS	783.72	3	783.056	2346.15	1.7833	36
Q15427	Splicing factor 3B subunit 4	SF3B4	_(ac)AAGPISE(ha)RN(ox)QDATVYVGGLDEK_	Acetyl (Protein N-term),Hydroxamic acid (DEM),Ox (MNQ)	655190	2.1669e-05	131.56	82.524	-0.073167		+	+	1	1	AAGPISE(0.993)RNQD(0.007)ATVYVGGLDEK	0		1	AAGPISERN(0.967)Q(0.033)DATVYVGGLDEK	F01345	ZR75-1	MULTI-MSMS	1182.08	2	1182.08	2362.14	2.13	39
Q96AQ6-3	Pre-B-cell leukemia transcription factor-interacting protein 1	PBXIP1	_AAGPREGHSHSHHHHHRG_	Unmodified	869250	0.001885	100.68	71.332	-2.127				0	0		0		0		F01308	MCF7	MULTI-MSMS	668.98	3	668.648	2002.92	-2.6835	43
P05386	60S acidic ribosomal protein P1	RPLP1	_AAGVNVEPFWPGLFAK_	Unmodified	433350	0.0075415	85.469	45.738	0.55745				0	0		0		0		F01390	SUM159	MULTI-MSMS	851.96	2	851.951	1701.89	2.9743	44
P05386	60S acidic ribosomal protein P1	RPLP1	_AAGVNVEPFWPGLFAK_	Unmodified	587210	0.00059851	121.13	74.681	0.71312				0	0		0		0		F01630	MCF10A	MULTI-MSMS	852.95	2	851.951	1701.89	2.1631	45
Q92804-2	TATA-binding protein-associated factor 2N;RNA-binding protein FUS	TAF15;FUS	_AAIDWFDGK_	Unmodified	95823000	0.010448	92.538	15.005	-0.53359				0	0		0		0		F01308	MCF7	MULTI-MSMS	511.75	2	511.751	1021.49	-1.1377	46
Q92804-2	TATA-binding protein-associated factor 2N;RNA-binding protein FUS	TAF15;FUS	_AAIDWFDGK_	Unmodified	130080000	0.014826	85.355	17.651	0.69904				0	0		0		0		F01309	MDAMB231	MULTI-MSMS	511.75	2	511.751	1021.49	-2.2054	47
Q92804-2	TATA-binding protein-associated factor 2N;RNA-binding protein FUS	TAF15;FUS	_AAIDWFDGK_	Unmodified	334770000	0.009229	94.692	18.464	-0.11881				0	0		0		0		F01334	T47D	MULTI-MSMS	511.75	2	511.751	1021.49	1.9491	48
Q92804-2	TATA-binding protein-associated factor 2N;RNA-binding protein FUS	TAF15;FUS	_AAIDWFDGK_	Unmodified	118860	0.013538	87.258	20.145	0.1169				0	0		0		0		F01334	T47D	MULTI-MSMS	511.75	2	511.751	1021.49	-2.1784	49
Q92804-2	TATA-binding protein-associated factor 2N;RNA-binding protein FUS	TAF15;FUS	_AAIDWFDGK_	Unmodified	202040000	0.0093891	94.409	32.645	-0.14115				0	0		0		0		F01343	MDAMB468	MULTI-MSMS	511.75	2	511.751	1021.49	1.7098	50
Q92804-2	TATA-binding protein-associated factor 2N;RNA-binding protein FUS	TAF15;FUS	_AAIDWFDGK_	Unmodified	157330000	0.014826	85.355	17.651	0.37041				0	0		0		0		F01345	ZR75-1	MULTI-MSMS	511.75	2	511.751	1021.49	1.6887	51
Q92804-2	TATA-binding protein-associated factor 2N;RNA-binding protein FUS	TAF15;FUS	_AAIDWFDGK_	Unmodified	6822500	0.0060568	103.26	25.852	-0.061723				0	0		0		0		F01345	ZR75-1	MULTI-MSMS	511.75	2	511.751	1021.49	1.4532	52
Q92804-2	TATA-binding protein-associated factor 2N;RNA-binding protein FUS	TAF15;FUS	_AAIDWFDGK_	Unmodified	235080	0.022381	73.499	17.095	-1.3794				0	0		0		0		F01345	ZR75-1	MULTI-MSMS	511.75	2	511.751	1021.49	0.013839	53
Q92804-2	TATA-binding protein-associated factor 2N;RNA-binding protein FUS	TAF15;FUS	_AAIDWFDGK_	Unmodified	204250000	0.010448	92.538	17.029	0.57695				0	0		0		0		F01390	SUM159	MULTI-MSMS	511.75	2	511.751	1021.49	3.1273	54
Q92804-2	TATA-binding protein-associated factor 2N;RNA-binding protein FUS	TAF15;FUS	_AAIDWFDGK_	Unmodified	546380000	0.0060568	103.26	17.448	0.26917				0	0		0		0		F01630	MCF10A	MULTI-MSMS	511.75	2	511.751	1021.49	1.6612	55
Q92804-2	TATA-binding protein-associated factor 2N;RNA-binding protein FUS	TAF15;FUS	_AAIDWFDGK_	Unmodified	113190	0.0098092	93.667	15.569	-1.3963				0	0		0		0		F01630	MCF10A	MULTI-MSMS	511.75	2	511.751	1021.49	-0.79635	56
Q92804-2	TATA-binding protein-associated factor 2N;RNA-binding protein FUS	TAF15;FUS	_AAIDWFDGK_	Unmodified	31932000	0.014826	85.355	18.021	0.12578				0	0		0		0		F01792	HCC1937	MULTI-MSMS	511.75	2	511.751	1021.49	0.08266	57
Q92804-2	TATA-binding protein-associated factor 2N;RNA-binding protein FUS	TAF15;FUS	_AAIDWFDGK_	Unmodified	18062000	0.010448	92.538	7.2481	0.38979				0	0		0		0		F03920	SKBR3	MULTI-MSMS	511.75	2	511.751	1021.49	0.56606	58
P35637-2	RNA-binding protein FUS	FUS	_AAIDWFDGKE(ha)FSGNPIK_	Hydroxamic acid (DEM)	359210	0.0029759	95.873	57.212	1.3201			+	0	1	AAIDWFD(0.093)GKE(0.907)FSGNPIK	0		0		F01334	T47D	MULTI-MSMS	955.99	2	955.476	1908.94	3.1598	62
P35637-2	RNA-binding protein FUS	FUS	_AAIDWFDGKE(ha)FSGNPIK_	Hydroxamic acid (DEM)	524200	0.0041824	91.518	58.205	-3.7086			+	0	1	AAIDWFD(0.018)GKE(0.982)FSGNPIK	0		0		F01390	SUM159	MULTI-MSMS	955.48	2	955.476	1908.94	-3.5607	63
O00767	Acyl-CoA desaturase	SCD	_AAILARIK_	Unmodified	1028300	0.015954	96.19	40.749	-1.2571				0	0		0		0		F01345	ZR75-1	MULTI-MSMS	428.29	2	428.292	854.57	-1.6689	64
H7C1L7	N-acetyl-D-glucosamine kinase	NAGK	_(ac)AAIYGGVE(ha)GGGTRSEVLLVSEDGK_	Acetyl (Protein N-term),Hydroxamic acid (DEM)	272790	3.2206e-05	88.983	46.157	0.088363			+	1	1	AAIYGGVE(0.999)GGGTRSE(0.001)VLLVSEDGK	0		0		F03920	SKBR3	MULTI-MSMS	808.08	3	807.747	2420.22	0.93945	66
D6RCL3	Probable dimethyladenosine transferase	DIMT1	_AALRPTDVVLEVGPGTGNMTVK_	Unmodified	1563000	0.00018823	84.975	44.176	-0.44355				0	0		0		0		F01630	MCF10A	MULTI-MSMS	742.41	3	742.403	2224.19	1.0005	67
P23769-2	Endothelial transcription factor GATA-2	GATA2	_AALSAAAAHHHNPWTVSPFSK_	Unmodified	1478400	0.0032792	67.655	37.845	-0.48231				0	0		0		0		F01308	MCF7	MULTI-MSMS	734.37	3	734.04	2199.1	-2.6954	69
J3QQN6	Cytosolic non-specific dipeptidase	CNDP2	_(ac)AALTTLFK_	Acetyl (Protein N-term)	2369800	0.0086148	112.41	35.093	1.0402				1	0		0		0		F03920	SKBR3	MULTI-MSMS	453.77	2	453.768	905.522	1.2017	71
A0A286YEX4	Nuclear factor 1 C-type	NFIC	_AAQ(ox)CGHPVLCVQPHHIGVAVK_	Ox (MNQ)	1433300	2.5675e-05	112.57	61.077	-0.067098		+		0	0		0		1	AAQ(1)CGHPVLCVQPHHIGVAVK	F01308	MCF7	MULTI-MSMS	765.73	3	765.393	2293.16	-2.2504	72
A0A286YEX4	Nuclear factor 1 C-type	NFIC	_AAQCGHPVLCVQPHHIGVAVK_	Unmodified	891730	0.00056339	81.51	25.389	1.17				0	0		0		0		F01308	MCF7	MULTI-MSMS	760.39	3	760.061	2277.16	-0.98127	74
A0A286YEX4	Nuclear factor 1 C-type	NFIC	_AAQCGHPVLCVQPHHIGVAVK_	Unmodified	1200000	0.015507	47.732	4.9143	-1.508				0	0		0		0		F01309	MDAMB231	MULTI-MSMS	760.4	3	760.061	2277.16	-2.608	75
A0A286YEX4	Nuclear factor 1 C-type	NFIC	_AAQCGHPVLCVQPHHIGVAVK_	Unmodified	408770	0.0056482	61.87	37.39	-0.56003				0	0		0		0		F01345	ZR75-1	MULTI-MSMS	760.4	3	760.061	2277.16	0.5496	76
J3KPS3	Fructose-bisphosphate aldolase;Fructose-bisphosphate aldolase A	ALDOA	_AAQEEYVK_	Unmodified	1681200	0.022386	80.755	31.219	-0.20498				0	0		0		0		F01308	MCF7	MULTI-MSMS	469.23	2	469.235	936.455	-3.1572	77
J3KPS3	Fructose-bisphosphate aldolase;Fructose-bisphosphate aldolase A	ALDOA	_AAQEEYVK_	Unmodified	1460400	0.018956	85.862	31.657	0.1798				0	0		0		0		F01345	ZR75-1	MULTI-MSMS	469.23	2	469.235	936.455	-2.3251	78
J3KPS3	Fructose-bisphosphate aldolase;Fructose-bisphosphate aldolase A	ALDOA	_AAQEEYVK_	Unmodified	1100300	0.021117	82.645	49.753	-1.0381				0	0		0		0		F01390	SUM159	MULTI-MSMS	469.23	2	469.235	936.455	-3.7259	79
J3KPS3	Fructose-bisphosphate aldolase;Fructose-bisphosphate aldolase A	ALDOA	_AAQEEYVK_	Unmodified	1481500	0.0066781	106.68	53.746	-0.18925				0	0		0		0		F01792	HCC1937	MULTI-MSMS	469.23	2	469.235	936.455	-1.5378	80
B5MDF5	GTP-binding nuclear protein Ran	RAN	_(ac)AAQ(ox)GEPQVQFK_	Acetyl (Protein N-term),Ox (MNQ)	508250	0.00040636	122.18	75.139	-0.58687		+		1	0		0		1	AAQ(0.991)GEPQ(0.009)VQ(0.001)FK	F03920	SKBR3	MULTI-MSMS	630.82	2	630.815	1259.61	0.032355	85
B5MDF5	GTP-binding nuclear protein Ran	RAN	_(ac)AAQGEPQVQFK_	Acetyl (Protein N-term)	1929800	0.0013798	129	78.197	0.37185				1	0		0		0		F03920	SKBR3	MULTI-MSMS	622.82	2	622.817	1243.62	0.0087616	86
P49750-1	YLP motif-containing protein 1	YLPM1	_AAQSNENLSDSQQEPPK_	Unmodified	54057	0.00019426	129.05	73.858	1.4256				0	0		0		0		F03920	SKBR3	MULTI-MSMS	921.93	2	921.927	1841.84	1.6404	90
P49750-1	YLP motif-containing protein 1	YLPM1	_AAQSNENLSDSQQEPPK_	Unmodified	64158	0.012036	65.905	42.088	1.0038				0	0		0		0		F03920	SKBR3	MULTI-MSMS	614.95	3	614.954	1841.84	0.5137	91
P49750-1	YLP motif-containing protein 1	YLPM1	_AAQSNENLSDSQQEPPK_	Unmodified	85902	6.41e-16	165.16	107.75	1.2508				0	0		0		0		F03920	SKBR3	MULTI-MSMS	921.92	2	921.927	1841.84	1.3123	92
P49750-1	YLP motif-containing protein 1	YLPM1	_AAQSNENLSD(ha)SQ(de)QEPPK_	Deamidation (NQ),Hydroxamic acid (DEM)	0	0.018054	68.625	36.296				+	0	1	AAQSNE(0.001)NLSD(0.987)SQQE(0.013)PPK	1	AAQ(0.001)SN(0.001)EN(0.017)LSDSQ(0.944)Q(0.037)EPPK	0		F03920	SKBR3	MSMS	929.94	2	929.924	1857.83		93
CON__ENSEMBL:ENSBTAP00000024146			_AAQVTIQSSGTFSTK_	Unmodified	552130	5.2883e-61	209.33	118.21	0.45464				0	0		0		0		F03920	SKBR3	MULTI-MSMS	763.4	2	763.396	1524.78	0.46208	94
A0A0A0MR02	Voltage-dependent anion-selective channel protein 2	VDAC2	_AARDIFNK_	Unmodified	703010	0.005837	98.629	54.235	-1.5521				0	0		0		0		F01792	HCC1937	MULTI-MSMS	312.17	3	312.175	933.503	-1.2754	95
F8VQ14	T-complex protein 1 subunit beta	CCT2	_AAREALLSSAVDHGSDEVK_	Unmodified	1946600	0.01073	57.366	25.752	0.29499				0	0		0		0		F01343	MDAMB468	MULTI-MSMS	652.67	3	652.332	1953.98	-12.214	98
F8VQ14	T-complex protein 1 subunit beta	CCT2	_AAREALLSSAVDHGSDEVK_	Unmodified	1715400	0.0066815	64.5	5.2056	0.27836				0	0		0		0		F01630	MCF10A	MULTI-MSMS	652.34	3	652.332	1953.98	2.8702	99
O15213	WD repeat-containing protein 46	WDR46	_AARSELLLAE(ha)EPGFLEGEDGEDTAK_	Hydroxamic acid (DEM)	2412000	5.5373e-08	97.049	51.702	0.009654			+	0	1	AARSE(0.013)LLLAE(0.985)E(0.002)PGFLEGEDGEDTAK	0		0		F01334	T47D	MULTI-MSMS	888.44	3	888.1	2661.28	2.9121	100
O15213	WD repeat-containing protein 46	WDR46	_AARSELLLAEEPGFLE(ha)GEDGEDTAK_	Hydroxamic acid (DEM)	1778700	4.8016e-09	125.91	69.202	-0.081302			+	0	1	AARSELLLAEEPGFLE(0.931)GE(0.015)D(0.023)GE(0.023)D(0.007)TAK	0		0		F01334	T47D	MULTI-MSMS	888.77	3	888.1	2661.28	2.7978	101
O15213	WD repeat-containing protein 46	WDR46	_AARSELLLAE(ha)EPGFLEGEDGEDTAK_	Hydroxamic acid (DEM)	217510	0.0007833	67.552	29.559	0.018635			+	0	1	AARSE(0.059)LLLAE(0.912)E(0.03)PGFLEGEDGEDTAK	0		0		F01345	ZR75-1	MULTI-MSMS	888.44	3	888.1	2661.28	0.57451	102
O15213	WD repeat-containing protein 46	WDR46	_AARSELLLAEE(ha)PGFLEGEDGEDTAK_	Hydroxamic acid (DEM)	4036700	1.1448e-05	88.329	53.679	1.4624			+	0	1	AARSELLLAE(0.239)E(0.76)PGFLEGEDGEDTAK	0		0		F01630	MCF10A	MULTI-MSMS	888.43	3	888.1	2661.28	2.7339	103
O15213	WD repeat-containing protein 46	WDR46	_AARSELLLAE(ha)EPGFLEGEDGEDTAK_	Hydroxamic acid (DEM)	1296800	2.0992e-08	121.38	80.994	0.45568			+	0	1	AARSELLLAE(0.938)E(0.062)PGFLEGEDGEDTAK	0		0		F01630	MCF10A	MULTI-MSMS	1332.16	2	1331.65	2661.28	2.0708	105
O15213	WD repeat-containing protein 46	WDR46	_AARSELLLAEEPGFLE(ha)GEDGEDTAK_	Hydroxamic acid (DEM)	6589800	4.9181e-08	98.067	59.071	0.03227			+	0	1	AARSELLLAEEPGFLE(0.938)GE(0.02)D(0.008)GE(0.031)D(0.003)TAK	0		0		F01630	MCF10A	MULTI-MSMS	888.44	3	888.1	2661.28	1.7368	106
O15213	WD repeat-containing protein 46	WDR46	_AARSELLLAE(ha)E(ha)PGFLEGEDGEDTAK_	2 Hydroxamic acid (DEM)	1364200	0.00062985	74.278	30.929	1.5559			+	0	2	AARSE(0.001)LLLAE(0.997)E(0.998)PGFLE(0.002)GE(0.001)D(0.001)GE(0.001)DTAK	0		0		F01630	MCF10A	MULTI-MSMS	893.11	3	893.103	2676.29	3.3416	109
O15213	WD repeat-containing protein 46	WDR46	_AARSELLLAEEPGFLEGEDGEDTAK_	Unmodified	2274300	1.342e-08	103.71	45.629	1.4291				0	0		0		0		F01630	MCF10A	MULTI-MSMS	883.42	3	883.096	2646.27	3.711	110
Q13263-2	Transcription intermediary factor 1-beta	TRIM28	_(ac)AASAAAASAAAASAASGSPGPGE(ha)GSAGGEK_	Acetyl (Protein N-term),Hydroxamic acid (DEM)	69756	3.372e-13	113.64	60.085	-0.19403			+	1	1	AASAAAASAAAASAASGSPGPGE(0.928)GSAGGE(0.072)K	0		0		F03920	SKBR3	MULTI-MSMS	1222.56	2	1222.57	2443.12	0.60706	113
O75367-3	Core histone macro-H2A.1	H2AFY	_AASADSTTE(ha)GTPADGFTVLSTK_	Hydroxamic acid (DEM)	577900	7.6432e-06	126.62	76.441	-2.1441			+	0	1	AASADSTTE(1)GTPADGFTVLSTK	0		0		F01308	MCF7	MULTI-MSMS	1072.03	2	1071.51	2141.01	-4.2575	114
O75367-3	Core histone macro-H2A.1	H2AFY	_AASADSTTE(ha)GTPADGFTVLSTK_	Hydroxamic acid (DEM)	13209000	7.7749e-06	112.82	55.41	0.66022			+	0	1	AASADSTTE(1)GTPADGFTVLSTK	0		0		F01308	MCF7	MULTI-MSMS	1072.01	2	1071.51	2141.01	-1.6895	115
O75367-3	Core histone macro-H2A.1	H2AFY	_AASADSTTE(ha)GTPADGFTVLSTK_	Hydroxamic acid (DEM)	672470	0.0011277	79.143	34.703	0.84935			+	0	1	AASAD(0.104)STTE(0.896)GTPADGFTVLSTK	0		0		F01309	MDAMB231	MULTI-MSMS	1072	2	1071.51	2141.01	-2.2412	117
O75367-3	Core histone macro-H2A.1	H2AFY	_AASADSTTE(ha)GTPADGFTVLSTK_	Hydroxamic acid (DEM)	7288800	4.6903e-35	174	100.7	-0.12639			+	0	1	AASADSTTE(1)GTPADGFTVLSTK	0		0		F01309	MDAMB231	MULTI-MSMS	1072.01	2	1071.51	2141.01	-2.316	118
O75367-3	Core histone macro-H2A.1	H2AFY	_AASADSTTE(ha)GTPADGFTVLSTK_	Hydroxamic acid (DEM)	3340500	1.5687e-96	218.14	160.44	-0.01664			+	0	1	AASADSTTE(1)GTPADGFTVLSTK	0		0		F01334	T47D	MULTI-MSMS	1071.52	2	1071.51	2141.01	3.5149	119
O75367-3	Core histone macro-H2A.1	H2AFY	_AASADSTTE(ha)GTPADGFTVLSTK_	Hydroxamic acid (DEM)	52715000	3.1787e-07	135.26	75.099	-0.32713			+	0	1	AASADSTTE(1)GTPADGFTVLSTK	0		0		F01334	T47D	MULTI-MSMS	1072.02	2	1071.51	2141.01	3.2684	120
O75367-3	Core histone macro-H2A.1	H2AFY	_AASADSTTE(ha)GTPADGFTVLSTK_	Hydroxamic acid (DEM)	8291100	5.8644e-113	225.69	156.26	0.59183			+	0	1	AASADSTTE(1)GTPADGFTVLSTK	0		0		F01343	MDAMB468	MULTI-MSMS	1072.02	2	1071.51	2141.01	2.954	121
O75367-3	Core histone macro-H2A.1	H2AFY	_AASADSTTE(ha)GTPADGFTVLSTK_	Hydroxamic acid (DEM)	35981000	9.2453e-08	136.96	75.47	-0.025701			+	0	1	AASAD(0.001)STTE(0.999)GTPADGFTVLSTK	0		0		F01345	ZR75-1	MULTI-MSMS	1072.01	2	1071.51	2141.01	2.6958	122
O75367-3	Core histone macro-H2A.1	H2AFY	_AASADSTTE(ha)GTPADGFTVLSTK_	Hydroxamic acid (DEM)	6383900	1.7196e-21	158.53	84.725	-0.043798			+	0	1	AASADSTTE(1)GTPADGFTVLSTK	0		0		F01390	SUM159	MULTI-MSMS	1072.02	2	1071.51	2141.01	2.2118	123
O75367-3	Core histone macro-H2A.1	H2AFY	_AASADSTTE(ha)GTPADGFTVLSTK_	Hydroxamic acid (DEM)	95369000	1.4492e-05	105.46	58.85	-0.47035			+	0	1	AASAD(0.001)STTE(0.999)GTPADGFTVLSTK	0		0		F01630	MCF10A	MULTI-MSMS	1072.02	2	1071.51	2141.01	2.1375	124
O75367-3	Core histone macro-H2A.1	H2AFY	_AASADSTTE(ha)GTPADGFTVLSTK_	Hydroxamic acid (DEM)	15944000	0.0034247	69.581	28.493	-0.89775			+	0	1	AASAD(0.012)STTE(0.988)GTPADGFTVLSTK	0		0		F01630	MCF10A	MULTI-MSMS	714.68	3	714.678	2141.01	0.78685	125
O75367-3	Core histone macro-H2A.1	H2AFY	_AASADSTTE(ha)GTPADGFTVLSTK_	Hydroxamic acid (DEM)	4868100	9.6718e-28	166.27	104.16	0.9516			+	0	1	AASADSTTE(1)GTPADGFTVLSTK	0		0		F01792	HCC1937	MULTI-MSMS	1071.52	2	1071.51	2141.01	0.0045343	126
O75367-3	Core histone macro-H2A.1	H2AFY	_AASADSTTE(ha)GTPADGFTVLSTK_	Hydroxamic acid (DEM)	897520	5.1465e-68	197.05	142.19	0.62087			+	0	1	AASADSTTE(1)GTPADGFTVLSTK	0		0		F03920	SKBR3	MULTI-MSMS	1072.02	2	1071.51	2141.01	1.2308	127
O75367-3	Core histone macro-H2A.1	H2AFY	_AASADSTTE(ha)GTPADGFTVLSTK_	Hydroxamic acid (DEM)	1043900	0.011694	59.163	23.69	1.519			+	0	1	AASAD(0.067)STTE(0.933)GTPADGFTVLSTK	0		0		F03920	SKBR3	MULTI-MSMS	715.02	3	714.678	2141.01	0.89444	128
O75367-3	Core histone macro-H2A.1	H2AFY	_AASADSTTEGTPADGFTVLSTK_	Unmodified	737510	1.0685e-05	98.376	45.208	-1.3624				0	0		0		0		F01308	MCF7	MULTI-MSMS	1064	2	1064.01	2126	-2.3391	138
O75367-3	Core histone macro-H2A.1	H2AFY	_AASADSTTEGTPADGFTVLSTK_	Unmodified	2310300	1.1382e-28	169.77	95.47	-1.0927				0	0		0		0		F01334	T47D	MULTI-MSMS	1064.52	2	1064.01	2126	2.8548	139
O75367-3	Core histone macro-H2A.1	H2AFY	_AASADSTTEGTPADGFTVLSTK_	Unmodified	1117700	1.0143e-35	177.09	127.05	-0.26522				0	0		0		0		F01345	ZR75-1	MULTI-MSMS	1064.01	2	1064.01	2126	2.0238	140
O75367-3	Core histone macro-H2A.1	H2AFY	_AASADSTTEGTPADGFTVLSTK_	Unmodified	4349000	8.9487e-82	208.87	124.47	-0.38551				0	0		0		0		F01630	MCF10A	MULTI-MSMS	1064.52	2	1064.01	2126	2.2676	141
P14550	Alcohol dehydrogenase [NADP(+)]	AKR1A1	_(ac)AASCVLLHTGQK_	Acetyl (Protein N-term)	536870	1.0531e-05	155.88	107.28	-0.53391				1	0		0		0		F03920	SKBR3	MULTI-MSMS	663.84	2	663.845	1325.68	0.80726	142
I3L1P8	Mitochondrial 2-oxoglutarate/malate carrier protein	SLC25A11	_(ac)AATASAGAGGIDGK_	Acetyl (Protein N-term)	72470	0.0074227	101.61	44.459	-0.13445				1	0		0		0		F03920	SKBR3	MULTI-MSMS	594.8	2	594.796	1187.58	-0.23258	143
H7BY36	RNA-binding protein EWS	EWSR1	_AAVEWFDGK_	Unmodified	6415800	0.015836	83.862	17.806	-0.22374				0	0		0		0		F01308	MCF7	MULTI-MSMS	511.75	2	511.751	1021.49	-2.8101	145
H7BY36	RNA-binding protein EWS	EWSR1	_AAVEWFDGK_	Unmodified	3545900	0.02157	74.841	16.142	-1.5986				0	0		0		0		F01309	MDAMB231	MULTI-MSMS	511.75	2	511.751	1021.49	-3.9449	146
H7BY36	RNA-binding protein EWS	EWSR1	_AAVEWFDGK_	Unmodified	5307000	0.0054899	105.2	37.491	1.1386				0	0		0		0		F01334	T47D	MULTI-MSMS	511.75	2	511.751	1021.49	1.9891	147
H7BY36	RNA-binding protein EWS	EWSR1	_AAVEWFDGK_	Unmodified	3338400	0.015836	83.862	25.27	-1.1595				0	0		0		0		F01343	MDAMB468	MULTI-MSMS	511.74	2	511.751	1021.49	-12.96	148
H7BY36	RNA-binding protein EWS	EWSR1	_AAVEWFDGK_	Unmodified	4430200	0.02108	75.652	17.867	-0.36191				0	0		0		0		F01345	ZR75-1	MULTI-MSMS	511.75	2	511.751	1021.49	0.053326	149
H7BY36	RNA-binding protein EWS	EWSR1	_AAVEWFDGK_	Unmodified	4374600	0.020732	76.228	17.16	1.3296				0	0		0		0		F01390	SUM159	MULTI-MSMS	511.75	2	511.751	1021.49	1.9201	150
H7BY36	RNA-binding protein EWS	EWSR1	_AAVEWFDGK_	Unmodified	2939600	0.0060568	103.26	27.868	0.32348				0	0		0		0		F03920	SKBR3	MULTI-MSMS	511.75	2	511.751	1021.49	1.0379	151
H7BY36	RNA-binding protein EWS	EWSR1	_AAVE(ha)WFDGK_	Hydroxamic acid (DEM)	19517000	0.0097679	101.97	26.465	0.59809			+	0	1	AAVE(0.997)WFD(0.003)GK	0		0		F01334	T47D	MULTI-MSMS	519.26	2	519.256	1036.5	2.8669	153
H7BY36	RNA-binding protein EWS	EWSR1	_AAVE(ha)WFDGK_	Hydroxamic acid (DEM)	8396500	0.014377	92.239	25.032	-0.25209			+	0	1	AAVE(1)WFDGK	0		0		F01343	MDAMB468	MULTI-MSMS	519.25	2	519.256	1036.5	-12.002	154
H7BY36	RNA-binding protein EWS	EWSR1	_AAVE(ha)WFDGK_	Hydroxamic acid (DEM)	31946000	0.0088719	105.2	27.533	-0.38744			+	0	1	AAVE(1)WFDGK	0		0		F01345	ZR75-1	MULTI-MSMS	519.26	2	519.256	1036.5	1.2225	155
H7BY36	RNA-binding protein EWS	EWSR1	_AAVE(ha)WFDGK_	Hydroxamic acid (DEM)	48959000	0.012824	94.409	27.075	1.2005			+	0	1	AAVE(1)WFDGK	0		0		F01390	SUM159	MULTI-MSMS	519.26	2	519.256	1036.5	2.4698	156
H7BY36	RNA-binding protein EWS	EWSR1	_AAVE(ha)WFDGK_	Hydroxamic acid (DEM)	7933800	0.012824	94.409	27.075	-0.71182			+	0	1	AAVE(1)WFDGK	0		0		F01792	HCC1937	MULTI-MSMS	519.26	2	519.256	1036.5	-1.1763	157
CON__Q3SX09			_AAVTSLFAK_	Unmodified	2082900	0.0027404	120.99	65.527	-0.44316				0	0		0		0		F01308	MCF7	MULTI-MSMS	454.26	2	454.266	906.517	-2.9031	158
CON__Q3SX09			_AAVTSLFAK_	Unmodified	7475200	0.0078813	97.565	63.359	-0.002928				0	0		0		0		F01309	MDAMB231	MULTI-MSMS	454.27	2	454.266	906.517	-3.6089	159
CON__Q3SX09			_AAVTSLFAK_	Unmodified	6167500	0.018761	79.489	43.171	-0.66348				0	0		0		0		F01343	MDAMB468	MULTI-MSMS	454.26	2	454.266	906.517	-12.029	160
CON__Q3SX09			_AAVTSLFAK_	Unmodified	6706100	0.002833	120.31	47.427	-0.60145				0	0		0		0		F01345	ZR75-1	MULTI-MSMS	454.27	2	454.266	906.517	0.46047	161
CON__Q3SX09			_AAVTSLFAK_	Unmodified	18693000	0.0074171	99.013	44.291	0.2568				0	0		0		0		F01390	SUM159	MULTI-MSMS	454.27	2	454.266	906.517	2.4829	162
CON__Q3SX09			_AAVTSLFAK_	Unmodified	22870000	0.00063309	140.83	82.605	0.9756				0	0		0		0		F01792	HCC1937	MULTI-MSMS	454.27	2	454.266	906.517	-0.25247	163
CON__Q3SX09			_AAVTSLFAK_	Unmodified	2120500	0.0203	76.943	30.28	-0.19957				0	0		0		0		F03920	SKBR3	MULTI-MSMS	454.26	2	454.266	906.517	0.46433	164
CON__Q2UVX4			_AAVYNHFISDGVK_	Unmodified	1932900	0.00066991	118.24	61.065	-0.36532				0	0		0		0		F01792	HCC1937	MULTI-MSMS	711.37	2	710.865	1419.71	-1.0502	166
CON__Q2UVX4			_AAVYNHFISDGVKK_	Unmodified	791500	0.0069002	101.2	36.978	-1.0795				0	0		0		0		F01308	MCF7	MULTI-MSMS	775.41	2	774.912	1547.81	-3.2911	167
CON__Q2UVX4			_AAVYNHFISDGVKK_	Unmodified	1997800	0.0017939	101.72	60.239	-0.14154				0	0		0		0		F01309	MDAMB231	MULTI-MSMS	517.28	3	516.944	1547.81	-3.5759	168
CON__Q2UVX4			_AAVYNHFISDGVKK_	Unmodified	1596400	0.0094962	97.45	43.107	-0.36449				0	0		0		0		F01309	MDAMB231	MULTI-MSMS	775.41	2	774.912	1547.81	-3.3096	169
CON__Q2UVX4			_AAVYNHFISDGVKK_	Unmodified	592610	0.0014834	117.48	58.392	-0.53729				0	0		0		0		F01345	ZR75-1	MULTI-MSMS	775.42	2	774.912	1547.81	2.7065	170
CON__Q2UVX4			_AAVYNHFISDGVKK_	Unmodified	2795200	0.0050802	103.83	41.746	1.6273				0	0		0		0		F01390	SUM159	MULTI-MSMS	775.42	2	774.912	1547.81	-2.0392	171
CON__Q2UVX4			_AAVYNHFISDGVKK_	Unmodified	888680	0.0049027	104.09	44.936	-0.78008				0	0		0		0		F01792	HCC1937	MULTI-MSMS	774.91	2	774.912	1547.81	-1.4046	172
P00558-2	Phosphoglycerate kinase 1	PGK1	_ACANPAAGSVILLENLR_	Unmodified	353930	0.0044968	87.411	47.681	-0.91812				0	0		0		0		F01390	SUM159	MULTI-MSMS	885.48	2	884.972	1767.93	2.6751	175
P00558-2	Phosphoglycerate kinase 1	PGK1	_ACANPAAGSVILLENLR_	Unmodified	0	0.0062276	131.25	59.895					0	0		0		0		F03920	SKBR3	MSMS	884.97	2	884.972	1767.93		176
P36578	60S ribosomal protein L4	RPL4	_(ac)ACARPLISVYSE(ha)K_	Acetyl (Protein N-term),Hydroxamic acid (DEM)	562160	0.016278	73.219	25.445	-0.97082			+	1	1	ACARPLISVYSE(1)K	0		0		F01343	MDAMB468	MULTI-MSMS	775.91	2	775.903	1549.79	1.562	178
P36578	60S ribosomal protein L4	RPL4	_(ac)ACARPLISVYSE(ha)K_	Acetyl (Protein N-term),Hydroxamic acid (DEM)	2568300	0.0050343	91.093	41.006	0.058483			+	1	1	ACARPLISVYSE(1)K	0		0		F01630	MCF10A	MULTI-MSMS	775.91	2	775.903	1549.79	2.4302	179
O60832	H/ACA ribonucleoprotein complex subunit 4	DKC1	_(ac)ADAE(ha)VIILPK_	Acetyl (Protein N-term),Hydroxamic acid (DEM)	745010	0.016811	63.694	41.355	0.18132			+	1	1	AD(0.006)AE(0.994)VIILPK	0		0		F01630	MCF10A	MULTI-MSMS	563.33	2	563.329	1124.64	0.79496	180
J3KPS3	Fructose-bisphosphate aldolase;Fructose-bisphosphate aldolase A	ALDOA	_ADDGRPFPQVIK_	Unmodified	1929600	0.01177	70.685	19.239	-0.69439				0	0		0		0		F01308	MCF7	MULTI-MSMS	448.24	3	448.242	1341.7	-2.4436	182
J3KPS3	Fructose-bisphosphate aldolase;Fructose-bisphosphate aldolase A	ALDOA	_ADDGRPFPQVIK_	Unmodified	5277900	0.018704	78.324	23.981	-0.85448				0	0		0		0		F01345	ZR75-1	MULTI-MSMS	671.86	2	671.859	1341.7	0.070428	183
J3KPS3	Fructose-bisphosphate aldolase;Fructose-bisphosphate aldolase A	ALDOA	_ADDGRPFPQVIK_	Unmodified	1948700	0.020691	54.343	18.691	-0.41211				0	0		0		0		F01345	ZR75-1	MULTI-MSMS	448.24	3	448.242	1341.7	0.89083	184
D6RCB3	Eukaryotic peptide chain release factor subunit 1	ETF1	_(ac)ADDPSAADRNVEIWK_	Acetyl (Protein N-term)	505440	0.016541	86.777	46.161	1.4291				1	0		0		0		F03920	SKBR3	MULTI-MSMS	864.91	2	864.913	1727.81	1.2556	195
A0A087WVQ6	Clathrin heavy chain;Clathrin heavy chain 1	CLTC	_ADDPSSYMEVVQAANTSGNWEELVK_	Unmodified	107770	0.018782	40.086	10.244	1.514				0	0		0		0		F03920	SKBR3	MULTI-MSMS	914.42	3	914.085	2739.23	2.6989	196
P35579	Myosin-9;Myosin-10	MYH9;MYH10	_ADEWLM(ox)K_	Ox (MNQ)	102890	0.020283	89.142	27.463	0.059205	+			0	0		0		1	ADEWLM(1)K	F03920	SKBR3	MULTI-MSMS	454.71	2	454.713	907.411	-0.4835	197
P35579	Myosin-9;Myosin-10	MYH9;MYH10	_ADEWLMK_	Unmodified	780060	0.0036213	133.81	15.07	-0.24468				0	0		0		0		F03920	SKBR3	MULTI-MSMS	446.71	2	446.715	891.416	-0.58329	198
P00390-5	Glutathione reductase, mitochondrial	GSR	_ADFDNTVAIHPTSSEE(ha)LVTLR_	Hydroxamic acid (DEM)	131470	0.0030667	74.657	44.519	0.41166			+	0	1	ADFDNTVAIHPTSSE(0.184)E(0.816)LVTLR	0		0		F03920	SKBR3	MULTI-MSMS	777.72	3	777.392	2329.16	1.1748	199
P49916-4	DNA ligase 3	LIG3	_ADFTVVAGDEGSSTTGGSSE(ha)ENK_	Hydroxamic acid (DEM)	649200	6.1504e-08	136.92	89.241	-1.5839			+	0	1	ADFTVVAGDEGSSTTGGSSE(0.956)E(0.044)NK	0		0		F01308	MCF7	MULTI-MSMS	1130.49	2	1130.5	2258.98	-3.7931	200
P49916-4	DNA ligase 3	LIG3	_ADFTVVAGDE(ha)GSSTTGGSSEENK_	Hydroxamic acid (DEM)	807530	5.1347e-28	166.93	117.59	-0.43481			+	0	1	ADFTVVAGD(0.138)E(0.862)GSSTTGGSSEENK	0		0		F01309	MDAMB231	MULTI-MSMS	1130.49	2	1130.5	2258.98	-2.2966	201
P49916-4	DNA ligase 3	LIG3	_ADFTVVAGDEGSSTTGGSSEE(ha)NK_	Hydroxamic acid (DEM)	1094400	9.3576e-06	104.97	58.511	-0.916			+	0	1	ADFTVVAGDEGSSTTGGSSE(0.207)E(0.793)NK	0		0		F01309	MDAMB231	MULTI-MSMS	1131	2	1130.5	2258.98	-3.121	202
P49916-4	DNA ligase 3	LIG3	_ADFTVVAGDEGSSTTGGSSE(ha)ENK_	Hydroxamic acid (DEM)	1928500	1.4349e-10	143.33	89.407	-1.231			+	0	1	ADFTVVAGDEGSSTTGGSSE(0.978)E(0.022)NK	0		0		F01334	T47D	MULTI-MSMS	754.34	3	754	2258.98	3.1629	204
P49916-4	DNA ligase 3	LIG3	_ADFTVVAGDEGSSTTGGSSE(ha)ENK_	Hydroxamic acid (DEM)	5642100	2.2578e-45	186.58	128.79	-0.703			+	0	1	ADFTVVAGDEGSSTTGGSSE(0.873)E(0.127)NK	0		0		F01334	T47D	MULTI-MSMS	1130.5	2	1130.5	2258.98	3.8151	205
P49916-4	DNA ligase 3	LIG3	_ADFTVVAGDEGSSTTGGSSE(ha)ENK_	Hydroxamic acid (DEM)	694480	6.8732e-11	144.95	95.522	-0.45114			+	0	1	ADFTVVAGDEGSSTTGGSSE(0.85)E(0.15)NK	0		0		F01343	MDAMB468	MULTI-MSMS	1130.99	2	1130.5	2258.98	-11.199	206
P49916-4	DNA ligase 3	LIG3	_ADFTVVAGDEGSSTTGGSSEE(ha)NK_	Hydroxamic acid (DEM)	1986800	2.4139e-44	181.23	139.24	-0.70477			+	0	1	ADFTVVAGDEGSSTTGGSSE(0.167)E(0.833)NK	0		0		F01345	ZR75-1	MULTI-MSMS	1131.01	2	1130.5	2258.98	1.1431	207
P49916-4	DNA ligase 3	LIG3	_ADFTVVAGDEGSSTTGGSSE(ha)ENK_	Hydroxamic acid (DEM)	1249700	0.0017211	71.894	38.454	-1.5031			+	0	1	ADFTVVAGDEGSSTTGGSSE(0.922)E(0.078)NK	0		0		F01345	ZR75-1	MULTI-MSMS	754.67	3	754	2258.98	0.90254	208
P49916-4	DNA ligase 3	LIG3	_ADFTVVAGDE(ha)GSSTTGGSSEENK_	Hydroxamic acid (DEM)	1388700	1.3659e-35	176.61	127.42	-0.24567			+	0	1	ADFTVVAGD(0.065)E(0.935)GSSTTGGSSEENK	0		0		F01630	MCF10A	MULTI-MSMS	1131	2	1130.5	2258.98	1.753	209
P49916-4	DNA ligase 3	LIG3	_ADFTVVAGDEGSSTTGGSSEE(ha)NK_	Hydroxamic acid (DEM)	1508500	3.0106e-28	168.46	114.39	-0.31072			+	0	1	ADFTVVAGDEGSSTTGGSSE(0.183)E(0.817)NK	0		0		F01630	MCF10A	MULTI-MSMS	1131.02	2	1130.5	2258.98	3.2592	210
P49916-4	DNA ligase 3	LIG3	_ADFTVVAGDEGSSTTGGSSEENK_	Unmodified	4732300	4.1704e-56	193.38	132.84	0.46477				0	0		0		0		F01334	T47D	MULTI-MSMS	1123.5	2	1122.99	2243.97	4.1697	213
P49916-4	DNA ligase 3	LIG3	_ADFTVVAGDEGSSTTGGSSEENK_	Unmodified	2181000	1.096e-21	155.71	114.95	0.0098468				0	0		0		0		F01345	ZR75-1	MULTI-MSMS	1122.99	2	1122.99	2243.97	2.2437	214
P49916-4	DNA ligase 3	LIG3	_ADFTVVAGDEGSSTTGGSSEENK_	Unmodified	972410	0.010064	49.592	28.233	-0.55635				0	0		0		0		F01345	ZR75-1	MULTI-MSMS	749	3	748.996	2243.97	2.1056	215
P49916-4	DNA ligase 3	LIG3	_ADFTVVAGDEGSSTTGGSSEENK_	Unmodified	1565300	4.2608e-28	165.41	89.536	-1.2346				0	0		0		0		F01630	MCF10A	MULTI-MSMS	1123.5	2	1122.99	2243.97	2.6797	216
P49916-4	DNA ligase 3	LIG3	_ADFTVVAGDEGSSTTGGSSEENK_	Unmodified	821080	2.0481e-96	213.13	149.52	0.57317				0	0		0		0		F03920	SKBR3	MULTI-MSMS	1123.49	2	1122.99	2243.97	1.4526	217
P49916-4	DNA ligase 3	LIG3	_ADFTVVAGDEGSSTTGGSSEENK_	Unmodified	477750	2.3593e-06	114.53	80.04	0.7184				0	0		0		0		F03920	SKBR3	MULTI-MSMS	748.99	3	748.996	2243.97	1.0605	218
F5GXQ0	BRO1 domain-containing protein BROX	BROX	_ADHTLSSLEPAYSAK_	Unmodified	652800	0.00083645	116.58	84.107	0.67351				0	0		0		0		F01345	ZR75-1	MULTI-MSMS	795.4	2	795.394	1588.77	2.2361	222
F5GXQ0	BRO1 domain-containing protein BROX	BROX	_ADHTLSSLEPAYSAK_	Unmodified	178970	0.0057008	96.247	60.14	-2.2271				0	0		0		0		F03920	SKBR3	MULTI-MSMS	795.9	2	795.394	1588.77	-1.2545	223
F8W543		NAP1L1	_(ac)ADIDNLPRVVK_	Acetyl (Protein N-term)	507430	0.006428	107.11	58.83	-1.5362				1	0		0		0		F01345	ZR75-1	MULTI-MSMS	641.36	2	641.362	1280.71	2.2209	225
O75369-6	Filamin-B	FLNB	_ADIEMPFDPSK_	Unmodified	506270	0.0099736	86.911	29.737	0.030161				0	0		0		0		F03920	SKBR3	MULTI-MSMS	625.29	2	625.292	1248.57	-1.8435	227
CON__Q2UVX4			_ADIGCTPGSGRNYAGVFTDAGLTLK_	Unmodified	2932100	2.9096e-05	86.182	58.504	-0.031017				0	0		0		0		F01308	MCF7	MULTI-MSMS	847.75	3	847.752	2540.23	-1.5061	228
CON__Q2UVX4			_ADIGCTPGSGRNYAGVFTDAGLTLK_	Unmodified	2964500	0.0033202	54.559	30.054	-1.2361				0	0		0		0		F01309	MDAMB231	MULTI-MSMS	847.75	3	847.752	2540.23	-1.8769	229
CON__Q2UVX4			_ADIGCTPGSGRNYAGVFTDAGLTLK_	Unmodified	2425800	0.0053933	50.783	23.654	0.38845				0	0		0		0		F01343	MDAMB468	MULTI-MSMS	848.09	3	847.752	2540.23	1.8569	230
CON__Q2UVX4			_ADIGCTPGSGRNYAGVFTDAGLTLK_	Unmodified	2280300	0.0039668	53.381	27.535	1.3619				0	0		0		0		F01345	ZR75-1	MULTI-MSMS	848.09	3	847.752	2540.23	0.77232	231
CON__Q2UVX4			_ADIGCTPGSGRNYAGVFTDAGLTLK_	Unmodified	7048300	0.001834	60.171	32.795	0.53234				0	0		0		0		F01390	SUM159	MULTI-MSMS	848.08	3	847.752	2540.23	0.43957	232
CON__Q2UVX4			_ADIGCTPGSGRNYAGVFTDAGLTLK_	Unmodified	695790	0.001015	70.704	36.997	0.20172				0	0		0		0		F01390	SUM159	MULTI-MSMS	1271.13	2	1271.12	2540.23	0.74375	233
CON__Q2UVX4			_ADIGCTPGSGRNYAGVFTDAGLTLK_	Unmodified	2639600	8.3425e-05	80.314	36.617	-0.42155				0	0		0		0		F01792	HCC1937	MULTI-MSMS	848.42	3	847.752	2540.23	-0.57737	234
CON__Q2UVX4			_ADIGCTPGSGRN(ox)YAGVFTDAGLTLK_	Ox (MNQ)	1072800	0.016678	52.366	21.299	-1.7828		+		0	0		0		1	ADIGCTPGSGRN(1)YAGVFTDAGLTLK	F01309	MDAMB231	MULTI-MSMS	853.42	3	853.083	2556.23	-2.3111	237
CON__Q2UVX4			_ADIGCTPGSGRN(ox)YAGVFTDAGLTLK_	Ox (MNQ)	2477500	0.0082817	58.361	20.931	0.71064		+		0	0		0		1	ADIGCTPGSGRN(1)YAGVFTDAGLTLK	F01390	SUM159	MULTI-MSMS	853.42	3	853.083	2556.23	0.84478	238
CON__Q2UVX4			_AD(ha)IGCTPGSGRN(de)YAGVFTDAGLTLK_	Deamidation (NQ),Hydroxamic acid (DEM)	2477500	0.00078568	66.52	35.86	0.71064			+	0	1	AD(1)IGCTPGSGRNYAGVFTDAGLTLK	1	ADIGCTPGSGRN(1)YAGVFTDAGLTLK	0		F01390	SUM159	MULTI-MSMS	853.08	3	853.083	2556.23	0.84478	239
CON__Q2UVX4			_AD(ha)IGCTPGSGRN(de)YAGVFTDAGLTLK_	Deamidation (NQ),Hydroxamic acid (DEM)	1141300	0.0066423	48.224	20.701	0.0051328			+	0	1	AD(0.999)IGCTPGSGRNYAGVFTD(0.001)AGLTLK	1	ADIGCTPGSGRN(1)YAGVFTDAGLTLK	0		F01792	HCC1937	MULTI-MSMS	853.41	3	853.083	2556.23	-0.11712	240
M0R1H6	40S ribosomal protein S11	RPS11	_(ac)ADIQTE(ha)RAYQK_	Acetyl (Protein N-term),Hydroxamic acid (DEM)	1037000	0.00021991	138.25	74.553	0.55491			+	1	1	ADIQTE(1)RAYQK	0		0		F01343	MDAMB468	MULTI-MSMS	690.84	2	690.349	1378.68	-12.435	244
F6VRR5	Polymerase delta-interacting protein 3	POLDIP3;PDIP46	_(ac)ADISLDE(ha)LIRK_	Acetyl (Protein N-term),Hydroxamic acid (DEM)	1106100	0.00040127	144.17	64.942	-0.71157			+	1	1	ADISLD(0.002)E(0.998)LIRK	0		0		F01334	T47D	MULTI-MSMS	665.37	2	665.372	1328.73	1.2361	247
F6VRR5	Polymerase delta-interacting protein 3	POLDIP3;PDIP46	_(ac)ADISLDE(ha)LIRK_	Acetyl (Protein N-term),Hydroxamic acid (DEM)	1020400	0.0037249	106.16	36.882	-0.52898			+	1	1	AD(0.028)ISLD(0.079)E(0.893)LIRK	0		0		F01630	MCF10A	MULTI-MSMS	665.88	2	665.372	1328.73	1.1212	250
F6VRR5	Polymerase delta-interacting protein 3	POLDIP3;PDIP46	_(ac)ADISLD(ha)ELIRK_	Acetyl (Protein N-term),Hydroxamic acid (DEM)	467170	1.7641e-14	178.46	98.802	0.59587			+	1	1	ADISLD(0.885)E(0.115)LIRK	0		0		F03920	SKBR3	MULTI-MSMS	665.37	2	665.372	1328.73	1.1523	252
F6VRR5	Polymerase delta-interacting protein 3	POLDIP3;PDIP46	_(ac)ADISLDELIRK_	Acetyl (Protein N-term)	2395500	0.00014786	136.49	77.421	1.1825				1	0		0		0		F01309	MDAMB231	MULTI-MSMS	657.87	2	657.867	1313.72	1.0005	254
F6VRR5	Polymerase delta-interacting protein 3	POLDIP3;PDIP46	_(ac)ADISLDELIRK_	Acetyl (Protein N-term)	2628700	0.00010795	149.33	83.276	0.12494				1	0		0		0		F01343	MDAMB468	MULTI-MSMS	657.87	2	657.867	1313.72	0.34145	255
F6VRR5	Polymerase delta-interacting protein 3	POLDIP3;PDIP46	_(ac)ADISLDELIRK_	Acetyl (Protein N-term)	2094000	0.004351	88.155	23.315	-0.20361				1	0		0		0		F01390	SUM159	MULTI-MSMS	657.87	2	657.867	1313.72	2.8001	256
F6VRR5	Polymerase delta-interacting protein 3	POLDIP3;PDIP46	_(ac)ADISLDELIRK_	Acetyl (Protein N-term)	279850	0.0003186	129	67.237	0.48855				1	0		0		0		F01792	HCC1937	MULTI-MSMS	657.87	2	657.867	1313.72	0.22016	257
F6VRR5	Polymerase delta-interacting protein 3	POLDIP3;PDIP46	_(ac)ADISLDELIRK_	Acetyl (Protein N-term)	90339	0.00029626	130.01	73.801	-0.67327				1	0		0		0		F03920	SKBR3	MULTI-MSMS	657.87	2	657.867	1313.72	-0.11676	258
Q86V81	THO complex subunit 4	ALYREF	_(ac)ADKM(ha)DMSLDDIIK_	Acetyl (Protein N-term),Hydroxamic acid (DEM)	1757500	0.00023439	131.35	70.117	-1.156				1	1	AD(0.017)KM(0.77)D(0.04)M(0.001)SLD(0.009)D(0.163)IIK	0		0		F01309	MDAMB231	MULTI-MSMS	776.37	2	776.373	1550.73	-1.796	260
Q86V81	THO complex subunit 4	ALYREF	_(ac)ADKM(ha)DMSLDDIIK_	Acetyl (Protein N-term),Hydroxamic acid (DEM)	0	0.0029937	104.81	43.776					1	1	AD(0.085)KM(0.852)D(0.003)MSLDD(0.059)IIK	0		0		F01345	ZR75-1	MSMS	776.39	2	776.373	1550.73		264
Q86V81	THO complex subunit 4	ALYREF	_(ac)ADKM(ox)DMSLDDIIK_	Acetyl (Protein N-term),Ox (MNQ)	557330	0.0012355	102.63	27.932	-1.7411	+			1	0		0		1	ADKM(1)DMSLDDIIK	F01308	MCF7	MULTI-MSMS	776.87	2	776.865	1551.72	-2.2992	267
Q86V81	THO complex subunit 4	ALYREF	_(ac)ADKM(ox)DMSLDDIIK_	Acetyl (Protein N-term),Ox (MNQ)	7240600	0.00020521	121.92	72.567	-0.84073	+			1	0		0		1	ADKM(1)DMSLDDIIK	F01309	MDAMB231	MULTI-MSMS	776.87	2	776.865	1551.72	-1.9893	268
Q86V81	THO complex subunit 4	ALYREF	_(ac)ADKM(ox)DMSLDDIIK_	Acetyl (Protein N-term),Ox (MNQ)	4744200	0.00021253	122.66	57.483	-0.64899	+			1	0		0		1	ADKM(0.918)DM(0.082)SLDDIIK	F01309	MDAMB231	MULTI-MSMS	776.86	2	776.865	1551.72	-1.6227	269
Q86V81	THO complex subunit 4	ALYREF	_(ac)ADKM(ox)DMSLDDIIK_	Acetyl (Protein N-term),Ox (MNQ)	1704000	0.00076773	108.58	54.763	-0.46458	+			1	0		0		1	ADKM(0.998)DM(0.002)SLDDIIK	F01334	T47D	MULTI-MSMS	777.37	2	776.865	1551.72	1.6471	270
Q86V81	THO complex subunit 4	ALYREF	_(ac)ADKM(ox)DMSLDDIIK_	Acetyl (Protein N-term),Ox (MNQ)	1122600	0.0081852	74.475	25.177	-0.37592	+			1	0		0		1	ADKM(0.806)DM(0.194)SLDDIIK	F01334	T47D	MULTI-MSMS	776.86	2	776.865	1551.72	2.1221	271
Q86V81	THO complex subunit 4	ALYREF	_(ac)ADKM(ox)DMSLDDIIK_	Acetyl (Protein N-term),Ox (MNQ)	1228500	0.0028573	90.229	32.344	-0.0036126	+			1	0		0		1	ADKM(0.998)DM(0.002)SLDDIIK	F01343	MDAMB468	MULTI-MSMS	776.87	2	776.865	1551.72	1.7386	272
Q86V81	THO complex subunit 4	ALYREF	_(ac)ADKM(ox)DMSLDDIIK_	Acetyl (Protein N-term),Ox (MNQ)	707730	0.0085508	73.722	21.996	-0.39918	+			1	0		0		1	ADKM(0.996)DM(0.004)SLDDIIK	F01345	ZR75-1	MULTI-MSMS	776.87	2	776.865	1551.72	1.6001	273
Q86V81	THO complex subunit 4	ALYREF	_(ac)ADKM(ox)DMSLDDIIK_	Acetyl (Protein N-term),Ox (MNQ)	5105300	0.00028715	137.93	67.845	0.97914	+			1	0		0		1	ADKM(1)DMSLDDIIK	F01390	SUM159	MULTI-MSMS	776.87	2	776.865	1551.72	3.5181	274
Q86V81	THO complex subunit 4	ALYREF	_(ac)ADKM(ox)DMSLDDIIK_	Acetyl (Protein N-term),Ox (MNQ)	2768500	0.0012662	102.33	39.532	0.22825	+			1	0		0		1	ADKM(0.939)DM(0.061)SLDDIIK	F01390	SUM159	MULTI-MSMS	776.87	2	776.865	1551.72	1.8641	275
Q86V81	THO complex subunit 4	ALYREF	_(ac)ADKM(ox)DMSLDDIIK_	Acetyl (Protein N-term),Ox (MNQ)	357690	0.0017913	97.223	53.722	-0.98404	+			1	0		0		1	ADKM(0.992)DM(0.008)SLDDIIK	F01792	HCC1937	MULTI-MSMS	776.87	2	776.865	1551.72	-0.35092	276
Q86V81	THO complex subunit 4	ALYREF	_(ac)ADKM(ox)DMSLDD(ha)IIK_	Acetyl (Protein N-term),Hydroxamic acid (DEM),Ox (MNQ)	1742300	0.0014443	100.11	39.214	-1.4716	+		+	1	1	ADKM(0.002)DM(0.002)SLD(0.012)D(0.983)IIK	0		1	ADKM(0.991)DM(0.009)SLDDIIK	F01309	MDAMB231	MULTI-MSMS	784.36	2	784.371	1566.73	-2.8672	280
Q86V81	THO complex subunit 4	ALYREF	_(ac)AD(ha)KM(ox)DMSLDDIIK_	Acetyl (Protein N-term),Hydroxamic acid (DEM),Ox (MNQ)	687120	0.00087159	106.55	44.384	-0.53173	+		+	1	1	AD(1)KMDMSLDDIIK	0		1	ADKM(0.995)DM(0.005)SLDDIIK	F01309	MDAMB231	MULTI-MSMS	784.37	2	784.371	1566.73	-2.2203	281
Q86V81	THO complex subunit 4	ALYREF	_(ac)ADKM(ox)DMSLDD(ha)IIK_	Acetyl (Protein N-term),Hydroxamic acid (DEM),Ox (MNQ)	2164500	0.00024762	139.64	74.592	-0.1285	+		+	1	1	ADKMDMSLD(0.011)D(0.988)IIK	0		1	ADKM(0.999)DM(0.001)SLDDIIK	F01343	MDAMB468	MULTI-MSMS	784.38	2	784.371	1566.73	1.7413	283
Q86V81	THO complex subunit 4	ALYREF	_(ac)AD(ha)KMDM(ox)SLDDIIK_	Acetyl (Protein N-term),Hydroxamic acid (DEM),Ox (MNQ)	453930	0.000273	131.35	84.29	-0.44468	+		+	1	1	AD(0.997)KM(0.002)DMSLDD(0.001)IIK	0		1	ADKMDM(1)SLDDIIK	F01343	MDAMB468	MULTI-MSMS	784.37	2	784.371	1566.73	1.8093	284
Q86V81	THO complex subunit 4	ALYREF	_(ac)ADKM(ox)DMSLDD(ha)IIK_	Acetyl (Protein N-term),Hydroxamic acid (DEM),Ox (MNQ)	632320	0.0026888	90.707	38.411	0.40711	+		+	1	1	AD(0.089)KM(0.044)D(0.003)M(0.044)SLD(0.038)D(0.781)IIK	0		1	ADKM(0.856)DM(0.144)SLDDIIK	F01345	ZR75-1	MULTI-MSMS	784.87	2	784.371	1566.73	2.3828	286
Q86V81	THO complex subunit 4	ALYREF	_(ac)ADKM(ox)DM(ox)SLDDIIK_	Acetyl (Protein N-term),2 Ox (MNQ)	851860	0.0017497	94.781	47.902	-0.12758	+			1	0		0		2	ADKM(1)DM(1)SLDDIIK	F01334	T47D	MULTI-MSMS	784.86	2	784.863	1567.71	2.7667	292
Q86V81	THO complex subunit 4	ALYREF	_(ac)ADKM(ox)DM(ox)SLDDIIK_	Acetyl (Protein N-term),2 Ox (MNQ)	3768700	0.0056091	77.24	25.88	-1.09	+			1	0		0		2	ADKM(1)DM(1)SLDDIIK	F01343	MDAMB468	MULTI-MSMS	784.86	2	784.863	1567.71	1.5438	293
Q86V81	THO complex subunit 4	ALYREF	_(ac)ADKM(ox)DM(ox)SLDDIIK_	Acetyl (Protein N-term),2 Ox (MNQ)	2800200	0.0039403	82.483	39.854	-1.1324	+			1	0		0		2	ADKM(1)DM(1)SLDDIIK	F01345	ZR75-1	MULTI-MSMS	784.86	2	784.863	1567.71	1.3477	294
Q86V81	THO complex subunit 4	ALYREF	_(ac)ADKM(ox)DM(ox)SLDDIIK_	Acetyl (Protein N-term),2 Ox (MNQ)	33366000	0.0014699	97.203	39.636	0.14484	+			1	0		0		2	ADKM(1)DM(1)SLDDIIK	F01390	SUM159	MULTI-MSMS	784.87	2	784.863	1567.71	1.7414	295
Q86V81	THO complex subunit 4	ALYREF	_(ac)ADKMDMSLDDIIK_	Acetyl (Protein N-term)	2076400	0.011113	92.8	33.005	0.40929				1	0		0		0		F01334	T47D	MULTI-MSMS	769.37	2	768.868	1535.72	-0.24554	299
Q86V81	THO complex subunit 4	ALYREF	_(ac)ADKMDMSLDDIIK_	Acetyl (Protein N-term)	413400	0.0010119	123.72	38.198	-0.51434				1	0		0		0		F01343	MDAMB468	MULTI-MSMS	768.87	2	768.868	1535.72	-0.67504	300
Q86V81	THO complex subunit 4	ALYREF	_(ac)ADKMDMSLDDIIK_	Acetyl (Protein N-term)	516570	0.0013659	118.16	52.14	-1.4867				1	0		0		0		F01345	ZR75-1	MULTI-MSMS	769.37	2	768.868	1535.72	1.1968	301
Q86V81	THO complex subunit 4	ALYREF	_(ac)ADKMDMSLDDIIK_	Acetyl (Protein N-term)	4694700	0.00090378	121.13	46.345	-0.84893				1	0		0		0		F01390	SUM159	MULTI-MSMS	768.87	2	768.868	1535.72	3.0975	302
Q86V81	THO complex subunit 4	ALYREF	_(ac)ADKM(ox)DM(ox)SLD(ha)DIIK_	Acetyl (Protein N-term),Hydroxamic acid (DEM),2 Ox (MNQ)	1201400	0.010082	66.246	23.929	-0.78238	+		+	1	1	AD(0.001)KMD(0.01)MSLD(0.805)D(0.185)IIK	0		2	ADKM(1)DM(1)SLDDIIK	F01343	MDAMB468	MULTI-MSMS	792.86	2	792.368	1582.72	-13.156	306
Q86V81	THO complex subunit 4	ALYREF	_(ac)ADKM(ox)DM(ox)SLD(ha)DIIK_	Acetyl (Protein N-term),Hydroxamic acid (DEM),2 Ox (MNQ)	2743100	0.0018353	94.717	46.204	-0.94537	+		+	1	1	ADKMD(0.001)MSLD(0.814)D(0.185)IIK	0		2	ADKM(1)DM(1)SLDDIIK	F01343	MDAMB468	MULTI-MSMS	792.36	2	792.368	1582.72	-12.812	307
Q86V81	THO complex subunit 4	ALYREF	_(ac)ADKM(ox)DM(ox)SLDD(ha)IIK_	Acetyl (Protein N-term),Hydroxamic acid (DEM),2 Ox (MNQ)	8458600	0.0034981	85.006	41.327	1.9266	+		+	1	1	ADKMDMSLD(0.115)D(0.885)IIK	0		2	ADKM(1)DM(1)SLDDIIK	F01343	MDAMB468	MULTI-MSMS	792.37	2	792.368	1582.72	1.9642	308
Q86V81	THO complex subunit 4	ALYREF	_(ac)ADKM(ox)DM(ox)SLDD(ha)IIK_	Acetyl (Protein N-term),Hydroxamic acid (DEM),2 Ox (MNQ)	826370	0.0018353	94.717	54.092	1.2497	+		+	1	1	ADKMDMSLD(0.003)D(0.997)IIK	0		2	ADKM(1)DM(1)SLDDIIK	F01345	ZR75-1	MULTI-MSMS	792.87	2	792.368	1582.72	1.6071	309
Q86V81	THO complex subunit 4	ALYREF	_(ac)ADKM(ox)DM(ox)SLD(ha)DIIK_	Acetyl (Protein N-term),Hydroxamic acid (DEM),2 Ox (MNQ)	2092000	0.0032779	85.909	39.84	-0.28222	+		+	1	1	ADKMD(0.003)MSLD(0.808)D(0.19)IIK	0		2	ADKM(1)DM(1)SLDDIIK	F01390	SUM159	MULTI-MSMS	792.36	2	792.368	1582.72	0.68121	310
P07900	Heat shock protein HSP 90-alpha;Heat shock protein HSP 90-alpha A2;Heat shock protein HSP 90-beta;Putative heat shock protein HSP 90-beta 2	HSP90AA1;HSP90AA2P;HSP90AB1;HSP90AB2P	_ADLINNLGTIAK_	Unmodified	662310	0.022264	70.628	15.844	-0.02488				0	0		0		0		F01309	MDAMB231	MULTI-MSMS	621.86	2	621.856	1241.7	-1.8921	313
A0A0A0MTQ8	Coiled-coil domain-containing protein 175	CCDC175	_ADLLLLENK_	Unmodified	1046100	0.00817	96.665	34.345	-0.1736				0	0		0		0		F03920	SKBR3	MULTI-MSMS	514.81	2	514.803	1027.59	0.68987	317
P26639	Threonine--tRNA ligase, cytoplasmic	TARS	_ADMETLQ(ox)RIYGISFPDPK_	Ox (MNQ)	305810	0.0094811	68.261	28.632	2.8004		+		0	0		0		1	ADM(0.161)ETLQ(0.839)RIYGISFPDPK	F01343	MDAMB468	MULTI-MSMS	699.69	3	699.682	2096.02	2.6588	318
P26639	Threonine--tRNA ligase, cytoplasmic	TARS	_ADMETLQRIYGISFPDPK_	Unmodified	723690	0.00086266	93.768	43.908	1.1699				0	0		0		0		F01390	SUM159	MULTI-MSMS	694.36	3	694.351	2080.03	3.868	322
A0A0U1RR22	Protein kinase C and casein kinase substrate in neurons protein 2	PACSIN2	_ADPSLNPEQLK_	Unmodified	425880	0.0069172	93.623	32.713	0.37887				0	0		0		0		F03920	SKBR3	MULTI-MSMS	606.31	2	606.317	1210.62	0.51117	326
P04040	Catalase	CAT	_ADVLTTGAGNPVGDK_	Unmodified	1351900	0.0014068	110.12	51.611	0.34367				0	0		0		0		F01309	MDAMB231	MULTI-MSMS	707.86	2	707.862	1413.71	-2.7504	327
P04040	Catalase	CAT	_ADVLTTGAGNPVGDK_	Unmodified	1091400	0.016247	76.574	29.695	-0.33284				0	0		0		0		F01345	ZR75-1	MULTI-MSMS	707.87	2	707.862	1413.71	2.0471	328
P04040	Catalase	CAT	_ADVLTTGAGNPVGDK_	Unmodified	9835000	5.5162e-27	185.74	114.93	1.4929				0	0		0		0		F03920	SKBR3	MULTI-MSMS	707.86	2	707.862	1413.71	1.7892	329
A0A0D9SF54	Spectrin alpha chain, non-erythrocytic 1	SPTAN1	_ADVVESWIGEK_	Unmodified	249260	0.002992	108.68	60.497	-1.3162				0	0		0		0		F01345	ZR75-1	MULTI-MSMS	616.82	2	616.812	1231.61	0.86613	332
K7ELC5	Nucleus accumbens-associated protein 1	NACC1	_AEDDAYTTFISE(ha)TGK_	Hydroxamic acid (DEM)	657000	2.4176e-08	160.8	120.84	1.0676			+	0	1	AEDDAYTTFISE(1)TGK	0		0		F01308	MCF7	MULTI-MSMS	831.88	2	831.878	1661.74	-2.1825	334
K7ELC5	Nucleus accumbens-associated protein 1	NACC1	_AEDDAYTTFISE(ha)TGK_	Hydroxamic acid (DEM)	1108900	5.5091e-12	162.7	117.5	1.446			+	0	1	AEDDAYTTFISE(1)TGK	0		0		F01334	T47D	MULTI-MSMS	831.88	2	831.878	1661.74	3.7716	335
K7ELC5	Nucleus accumbens-associated protein 1	NACC1	_AE(ha)DDAYTTFISETGK_	Hydroxamic acid (DEM)	664740	0.016792	84.403	32.394	-0.2062			+	0	1	AE(0.759)D(0.237)D(0.004)AYTTFISETGK	0		0		F01334	T47D	MULTI-MSMS	832.38	2	831.878	1661.74	3.2558	336
K7ELC5	Nucleus accumbens-associated protein 1	NACC1	_AEDDAYTTFISE(ha)TGK_	Hydroxamic acid (DEM)	2046900	0.0035729	105.63	75.996	-0.45051			+	0	1	AEDDAYTTFISE(1)TGK	0		0		F01345	ZR75-1	MULTI-MSMS	832.38	2	831.878	1661.74	2.0963	337
C9JZP6	Dehydrogenase/reductase SDR family member 2, mitochondrial	DHRS2	_AEDREQLVAK_	Unmodified	797470	0.0018772	109.79	41.658	-0.4987				0	0		0		0		F03920	SKBR3	MULTI-MSMS	386.88	3	386.875	1157.6	-0.076828	339
K7EIN3	Methyl-CpG-binding domain protein 1	MBD1	_(ac)AE(ha)DWLDCPALGPGWK_	Acetyl (Protein N-term),Hydroxamic acid (DEM)	646570	0.003796	89.624	60.3	-0.25573			+	1	1	AE(0.833)D(0.167)WLDCPALGPGWK	0		0		F01630	MCF10A	MULTI-MSMS	886.91	2	886.409	1770.8	1.4031	340
Q9UQE7	Structural maintenance of chromosomes protein 3	SMC3	_AEEELGELEAK_	Unmodified	727320	0.0031831	107.09	34.561	0.19535				0	0		0		0		F01345	ZR75-1	MULTI-MSMS	609.3	2	609.298	1216.58	2.0385	341
Q9UQE7	Structural maintenance of chromosomes protein 3	SMC3	_AEEELGELEAK_	Unmodified	479490	0.00019682	150.09	67.257	0.37752				0	0		0		0		F03920	SKBR3	MULTI-MSMS	609.29	2	609.298	1216.58	0.72491	342
CON__P02769			_AEFVEVTK_	Unmodified	97494000	0.010727	111.06	40.536	0.50475				0	0		0		0		F03920	SKBR3	MULTI-MSMS	461.75	2	461.748	921.481	0.54477	349
CON__P02769			_AEFVEVTKLVTDLTK_	Unmodified	196920	0.01285	67.846	24.888	0.49879				0	0		0		0		F01334	T47D	MULTI-MSMS	564.98	3	564.985	1691.93	-0.55409	350
CON__P02769			_AEFVEVTKLVTDLTK_	Unmodified	621660	0.0037066	89.136	40.421	0.26078				0	0		0		0		F01343	MDAMB468	MULTI-MSMS	564.99	3	564.985	1691.93	0.54847	351
CON__P02769			_AEFVEVTKLVTDLTK_	Unmodified	727570	3.4121e-74	213.69	145.52	-0.58524				0	0		0		0		F01343	MDAMB468	MULTI-MSMS	846.98	2	846.975	1691.93	0.50727	352
CON__P02769			_AEFVEVTKLVTDLTK_	Unmodified	497480	6.5709e-05	142.39	89.815	-0.61766				0	0		0		0		F01390	SUM159	MULTI-MSMS	846.98	2	846.975	1691.93	1.286	353
CON__P02769			_AEFVEVTKLVTDLTK_	Unmodified	408090	0.0037891	88.282	51.753	0.12473				0	0		0		0		F01390	SUM159	MULTI-MSMS	564.99	3	564.985	1691.93	1.5814	354
CON__P02769			_AEFVEVTKLVTDLTK_	Unmodified	172520	0.003404	92.269	56.382	0.77504				0	0		0		0		F01792	HCC1937	MULTI-MSMS	565.32	3	564.985	1691.93	2.2082	355
P51608-2	Methyl-CpG-binding protein 2	MECP2	_AE(ha)GGGATTSTQVMVIK_	Hydroxamic acid (DEM)	1431600	0.0091397	88.951	28.31	0.1222			+	0	1	AE(1)GGGATTSTQVMVIK	0		0		F01308	MCF7	MULTI-MSMS	783.41	2	782.904	1563.79	-1.8312	357
P51608-2	Methyl-CpG-binding protein 2	MECP2	_AE(ha)GGGATTSTQVMVIK_	Hydroxamic acid (DEM)	231680	0.0010583	115.87	64.858	1.7985			+	0	1	AE(1)GGGATTSTQVMVIK	0		0		F03920	SKBR3	MULTI-MSMS	783.41	2	782.904	1563.79	1.1447	358
P51608-2	Methyl-CpG-binding protein 2	MECP2	_AE(ha)GGGATTSTQVM(ox)VIK_	Hydroxamic acid (DEM),Ox (MNQ)	980030	0.0032578	97.214	45.488	-0.59406	+		+	0	1	AE(1)GGGATTSTQVMVIK	0		1	AEGGGATTSTQ(0.007)VM(0.993)VIK	F01334	T47D	MULTI-MSMS	790.9	2	790.901	1579.79	1.9009	359
P51608-2	Methyl-CpG-binding protein 2	MECP2	_AE(ha)GGGATTSTQVM(ox)VIK_	Hydroxamic acid (DEM),Ox (MNQ)	1251600	0.0019262	102.36	60.74	0.052161	+		+	0	1	AE(1)GGGATTSTQVMVIK	0		1	AEGGGATTSTQVM(1)VIK	F01345	ZR75-1	MULTI-MSMS	790.9	2	790.901	1579.79	-0.42707	360
P51608-2	Methyl-CpG-binding protein 2	MECP2	_AE(ha)GGGATTSTQVM(ox)VIK_	Hydroxamic acid (DEM),Ox (MNQ)	6533800	0.00034896	127.83	62.791	-0.025774	+		+	0	1	AE(1)GGGATTSTQVMVIK	0		1	AEGGGATTSTQ(0.001)VM(0.999)VIK	F01630	MCF10A	MULTI-MSMS	790.9	2	790.901	1579.79	2.723	361
Q00839	Heterogeneous nuclear ribonucleoprotein U	HNRNPU	_AE(ha)GGGGGGRPGAPAAGDGK_	Hydroxamic acid (DEM)	5060700	0.003933	78.554	31.675	0.43748			+	0	1	AE(1)GGGGGGRPGAPAAGDGK	0		0		F01630	MCF10A	MULTI-MSMS	777.37	2	777.374	1552.73	2.0874	362
Q00839	Heterogeneous nuclear ribonucleoprotein U	HNRNPU	_AE(ha)GGGGGGRPGAPAAGDGK_	Hydroxamic acid (DEM)	11920000	0.00098431	90.755	34.551	1.8452			+	0	1	AE(1)GGGGGGRPGAPAAGDGK	0		0		F01630	MCF10A	MULTI-MSMS	777.38	2	777.374	1552.73	4.2657	363
Q00839	Heterogeneous nuclear ribonucleoprotein U	HNRNPU	_AEGGGGGGRPGAPAAGDGK_	Unmodified	2367700	0.0085056	61.127	26.167	0.20654				0	0		0		0		F01630	MCF10A	MULTI-MSMS	513.58	3	513.582	1537.72	2.8702	367
H7BZ94	Protein disulfide-isomerase	P4HB	_AEGSEIRLAK_	Unmodified	760340	0.0082515	98.754	20.49	-0.14031				0	0		0		0		F03920	SKBR3	MULTI-MSMS	537.3	2	537.301	1072.59	0.41283	368
P23229-7			_AEIHAQPSDK_	Unmodified	2486200	0.0095787	91.701	44.514	-1.5307				0	0		0		0		F01630	MCF10A	MULTI-MSMS	548.27	2	548.275	1094.54	-0.98299	369
P23229-7			_AEIHAQPSDK_	Unmodified	1271600	0.01719	66.92	31.302	-1.206				0	0		0		0		F01630	MCF10A	MULTI-MSMS	366.19	3	365.852	1094.54	-0.31002	370
Q13907	Isopentenyl-diphosphate Delta-isomerase 1	IDI1	_AELGIPLEEVPPEEINYLTR_	Unmodified	2534100	0.0010178	85.177	59.261	0.018217				0	0		0		0		F01345	ZR75-1	MULTI-MSMS	1142.1	2	1141.6	2281.18	0.67771	371
Q13907	Isopentenyl-diphosphate Delta-isomerase 1	IDI1	_AELGIPLEEVPPEEINYLTR_	Unmodified	866360	0.016229	50.392	16.201	-0.43741				0	0		0		0		F01345	ZR75-1	MULTI-MSMS	761.74	3	761.402	2281.18	0.60349	372
Q13907	Isopentenyl-diphosphate Delta-isomerase 1	IDI1	_AELGIPLEEVPPEEINYLTR_	Unmodified	2136000	0.0053874	70.907	38.126	0.54777				0	0		0		0		F01390	SUM159	MULTI-MSMS	1142.11	2	1141.6	2281.18	2.6214	373
Q13907	Isopentenyl-diphosphate Delta-isomerase 1	IDI1	_AELGIPLEEVPPEEINYLTR_	Unmodified	1024500	0.0034389	70.783	37.423	0.45438				0	0		0		0		F01390	SUM159	MULTI-MSMS	761.74	3	761.402	2281.18	2.4259	374
Q13907	Isopentenyl-diphosphate Delta-isomerase 1	IDI1	_AELGIPLEEVPPEEINYLTR_	Unmodified	172270	0.00026819	120.56	81.564	0.47488				0	0		0		0		F03920	SKBR3	MULTI-MSMS	1142.1	2	1141.6	2281.18	1.464	375
Q13907	Isopentenyl-diphosphate Delta-isomerase 1	IDI1	_AELGIPLEEVPPEEINYLTRIHYK_	Unmodified	3678000	0.018596	38.942	17.241	0.48241				0	0		0		0		F01309	MDAMB231	MULTI-MSMS	942.18	3	941.836	2822.49	0.10613	379
P0CJ78	Zinc finger protein 865	ZNF865	_AE(ha)NLGGPGAGAGTLAGK_	Hydroxamic acid (DEM)	1010100	0.0089648	86.213	37.132	1.4668			+	0	1	AE(1)NLGGPGAGAGTLAGK	0		0		F01345	ZR75-1	MULTI-MSMS	728.39	2	728.381	1454.75	2.4439	385
Q08211	ATP-dependent RNA helicase A	DHX9	_AE(ha)NNSEVGASGYGVPGPTWDRGANLK_	Hydroxamic acid (DEM)	692180	0.0001207	77.584	43.367	0.79673			+	0	1	AE(0.996)NNSE(0.004)VGASGYGVPGPTWDRGANLK	0		0		F01334	T47D	MULTI-MSMS	888.1	3	887.76	2660.26	2.8022	386
Q08211	ATP-dependent RNA helicase A	DHX9	_AENNSE(ha)VGASGYGVPGPTWDRGANLK_	Hydroxamic acid (DEM)	6486300	2.7917e-08	99.414	72.285	0.43604			+	0	1	AE(0.005)NNSE(0.995)VGASGYGVPGPTWDRGANLK	0		0		F01630	MCF10A	MULTI-MSMS	888.43	3	887.76	2660.26	2.0494	387
Q08211	ATP-dependent RNA helicase A	DHX9	_AE(ha)NNSEVGASGYGVPGPTWDRGANLK_	Hydroxamic acid (DEM)	877530	0.00043261	74.278	36.073	1.2283			+	0	1	AE(0.937)NNSE(0.063)VGASGYGVPGPTWDRGANLK	0		0		F01630	MCF10A	MULTI-MSMS	1331.64	2	1331.14	2660.26	2.8736	388
Q08211	ATP-dependent RNA helicase A	DHX9	_AE(ha)NNSEVGASGYGVPGPTWDRGANLK_	Hydroxamic acid (DEM)	8027200	0.00013692	76.889	45.751	0.42192			+	0	1	AE(0.996)NNSE(0.004)VGASGYGVPGPTWDRGANLK	0		0		F01630	MCF10A	MULTI-MSMS	888.1	3	887.76	2660.26	1.8876	389
Q08211	ATP-dependent RNA helicase A	DHX9	_AENNSEVGASGYGVPGPTWDRGANLK_	Unmodified	924220	0.0068363	46.558	19.334	0.18776				0	0		0		0		F01334	T47D	MULTI-MSMS	882.76	3	882.756	2645.25	2.5162	393
Q08211	ATP-dependent RNA helicase A	DHX9	_AENNSEVGASGYGVPGPTWDRGANLK_	Unmodified	6831500	0.0049682	49.851	24.355	0.38586				0	0		0		0		F01630	MCF10A	MULTI-MSMS	883.09	3	882.756	2645.25	2.332	394
Q5T0B9	Zinc finger protein 362	ZNF362	_AENPGGPPVLVVPYPILASGE(ha)TAK_	Hydroxamic acid (DEM)	627280	0.00033048	83.317	43.131	0.52991			+	0	1	AENPGGPPVLVVPYPILASGE(1)TAK	0		0		F01334	T47D	MULTI-MSMS	1196.65	2	1196.15	2390.28	0.22238	398
Q5T0B9	Zinc finger protein 362	ZNF362	_AE(ha)NPGGPPVLVVPYPILASGETAK_	Hydroxamic acid (DEM)	505600	0.0004649	80.031	40.516	0.77035			+	0	1	AE(1)NPGGPPVLVVPYPILASGETAK	0		0		F01334	T47D	MULTI-MSMS	1196.15	2	1196.15	2390.28	0.039639	399
Q5T0B9	Zinc finger protein 362	ZNF362	_AENPGGPPVLVVPYPILASGE(ha)TAK_	Hydroxamic acid (DEM)	290110	9.0458e-06	96.181	58.896	0.38724			+	0	1	AENPGGPPVLVVPYPILASGE(1)TAK	0		0		F01345	ZR75-1	MULTI-MSMS	1196.66	2	1196.15	2390.28	0.70202	400
Q5T0B9	Zinc finger protein 362	ZNF362	_AE(ha)NPGGPPVLVVPYPILASGETAK_	Hydroxamic acid (DEM)	1044700	0.00010266	90.062	47.155	0.11188			+	0	1	AE(1)NPGGPPVLVVPYPILASGETAK	0		0		F01630	MCF10A	MULTI-MSMS	1196.66	2	1196.15	2390.28	2.421	401
Q5T0B9	Zinc finger protein 362	ZNF362	_AENPGGPPVLVVPYPILASGE(ha)TAK_	Hydroxamic acid (DEM)	312720	3.4269e-06	102.29	49.472	0.65296			+	0	1	AENPGGPPVLVVPYPILASGE(1)TAK	0		0		F03920	SKBR3	MULTI-MSMS	798.11	3	797.769	2390.28	1.3023	402
Q9NYD6	Homeobox protein Hox-C10	HOXC10	_AE(ha)NTTGNWLTAK_	Hydroxamic acid (DEM)	0	6.2661e-39	197.38	112.88				+	0	1	AE(1)NTTGNWLTAK	0		0		F01334	T47D	MSMS	660.83	2	660.831	1319.65		404
Q9NYD6	Homeobox protein Hox-C10	HOXC10	_AE(ha)NTTGNWLTAK_	Hydroxamic acid (DEM)	67817	0.0031663	111.72	51.653	0.094995			+	0	1	AE(1)NTTGNWLTAK	0		0		F03920	SKBR3	MULTI-MSMS	660.83	2	660.831	1319.65	0.013687	405
O95197-7	Reticulon-3;Reticulon	RTN3	_(ac)AEPSAATQSHSISSSSFGAEPSAPGGGGSPGACPALGTK_	Acetyl (Protein N-term)	302300	0.00014165	47.132	23.838	-0.19365				1	0		0		0		F01345	ZR75-1	MULTI-MSMS	1205.23	3	1204.89	3611.64	2.0581	406
O95197-7	Reticulon-3;Reticulon	RTN3	_(ac)AEPSAATQSHSISSSSFGAEPSAPGGGGSPGACPALGTK_	Acetyl (Protein N-term)	258740	0.0011266	55.801	38.883	0.12859				1	0		0		0		F03920	SKBR3	MULTI-MSMS	904.17	4	903.918	3611.64	0.86308	407
O95197-7	Reticulon-3;Reticulon	RTN3	_(ac)AEPSAATQSHSISSSSFGAEPSAPGGGGSPGACPALGTK_	Acetyl (Protein N-term)	162550	1.3733e-18	91.324	69.776	-0.34745				1	0		0		0		F03920	SKBR3	MULTI-MSMS	1205.22	3	1204.89	3611.64	0.63725	408
Q9NR30	Nucleolar RNA helicase 2	DDX21	_AE(ha)PSEVDM(ox)NSPK_	Hydroxamic acid (DEM),Ox (MNQ)	5442000	0.0075028	87.831	51.147	-0.2239	+		+	0	1	AE(0.999)PSE(0.001)VDMNSPK	0		1	AEPSEVDM(0.935)N(0.065)SPK	F01630	MCF10A	MULTI-MSMS	667.8	2	667.798	1333.58	2.9566	411
P09874	Poly [ADP-ribose] polymerase 1	PARP1	_AEPVE(ha)VVAPR_	Hydroxamic acid (DEM)	4248000	0.019267	88.134	48.349	-0.89181			+	0	1	AEPVE(1)VVAPR	0		0		F01334	T47D	MULTI-MSMS	541.31	2	541.304	1080.59	1.2562	414
P09874	Poly [ADP-ribose] polymerase 1	PARP1	_AEPVEVVAPR_	Unmodified	5749900	0.019234	75.509	28.69	-0.9364				0	0		0		0		F01345	ZR75-1	MULTI-MSMS	533.8	2	533.798	1065.58	-0.031554	418
P09874	Poly [ADP-ribose] polymerase 1	PARP1	_AE(ha)PVE(ha)VVAPRGK_	2 Hydroxamic acid (DEM)	43214000	0.0035745	110.64	51.938	-1.1627			+	0	2	AE(1)PVE(1)VVAPRGK	0		0		F01308	MCF7	MULTI-MSMS	641.37	2	641.367	1280.72	-2.7771	419
P09874	Poly [ADP-ribose] polymerase 1	PARP1	_AE(ha)PVE(ha)VVAPRGK_	2 Hydroxamic acid (DEM)	55161000	0.01726	93.623	56.023	-0.18813			+	0	2	AE(1)PVE(1)VVAPRGK	0		0		F01309	MDAMB231	MULTI-MSMS	641.37	2	641.367	1280.72	-3.6469	420
P09874	Poly [ADP-ribose] polymerase 1	PARP1	_AE(ha)PVE(ha)VVAPRGK_	2 Hydroxamic acid (DEM)	220460000	0.011383	100.38	59.649	0.75883			+	0	2	AE(1)PVE(1)VVAPRGK	0		0		F01334	T47D	MULTI-MSMS	641.37	2	641.367	1280.72	-1.023	421
P09874	Poly [ADP-ribose] polymerase 1	PARP1	_AE(ha)PVE(ha)VVAPRGK_	2 Hydroxamic acid (DEM)	7119600	0.0085082	113.61	59.35	0.47171			+	0	2	AE(1)PVE(1)VVAPRGK	0		0		F01343	MDAMB468	MULTI-MSMS	641.36	2	641.367	1280.72	-12.222	422
P09874	Poly [ADP-ribose] polymerase 1	PARP1	_AE(ha)PVE(ha)VVAPRGK_	2 Hydroxamic acid (DEM)	128130000	0.015773	90.434	39.158	0.2312			+	0	2	AE(1)PVE(1)VVAPRGK	0		0		F01390	SUM159	MULTI-MSMS	641.37	2	641.367	1280.72	-3.0035	423
P09874	Poly [ADP-ribose] polymerase 1	PARP1	_AE(ha)PVE(ha)VVAPRGK_	2 Hydroxamic acid (DEM)	24623000	0.014525	98.105	44.508	1.0853			+	0	2	AE(1)PVE(1)VVAPRGK	0		0		F01792	HCC1937	MULTI-MSMS	641.37	2	641.367	1280.72	-1.3307	424
P09874	Poly [ADP-ribose] polymerase 1	PARP1	_AEPVEVVAPRGK_	Unmodified	16208000	0.020212	77.185	42.382	0.58153				0	0		0		0		F01308	MCF7	MULTI-MSMS	626.36	2	626.356	1250.7	-1.8246	426
P09874	Poly [ADP-ribose] polymerase 1	PARP1	_AEPVEVVAPRGK_	Unmodified	2678100	0.017158	79.492	38.765	0.27893				0	0		0		0		F03920	SKBR3	MULTI-MSMS	626.36	2	626.356	1250.7	0.82564	427
P09874	Poly [ADP-ribose] polymerase 1	PARP1	_AE(ha)PVEVVAPRGK_	Hydroxamic acid (DEM)	177580000	0.018657	78.324	30.136	0.31105			+	0	1	AE(1)PVEVVAPRGK	0		0		F01309	MDAMB231	MULTI-MSMS	633.86	2	633.862	1265.71	-3.6712	430
P09874	Poly [ADP-ribose] polymerase 1	PARP1	_AEPVE(ha)VVAPRGK_	Hydroxamic acid (DEM)	59760000	0.0054274	98.182	60.188	-0.030183			+	0	1	AEPVE(1)VVAPRGK	0		0		F01309	MDAMB231	MULTI-MSMS	633.86	2	633.862	1265.71	-4.1267	431
P09874	Poly [ADP-ribose] polymerase 1	PARP1	_AE(ha)PVEVVAPRGK_	Hydroxamic acid (DEM)	295360000	0.0061228	96.067	51.428	0.28861			+	0	1	AE(1)PVEVVAPRGK	0		0		F01334	T47D	MULTI-MSMS	633.86	2	633.862	1265.71	-1.1886	432
P09874	Poly [ADP-ribose] polymerase 1	PARP1	_AEPVE(ha)VVAPRGK_	Hydroxamic acid (DEM)	696480000	0.0069019	94.538	50.641	-0.17985			+	0	1	AEPVE(1)VVAPRGK	0		0		F01334	T47D	MULTI-MSMS	633.86	2	633.862	1265.71	-1.1138	433
P09874	Poly [ADP-ribose] polymerase 1	PARP1	_AEPVE(ha)VVAPRGK_	Hydroxamic acid (DEM)	43929000	0.005362	98.407	47.924	-0.028391			+	0	1	AEPVE(1)VVAPRGK	0		0		F01343	MDAMB468	MULTI-MSMS	634.36	2	633.862	1265.71	-12.19	434
P09874	Poly [ADP-ribose] polymerase 1	PARP1	_AE(ha)PVEVVAPRGK_	Hydroxamic acid (DEM)	149200000	0.0038899	103.46	56.732	-1.0897			+	0	1	AE(1)PVEVVAPRGK	0		0		F01390	SUM159	MULTI-MSMS	633.86	2	633.862	1265.71	-3.3631	435
P09874	Poly [ADP-ribose] polymerase 1	PARP1	_AEPVE(ha)VVAPRGK_	Hydroxamic acid (DEM)	472870000	0.0029991	107.97	68.386	-1.5664			+	0	1	AEPVE(1)VVAPRGK	0		0		F01390	SUM159	MULTI-MSMS	633.86	2	633.862	1265.71	-2.9404	436
P09874	Poly [ADP-ribose] polymerase 1	PARP1	_AE(ha)PVEVVAPRGK_	Hydroxamic acid (DEM)	1261400000	0.0069711	94.402	52.713	0.37621			+	0	1	AE(1)PVEVVAPRGK	0		0		F01630	MCF10A	MULTI-MSMS	633.86	2	633.862	1265.71	3.246	437
Q8NAF0	Zinc finger protein 579	ZNF579	_AE(ha)QEEEGLPLPLANIK_	Hydroxamic acid (DEM)	3724700	0.0068273	95.197	60.765	-0.24736			+	0	1	AE(0.782)QE(0.163)E(0.051)E(0.003)GLPLPLANIK	0		0		F01630	MCF10A	MULTI-MSMS	883.47	2	883.47	1764.93	1.264	445
Q8NAF0	Zinc finger protein 579	ZNF579	_AEQEE(ha)EGLPLPLANIK_	Hydroxamic acid (DEM)	368490	7.3039e-19	175.26	96.296	0.77001			+	0	1	AEQE(0.049)E(0.859)E(0.093)GLPLPLANIK	0		0		F03920	SKBR3	MULTI-MSMS	883.47	2	883.47	1764.93	1.2631	446
Q8NAF0	Zinc finger protein 579	ZNF579	_AEQEEEGLPLPLANIK_	Unmodified	510070	0.00086091	110.32	63.427	1.2659				0	0		0		0		F01630	MCF10A	MULTI-MSMS	876.48	2	875.965	1749.91	1.6093	448
P49916-4	DNA ligase 3	LIG3	_(ac)AE(ha)QRFCVDYAK_	Acetyl (Protein N-term),Hydroxamic acid (DEM)	1876000	0.0050453	95.477	40.163	-0.3785			+	1	1	AE(1)QRFCVDYAK	0		0		F01308	MCF7	MULTI-MSMS	722.34	2	722.338	1442.66	-1.768	449
P49916-4	DNA ligase 3	LIG3	_(ac)AE(ha)QRFCVDYAK_	Acetyl (Protein N-term),Hydroxamic acid (DEM)	57843000	0.0018567	114.24	67.51	1.717			+	1	1	AE(1)QRFCVDYAK	0		0		F01334	T47D	MULTI-MSMS	722.34	2	722.338	1442.66	2.6479	450
P49916-4	DNA ligase 3	LIG3	_(ac)AE(ha)QRFCVDYAK_	Acetyl (Protein N-term),Hydroxamic acid (DEM)	12071000	0.0048362	96.067	34.724	-0.12294			+	1	1	AE(1)QRFCVDYAK	0		0		F01345	ZR75-1	MULTI-MSMS	722.34	2	722.338	1442.66	1.5993	451
P49916-4	DNA ligase 3	LIG3	_(ac)AE(ha)QRFCVDYAK_	Acetyl (Protein N-term),Hydroxamic acid (DEM)	6059400	0.015615	74.611	30.068	0.60594			+	1	1	AE(0.991)QRFCVD(0.009)YAK	0		0		F01390	SUM159	MULTI-MSMS	722.34	2	722.338	1442.66	2.6064	452
P49916-4	DNA ligase 3	LIG3	_(ac)AE(ha)QRFCVDYAK_	Acetyl (Protein N-term),Hydroxamic acid (DEM)	525010	0.0031417	103.43	53.798	1.6843			+	1	1	AE(0.999)QRFCVD(0.001)YAK	0		0		F03920	SKBR3	MULTI-MSMS	722.84	2	722.338	1442.66	0.58965	453
D6RBE0	CXXC-type zinc finger protein 5	CXXC5	_AERATELAAEGQLTLQQFAQSTEM(ox)LK_	Ox (MNQ)	303470	6.1106e-06	93.34	59.075	-0.10694	+			0	0		0		1	AERATELAAEGQLTLQQFAQSTEM(1)LK	F01334	T47D	MULTI-MSMS	961.15	3	960.818	2879.43	-1.3537	457
O60869-2	Endothelial differentiation-related factor 1	EDF1	_(ac)AE(ha)SDWDTVTVLRK_	Acetyl (Protein N-term),Hydroxamic acid (DEM)	1152200	0.0023261	106.32	32	0.49013			+	1	1	AE(1)SDWDTVTVLRK	0		0		F01334	T47D	MULTI-MSMS	789.41	2	788.902	1575.79	3.0004	458
O60869-2	Endothelial differentiation-related factor 1	EDF1	_(ac)AE(ha)SDWDTVTVLRK_	Acetyl (Protein N-term),Hydroxamic acid (DEM)	356910	0.0038369	99.941	45.742	1.8706			+	1	1	AE(0.995)SD(0.005)WDTVTVLRK	0		0		F01345	ZR75-1	MULTI-MSMS	789.41	2	788.902	1575.79	3.0469	459
O60869-2	Endothelial differentiation-related factor 1	EDF1	_(ac)AESDWD(ha)TVTVLRK_	Acetyl (Protein N-term),Hydroxamic acid (DEM)	3127700	0.003721	86.699	22.755	-0.63442			+	1	1	AESD(0.008)WD(0.992)TVTVLRK	0		0		F01630	MCF10A	MULTI-MSMS	788.91	2	788.902	1575.79	0.66248	460
H3BN88	Transducin beta-like protein 3	TBL3	_(ac)AETAAGVGRFK_	Acetyl (Protein N-term)	170630	0.0071518	104.43	43.793	-0.24171				1	0		0		0		F01308	MCF7	MULTI-MSMS	574.81	2	574.807	1147.6	-3.1235	461
H3BN88	Transducin beta-like protein 3	TBL3	_(ac)AETAAGVGRFK_	Acetyl (Protein N-term)	862320	0.00089078	133.91	60.071	1.1166				1	0		0		0		F01309	MDAMB231	MULTI-MSMS	574.81	2	574.807	1147.6	-2.3986	462
H3BN88	Transducin beta-like protein 3	TBL3	_(ac)AETAAGVGRFK_	Acetyl (Protein N-term)	975310	0.00062486	141.1	77.561	-0.032557				1	0		0		0		F03920	SKBR3	MULTI-MSMS	574.81	2	574.807	1147.6	-0.41212	463
O43707	Alpha-actinin-1;Alpha-actinin-2;Alpha-actinin-4	ACTN1;ACTN2;ACTN4	_AETAANRICK_	Unmodified	367820	0.0078933	99.568	42.758	-3.2097				0	0		0		0		F01308	MCF7	MULTI-MSMS	567.29	2	567.29	1132.57	-5.3029	465
O43707	Alpha-actinin-1;Alpha-actinin-2;Alpha-actinin-4	ACTN1;ACTN2;ACTN4	_AETAANRICK_	Unmodified	813790	0.012385	91.549	37.01	-2.3374				0	0		0		0		F01309	MDAMB231	MULTI-MSMS	567.29	2	567.29	1132.57	-4.1369	466
O43707	Alpha-actinin-1;Alpha-actinin-2;Alpha-actinin-4	ACTN1;ACTN2;ACTN4	_AETAANRICK_	Unmodified	3457500	0.0077151	99.973	43.96	0.26931				0	0		0		0		F01390	SUM159	MULTI-MSMS	567.29	2	567.29	1132.57	-2.4395	467
O43707	Alpha-actinin-1;Alpha-actinin-2;Alpha-actinin-4	ACTN1;ACTN2;ACTN4	_AETAANRICK_	Unmodified	1122400	0.0010546	128.91	70.309	-0.54369				0	0		0		0		F03920	SKBR3	MULTI-MSMS	567.29	2	567.29	1132.57	-0.11167	468
Q08945	FACT complex subunit SSRP1	SSRP1	_(ac)AETLEFNDVYQEVK_	Acetyl (Protein N-term)	243700	6.4232e-33	192.32	136.34	0.90911				1	0		0		0		F03920	SKBR3	MULTI-MSMS	863.91	2	863.912	1725.81	0.77683	471
P51608-2	Methyl-CpG-binding protein 2	MECP2	_AETSEGSGSAPAVPE(ha)ASASPK_	Hydroxamic acid (DEM)	3752500	0.01071	65.598	20.516	-0.10079			+	0	1	AE(0.01)TSE(0.012)GSGSAPAVPE(0.978)ASASPK	0		0		F01630	MCF10A	MULTI-MSMS	973.46	2	972.961	1943.91	4.2134	475
P51608-2	Methyl-CpG-binding protein 2	MECP2	_AETSEGSGSAPAVPE(ha)ASASPK_	Hydroxamic acid (DEM)	66931	0.00037198	93.215	56.222	1.1263			+	0	1	AETSEGSGSAPAVPE(1)ASASPK	0		0		F03920	SKBR3	MULTI-MSMS	972.96	2	972.961	1943.91	1.5574	476
P51608-2	Methyl-CpG-binding protein 2	MECP2	_AETSEGSGSAPAVPE(ha)ASASPK_	Hydroxamic acid (DEM)	105030	0.00013413	106.39	68.126	1.0101			+	0	1	AETSEGSGSAPAVPE(1)ASASPK	0		0		F03920	SKBR3	MULTI-MSMS	972.96	2	972.961	1943.91	1.3681	477
P51608-2	Methyl-CpG-binding protein 2	MECP2	_AETSE(ha)GSGSAPAVPEASASPK_	Hydroxamic acid (DEM)	113610	0.0011435	84.66	41.702	0.49284			+	0	1	AE(0.197)TSE(0.803)GSGSAPAVPEASASPK	0		0		F03920	SKBR3	MULTI-MSMS	973.47	2	972.961	1943.91	1.2261	478
A0A0A0MSH9	Chromodomain-helicase-DNA-binding protein 1-like	CHD1L	_AEVATE(ha)LPK_	Hydroxamic acid (DEM)	309660	0.011258	101.46	35.109	0.069509			+	0	1	AEVATE(1)LPK	0		0		F01308	MCF7	MULTI-MSMS	486.77	2	486.772	971.529	-2.6545	482
A0A0A0MSH9	Chromodomain-helicase-DNA-binding protein 1-like	CHD1L	_AEVATE(ha)LPK_	Hydroxamic acid (DEM)	1931600	0.015937	94.409	34.478	1.0154			+	0	1	AEVATE(1)LPK	0		0		F01345	ZR75-1	MULTI-MSMS	486.77	2	486.772	971.529	-1.3549	483
Q9H6F5-2	Coiled-coil domain-containing protein 86	CCDC86	_AE(ha)VVQVIRNPAK_	Hydroxamic acid (DEM)	912470	0.00081659	129	68.603	-0.12603			+	0	1	AE(1)VVQVIRNPAK	0		0		F01343	MDAMB468	MULTI-MSMS	669.89	2	669.896	1337.78	-11.996	486
K7EJH3	Splicing factor U2AF 35 kDa subunit;Splicing factor U2AF 26 kDa subunit	U2AF1L4;U2AF1	_(ac)AE(ha)YLASIFGTEK_	Acetyl (Protein N-term),Hydroxamic acid (DEM)	493230	0.0011187	110.38	47.059	-0.63934			+	1	1	AE(1)YLASIFGTEK	0		0		F01630	MCF10A	MULTI-MSMS	693.85	2	693.351	1384.69	1.694	488
Q5TGY3	AT-hook DNA-binding motif-containing protein 1	AHDC1	_AEYSDVLAK_	Unmodified	10178000	0.0032099	117.53	44.919	-0.24385				0	0		0		0		F01308	MCF7	MULTI-MSMS	498.25	2	498.256	994.497	-3.5259	489
Q5TGY3	AT-hook DNA-binding motif-containing protein 1	AHDC1	_AEYSDVLAK_	Unmodified	4838600	0.0049343	107.79	36.287	0.31616				0	0		0		0		F03920	SKBR3	MULTI-MSMS	498.25	2	498.256	994.497	0.90908	490
Q5TGY3	AT-hook DNA-binding motif-containing protein 1	AHDC1	_AFASTGLESGASGR_	Unmodified	365100	0.00075207	118.52	63.165	1.3177				0	0		0		0		F03920	SKBR3	MULTI-MSMS	656.32	2	655.82	1309.63	0.93941	495
O95373	Importin-7	IPO7	_AFAVGVQQVLLK_	Unmodified	137000	0.00029219	147.3	98.702	-1.1204				0	0		0		0		F03920	SKBR3	MULTI-MSMS	636.89	2	636.887	1271.76	0.51787	496
Q8NB50-3	Zinc finger protein 62 homolog	ZFP62	_AFFSSRTLISHK_	Unmodified	1424500	0.018753	78.287	31.935	-0.16854				0	0		0		0		F01308	MCF7	MULTI-MSMS	697.38	2	697.383	1392.75	-3.3494	497
Q8NB50-3	Zinc finger protein 62 homolog	ZFP62	_AFITCRTLLNHK_	Unmodified	2418000	0.0069194	94.538	23.385	-0.2518				0	0		0		0		F01334	T47D	MULTI-MSMS	737.4	2	737.403	1472.79	1.7246	498
Q8NB50-3	Zinc finger protein 62 homolog	ZFP62	_AFITYRTLTNHK_	Unmodified	3760200	0.0025142	110.98	61.043	0.64917				0	0		0		0		F01334	T47D	MULTI-MSMS	732.9	2	732.902	1463.79	2.0023	499
F8VWS0	60S acidic ribosomal protein P0	RPLP0	_AFLADPSAFVAAAPVAAATTAAPAAAAAPAK_	Unmodified	184600	0.011201	38.986	10.687	-0.58043				0	0		0		0		F03920	SKBR3	MULTI-MSMS	918.83	3	918.16	2751.46	1.1272	500
A0A087WYK5	Zinc finger protein 107	ZNF107	_AFNLFSNLTNHK_	Unmodified	278290	0.0042454	91.123	0	-0.15477				0	0		0		0		F01308	MCF7	MULTI-MSMS	469.25	3	469.246	1404.71	-0.65408	501
A0A087WYK5	Zinc finger protein 107	ZNF107	_AFNLFSNLTNHK_	Unmodified	1551300	0.021359	58.511	0	-0.25105				0	0		0		0		F01334	T47D	MULTI-MSMS	469.25	3	469.246	1404.71	1.6256	502
A0A087WYK5	Zinc finger protein 107	ZNF107	_AFNLFSNLTNHK_	Unmodified	807530	0.0022521	108.68	0	0.16207				0	0		0		0		F01345	ZR75-1	MULTI-MSMS	703.37	2	703.365	1404.71	-0.13858	503
A0A087WYK5	Zinc finger protein 107	ZNF107	_AFNLFSNLTNHK_	Unmodified	0	0.012859	112.64	0					0	0		0		0		F01630	MCF10A	MSMS	703.37	2	703.365	1404.71		504
A0A0G2JQ90	Zinc finger protein 43;Zinc finger protein 675;Zinc finger protein 681	ZNF43;ZNF675;ZNF681	_AFNQFSNLTTHK_	Unmodified	499950	0.0015801	113.95	56.061	1.6579				0	0		0		0		F01308	MCF7	MULTI-MSMS	704.35	2	704.354	1406.69	-0.76927	505
A0A087WYK5	Zinc finger protein 107	ZNF107	_AFNQSSQLTRHK_	Unmodified	310890	0.0060021	96.334	35.173	0.45393				0	0		0		0		F01308	MCF7	MULTI-MSMS	708.87	2	708.871	1415.73	-1.8778	507
A0A087WYK5	Zinc finger protein 107	ZNF107	_AFNRFSTLTK_	Unmodified	729860	0.011179	93.442	36.81	-0.11586				0	0		0		0		F01308	MCF7	MULTI-MSMS	592.82	2	592.825	1183.63	-2.9845	510
A0A087WYK5	Zinc finger protein 107	ZNF107	_AFNRFSTLTK_	Unmodified	4307000	0.008019	99.283	26.354	-0.25517				0	0		0		0		F01334	T47D	MULTI-MSMS	592.83	2	592.825	1183.63	0.50891	511
A0A087WYK5	Zinc finger protein 107	ZNF107	_AFNRFSTLTK_	Unmodified	726790	0.0030077	117.14	53.952	0.033216				0	0		0		0		F01345	ZR75-1	MULTI-MSMS	593.33	2	592.825	1183.63	-0.38218	512
A0A0G2JQ90	Zinc finger protein 43	ZNF43	_AFNWPSTLTK_	Unmodified	407150	0.015643	79.659	22.127	-1.0339				0	0		0		0		F01334	T47D	MULTI-MSMS	582.81	2	582.806	1163.6	1.7152	513
C9IZS8	Zinc finger protein 92	ZNF92	_AFNWSSTLTK_	Unmodified	426330	0.00061407	132.17	42.345	0.32327				0	0		0		0		F01334	T47D	MULTI-MSMS	577.8	2	577.796	1153.58	3.5834	514
C9IZS8	Zinc finger protein 92	ZNF92	_AFNWSSTLTK_	Unmodified	393060	0.014138	82.494	27.935	-0.25087				0	0		0		0		F01345	ZR75-1	MULTI-MSMS	577.8	2	577.796	1153.58	1.5661	515
Q96SB8	Structural maintenance of chromosomes protein 6	SMC6	_AFQNQENSVNQEIEQFQQAIEK_	Unmodified	503860	2.1823e-06	127.37	79.633	0.38355				0	0		0		0		F01334	T47D	MULTI-MSMS	875.09	3	874.753	2621.24	-0.73193	517
Q96SB8	Structural maintenance of chromosomes protein 6	SMC6	_AFQNQENSVNQEIEQFQQAIEK_	Unmodified	1751700	7.032e-06	120.9	74.808	0.56082				0	0		0		0		F01630	MCF10A	MULTI-MSMS	875.09	3	874.753	2621.24	2.7553	518
Q96SB8	Structural maintenance of chromosomes protein 6	SMC6	_AFQNQENSVNQEIEQFQQAIEK_	Unmodified	991170	1.1199e-15	153.14	101.37	-0.22148				0	0		0		0		F01630	MCF10A	MULTI-MSMS	1312.13	2	1311.63	2621.24	1.8198	519
P36578	60S ribosomal protein L4	RPL4	_AFRNIPGITLLNVSK_	Unmodified	496730	2.1416e-05	143.56	85.294	0.58572				0	0		0		0		F01308	MCF7	MULTI-MSMS	548.66	3	548.326	1641.96	-0.62382	522
P36578	60S ribosomal protein L4	RPL4	_AFRNIPGITLLNVSK_	Unmodified	456230	0.0014961	103.3	62.654	-0.29744				0	0		0		0		F01309	MDAMB231	MULTI-MSMS	548.99	3	548.326	1641.96	0.060345	523
P36578	60S ribosomal protein L4	RPL4	_AFRNIPGITLLNVSK_	Unmodified	1015000	8.5394e-19	173.59	116.49	0.95774				0	0		0		0		F01334	T47D	MULTI-MSMS	548.33	3	548.326	1641.96	1.2143	524
P36578	60S ribosomal protein L4	RPL4	_AFRNIPGITLLNVSK_	Unmodified	5033700	0.00031532	124.42	81.991	1.6459				0	0		0		0		F01343	MDAMB468	MULTI-MSMS	548.66	3	548.326	1641.96	0.54292	525
P36578	60S ribosomal protein L4	RPL4	_AFRNIPGITLLNVSK_	Unmodified	2717900	0.0014064	112.12	56.829	0.62464				0	0		0		0		F01343	MDAMB468	MULTI-MSMS	821.99	2	821.986	1641.96	0.55928	526
P36578	60S ribosomal protein L4	RPL4	_AFRNIPGITLLNVSK_	Unmodified	1008500	0.00018593	132.24	75.018	0.9366				0	0		0		0		F01345	ZR75-1	MULTI-MSMS	548.33	3	548.326	1641.96	-0.21084	527
P36578	60S ribosomal protein L4	RPL4	_AFRNIPGITLLNVSK_	Unmodified	799940	0.013489	83.54	45.883	-0.97094				0	0		0		0		F01345	ZR75-1	MULTI-MSMS	821.98	2	821.986	1641.96	0.15549	528
P36578	60S ribosomal protein L4	RPL4	_AFRNIPGITLLNVSK_	Unmodified	6985200	0.00016599	133.04	90.615	1.552				0	0		0		0		F01390	SUM159	MULTI-MSMS	548.66	3	548.326	1641.96	2.8663	529
P36578	60S ribosomal protein L4	RPL4	_AFRNIPGITLLNVSK_	Unmodified	4109800	0.0017102	110.6	65.79	0.70347				0	0		0		0		F01390	SUM159	MULTI-MSMS	822.49	2	821.986	1641.96	2.7845	530
P36578	60S ribosomal protein L4	RPL4	_AFRNIPGITLLNVSK_	Unmodified	5398100	0.0010392	106.55	51.899	0.46089				0	0		0		0		F01630	MCF10A	MULTI-MSMS	548.33	3	548.326	1641.96	-0.025527	531
P36578	60S ribosomal protein L4	RPL4	_AFRNIPGITLLNVSK_	Unmodified	4956500	0.00010571	139	77.524	-0.38056				0	0		0		0		F01630	MCF10A	MULTI-MSMS	821.99	2	821.986	1641.96	0.33934	532
P36578	60S ribosomal protein L4	RPL4	_AFRNIPGITLLNVSK_	Unmodified	2766200	2.4003e-08	157.33	91.068	-0.85589				0	0		0		0		F01792	HCC1937	MULTI-MSMS	548.33	3	548.326	1641.96	0.015792	533
P36578	60S ribosomal protein L4	RPL4	_AFRNIPGITLLNVSK_	Unmodified	2391100	0.0014064	112.12	66.841	-1.1037				0	0		0		0		F01792	HCC1937	MULTI-MSMS	821.99	2	821.986	1641.96	-0.18475	534
P36578	60S ribosomal protein L4	RPL4	_AFRNIPGITLLNVSKLNILK_	Unmodified	0	0.012443	68.952	32.447					0	0		0		0		F01390	SUM159	MSMS	742.12	3	742.123	2223.35		536
Q8NB50-3	Zinc finger protein 62 homolog	ZFP62	_AFRNNSGLK_	Unmodified	6354100	0.0096092	80.455	34.029	-0.75585				0	0		0		0		F01334	T47D	MULTI-MSMS	336.19	3	336.186	1005.54	-0.25775	537
Q8NB50-3	Zinc finger protein 62 homolog	ZFP62	_AFRNNSGLK_	Unmodified	5362100	0.0028836	122.94	62.111	-0.10086				0	0		0		0		F01345	ZR75-1	MULTI-MSMS	503.78	2	503.775	1005.54	-2.4089	538
Q8NB50-3	Zinc finger protein 62 homolog	ZFP62	_AFRNSSGLIVHK_	Unmodified	1485600	0.01321	67.252	20.522	0.56922				0	0		0		0		F01308	MCF7	MULTI-MSMS	443.92	3	443.586	1327.74	-2.5999	545
Q8NB50-3	Zinc finger protein 62 homolog	ZFP62	_AFRNSSGLIVHK_	Unmodified	11409000	0.0080947	77.644	42.889	-0.38711				0	0		0		0		F01334	T47D	MULTI-MSMS	443.92	3	443.586	1327.74	-1.2663	546
Q8NB50-3	Zinc finger protein 62 homolog	ZFP62	_AFRNSSGLIVHK_	Unmodified	3732100	0.022458	51.612	15.901	-0.265				0	0		0		0		F01345	ZR75-1	MULTI-MSMS	443.59	3	443.586	1327.74	-1.4217	547
Q8NB50-3	Zinc finger protein 62 homolog	ZFP62	_AFRNSSGLIVHK_	Unmodified	3868700	0.0037226	90.434	42.462	0.044				0	0		0		0		F01630	MCF10A	MULTI-MSMS	443.92	3	443.586	1327.74	2.1956	548
Q8NB50-3	Zinc finger protein 62 homolog	ZFP62	_AFRN(ox)SSGLIVHK_	Ox (MNQ)	1141900	0.0082936	98.156	58.002	-0.81944		+		0	0		0		1	AFRN(1)SSGLIVHK	F01334	T47D	MULTI-MSMS	448.92	3	448.918	1343.73	-1.4748	552
Q8NB50-3	Zinc finger protein 62 homolog	ZFP62	_AFRNSSGLTVHK_	Unmodified	834170	0.010436	73.36	19.162	0.57588				0	0		0		0		F01308	MCF7	MULTI-MSMS	439.91	3	439.574	1315.7	-3.3441	554
Q8NB50-3	Zinc finger protein 62 homolog	ZFP62	_AFRNSSGLTVHK_	Unmodified	6274900	0.011831	70.54	32.824	0.81637				0	0		0		0		F01334	T47D	MULTI-MSMS	439.57	3	439.574	1315.7	-0.91102	555
Q8NB50-3	Zinc finger protein 62 homolog	ZFP62	_AFRNSSGLTVHK_	Unmodified	421630	0.015685	62.088	10.836	-0.89386				0	0		0		0		F01343	MDAMB468	MULTI-MSMS	439.57	3	439.574	1315.7	-12.838	556
Q8NB50-3	Zinc finger protein 62 homolog	ZFP62	_AFRNSSGLTVHK_	Unmodified	2129300	0.010436	73.36	40.32	-0.79014				0	0		0		0		F01345	ZR75-1	MULTI-MSMS	439.57	3	439.574	1315.7	-1.7151	557
Q9NZT1	Calmodulin-like protein 5	CALML5	_AFSAVDTDGNGTIN(de)AQELGAALK_	Deamidation (NQ)	358160	3.7361e-55	190.64	105.59	4.1927				0	0		1	AFSAVDTDGN(0.004)GTIN(0.88)AQ(0.116)ELGAALK	0		F01309	MDAMB231	MULTI-MSMS	1132.56	2	1132.56	2263.1	4.6019	558
Q9NZT1	Calmodulin-like protein 5	CALML5	_AFSAVDTDGNGTINAQ(ox)ELGAALK_	Ox (MNQ)	886950	5.1902e-68	200.14	137.22	-0.015705		+		0	0		0		1	AFSAVDTDGNGTIN(0.004)AQ(0.996)ELGAALK	F01334	T47D	MULTI-MSMS	1140.55	2	1140.06	2278.11	2.9704	559
Q9NZT1	Calmodulin-like protein 5	CALML5	_AFSAVDTDGN(ox)GTINAQELGAALK_	Ox (MNQ)	358520	6.5783e-09	137.64	80.117	-1.2829		+		0	0		0		1	AFSAVDTDGN(0.954)GTIN(0.045)AQELGAALK	F01792	HCC1937	MULTI-MSMS	1140.06	2	1140.06	2278.11	-0.31673	560
Q9NZT1	Calmodulin-like protein 5	CALML5	_AFSAVDTDGNGTINAQELGAALK_	Unmodified	5483300	2.1501e-35	172.81	114.38	-0.54549				0	0		0		0		F01334	T47D	MULTI-MSMS	1132.57	2	1132.06	2262.11	2.4997	561
Q9NZT1	Calmodulin-like protein 5	CALML5	_AFSAVDTDGNGTINAQELGAALK_	Unmodified	1836000	3.5606e-06	104.38	51.517	-1.6455				0	0		0		0		F01334	T47D	MULTI-MSMS	755.38	3	755.045	2262.11	1.1313	562
Q9NZT1	Calmodulin-like protein 5	CALML5	_AFSAVDTDGNGTINAQELGAALK_	Unmodified	259120	7.5503e-05	92.551	29.611	-2.2739				0	0		0		0		F01345	ZR75-1	MULTI-MSMS	1132.57	2	1132.06	2262.11	-0.23726	563
Q9NZT1	Calmodulin-like protein 5	CALML5	_AFSAVDTDGNGTINAQELGAALK_	Unmodified	2411900	2.3136e-131	231.5	154.45	-0.30109				0	0		0		0		F01792	HCC1937	MULTI-MSMS	1132.56	2	1132.06	2262.11	0.74492	564
Q9NZT1	Calmodulin-like protein 5	CALML5	_AFSAVDTDGNGTINAQELGAALK_	Unmodified	773260	2.6157e-08	136.81	74.892	-0.82508				0	0		0		0		F01792	HCC1937	MULTI-MSMS	755.38	3	755.045	2262.11	-0.5634	565
U3KQT1	S-formylglutathione hydrolase	ESD	_AFSGYLGTDQSK_	Unmodified	413920	0.0038227	100.02	56.371	-1.0719				0	0		0		0		F01345	ZR75-1	MULTI-MSMS	637.81	2	637.307	1272.6	1.9773	568
F5H6N4	Chromodomain-helicase-DNA-binding protein 4	CHD4	_AFSQFVRPLIAAK_	Unmodified	908180	0.00074612	139.48	83.433	0.56813				0	0		0		0		F01334	T47D	MULTI-MSMS	724.43	2	724.425	1446.83	1.9209	569
Q8NB50-3	Zinc finger protein 62 homolog	ZFP62	_AFSYSSGLAVHK_	Unmodified	3165100	0.017196	75.788	34.679	-1.3607				0	0		0		0		F01334	T47D	MULTI-MSMS	633.83	2	633.827	1265.64	2.3223	570
Q8NB50-3	Zinc finger protein 62 homolog	ZFP62	_AFSYSSGLAVHK_	Unmodified	7286300	0.001653	113.38	56.032	-0.68774				0	0		0		0		F01345	ZR75-1	MULTI-MSMS	633.83	2	633.827	1265.64	1.3009	571
Q8NB50-3	Zinc finger protein 62 homolog	ZFP62	_AFSYSSGLAVHK_	Unmodified	2243300	0.0030963	103.21	42.523	-0.79486				0	0		0		0		F01630	MCF10A	MULTI-MSMS	633.83	2	633.827	1265.64	-0.55352	572
Q07021	Complement component 1 Q subcomponent-binding protein, mitochondrial	C1QBP	_AFVDFLSDEIK_	Unmodified	403900	0.0041863	102.05	61.98	-1.2398				0	0		0		0		F01345	ZR75-1	MULTI-MSMS	642.33	2	642.33	1282.64	0.26368	573
Q07021	Complement component 1 Q subcomponent-binding protein, mitochondrial	C1QBP	_AFVDFLSDEIK_	Unmodified	394460	0.0014566	118.77	75.115	0.52499				0	0		0		0		F01390	SUM159	MULTI-MSMS	642.33	2	642.33	1282.64	3.8851	574
Q07021	Complement component 1 Q subcomponent-binding protein, mitochondrial	C1QBP	_AFVDFLSDEIK_	Unmodified	326650	0.00037068	145.23	90.686	0.14679				0	0		0		0		F03920	SKBR3	MULTI-MSMS	642.33	2	642.33	1282.64	1.1819	575
A0A0G2JIW1	Heat shock 70 kDa protein 1B;Heat shock 70 kDa protein 1A;Heat shock 70 kDa protein 1-like	HSPA1B;HSPA1A;HSPA1L	_AFYPEEISSMVLTK_	Unmodified	74483	0.0051064	97.797	63.829	0.58909				0	0		0		0		F03920	SKBR3	MULTI-MSMS	808.4	2	807.908	1613.8	1.274	576
P04406-2	Glyceraldehyde-3-phosphate dehydrogenase	GAPDH	_AGAHLQGGAK_	Unmodified	1586400	0.0036026	109.44	45.174	-0.67194				0	0		0		0		F01308	MCF7	MULTI-MSMS	455.25	2	455.249	908.483	-2.7749	577
P04406-2	Glyceraldehyde-3-phosphate dehydrogenase	GAPDH	_AGAHLQGGAK_	Unmodified	1412600	0.02206	72.243	26.228	0.66206				0	0		0		0		F01309	MDAMB231	MULTI-MSMS	455.25	2	455.249	908.483	-2.3002	578
P04406-2	Glyceraldehyde-3-phosphate dehydrogenase	GAPDH	_AGAHLQGGAK_	Unmodified	2563500	0.00048351	143.37	58.458	1.938				0	0		0		0		F01334	T47D	MULTI-MSMS	455.25	2	455.249	908.483	2.3808	579
P04406-2	Glyceraldehyde-3-phosphate dehydrogenase	GAPDH	_AGAHLQGGAK_	Unmodified	454910	0.0018369	120.31	46.051	1.3756				0	0		0		0		F01343	MDAMB468	MULTI-MSMS	455.25	2	455.249	908.483	0.050067	580
P04406-2	Glyceraldehyde-3-phosphate dehydrogenase	GAPDH	_AGAHLQGGAK_	Unmodified	6615600	0.020397	74.165	26.508	2.5921				0	0		0		0		F01345	ZR75-1	MULTI-MSMS	455.25	2	455.249	908.483	1.3155	581
P04406-2	Glyceraldehyde-3-phosphate dehydrogenase	GAPDH	_AGAHLQGGAK_	Unmodified	0	0.0071206	88.177	51.782					0	0		0		0		F01345	ZR75-1	MSMS	303.84	3	303.835	908.483		582
P04406-2	Glyceraldehyde-3-phosphate dehydrogenase	GAPDH	_AGAHLQGGAK_	Unmodified	11516000	0.00064434	131.62	46.701	-2.643				0	0		0		0		F01390	SUM159	MULTI-MSMS	455.25	2	455.249	908.483	-2.4435	583
P04406-2	Glyceraldehyde-3-phosphate dehydrogenase	GAPDH	_AGAHLQ(ox)GGAK_	Ox (MNQ)	1541300	0.0024393	134.77	54.537	1.8188		+		0	0		0		1	AGAHLQ(1)GGAK	F01390	SUM159	MULTI-MSMS	463.25	2	463.246	924.478	1.9779	584
Q9NZT1	Calmodulin-like protein 5	CALML5	_(ac)AGELTPEEEAQYK_	Acetyl (Protein N-term)	1051000	0.014629	88.101	44.598	-0.51586				1	0		0		0		F01792	HCC1937	MULTI-MSMS	753.85	2	753.852	1505.69	-0.89842	585
Q9NZT1	Calmodulin-like protein 5	CALML5	_(ac)AGELTPEEEAQYK_	Acetyl (Protein N-term)	254280	0.0080611	97.463	61.143	1.1254				1	0		0		0		F03920	SKBR3	MULTI-MSMS	753.84	2	753.852	1505.69	0.54096	586
Q9NZT1	Calmodulin-like protein 5	CALML5	_(ac)AGELTPEEEAQYKK_	Acetyl (Protein N-term)	1177800	0.003441	89.231	41.929	-0.44302				1	0		0		0		F01308	MCF7	MULTI-MSMS	817.9	2	817.899	1633.78	-3.2389	590
Q9NZT1	Calmodulin-like protein 5	CALML5	_(ac)AGELTPEEEAQYKK_	Acetyl (Protein N-term)	1043300	0.0062431	79.886	39.37	-1.1579				1	0		0		0		F01309	MDAMB231	MULTI-MSMS	818.4	2	817.899	1633.78	-3.7719	591
Q9NZT1	Calmodulin-like protein 5	CALML5	_(ac)AGELTPEEEAQYKK_	Acetyl (Protein N-term)	844480	0.0044395	85.45	34.553	-0.15217				1	0		0		0		F01343	MDAMB468	MULTI-MSMS	818.39	2	817.899	1633.78	-11.41	592
Q9NZT1	Calmodulin-like protein 5	CALML5	_(ac)AGELTPEEEAQYKK_	Acetyl (Protein N-term)	1543100	0.0044972	85.271	28.096	-1.3996				1	0		0		0		F01345	ZR75-1	MULTI-MSMS	817.9	2	817.899	1633.78	0.81309	593
Q9NZT1	Calmodulin-like protein 5	CALML5	_(ac)AGELTPEEEAQYKK_	Acetyl (Protein N-term)	4857300	0.0026911	95.981	52.577	0.65021				1	0		0		0		F01792	HCC1937	MULTI-MSMS	817.9	2	817.899	1633.78	-0.092126	594
C9IZL7	Non-POU domain-containing octamer-binding protein	NONO	_AGEVFIHK_	Unmodified	1186000	0.00053037	153.04	48.925	-0.48035				0	0		0		0		F01308	MCF7	MULTI-MSMS	450.75	2	450.751	899.487	-3.1466	597
C9IZL7	Non-POU domain-containing octamer-binding protein	NONO	_AGEVFIHK_	Unmodified	1887100	0.0014157	127.02	36.036	-0.4469				0	0		0		0		F01309	MDAMB231	MULTI-MSMS	450.75	2	450.751	899.487	-4.1519	598
C9IZL7	Non-POU domain-containing octamer-binding protein	NONO	_AGEVFIHK_	Unmodified	12854000	0.00081047	151.04	42.053	-1.6742				0	0		0		0		F01390	SUM159	MULTI-MSMS	450.75	2	450.751	899.487	-3.8683	599
C9IZL7	Non-POU domain-containing octamer-binding protein	NONO	_AGEVFIHK_	Unmodified	2015300	0.00089962	150.4	53.328	1.205				0	0		0		0		F01792	HCC1937	MULTI-MSMS	450.75	2	450.751	899.487	-2.1746	600
Q14676-4	Mediator of DNA damage checkpoint protein 1	MDC1	_AGFFLPPDE(ha)YVVTDPEQEK_	Hydroxamic acid (DEM)	508370	0.0027401	84.249	53.837	0.75986			+	0	1	AGFFLPPD(0.187)E(0.813)YVVTDPEQEK	0		0		F01334	T47D	MULTI-MSMS	1099.04	2	1098.53	2195.04	1.1174	604
Q9P258	Protein RCC2	RCC2	_AGGAAVVITE(ha)PEHTK_	Hydroxamic acid (DEM)	384100	0.004926	103.11	38.289	0.46013			+	0	1	AGGAAVVITE(0.99)PE(0.01)HTK	0		0		F01308	MCF7	MULTI-MSMS	747.9	2	747.899	1493.78	-1.4216	606
Q9P258	Protein RCC2	RCC2	_AGGAAVVITEPE(ha)HTK_	Hydroxamic acid (DEM)	2692500	0.0007611	130.19	86.684	-0.85313			+	0	1	AGGAAVVITE(0.006)PE(0.994)HTK	0		0		F01309	MDAMB231	MULTI-MSMS	747.9	2	747.899	1493.78	-2.9391	607
Q9P258	Protein RCC2	RCC2	_AGGAAVVITEPE(ha)HTK_	Hydroxamic acid (DEM)	11018000	0.0016288	113.25	77.596	-0.91371			+	0	1	AGGAAVVITE(0.003)PE(0.997)HTK	0		0		F01334	T47D	MULTI-MSMS	747.9	2	747.899	1493.78	1.844	608
Q9P258	Protein RCC2	RCC2	_AGGAAVVITEPE(ha)HTK_	Hydroxamic acid (DEM)	1711600	0.0028863	108.23	72.423	0.089222			+	0	1	AGGAAVVITE(0.005)PE(0.995)HTK	0		0		F01343	MDAMB468	MULTI-MSMS	748.4	2	747.899	1493.78	-12.826	610
Q9P258	Protein RCC2	RCC2	_AGGAAVVITEPE(ha)HTK_	Hydroxamic acid (DEM)	1634200	0.0044162	103.83	68.874	-0.34608			+	0	1	AGGAAVVITE(0.007)PE(0.993)HTK	0		0		F01345	ZR75-1	MULTI-MSMS	748.4	2	747.899	1493.78	-1.3892	611
Q9P258	Protein RCC2	RCC2	_AGGAAVVITEPE(ha)HTK_	Hydroxamic acid (DEM)	4146400	0.00095708	125.84	76.391	-0.60621			+	0	1	AGGAAVVITE(0.002)PE(0.998)HTK	0		0		F01390	SUM159	MULTI-MSMS	748.4	2	747.899	1493.78	-2.4658	612
Q9P258	Protein RCC2	RCC2	_AGGAAVVITEPE(ha)HTK_	Hydroxamic acid (DEM)	1271600	0.00086715	121.56	84.874	-0.77964			+	0	1	AGGAAVVITE(0.005)PE(0.995)HTK	0		0		F01390	SUM159	MULTI-MSMS	498.93	3	498.935	1493.78	-3.4562	613
Q9P258	Protein RCC2	RCC2	_AGGAAVVITE(ha)PEHTK_	Hydroxamic acid (DEM)	22362000	0.0086199	91.62	51.89	0.28845			+	0	1	AGGAAVVITE(0.752)PE(0.248)HTK	0		0		F01630	MCF10A	MULTI-MSMS	498.94	3	498.935	1493.78	3.2743	614
Q9P258	Protein RCC2	RCC2	_AGGAAVVITEPE(ha)HTK_	Hydroxamic acid (DEM)	387460	0.00068907	131.08	80.599	-0.48513			+	0	1	AGGAAVVITE(0.008)PE(0.992)HTK	0		0		F01792	HCC1937	MULTI-MSMS	747.9	2	747.899	1493.78	-1.2132	615
Q9P258	Protein RCC2	RCC2	_AGGAAVVITEPE(ha)HTK_	Hydroxamic acid (DEM)	422820	0.0039136	104.55	56.928	-0.028691			+	0	1	AGGAAVVITE(0.004)PE(0.996)HTK	0		0		F03920	SKBR3	MULTI-MSMS	748.4	2	747.899	1493.78	0.87282	616
Q9P258	Protein RCC2	RCC2	_AGGAAVVITEPE(ha)HTK_	Hydroxamic acid (DEM)	259440	0.0011607	115.37	81.612	-0.46916			+	0	1	AGGAAVVITE(0.116)PE(0.884)HTK	0		0		F03920	SKBR3	MULTI-MSMS	498.94	3	498.935	1493.78	0.47715	617
P62906	60S ribosomal protein L10a	RPL10A	_AGKFPSLLTHNENMVAK_	Unmodified	1085300	0.017662	54.281	19.244	0.88837				0	0		0		0		F01309	MDAMB231	MULTI-MSMS	619.66	3	619.661	1855.96	-3.6966	624
O95478	Ribosome biogenesis protein NSA2 homolog	NSA2	_AGKWE(ha)VPLPK_	Hydroxamic acid (DEM)	1620000	0.021287	78.513	40.796	-1.1824			+	0	1	AGKWE(1)VPLPK	0		0		F01343	MDAMB468	MULTI-MSMS	570.33	2	570.332	1138.65	-12.705	627
O95478	Ribosome biogenesis protein NSA2 homolog	NSA2	_AGKWEVPLPK_	Unmodified	1128400	0.015696	86.344	57.648	-0.23912				0	0		0		0		F01343	MDAMB468	MULTI-MSMS	562.82	2	562.827	1123.64	-12.944	628
O95478	Ribosome biogenesis protein NSA2 homolog	NSA2	_AGKWEVPLPK_	Unmodified	590930	0.019777	58.699	28.955	-1.562				0	0		0		0		F01343	MDAMB468	MULTI-MSMS	375.55	3	375.554	1123.64	-13.581	629
G3XAG1	Zinc finger protein 512	ZNF512	_AGLAYHLRSEHGPISFFPE(ha)SGQPECLK_	Hydroxamic acid (DEM)	1791200	7.6462e-05	77.231	45.632	-0.2343			+	0	1	AGLAYHLRSEHGPISFFPE(0.933)SGQPE(0.067)CLK	0		0		F01630	MCF10A	MULTI-MSMS	1015.5	3	1014.83	3041.48	1.9387	630
O60832	H/ACA ribonucleoprotein complex subunit 4	DKC1	_AGLE(ha)SGAEPGDGDSDTTK_	Hydroxamic acid (DEM)	1162200	9.1871e-12	160.64	99.606	0.38255			+	0	1	AGLE(1)SGAEPGDGDSDTTK	0		0		F01308	MCF7	MULTI-MSMS	861.37	2	861.377	1720.74	-2.7935	632
O60832	H/ACA ribonucleoprotein complex subunit 4	DKC1	_AGLE(ha)SGAEPGDGDSDTTK_	Hydroxamic acid (DEM)	1248200	1.0519e-06	139.88	70.854	1.1364			+	0	1	AGLE(1)SGAEPGDGDSDTTK	0		0		F01309	MDAMB231	MULTI-MSMS	861.38	2	861.377	1720.74	-2.0754	633
O60832	H/ACA ribonucleoprotein complex subunit 4	DKC1	_AGLE(ha)SGAEPGDGDSDTTK_	Hydroxamic acid (DEM)	758180	0.0018159	98.572	37.337	0.73773			+	0	1	AGLE(0.999)SGAE(0.001)PGDGDSDTTK	0		0		F01334	T47D	MULTI-MSMS	861.88	2	861.377	1720.74	-0.044307	634
O60832	H/ACA ribonucleoprotein complex subunit 4	DKC1	_AGLE(ha)SGAEPGDGDSDTTK_	Hydroxamic acid (DEM)	869230	0.00082008	106.87	65.041	1.4158			+	0	1	AGLE(0.991)SGAE(0.009)PGDGDSDTTK	0		0		F01345	ZR75-1	MULTI-MSMS	861.88	2	861.377	1720.74	0.19864	635
O60832	H/ACA ribonucleoprotein complex subunit 4	DKC1	_AGLE(ha)SGAEPGDGDSDTTK_	Hydroxamic acid (DEM)	1113600	0.00089029	105.89	52.585	1.5129			+	0	1	AGLE(1)SGAEPGDGDSDTTK	0		0		F01390	SUM159	MULTI-MSMS	861.87	2	861.377	1720.74	-2.5302	636
O60832	H/ACA ribonucleoprotein complex subunit 4	DKC1	_AGLE(ha)SGAEPGDGDSDTTK_	Hydroxamic acid (DEM)	9640800	4.9376e-05	135.55	97.937	0.16419			+	0	1	AGLE(1)SGAEPGDGDSDTTK	0		0		F01630	MCF10A	MULTI-MSMS	861.38	2	861.377	1720.74	3.9291	637
M0QZD8			_AGLN(de)N(ox)FIK_	Deamidation (NQ),Ox (MNQ)	658860	0.012689	108.09	31.03	-0.062171		+		0	0		1	AGLN(0.999)N(0.001)FIK	1	AGLN(0.001)N(0.999)FIK	F03920	SKBR3	MULTI-MSMS	447.24	2	447.24	892.465	-0.044106	639
E9PFN5	Glutathione S-transferase kappa 1	GSTK1	_AGMSAEQAQGLLEK_	Unmodified	1707700	9.5465e-05	148.18	68.949	0.73012				0	0		0		0		F03920	SKBR3	MULTI-MSMS	716.86	2	716.859	1431.7	-0.25122	642
Q99575	Ribonucleases P/MRP protein subunit POP1	POP1	_AGPEGTSQ(ox)E(ha)IPK_	Hydroxamic acid (DEM),Ox (MNQ)	5518600	0.0023486	117.86	50.645	-0.83823		+	+	0	1	AGPE(0.045)GTSQE(0.955)IPK	0		1	AGPEGTSQ(1)EIPK	F01630	MCF10A	MULTI-MSMS	622.81	2	622.809	1243.6	2.4101	643
Q99575	Ribonucleases P/MRP protein subunit POP1	POP1	_AGPEGTSQEIPK_	Unmodified	7065200	0.011714	81.92	1.0034	-0.021926				0	0		0		0		F01630	MCF10A	MULTI-MSMS	607.31	2	607.307	1212.6	2.6323	644
Q96IX5	Up-regulated during skeletal muscle growth protein 5	USMG5	_AGPESDAQYQFTGIK_	Unmodified	274340	1.6839e-12	166.52	103.79	1.8416				0	0		0		0		F03920	SKBR3	MULTI-MSMS	806.89	2	806.386	1610.76	1.3871	645
P61604	10 kDa heat shock protein, mitochondrial	HSPE1;HSPE1-MOB4	_(ac)AGQAFRK_	Acetyl (Protein N-term)	1408700	0.012583	81.381	39.879	-0.43305				1	0		0		0		F01309	MDAMB231	MULTI-MSMS	410.23	2	410.227	818.44	-4.6197	646
P61604	10 kDa heat shock protein, mitochondrial	HSPE1;HSPE1-MOB4	_(ac)AGQAFRK_	Acetyl (Protein N-term)	5630000	0.0070189	97.473	24.434	1.4729				1	0		0		0		F01343	MDAMB468	MULTI-MSMS	410.23	2	410.227	818.44	-1.2369	647
P61604	10 kDa heat shock protein, mitochondrial	HSPE1;HSPE1-MOB4	_(ac)AGQAFRK_	Acetyl (Protein N-term)	2811800	0.010227	88.643	37.677	-0.024761				1	0		0		0		F01390	SUM159	MULTI-MSMS	410.23	2	410.227	818.44	-4.0277	648
P61604	10 kDa heat shock protein, mitochondrial	HSPE1;HSPE1-MOB4	_(ac)AGQAFRK_	Acetyl (Protein N-term)	2589900	0.0016184	118.69	65.132	-0.20884				1	0		0		0		F01630	MCF10A	MULTI-MSMS	410.23	2	410.227	818.44	2.8733	649
P61604	10 kDa heat shock protein, mitochondrial	HSPE1;HSPE1-MOB4	_(ac)AGQAFRK_	Acetyl (Protein N-term)	2553900	0.0070189	97.473	37.114	0.35786				1	0		0		0		F03920	SKBR3	MULTI-MSMS	410.23	2	410.227	818.44	0.093818	650
K7EMN2	6-phosphogluconate dehydrogenase, decarboxylating	PGD	_AGQAVDDFIEK_	Unmodified	231600	0.0024035	113.38	35.716	0.27849				0	0		0		0		F03920	SKBR3	MULTI-MSMS	596.79	2	596.796	1191.58	0.40035	656
P56270-3	Myc-associated zinc finger protein	MAZ	_AGRVPSGAMK_	Unmodified	5045000	0.018885	59.931	22.902	-1.4591				0	0		0		0		F01334	T47D	MULTI-MSMS	325.18	3	325.18	972.517	-0.19777	657
Q9NQR4	Omega-amidase NIT2	NIT2	_AGTEEAIVYSDIDLK_	Unmodified	195800	0.017697	75.02	13.488	1.4989				0	0		0		0		F03920	SKBR3	MULTI-MSMS	812.41	2	812.409	1622.8	-0.59053	659
Q6NZI2	Polymerase I and transcript release factor	PTRF	_AHATTSNTVSK_	Unmodified	1390300	0.00031477	134.3	101.11	1.4257				0	0		0		0		F01309	MDAMB231	MULTI-MSMS	558.79	2	558.786	1115.56	-0.72066	661
Q6NZI2	Polymerase I and transcript release factor	PTRF	_AHATTSNTVSK_	Unmodified	9868600	0.00042535	131.12	89.999	2.3256				0	0		0		0		F01390	SUM159	MULTI-MSMS	558.79	2	558.786	1115.56	2.9285	662
G3XAG1	Zinc finger protein 512	ZNF512	_AHLGSCTLGNFVAGK_	Unmodified	1053300	0.013659	79.346	42.402	-0.25466				0	0		0		0		F01309	MDAMB231	MULTI-MSMS	766.39	2	766.388	1530.76	-3.1293	664
G3XAG1	Zinc finger protein 512	ZNF512	_AHLGSCTLGNFVAGK_	Unmodified	874640	0.021918	70.451	43.353	1.2985				0	0		0		0		F01334	T47D	MULTI-MSMS	766.4	2	766.388	1530.76	3.1319	665
G3XAG1	Zinc finger protein 512	ZNF512	_AHLGSCTLGNFVAGK_	Unmodified	1112000	0.0065137	91.789	54.176	0.83773				0	0		0		0		F01390	SUM159	MULTI-MSMS	766.39	2	766.388	1530.76	1.7703	666
G3XAG1	Zinc finger protein 512	ZNF512	_AHLGSCTLGNFVAGK_	Unmodified	2196200	0.0021761	105.17	77.831	-0.85709				0	0		0		0		F01630	MCF10A	MULTI-MSMS	766.39	2	766.388	1530.76	1.1988	667
A0A087X0S4	Krueppel-like factor 5;Krueppel-like factor 2;Krueppel-like factor 1;Krueppel-like factor 4;Krueppel-like factor 11	KLF4;KLF5;KLF2;KLF1;KLF11	_AHLRTHTGEK_	Unmodified	254550	0.0055403	105.17	40.008	-1.8841				0	0		0		0		F01308	MCF7	MULTI-MSMS	575.31	2	575.31	1148.61	-2.8743	669
A0A087X0S4	Krueppel-like factor 5;Krueppel-like factor 2;Krueppel-like factor 1;Krueppel-like factor 4;Krueppel-like factor 11	KLF4;KLF5;KLF2;KLF1;KLF11	_AHLRTHTGEK_	Unmodified	513000	0.00046047	139.15	75.619	-0.28074				0	0		0		0		F01309	MDAMB231	MULTI-MSMS	575.31	2	575.31	1148.61	-3.3059	670
A0A087X0S4	Krueppel-like factor 5;Krueppel-like factor 2;Krueppel-like factor 1;Krueppel-like factor 4;Krueppel-like factor 11	KLF4;KLF5;KLF2;KLF1;KLF11	_AHLRTHTGEK_	Unmodified	139380	0.012288	91.701	36.719	2.2887				0	0		0		0		F01345	ZR75-1	MULTI-MSMS	575.31	2	575.31	1148.61	1.672	671
O95478	Ribosome biogenesis protein NSA2 homolog	NSA2	_AHVTHPE(ha)LK_	Hydroxamic acid (DEM)	846950	0.016033	94.309	32.347	-0.056566			+	0	1	AHVTHPE(1)LK	0		0		F01343	MDAMB468	MULTI-MSMS	523.79	2	523.791	1045.57	-2.32	673
CON__P12763			_AHYDLRHTFSGVASVESSSGEAFHVGK_	Unmodified	1125600	0.0061754	54.072	34.38	0.13143				0	0		0		0		F01343	MDAMB468	MULTI-MSMS	719.85	4	719.599	2874.37	1.6926	674
CON__P12763			_AHYDLRHTFSGVASVESSSGEAFHVGK_	Unmodified	2015300	0.00025435	75.3	43.383	0.30294				0	0		0		0		F01390	SUM159	MULTI-MSMS	720.1	4	719.599	2874.37	3.1317	675
P50990-3	T-complex protein 1 subunit theta	CCT8	_AIADTGANVVVTGGK_	Unmodified	2091400	8.4191e-05	138.81	82.911	1.3005				0	0		0		0		F01309	MDAMB231	MULTI-MSMS	686.88	2	686.875	1371.74	-2.0199	676
P50990-3	T-complex protein 1 subunit theta	CCT8	_AIADTGANVVVTGGK_	Unmodified	2038500	0.0017933	107.63	59.52	0.21415				0	0		0		0		F01343	MDAMB468	MULTI-MSMS	686.87	2	686.875	1371.74	-13.426	677
P50990-3	T-complex protein 1 subunit theta	CCT8	_AIADTGANVVVTGGK_	Unmodified	2026600	0.0013331	110.6	61.649	-1.3302				0	0		0		0		F01345	ZR75-1	MULTI-MSMS	686.88	2	686.875	1371.74	1.3143	678
P50990-3	T-complex protein 1 subunit theta	CCT8	_AIADTGANVVVTGGK_	Unmodified	17776000	0.000569	125.61	68.086	0.82213				0	0		0		0		F01390	SUM159	MULTI-MSMS	686.88	2	686.875	1371.74	-3.3767	679
P50990-3	T-complex protein 1 subunit theta	CCT8	_AIADTGANVVVTGGK_	Unmodified	1425700	0.0093369	85.176	41.771	0.67266				0	0		0		0		F01792	HCC1937	MULTI-MSMS	686.88	2	686.875	1371.74	-0.55092	680
P50990-3	T-complex protein 1 subunit theta	CCT8	_AIADTGANVVVTGGK_	Unmodified	21527000	2.1221e-08	160.03	92.074	1.497				0	0		0		0		F03920	SKBR3	MULTI-MSMS	686.88	2	686.875	1371.74	1.3697	681
Q8TDD1	ATP-dependent RNA helicase DDX54	DDX54	_AIARFQQGQQGRQEQQE(ha)GPVGPAPSRPALQEK_	Hydroxamic acid (DEM)	2977700	0.0020336	46.781	23.497	0.33941			+	0	1	AIARFQQGQQGRQE(0.095)QQE(0.905)GPVGPAPSRPALQEK	0		0		F01334	T47D	MULTI-MSMS	876.72	4	876.207	3500.8	4.1881	684
P31327-2	Carbamoyl-phosphate synthase [ammonia], mitochondrial	CPS1	_AIDDNMSLDEIEK_	Unmodified	211860	7.6783e-07	160.46	101.68	-0.42416				0	0		0		0		F03920	SKBR3	MULTI-MSMS	746.84	2	746.845	1491.68	0.28563	687
H7C3I1	Hsc70-interacting protein;Putative protein FAM10A4;Putative protein FAM10A5	ST13;ST13P4;ST13P5	_AIDLFTDAIK_	Unmodified	150780	0.009694	91.469	51.118	-0.87275				0	0		0		0		F03920	SKBR3	MULTI-MSMS	553.81	2	553.808	1105.6	0.94353	688
A6NKB8	Aminopeptidase B	RNPEP	_AIEAVAISPWK_	Unmodified	261270	0.022066	71.176	34.032	-0.44788				0	0		0		0		F03920	SKBR3	MULTI-MSMS	592.84	2	592.837	1183.66	0.32975	689
Q15424	Scaffold attachment factor B1	SAFB	_AIEDEGGNPDEIEITSEGNK_	Unmodified	64789	1.2361e-104	227.36	170.85	-0.17865				0	0		0		0		F03920	SKBR3	MULTI-MSMS	1058.97	2	1058.98	2115.94	0.6796	690
A0A2R8Y5T7	Glutathione synthetase	GSS	_AIEHADGGVAAGVAVLDNPYPV_	Unmodified	522920	0.00035645	84.946	46.069	0.50245				0	0		0		0		F01334	T47D	MULTI-MSMS	1068.06	2	1068.04	2134.07	2.1523	691
A0A2R8Y5T7	Glutathione synthetase	GSS	_AIEHADGGVAAGVAVLDNPYPV_	Unmodified	377250	7.501e-06	107.39	65.2	1.0684				0	0		0		0		F03920	SKBR3	MULTI-MSMS	1068.04	2	1068.04	2134.07	1.9148	692
Q15021	Condensin complex subunit 1	NCAPD2	_AIIDEFEQK_	Unmodified	493140	0.0071599	99.815	34.591	2.7533				0	0		0		0		F01334	T47D	MULTI-MSMS	546.79	2	546.782	1091.55	3.6079	695
P62081	40S ribosomal protein S7	RPS7	_AIIIFVPVPQLK_	Unmodified	546360	0.0090368	86.344	63.767	0.022556				0	0		0		0		F01630	MCF10A	MULTI-MSMS	669.44	2	669.431	1336.85	1.815	696
H3BT71	RNA binding motif protein, X-linked-like-1;RNA-binding motif protein, X chromosome;RNA-binding motif protein, X chromosome, N-terminally processed	RBMXL1;RBMX	_AIKVEQATK_	Unmodified	693710	0.0077469	103.31	11.261	-1.5302				0	0		0		0		F01308	MCF7	MULTI-MSMS	494.29	2	494.295	986.576	-4.0879	697
H3BT71	RNA binding motif protein, X-linked-like-1;RNA-binding motif protein, X chromosome;RNA-binding motif protein, X chromosome, N-terminally processed	RBMXL1;RBMX	_AIKVEQATK_	Unmodified	2090200	0.016608	88.134	26.442	0.15149				0	0		0		0		F01309	MDAMB231	MULTI-MSMS	494.3	2	494.295	986.576	-1.4295	698
H3BT71	RNA binding motif protein, X-linked-like-1;RNA-binding motif protein, X chromosome;RNA-binding motif protein, X chromosome, N-terminally processed	RBMXL1;RBMX	_AIKVEQATK_	Unmodified	3223200	0.0010489	128.35	37.747	-3.6345				0	0		0		0		F01334	T47D	MULTI-MSMS	494.3	2	494.295	986.576	-4.5936	699
H3BT71	RNA binding motif protein, X-linked-like-1;RNA-binding motif protein, X chromosome;RNA-binding motif protein, X chromosome, N-terminally processed	RBMXL1;RBMX	_AIKVEQATK_	Unmodified	1073200	0.0010489	128.35	34.75	-1.6977				0	0		0		0		F01343	MDAMB468	MULTI-MSMS	494.3	2	494.295	986.576	-3.0301	700
H3BT71	RNA binding motif protein, X-linked-like-1;RNA-binding motif protein, X chromosome;RNA-binding motif protein, X chromosome, N-terminally processed	RBMXL1;RBMX	_AIKVEQATK_	Unmodified	3382600	0.0040296	118.03	24.436	-3.8629				0	0		0		0		F01630	MCF10A	MULTI-MSMS	494.3	2	494.295	986.576	-0.97477	701
H7C4S1	Protein ELYS	AHCTF1	_AILLPDLSE(ha)PNNEPLFSPASEVPRK_	Hydroxamic acid (DEM)	595420	0.0021727	61.537	36.37	-1.0681			+	0	1	AILLPD(0.017)LSE(0.891)PNNE(0.088)PLFSPASE(0.004)VPRK	0		0		F01334	T47D	MULTI-MSMS	917.15	3	916.824	2747.45	-0.1184	703
H7C4S1	Protein ELYS	AHCTF1	_AILLPDLSE(ha)PNNEPLFSPASEVPRK_	Hydroxamic acid (DEM)	1914500	0.0038753	56.304	33.368	0.27913			+	0	1	AILLPD(0.002)LSE(0.882)PNNE(0.104)PLFSPASE(0.013)VPRK	0		0		F01630	MCF10A	MULTI-MSMS	917.16	3	916.824	2747.45	1.8653	704
CON__ENSEMBL:ENSBTAP00000024146			_AILYLNTGYQR_	Unmodified	480350	0.017316	76.332	38.337	0.21625				0	0		0		0		F01390	SUM159	MULTI-MSMS	656.36	2	656.356	1310.7	1.8731	706
CON__ENSEMBL:ENSBTAP00000024146			_AILYLNTGYQRQLLYK_	Unmodified	1226500	1.1173e-06	153.2	109.61	-0.05263				0	0		0		0		F01343	MDAMB468	MULTI-MSMS	979.56	2	979.049	1956.08	2.5078	707
CON__ENSEMBL:ENSBTAP00000024146			_AILYLNTGYQRQLLYK_	Unmodified	1124500	0.00029216	131.86	87.169	0.40255				0	0		0		0		F01390	SUM159	MULTI-MSMS	979.55	2	979.049	1956.08	2.921	708
CON__ENSEMBL:ENSBTAP00000024146			_AILYLNTGYQRQLLYK_	Unmodified	1634200	3.0641e-08	155.56	114.54	0.38703				0	0		0		0		F01792	HCC1937	MULTI-MSMS	979.56	2	979.049	1956.08	0.93717	709
CON__Q0IIK2			_AISNNEADAVTLDGGLVYEAGLK_	Unmodified	512350	2.5143e-05	94.564	42.998	0.078065				0	0		0		0		F03920	SKBR3	MULTI-MSMS	774.4	3	774.06	2319.16	0.55242	711
O75367-3	Core histone macro-H2A.1;Histone H2A	H2AFY	_AISSYFVSTM(ox)SSSIK_	Ox (MNQ)	447860	0.0020673	105.14	49.876	-0.33966	+			0	0		0		1	AISSYFVSTM(1)SSSIK	F01334	T47D	MULTI-MSMS	812.91	2	812.4	1622.79	2.3486	712
O75367-3	Core histone macro-H2A.1;Histone H2A	H2AFY	_AISSYFVSTM(ox)SSSIK_	Ox (MNQ)	496680	0.006422	90.348	52.048	0.43022	+			0	0		0		1	AISSYFVSTM(1)SSSIK	F01343	MDAMB468	MULTI-MSMS	812.41	2	812.4	1622.79	1.9277	713
O75367-3	Core histone macro-H2A.1;Histone H2A	H2AFY	_AISSYFVSTM(ox)SSSIK_	Ox (MNQ)	364110	0.0004621	129.29	82.916	-0.61197	+			0	0		0		1	AISSYFVSTM(1)SSSIK	F01345	ZR75-1	MULTI-MSMS	812.9	2	812.4	1622.79	2.0547	714
O75367-3	Core histone macro-H2A.1;Histone H2A	H2AFY	_AISSYFVSTMSSSIK_	Unmodified	913730	0.00056756	125.67	68.258	-1.955				0	0		0		0		F01334	T47D	MULTI-MSMS	804.41	2	804.403	1606.79	1.2309	715
O75367-3	Core histone macro-H2A.1;Histone H2A	H2AFY	_AISSYFVSTMSSSIK_	Unmodified	1735500	0.00077634	118.21	83.778	0.18673				0	0		0		0		F01630	MCF10A	MULTI-MSMS	804.4	2	804.403	1606.79	2.1989	716
O75367-3	Core histone macro-H2A.1;Histone H2A	H2AFY	_AISSYFVSTMSSSIK_	Unmodified	233120	3.705e-05	143.93	72.416	-0.27692				0	0		0		0		F03920	SKBR3	MULTI-MSMS	804.4	2	804.403	1606.79	1.2265	717
P16403	Histone H1.3;Histone H1.4;Histone H1t;Histone H1.1;Histone H1.2	HIST1H1D;HIST1H1E;HIST1H1T;HIST1H1A;HIST1H1C	_ALAAAGYDVEK_	Unmodified	879830	0.014174	79.659	35.31	0.16127				0	0		0		0		F01630	MCF10A	MULTI-MSMS	554.29	2	554.288	1106.56	1.4482	721
P16403	Histone H1.3;Histone H1.4;Histone H1t;Histone H1.1;Histone H1.2	HIST1H1D;HIST1H1E;HIST1H1T;HIST1H1A;HIST1H1C	_ALAAAGYDVEK_	Unmodified	2115500	0.012156	83.045	36.226	0.35119				0	0		0		0		F03920	SKBR3	MULTI-MSMS	554.29	2	554.288	1106.56	1.0637	722
P16401	Histone H1.5	HIST1H1B	_ALAAGGYDVEK_	Unmodified	262320	0.021086	72.34	26.339	-0.00013725				0	0		0		0		F01308	MCF7	MULTI-MSMS	547.78	2	547.28	1092.55	-3.4573	724
F2Z393	Transaldolase	TALDO1	_ALAGCDFLTISPK_	Unmodified	173400	0.0099008	83.877	41.452	-2.9593				0	0		0		0		F03920	SKBR3	MULTI-MSMS	696.86	2	696.863	1391.71	-1.1215	727
O43707	Alpha-actinin-1;Alpha-actinin-3;Alpha-actinin-4	ACTN1;ACTN3;ACTN4	_ALDFIASK_	Unmodified	1274200	0.018956	85.862	18.368	-0.60786				0	0		0		0		F03920	SKBR3	MULTI-MSMS	432.74	2	432.745	863.475	-2.1985	728
CON__Q9TRI1			_ALDMEDFKTEVSIAPGAK_	Unmodified	287950	4.1705e-07	142.84	86.857	-0.31897				0	0		0		0		F01345	ZR75-1	MULTI-MSMS	962	2	961.482	1920.95	1.9019	729
CON__Q9TRI1			_ALDMEDFKTEVSIAPGAK_	Unmodified	1048500	1.1814e-11	159.4	108.13	-0.62657				0	0		0		0		F01390	SUM159	MULTI-MSMS	962	2	961.482	1920.95	2.9597	730
CON__Q9TRI1			_ALDM(ox)EDFKTEVSIAPGAK_	Ox (MNQ)	4970400	0.0049969	104.16	37.421	-0.46068	+			0	0		0		1	ALDM(1)EDFKTEVSIAPGAK	F01390	SUM159	MULTI-MSMS	969.48	2	969.48	1936.95	2.0624	732
Q9UQE7	Structural maintenance of chromosomes protein 3	SMC3	_ALDQFVNFSEQK_	Unmodified	472330	0.014618	78.287	30.173	1.5687				0	0		0		0		F01334	T47D	MULTI-MSMS	713.86	2	713.354	1424.69	3.9567	733
H3BT71	RNA-binding motif protein, X chromosome;RNA-binding motif protein, X chromosome, N-terminally processed	RBMX	_ALEAVFGK_	Unmodified	15799000	0.010551	99.442	53.762	0.36087				0	0		0		0		F01308	MCF7	MULTI-MSMS	417.74	2	417.74	833.465	-0.90693	737
H3BT71	RNA-binding motif protein, X chromosome;RNA-binding motif protein, X chromosome, N-terminally processed	RBMX	_ALEAVFGK_	Unmodified	22791000	0.021046	82.75	41.869	-1.85				0	0		0		0		F01343	MDAMB468	MULTI-MSMS	417.74	2	417.74	833.465	-11.867	738
H3BT71	RNA-binding motif protein, X chromosome;RNA-binding motif protein, X chromosome, N-terminally processed	RBMX	_ALEAVFGK_	Unmodified	95880000	0.002376	123.72	57.647	-1.0888				0	0		0		0		F01345	ZR75-1	MULTI-MSMS	417.74	2	417.74	833.465	2.1225	739
H3BT71	RNA-binding motif protein, X chromosome;RNA-binding motif protein, X chromosome, N-terminally processed	RBMX	_ALEAVFGK_	Unmodified	63360000	0.0019123	125.31	52.525	1.2313				0	0		0		0		F01390	SUM159	MULTI-MSMS	417.74	2	417.74	833.465	3.4195	740
H3BT71	RNA-binding motif protein, X chromosome;RNA-binding motif protein, X chromosome, N-terminally processed	RBMX	_ALEAVFGK_	Unmodified	90574000	0.0016373	137.9	54.152	0.48461				0	0		0		0		F01630	MCF10A	MULTI-MSMS	417.74	2	417.74	833.465	3.5975	741
H3BT71	RNA-binding motif protein, X chromosome;RNA-binding motif protein, X chromosome, N-terminally processed	RBMX	_ALEAVFGK_	Unmodified	10666000	0.0012876	127.46	50.688	1.2789				0	0		0		0		F01792	HCC1937	MULTI-MSMS	417.74	2	417.74	833.465	0.18775	742
Q9Y2L9-2	Leucine-rich repeat and calponin homology domain-containing protein 1	LRCH1	_ALEEAANSGGLNLSARK_	Unmodified	5268100	0.00019249	132.64	70.545	0.62073				0	0		0		0		F01345	ZR75-1	MULTI-MSMS	851.45	2	850.95	1699.89	1.4354	745
F5H8D7	DNA repair protein XRCC1	XRCC1	_ALELGAK_	Unmodified	1609200	0.011915	101.64	24.797	-1.2395				0	0		0		0		F01390	SUM159	MULTI-MSMS	351.21	2	351.213	700.412	-4.6213	749
P19338	Nucleolin	NCL	_ALELTGLK_	Unmodified	11012000	0.0050917	110.41	42.025	0.42929				0	0		0		0		F01390	SUM159	MULTI-MSMS	422.76	2	422.761	843.507	1.6994	750
P19338	Nucleolin	NCL	_ALELTGLK_	Unmodified	2966900	0.0056446	109.11	35.862	-0.66082				0	0		0		0		F01630	MCF10A	MULTI-MSMS	422.76	2	422.761	843.507	2.911	751
Q96E39	RNA binding motif protein, X-linked-like-1	RBMXL1	_ALETVFGK_	Unmodified	637510	0.018996	97.602	31.93	-1.4516				0	0		0		0		F01309	MDAMB231	MULTI-MSMS	864.48	1	864.483	863.475	-2.9791	752
CON__P34955			_ALHKAALTIDEK_	Unmodified	840250	0.0025231	110.92	51.083	1.6797				0	0		0		0		F01792	HCC1937	MULTI-MSMS	655.38	2	655.377	1308.74	-1.1942	754
H0Y547	Phospholipid-transporting ATPase;Probable phospholipid-transporting ATPase IH	ATP11A	_ALINTVLK_	Unmodified	540650	0.0052143	110.12	0	-0.18334				0	0		0		0		F01308	MCF7	MULTI-MSMS	436.28	2	436.284	870.554	-3.6123	757
O43390	Heterogeneous nuclear ribonucleoprotein R;Heterogeneous nuclear ribonucleoprotein Q	HNRNPR;SYNCRIP	_ALLE(ha)RTGYTLDVTTGQRK_	Hydroxamic acid (DEM)	503180	0.001224	101.05	47.194	0.48983			+	0	1	ALLE(0.999)RTGYTLD(0.001)VTTGQRK	0		0		F01308	MCF7	MULTI-MSMS	680.38	3	679.708	2036.1	-2.1082	760
O43390	Heterogeneous nuclear ribonucleoprotein R;Heterogeneous nuclear ribonucleoprotein Q	HNRNPR;SYNCRIP	_ALLE(ha)RTGYTLDVTTGQRK_	Hydroxamic acid (DEM)	4206100	1.0487e-05	137.17	94.116	-2.5843			+	0	1	ALLE(1)RTGYTLDVTTGQRK	0		0		F01334	T47D	MULTI-MSMS	679.71	3	679.708	2036.1	-0.64389	761
O43390	Heterogeneous nuclear ribonucleoprotein R;Heterogeneous nuclear ribonucleoprotein Q	HNRNPR;SYNCRIP	_ALLE(ha)RTGYTLDVTTGQRK_	Hydroxamic acid (DEM)	0	0.021525	73.953	34.043				+	0	1	ALLE(0.999)RTGYTLD(0.001)VTTGQRK	0		0		F01345	ZR75-1	MSMS	679.71	3	679.708	2036.1		762
O43390	Heterogeneous nuclear ribonucleoprotein R;Heterogeneous nuclear ribonucleoprotein Q	HNRNPR;SYNCRIP	_ALLE(ha)RTGYTLDVTTGQRK_	Hydroxamic acid (DEM)	15517000	0.0044398	86.411	40.29	-0.87094			+	0	1	ALLE(0.996)RTGYTLD(0.004)VTTGQRK	0		0		F01630	MCF10A	MULTI-MSMS	679.71	3	679.708	2036.1	0.98197	763
O43390	Heterogeneous nuclear ribonucleoprotein R;Heterogeneous nuclear ribonucleoprotein Q	HNRNPR;SYNCRIP	_ALLERTGYTLDVTTGQRK_	Unmodified	3304100	0.01273	79.393	22.599	-2.1482				0	0		0		0		F01334	T47D	MULTI-MSMS	674.7	3	674.704	2021.09	-0.94504	764
O43390	Heterogeneous nuclear ribonucleoprotein R;Heterogeneous nuclear ribonucleoprotein Q	HNRNPR;SYNCRIP	_ALLERTGYTLDVTTGQRK_	Unmodified	1482300	0.020211	73.168	26.488	-1.4663				0	0		0		0		F01343	MDAMB468	MULTI-MSMS	675.36	3	674.704	2021.09	-15.268	765
O43390	Heterogeneous nuclear ribonucleoprotein R;Heterogeneous nuclear ribonucleoprotein Q	HNRNPR;SYNCRIP	_ALLERTGYTLDVTTGQRK_	Unmodified	1767200	0.0044405	90.385	45.651	-3.2941				0	0		0		0		F01390	SUM159	MULTI-MSMS	675.04	3	674.704	2021.09	-2.7072	766
O43390	Heterogeneous nuclear ribonucleoprotein R;Heterogeneous nuclear ribonucleoprotein Q	HNRNPR;SYNCRIP	_ALLERTGYTLDVTTGQRK_	Unmodified	48924000	0.0041578	91.317	42.926	-0.67389				0	0		0		0		F01630	MCF10A	MULTI-MSMS	674.71	3	674.704	2021.09	1.4983	767
O43390	Heterogeneous nuclear ribonucleoprotein R;Heterogeneous nuclear ribonucleoprotein Q	HNRNPR;SYNCRIP	_ALLERTGYTLDVTTGQRK_	Unmodified	2420200	0.010324	82.01	34.155	-0.67821				0	0		0		0		F01630	MCF10A	MULTI-MSMS	675.04	3	674.704	2021.09	2.1453	768
O43390	Heterogeneous nuclear ribonucleoprotein R;Heterogeneous nuclear ribonucleoprotein Q	HNRNPR;SYNCRIP	_ALLERTGYTLDVTTGQRK_	Unmodified	821340	0.0018839	100.69	54.363	-2.0416				0	0		0		0		F01792	HCC1937	MULTI-MSMS	675.04	3	674.704	2021.09	-4.0357	769
O43390	Heterogeneous nuclear ribonucleoprotein R;Heterogeneous nuclear ribonucleoprotein Q	HNRNPR;SYNCRIP	_ALLERTGYTLDVTTGQ(ox)RK_	Ox (MNQ)	0	0.011602	84.653	39.036			+		0	0		0		1	ALLERTGYTLDVTTGQ(1)RK	F01334	T47D	MSMS	680.37	3	680.036	2037.09		772
O43390	Heterogeneous nuclear ribonucleoprotein R;Heterogeneous nuclear ribonucleoprotein Q	HNRNPR;SYNCRIP	_ALLE(ha)RTGYTLDVTTGQ(ox)RK_	Hydroxamic acid (DEM),Ox (MNQ)	960700	0.0017968	96.096	50.213	-1.0111		+	+	0	1	ALLE(1)RTGYTLDVTTGQRK	0		1	ALLERTGYTLDVTTGQ(1)RK	F01630	MCF10A	MULTI-MSMS	685.04	3	685.039	2052.1	0.43659	773
O14818-2	Proteasome subunit alpha type-7;Proteasome subunit alpha type-7-like	PSMA7;PSMA8	_ALLEVVQSGGK_	Unmodified	267270	0.00098113	122.34	56.154	0.015764				0	0		0		0		F03920	SKBR3	MULTI-MSMS	550.82	2	550.819	1099.62	-1.2616	774
P00558-2	Phosphoglycerate kinase 1	PGK1	_ALMDEVVK_	Unmodified	355020	0.021388	82.241	19.093	-0.85945				0	0		0		0		F01308	MCF7	MULTI-MSMS	452.75	2	452.744	903.474	-2.9193	775
P10809	60 kDa heat shock protein, mitochondrial	HSPD1	_ALM(ha)LQ(de)GVDLLADAVAVTM(ox)GPK_	Deamidation (NQ),Hydroxamic acid (DEM),Ox (MNQ)	345820	3.0011e-05	123.43	76.889	-0.84622	+			0	1	ALM(0.835)LQGVD(0.165)LLADAVAVTMGPK	1	ALMLQ(1)GVDLLADAVAVTMGPK	1	ALMLQGVDLLADAVAVTM(1)GPK	F01308	MCF7	MULTI-MSMS	715.72	3	715.715	2144.12	-1.7085	778
P10809	60 kDa heat shock protein, mitochondrial	HSPD1	_ALM(ha)LQ(de)GVDLLADAVAVTM(ox)GPK_	Deamidation (NQ),Hydroxamic acid (DEM),Ox (MNQ)	365930	0.00017475	89.011	50.465	-0.40907	+			0	1	ALM(0.78)LQGVD(0.216)LLAD(0.004)AVAVTMGPK	1	ALMLQ(1)GVDLLADAVAVTMGPK	1	ALMLQGVDLLADAVAVTM(1)GPK	F01309	MDAMB231	MULTI-MSMS	715.72	3	715.715	2144.12	-1.6808	779
P10809	60 kDa heat shock protein, mitochondrial	HSPD1	_ALM(ha)LQ(de)GVDLLADAVAVTM(ox)GPK_	Deamidation (NQ),Hydroxamic acid (DEM),Ox (MNQ)	990460	3.0011e-05	115.74	56.762	0.49825	+			0	1	ALM(0.966)LQGVD(0.034)LLADAVAVTMGPK	1	ALMLQ(1)GVDLLADAVAVTMGPK	1	ALMLQGVDLLADAVAVTM(1)GPK	F01334	T47D	MULTI-MSMS	716.05	3	715.715	2144.12	-1.304	780
P10809	60 kDa heat shock protein, mitochondrial	HSPD1	_ALM(ox)LQGVDLLADAVAVTM(ox)GPK_	2 Ox (MNQ)	365930	0.0023992	110.64	59.813	-0.40907	+			0	0		0		2	ALM(0.992)LQ(0.008)GVDLLADAVAVTM(1)GPK	F01309	MDAMB231	MULTI-MSMS	716.05	3	715.715	2144.12	-1.6808	783
P10809	60 kDa heat shock protein, mitochondrial	HSPD1	_ALM(ox)LQGVDLLADAVAVTM(ox)GPK_	2 Ox (MNQ)	397380	3.5584e-05	121.39	82.974	-0.68288	+			0	0		0		2	ALM(0.9)LQ(0.1)GVDLLADAVAVTM(1)GPK	F01334	T47D	MULTI-MSMS	1073.07	2	1073.07	2144.12	-0.8671	784
P05109	Protein S100-A8;Protein S100-A8, N-terminally processed	S100A8	_ALNSIIDVYHK_	Unmodified	145390	0.014556	69.65	12.061	-0.71515				0	0		0		0		F03920	SKBR3	MULTI-MSMS	425.24	3	424.903	1271.69	0.83276	787
H0YJE9	26S protease regulatory subunit 10B	PSMC6	_ALQDYRK_	Unmodified	1784800	0.0091449	114.78	30.539	1.0133				0	0		0		0		F01343	MDAMB468	MULTI-MSMS	447.25	2	447.246	892.477	-1.1044	788
H0YJE9	26S protease regulatory subunit 10B	PSMC6	_ALQDYRK_	Unmodified	1150800	0.01523	107.43	25.124	0.33467				0	0		0		0		F01630	MCF10A	MULTI-MSMS	447.25	2	447.246	892.477	2.7048	789
H0YJE9	26S protease regulatory subunit 10B	PSMC6	_ALQDYRK_	Unmodified	1165800	0.013874	109.01	9.6374	-0.71973				0	0		0		0		F01792	HCC1937	MULTI-MSMS	447.25	2	447.246	892.477	-2.0326	790
P11142	Heat shock 70 kDa protein 1B;Heat shock 70 kDa protein 1A;Putative heat shock 70 kDa protein 7;Heat shock cognate 71 kDa protein;Heat shock 70 kDa protein 6;Heat shock-related 70 kDa protein 2	HSPA1B;HSPA1A;HSPA7;HSPA8;HSPA6;HSPA2	_ALRDAKLDK_	Unmodified	1301500	0.0086697	131.62	35.426	-1.4035				0	0		0		0		F01309	MDAMB231	MULTI-MSMS	515.3	2	515.306	1028.6	-3.3342	796
Q9NW13-2	RNA-binding protein 28	RBM28	_ALRLINNNPE(ha)IFGPLK_	Hydroxamic acid (DEM)	21249000	0.019088	57.788	32.339	-0.28219			+	0	1	ALRLINNNPE(1)IFGPLK	0		0		F01630	MCF10A	MULTI-MSMS	609.02	3	608.688	1823.04	1.0795	800
Q9NW13-2	RNA-binding protein 28	RBM28	_ALRLINNNPE(ha)IFGPLK_	Hydroxamic acid (DEM)	17378000	0.013419	81.448	52.124	0.32999			+	0	1	ALRLINNNPE(1)IFGPLK	0		0		F01630	MCF10A	MULTI-MSMS	913.53	2	912.528	1823.04	1.8947	801
Q9NW13-2	RNA-binding protein 28	RBM28	_ALRLIN(ox)NNPE(ha)IFGPLK_	Hydroxamic acid (DEM),Ox (MNQ)	786190	1.9735e-36	187.16	130.64	0.76603		+	+	0	1	ALRLINNNPE(1)IFGPLK	0		1	ALRLIN(0.999)N(0.001)NPEIFGPLK	F01630	MCF10A	MULTI-MSMS	921.03	2	920.526	1839.04	2.5449	807
J3KPS3	Fructose-bisphosphate aldolase;Fructose-bisphosphate aldolase A	ALDOA	_ALSDHHIYLEGTLLK_	Unmodified	673650	0.0034496	96.866	56.488	0.20971				0	0		0		0		F01308	MCF7	MULTI-MSMS	570.65	3	570.646	1708.91	-0.64698	808
J3KPS3	Fructose-bisphosphate aldolase;Fructose-bisphosphate aldolase A	ALDOA	_ALSDHHIYLEGTLLK_	Unmodified	0	0.021475	67.136	22.021					0	0		0		0		F01334	T47D	MSMS	570.65	3	570.646	1708.91		809
J3KPS3	Fructose-bisphosphate aldolase;Fructose-bisphosphate aldolase A	ALDOA	_ALSDHHIYLEGTLLK_	Unmodified	377420	0.0051548	86.756	42.33	-0.69876				0	0		0		0		F01343	MDAMB468	MULTI-MSMS	570.98	3	570.646	1708.91	1.017	810
J3KPS3	Fructose-bisphosphate aldolase;Fructose-bisphosphate aldolase A	ALDOA	_ALSDHHIYLEGTLLK_	Unmodified	295700	0.014614	68.972	20.404	1.5512				0	0		0		0		F01390	SUM159	MULTI-MSMS	570.65	3	570.646	1708.91	3.9822	811
J3KPS3	Fructose-bisphosphate aldolase;Fructose-bisphosphate aldolase A	ALDOA	_ALSDHHIYLEGTLLK_	Unmodified	3035000	0.0028521	99.161	48.264	0.41913				0	0		0		0		F01792	HCC1937	MULTI-MSMS	570.98	3	570.646	1708.91	-0.49208	812
J3KPS3	Fructose-bisphosphate aldolase;Fructose-bisphosphate aldolase A	ALDOA	_ALSDHHIYLEGTLLK_	Unmodified	770070	0.0016811	108.36	61.139	0.20055				0	0		0		0		F01792	HCC1937	MULTI-MSMS	855.47	2	855.465	1708.91	-0.064964	813
J3KPS3	Fructose-bisphosphate aldolase;Fructose-bisphosphate aldolase A	ALDOA	_ALSDHHIYLEGTLLKPNMVTPGHACTQK_	Unmodified	1765200	0.00041111	62.193	23.975	-1.0657				0	0		0		0		F01308	MCF7	MULTI-MSMS	1044.87	3	1044.53	3130.57	-0.82644	815
J3KPS3	Fructose-bisphosphate aldolase;Fructose-bisphosphate aldolase A	ALDOA	_ALSDHHIYLEGTLLKPNMVTPGHACTQK_	Unmodified	2728000	0.0087123	39.693	24.884	-0.15493				0	0		0		0		F01334	T47D	MULTI-MSMS	627.52	5	627.121	3130.57	2.5867	816
J3KPS3	Fructose-bisphosphate aldolase;Fructose-bisphosphate aldolase A	ALDOA	_ALSDHHIYLEGTLLKPNMVTPGHACTQK_	Unmodified	1595400	0.0011015	62.193	39.786	-0.47026				0	0		0		0		F01334	T47D	MULTI-MSMS	783.9	4	783.65	3130.57	2.3864	817
J3KPS3	Fructose-bisphosphate aldolase;Fructose-bisphosphate aldolase A	ALDOA	_ALSDHHIYLEGTLLKPNMVTPGHACTQK_	Unmodified	14726000	0.012215	36.13	18.916	-0.79952				0	0		0		0		F01792	HCC1937	MULTI-MSMS	627.32	5	627.121	3130.57	-0.040674	818
J3KPS3	Fructose-bisphosphate aldolase;Fructose-bisphosphate aldolase A	ALDOA	_ALSDHHIYLEGTLLKPNM(ha)VTPGHACTQ(de)K_	Deamidation (NQ),Hydroxamic acid (DEM)	850290	0.0021909	50.803	21.31	0.54654				0	1	ALSDHHIYLEGTLLKPNM(1)VTPGHACTQK	1	ALSDHHIYLEGTLLKPN(0.206)MVTPGHACTQ(0.794)K	0		F01334	T47D	MULTI-MSMS	787.9	4	787.648	3146.56	2.4418	825
J3KPS3	Fructose-bisphosphate aldolase;Fructose-bisphosphate aldolase A	ALDOA	_ALSDHHIYLEGTLLKPN(de)M(ha)VTPGHACTQK_	Deamidation (NQ),Hydroxamic acid (DEM)	1402900	7.4171e-05	72.158	26.28	0.77746				0	1	ALSDHHIYLEGTLLKPNM(1)VTPGHACTQK	1	ALSDHHIYLEGTLLKPN(0.99)MVTPGHACTQ(0.01)K	0		F01792	HCC1937	MULTI-MSMS	1050.2	3	1049.86	3146.56	-0.10267	826
J3KPS3	Fructose-bisphosphate aldolase;Fructose-bisphosphate aldolase A	ALDOA	_ALSDHHIYLEGTLLKPNMVTPGHACTQ(ox)K_	Ox (MNQ)	872690	0.001721	51.827	27.731	-0.71066		+		0	0		0		1	ALSDHHIYLEGTLLKPN(0.001)M(0.001)VTPGHACTQ(0.999)K	F01334	T47D	MULTI-MSMS	630.73	5	630.32	3146.56	1.9777	827
J3KPS3	Fructose-bisphosphate aldolase;Fructose-bisphosphate aldolase A	ALDOA	_ALSDHHIYLEGTLLKPNMVTPGHACTQ(ox)K_	Ox (MNQ)	2180700	0.00030977	62.193	38.985	-0.024387		+		0	0		0		1	ALSDHHIYLEGTLLKPN(0.001)M(0.001)VTPGHACTQ(0.997)K	F01792	HCC1937	MULTI-MSMS	788.15	4	787.648	3146.56	-0.16514	830
J3KPS3	Fructose-bisphosphate aldolase;Fructose-bisphosphate aldolase A	ALDOA	_ALSDHHIYLEGTLLKPN(de)M(ha)VTPGHACTQ(ox)K_	Deamidation (NQ),Hydroxamic acid (DEM),Ox (MNQ)	1094000	0.0019819	51.827	29.783	-1.1305		+		0	1	ALSDHHIYLE(0.002)GTLLKPNM(0.998)VTPGHACTQK	1	ALSDHHIYLEGTLLKPN(1)MVTPGHACTQK	1	ALSDHHIYLEGTLLKPNMVTPGHACTQ(1)K	F01390	SUM159	MULTI-MSMS	791.9	4	791.647	3162.56	0.64812	835
J3KPS3	Fructose-bisphosphate aldolase;Fructose-bisphosphate aldolase A	ALDOA	_ALSDHHIYLEGTLLKPN(ox)M(ox)VTPGHACTQK_	2 Ox (MNQ)	792110	7.6958e-05	74.278	28.286	0.77353	+	+		0	0		0		2	ALSDHHIYLEGTLLKPN(0.769)M(0.769)VTPGHACTQ(0.461)K	F01792	HCC1937	MULTI-MSMS	1055.86	3	1055.19	3162.56	-0.2006	836
H0Y9Z4	Crossover junction endonuclease EME1	EME1	_ALSLVIVDQE(ha)K_	Hydroxamic acid (DEM)	2574400	0.00067841	134.75	87.048	-0.50728			+	0	1	ALSLVIVD(0.039)QE(0.961)K	0		0		F01334	T47D	MULTI-MSMS	615.36	2	615.359	1228.7	1.7695	837
P31948-3	Stress-induced-phosphoprotein 1	STIP1	_ALSVGNIDDALQCYSEAIK_	Unmodified	318310	0.0012837	86.258	33.76	0.96412				0	0		0		0		F01390	SUM159	MULTI-MSMS	1034.52	2	1034.01	2066	2.4237	839
P31948-3	Stress-induced-phosphoprotein 1	STIP1	_ALSVGNIDDALQCYSEAIK_	Unmodified	76173	1.0687e-17	162.92	109.88	0.037966				0	0		0		0		F03920	SKBR3	MULTI-MSMS	1034.51	2	1034.01	2066	1.5673	840
E9PEX6	Dihydrolipoyl dehydrogenase;Dihydrolipoyl dehydrogenase, mitochondrial	DLD	_ALTGGIAHLFK_	Unmodified	826470	0.0058469	96.113	51.688	-0.15669				0	0		0		0		F01390	SUM159	MULTI-MSMS	564.33	2	564.332	1126.65	2.3689	842
E9PEX6	Dihydrolipoyl dehydrogenase;Dihydrolipoyl dehydrogenase, mitochondrial	DLD	_ALTGGIAHLFK_	Unmodified	1600900	0.00082958	125.68	83.344	-0.52472				0	0		0		0		F01630	MCF10A	MULTI-MSMS	564.34	2	564.332	1126.65	0.79576	843
P04083	Annexin A1;Annexin	ANXA1	_ALTGHLEEVVLALLK_	Unmodified	156500	0.0035858	96.23	65.356	-1.2431				0	0		0		0		F01792	HCC1937	MULTI-MSMS	536.32	3	535.991	1604.95	-0.34888	844
P26038	Moesin	MSN	_ALTSELANARDESK_	Unmodified	0	0.0024962	123.1	55.145					0	0		0		0		F01343	MDAMB468	MSMS	752.88	2	752.884	1503.75		845
Q9P2N5	RNA-binding protein 27	RBM27	_ALTVGGFIE(ha)EEK_	Hydroxamic acid (DEM)	1163300	0.0016648	118.61	58.699	0.3834			+	0	1	ALTVGGFIE(0.919)E(0.065)E(0.016)K	0		0		F01334	T47D	MULTI-MSMS	654.85	2	654.346	1306.68	2.4433	846
Q9P2N5	RNA-binding protein 27	RBM27	_ALTVGGFIE(ha)EEK_	Hydroxamic acid (DEM)	5105400	0.0016648	118.61	65.594	-0.018518			+	0	1	ALTVGGFIE(0.92)E(0.079)EK	0		0		F01630	MCF10A	MULTI-MSMS	654.35	2	654.346	1306.68	1.3408	847
A0A0C4DGB6	Serum albumin	ALB	_ALVLIAFAQYLQQCPFEDHVK_	Unmodified	449930	0.00030057	87.429	65.196	-0.10339				0	0		0		0		F01390	SUM159	MULTI-MSMS	831.1	3	830.767	2489.28	2.2182	850
A0A0C4DGB6	Serum albumin	ALB	_ALVLIAFAQYLQQCPFEDHVK_	Unmodified	138860	0.0096393	48.729	21.458	-1.3213				0	0		0		0		F01390	SUM159	MULTI-MSMS	623.83	4	623.327	2489.28	0.94704	851
A0A0C4DGB6	Serum albumin	ALB	_ALVLIAFAQYLQQCPFEDHVK_	Unmodified	666950	0.0085049	50.966	27.531	0.6182				0	0		0		0		F01630	MCF10A	MULTI-MSMS	623.83	4	623.327	2489.28	1.6944	852
A0A0C4DGB6	Serum albumin	ALB	_ALVLIAFAQYLQQCPFEDHVK_	Unmodified	1852700	0.012067	52.172	23.114	-0.36196				0	0		0		0		F01630	MCF10A	MULTI-MSMS	831.11	3	830.767	2489.28	1.9334	853
A0A0C4DGB6	Serum albumin	ALB	_ALVLIAFAQYLQQCPFEDHVK_	Unmodified	361040	4.9848e-22	167.97	117.48	-0.42782				0	0		0		0		F01630	MCF10A	MULTI-MSMS	1246.17	2	1245.65	2489.28	1.353	854
H0YM03	COP9 signalosome complex subunit 2	COPS2	_ALYEQSLHIK_	Unmodified	776130	0.010906	89.029	41.069	-0.90252				0	0		0		0		F01345	ZR75-1	MULTI-MSMS	601.34	2	601.332	1200.65	0.18075	855
U3KQK0	Histone H2B;Histone H2B type 1-L;Histone H2B type 1-M;Histone H2B type 1-N;Histone H2B type 1-H;Histone H2B type 2-F;Histone H2B type 2-E;Histone H2B type 1-C/E/F/G/I;Histone H2B type 1-D;Histone H2B type F-S;Histone H2B type 1-B;Histone H2B type 1-O;Histone H2B type 1-J;Histone H2B type 1-K;Histone H2B type 3-B	HIST1H2BN;HIST1H2BL;HIST1H2BM;HIST1H2BH;HIST2H2BF;HIST2H2BE;HIST1H2BC;HIST1H2BD;H2BFS;HIST1H2BB;HIST1H2BO;HIST1H2BJ;HIST1H2BK;HIST3H2BB	_AM(ox)GIM(ox)NSFVNDIFER_	2 Ox (MNQ)	717490	1.2497e-12	164.63	164.63	0.64745	+			0	0		0		2	AM(1)GIM(0.97)N(0.03)SFVNDIFER	F01334	T47D	MULTI-MSMS	888.91	2	888.408	1774.8	0.89809	859
U3KQK0	Histone H2B;Histone H2B type 1-L;Histone H2B type 1-M;Histone H2B type 1-N;Histone H2B type 1-H;Histone H2B type 2-F;Histone H2B type 2-E;Histone H2B type 1-C/E/F/G/I;Histone H2B type 1-D;Histone H2B type F-S;Histone H2B type 1-B;Histone H2B type 1-O;Histone H2B type 1-J;Histone H2B type 1-K;Histone H2B type 3-B	HIST1H2BN;HIST1H2BL;HIST1H2BM;HIST1H2BH;HIST2H2BF;HIST2H2BE;HIST1H2BC;HIST1H2BD;H2BFS;HIST1H2BB;HIST1H2BO;HIST1H2BJ;HIST1H2BK;HIST3H2BB	_AM(ox)GIM(ox)NSFVNDIFER_	2 Ox (MNQ)	357940	0.012106	68.329	68.329	-1.1181	+			0	0		0		2	AM(0.999)GIM(0.933)N(0.066)SFVN(0.002)DIFER	F01390	SUM159	MULTI-MSMS	888.91	2	888.408	1774.8	2.5797	860
U3KQK0	Histone H2B;Histone H2B type 1-L;Histone H2B type 1-M;Histone H2B type 1-N;Histone H2B type 1-H;Histone H2B type 2-F;Histone H2B type 2-E;Histone H2B type 1-C/E/F/G/I;Histone H2B type 1-D;Histone H2B type F-S;Histone H2B type 1-B;Histone H2B type 1-O;Histone H2B type 1-J;Histone H2B type 1-K;Histone H2B type 3-B	HIST1H2BN;HIST1H2BL;HIST1H2BM;HIST1H2BH;HIST2H2BF;HIST2H2BE;HIST1H2BC;HIST1H2BD;H2BFS;HIST1H2BB;HIST1H2BO;HIST1H2BJ;HIST1H2BK;HIST3H2BB	_AM(ox)GIMNSFVNDIFER_	Ox (MNQ)	250870	2.2329e-18	171.15	98.337	0.41256	+			0	0		0		1	AM(1)GIMNSFVNDIFER	F01792	HCC1937	MULTI-MSMS	880.91	2	880.411	1758.81	1.0721	863
P55010	Eukaryotic translation initiation factor 5	EIF5	_AM(ox)GPLVLTEVLFNEK_	Ox (MNQ)	280560	0.010372	82.942	27.528	-0.57473	+			0	0		0		1	AM(1)GPLVLTEVLFNEK	F01390	SUM159	MULTI-MSMS	839.46	2	838.95	1675.89	1.9051	866
O14788-2	Tumor necrosis factor ligand superfamily member 11;Tumor necrosis factor ligand superfamily member 11, membrane form;Tumor necrosis factor ligand superfamily member 11, soluble form	TNFSF11	_AM(ox)VDGSWLDLAK_	Ox (MNQ)	694830	0.012512	79.659	20.309	-1.4913	+			0	0		0		1	AM(1)VDGSWLDLAK	F01345	ZR75-1	MULTI-MSMS	661.33	2	661.326	1320.64	-2.8822	875
M0QXL5	rRNA 2-O-methyltransferase fibrillarin	FBL	_ANCIDSTASAE(ha)AVFASEVK_	Hydroxamic acid (DEM)	471010	1.6506e-07	139.2	86.791	0.64643			+	0	1	ANCIDSTASAE(1)AVFASEVK	0		0		F01345	ZR75-1	MULTI-MSMS	993.46	2	992.968	1983.92	2.5161	876
M0QXL5	rRNA 2-O-methyltransferase fibrillarin	FBL	_ANCIDSTASAE(ha)AVFASEVK_	Hydroxamic acid (DEM)	1150600	0.0013524	90.397	46.912	0.11715			+	0	1	ANCID(0.002)STASAE(0.998)AVFASEVK	0		0		F01630	MCF10A	MULTI-MSMS	993.47	2	992.968	1983.92	2.8454	877
M0QXL5	rRNA 2-O-methyltransferase fibrillarin	FBL	_ANCIDSTASAEAVFASEVK_	Unmodified	316520	2.2523e-10	150.13	84.477	-0.33624				0	0		0		0		F03920	SKBR3	MULTI-MSMS	985.46	2	985.462	1968.91	-1.2333	878
P78347-2	General transcription factor II-I	GTF2I	_ANELPQPPVPEPANAGK_	Unmodified	60702	0.0019334	98.062	20.286	1.3093				0	0		0		0		F03920	SKBR3	MULTI-MSMS	865.46	2	864.949	1727.88	1.1585	879
D6RDM7	Ubiquitin-conjugating enzyme E2 K	UBE2K	_(ac)ANIAVQRIK_	Acetyl (Protein N-term)	275740	0.0060256	119.21	62.062	-0.19392				1	0		0		0		F03920	SKBR3	MULTI-MSMS	527.82	2	527.822	1053.63	0.046818	880
P13639	Elongation factor 2	EEF2	_ANIRNMSVIAHVDHGK_	Unmodified	436970	0.0065475	78.902	38.15	-1.1945				0	0		0		0		F01309	MDAMB231	MULTI-MSMS	588.32	3	587.977	1760.91	-4.0579	881
P46063	ATP-dependent DNA helicase Q1	RECQL	_ANLLNNE(ha)AHAITMQVTK_	Hydroxamic acid (DEM)	1072800	3.8988e-08	149.24	87.204	-0.62028			+	0	1	ANLLNNE(1)AHAITMQVTK	0		0		F01630	MCF10A	MULTI-MSMS	942.02	2	941.994	1881.97	3.5079	883
CON__Q28107			_ANNNNQWLQIDLLK_	Unmodified	358450	3.212e-16	171.36	99.434	0.064305				0	0		0		0		F01345	ZR75-1	MULTI-MSMS	842.95	2	842.444	1682.87	0.041178	886
X6RJP6	Transgelin-2	TAGLN2	_(ac)ANRGPAYGLSREVQQK_	Acetyl (Protein N-term)	653860	0.0057004	77.42	31.262	-1.4476				1	0		0		0		F01343	MDAMB468	MULTI-MSMS	606.32	3	605.987	1814.94	-13.26	887
X6RJP6	Transgelin-2	TAGLN2	_(ac)ANRGPAYGLSREVQQK_	Acetyl (Protein N-term)	1387500	0.0018712	94.673	30.946	1.0729				1	0		0		0		F01630	MCF10A	MULTI-MSMS	908.98	2	908.477	1814.94	1.674	888
CON__P41361			_ANSHFATAFYQHLADSK_	Unmodified	366180	0.00014798	130.64	92.441	0.70081				0	0		0		0		F01792	HCC1937	MULTI-MSMS	954.97	2	954.455	1906.9	0.55856	891
G3V1Q4	Septin-7	SEPT7;DKFZp586I031	_ANWEAQQRILEQQNSSRTLEK_	Unmodified	6053800	0.0011291	86.573	47.329	-0.012722				0	0		0		0		F01630	MCF10A	MULTI-MSMS	844.1	3	843.765	2528.27	1.3943	892
P11586	C-1-tetrahydrofolate synthase, cytoplasmic;Methylenetetrahydrofolate dehydrogenase;Methenyltetrahydrofolate cyclohydrolase;Formyltetrahydrofolate synthetase;C-1-tetrahydrofolate synthase, cytoplasmic, N-terminally processed	MTHFD1	_APAEILNGK_	Unmodified	834830	0.0035715	114.86	70.247	-0.41753				0	0		0		0		F03920	SKBR3	MULTI-MSMS	456.76	2	456.761	911.508	-0.081152	893
H3BV01	Pre-mRNA-splicing factor ATP-dependent RNA helicase PRP16	DHX38	_APAPRPSLLGLDLLASLK_	Unmodified	169300	0.0048755	73.928	61.436	0.71118				0	0		0		0		F01343	MDAMB468	MULTI-MSMS	611.71	3	611.372	1831.09	1.9808	894
F8VUA6	60S ribosomal protein L18	RPL18	_APGTPHSHTK_	Unmodified	51680	0.0039183	107.55	36.053	-1.2302				0	0		0		0		F01308	MCF7	MULTI-MSMS	516.76	2	516.765	1031.51	-1.3839	895
J3KTA4	Probable ATP-dependent RNA helicase DDX5;Probable ATP-dependent RNA helicase DDX17	DDX5;DDX17	_APILIATDVASRGLDVEDVK_	Unmodified	1781100	0.014319	49.537	24.172	0.40119				0	0		0		0		F01308	MCF7	MULTI-MSMS	695.05	3	694.72	2081.14	-1.1477	897
J3KTA4	Probable ATP-dependent RNA helicase DDX5;Probable ATP-dependent RNA helicase DDX17	DDX5;DDX17	_APILIATDVASRGLDVEDVK_	Unmodified	1272300	1.2931e-12	151.63	95.287	0.55482				0	0		0		0		F01309	MDAMB231	MULTI-MSMS	1041.58	2	1041.58	2081.14	0.68611	898
J3KTA4	Probable ATP-dependent RNA helicase DDX5;Probable ATP-dependent RNA helicase DDX17	DDX5;DDX17	_APILIATDVASRGLDVEDVK_	Unmodified	3801100	0.00045989	86.488	62.497	-0.080618				0	0		0		0		F01334	T47D	MULTI-MSMS	695.06	3	694.72	2081.14	0.7022	899
J3KTA4	Probable ATP-dependent RNA helicase DDX5;Probable ATP-dependent RNA helicase DDX17	DDX5;DDX17	_APILIATDVASRGLDVEDVK_	Unmodified	604430	0.00020504	116.09	85.6	-0.13378				0	0		0		0		F01334	T47D	MULTI-MSMS	1042.59	2	1041.58	2081.14	1.1303	900
J3KTA4	Probable ATP-dependent RNA helicase DDX5;Probable ATP-dependent RNA helicase DDX17	DDX5;DDX17	_APILIATDVASRGLDVEDVK_	Unmodified	1094300	0.0013173	77.726	48.146	1.1418				0	0		0		0		F01343	MDAMB468	MULTI-MSMS	694.72	3	694.72	2081.14	-0.1193	901
J3KTA4	Probable ATP-dependent RNA helicase DDX5;Probable ATP-dependent RNA helicase DDX17	DDX5;DDX17	_APILIATDVASRGLDVEDVK_	Unmodified	23397000	0.00083037	80.361	55.406	-0.013261				0	0		0		0		F01630	MCF10A	MULTI-MSMS	695.06	3	694.72	2081.14	0.21883	902
J3KTA4	Probable ATP-dependent RNA helicase DDX5;Probable ATP-dependent RNA helicase DDX17	DDX5;DDX17	_APILIATDVASRGLDVEDVK_	Unmodified	4604200	3.598e-21	164.56	108.41	0.67059				0	0		0		0		F01630	MCF10A	MULTI-MSMS	1042.07	2	1041.58	2081.14	1.1759	903
J3KTA4	Probable ATP-dependent RNA helicase DDX5;Probable ATP-dependent RNA helicase DDX17	DDX5;DDX17	_APILIATDVASRGLDVEDVK_	Unmodified	577280	0.0060546	62.438	27.51	-0.81099				0	0		0		0		F01792	HCC1937	MULTI-MSMS	695.06	3	694.72	2081.14	0.01777	904
J3KTA4	Probable ATP-dependent RNA helicase DDX5;Probable ATP-dependent RNA helicase DDX17	DDX5;DDX17	_APILIATDVASRGLDVEDVK_	Unmodified	182910	0.0041839	67.153	45.433	-0.77913				0	0		0		0		F03920	SKBR3	MULTI-MSMS	695.06	3	694.72	2081.14	0.42746	905
J3KTA4	Probable ATP-dependent RNA helicase DDX5;Probable ATP-dependent RNA helicase DDX17	DDX5;DDX17	_APILIATDVASRGLDVE(ha)DVK_	Hydroxamic acid (DEM)	497000	3.2244e-12	147.84	102.76	-1.0546			+	0	1	APILIATDVASRGLD(0.005)VE(0.979)D(0.016)VK	0		0		F01309	MDAMB231	MULTI-MSMS	1049.6	2	1049.08	2096.15	-1.0067	910
J3KTA4	Probable ATP-dependent RNA helicase DDX5;Probable ATP-dependent RNA helicase DDX17	DDX5;DDX17	_APILIATDVASRGLDVE(ha)DVK_	Hydroxamic acid (DEM)	872880	0.0030133	72.433	45.387	-1.2183			+	0	1	APILIATDVASRGLD(0.005)VE(0.764)D(0.231)VK	0		0		F01334	T47D	MULTI-MSMS	700.06	3	699.723	2096.15	1.4477	912
J3KTA4	Probable ATP-dependent RNA helicase DDX5;Probable ATP-dependent RNA helicase DDX17	DDX5;DDX17	_APILIATDVASRGLDVE(ha)DVK_	Hydroxamic acid (DEM)	1190000	8.6377e-104	222.93	163.29	-0.58992			+	0	1	APILIATDVASRGLDVE(0.966)D(0.034)VK	0		0		F01630	MCF10A	MULTI-MSMS	1049.59	2	1049.08	2096.15	2.1777	915
C9JZP1	Condensin complex subunit 2	NCAPH	_APLNIPGTPVLE(ha)DFPQNDDEK_	Hydroxamic acid (DEM)	626820	0.0001494	97.689	43.828	0.77356			+	0	1	APLNIPGTPVLE(0.831)D(0.169)FPQNDDEK	0		0		F01334	T47D	MULTI-MSMS	1162.57	2	1162.57	2323.13	0.34397	917
C9JZP1	Condensin complex subunit 2	NCAPH	_APLNIPGTPVLEDFPQNDDEK_	Unmodified	612880	1.1342e-12	147.17	83.484	0.53665				0	0		0		0		F01334	T47D	MULTI-MSMS	1155.58	2	1155.07	2308.12	0.48214	918
P00966	Argininosuccinate synthase	ASS1	_APNTPDILEIEFK_	Unmodified	152250	0.00091107	115.12	74.6	-0.069343				0	0		0		0		F03920	SKBR3	MULTI-MSMS	743.89	2	743.893	1485.77	1.7248	919
Q9UIG0-2	Tyrosine-protein kinase BAZ1B	BAZ1B	_APPVDDAEVDE(ha)LVLQTK_	Hydroxamic acid (DEM)	0	0.00427	120.9	81.271				+	0	1	APPVDDAE(0.012)VD(0.048)E(0.94)LVLQTK	0		0		F01345	ZR75-1	MSMS	927.49	2	927.478	1852.94		920
Q9UIG0-2	Tyrosine-protein kinase BAZ1B	BAZ1B	_APPVDDAEVDE(ha)LVLQTK_	Hydroxamic acid (DEM)	973750	0.00024033	130.95	89.932	0.56928			+	0	1	APPVDDAE(0.004)VD(0.051)E(0.945)LVLQTK	0		0		F01630	MCF10A	MULTI-MSMS	927.48	2	927.478	1852.94	1.4321	921
O60832	H/ACA ribonucleoprotein complex subunit 4	DKC1	_APQVVAE(ha)AAK_	Hydroxamic acid (DEM)	1489400	0.022474	84.31	45.557	0.31397			+	0	1	APQVVAE(1)AAK	0		0		F01309	MDAMB231	MULTI-MSMS	499.78	2	499.785	997.556	-3.2986	923
O60832	H/ACA ribonucleoprotein complex subunit 4	DKC1	_APQVVAEAAK_	Unmodified	4486300	0.00254	115.91	75.857	0.19417				0	0		0		0		F01334	T47D	MULTI-MSMS	492.28	2	492.28	982.545	-1.935	928
O60832	H/ACA ribonucleoprotein complex subunit 4	DKC1	_APQVVAEAAK_	Unmodified	4675000	0.0041524	106.16	72.236	-0.085184				0	0		0		0		F01390	SUM159	MULTI-MSMS	492.28	2	492.28	982.545	-3.3531	929
O60832	H/ACA ribonucleoprotein complex subunit 4	DKC1	_APQVVAEAAK_	Unmodified	26651000	0.00097967	127.51	73.546	0.21351				0	0		0		0		F01630	MCF10A	MULTI-MSMS	492.28	2	492.28	982.545	3.5927	930
O60832	H/ACA ribonucleoprotein complex subunit 4	DKC1	_APQVVAEAAK_	Unmodified	803880	0.010788	89.266	53.821	-0.18198				0	0		0		0		F03920	SKBR3	MULTI-MSMS	492.28	2	492.28	982.545	0.23908	931
Q8N7H5	RNA polymerase II-associated factor 1 homolog	PAF1	_APTIQ(de)TQ(ox)AQRE(ha)D(ha)GHRPNSHR_	Deamidation (NQ),2 Hydroxamic acid (DEM),Ox (MNQ)	1463500	0.0067274	65.231	21.285	0.74093		+	+	0	2	APTIQTQAQRE(1)D(1)GHRPNSHR	1	APTIQ(0.896)TQ(0.065)AQ(0.039)REDGHRPNSHR	1	APTIQ(0.039)TQ(0.799)AQ(0.162)REDGHRPNSHR	F01308	MCF7	MULTI-MSMS	783.39	3	782.718	2345.13	0.41405	940
P27824	Calnexin	CANX	_APVPTGEVYFADSFDRGTLSGWILSK_	Unmodified	723290	0.0013961	60.347	37.97	1.136				0	0		0		0		F01390	SUM159	MULTI-MSMS	938.81	3	938.476	2812.41	3.5975	945
P46013	Antigen KI-67	MKI67	_AQALEDLAGFK_	Unmodified	4442100	0.0099736	86.911	38.951	-0.67791				0	0		0		0		F01630	MCF10A	MULTI-MSMS	581.81	2	581.809	1161.6	1.2683	947
P08238	Heat shock protein HSP 90-beta;Putative heat shock protein HSP 90-beta-3	HSP90AB1;HSP90AB3P	_AQALRDNSTMGYMMAK_	Unmodified	528760	0.0085673	73.758	37.994	-1.231				0	0		0		0		F01308	MCF7	MULTI-MSMS	596.61	3	596.613	1786.82	-2.5176	951
P08238	Heat shock protein HSP 90-beta;Putative heat shock protein HSP 90-beta-3	HSP90AB1;HSP90AB3P	_AQALRDNSTMGYMMAK_	Unmodified	671710	0.019828	74.726	33.784	0.78454				0	0		0		0		F01308	MCF7	MULTI-MSMS	894.91	2	894.415	1786.82	0.52061	952
P08238	Heat shock protein HSP 90-beta;Putative heat shock protein HSP 90-beta-3	HSP90AB1;HSP90AB3P	_AQALRDNSTMGYMMAK_	Unmodified	779890	0.011643	66.674	31.556	0.0076322				0	0		0		0		F01309	MDAMB231	MULTI-MSMS	596.61	3	596.613	1786.82	-2.9193	953
P08238	Heat shock protein HSP 90-beta;Putative heat shock protein HSP 90-beta-3	HSP90AB1;HSP90AB3P	_AQALRDNSTMGYMMAK_	Unmodified	861940	0.019828	74.726	25.243	0.49338				0	0		0		0		F01792	HCC1937	MULTI-MSMS	894.41	2	894.415	1786.82	-0.69776	954
Q8NDX6	Zinc finger protein 740	ZNF740	_(ac)AQASLLACE(ha)GLAGVSLVPTAASK_	Acetyl (Protein N-term),Hydroxamic acid (DEM)	3594800	0.00018439	79.69	51.062	0.31776			+	1	1	AQASLLACE(1)GLAGVSLVPTAASK	0		0		F01334	T47D	MULTI-MSMS	758.08	3	757.739	2270.19	-1.0571	958
Q8NDX6	Zinc finger protein 740	ZNF740	_(ac)AQASLLACE(ha)GLAGVSLVPTAASK_	Acetyl (Protein N-term),Hydroxamic acid (DEM)	655540	0.0057918	54.626	22.26	-1.2686			+	1	1	AQASLLACE(1)GLAGVSLVPTAASK	0		0		F01630	MCF10A	MULTI-MSMS	1136.61	2	1136.1	2270.19	1.1302	959
Q8NDX6	Zinc finger protein 740	ZNF740	_(ac)AQASLLACE(ha)GLAGVSLVPTAASK_	Acetyl (Protein N-term),Hydroxamic acid (DEM)	503970	0.00031572	76.889	52.836	1.0366			+	1	1	AQASLLACE(1)GLAGVSLVPTAASK	0		0		F03920	SKBR3	MULTI-MSMS	758.07	3	757.739	2270.19	-0.59138	960
Q8NDX6	Zinc finger protein 740	ZNF740	_(ac)AQASLLACEGLAGVSLVPTAASK_	Acetyl (Protein N-term)	302210	0.00031698	76.049	42.131	0.38988				1	0		0		0		F01334	T47D	MULTI-MSMS	753.07	3	752.735	2255.18	-0.17489	964
Q8NDX6	Zinc finger protein 740	ZNF740	_(ac)AQASLLACE(ha)GLAGVSLVPTAASKK_	Acetyl (Protein N-term),Hydroxamic acid (DEM)	552000	2.1013e-06	108.49	72.361	0.24705			+	1	1	AQASLLACE(1)GLAGVSLVPTAASKK	0		0		F01334	T47D	MULTI-MSMS	1200.65	2	1200.15	2398.29	0.57961	965
Q8NDX6	Zinc finger protein 740	ZNF740	_(ac)AQASLLACE(ha)GLAGVSLVPTAASKK_	Acetyl (Protein N-term),Hydroxamic acid (DEM)	380190	0.010911	81.48	35.862	-0.53738			+	1	1	AQASLLACE(1)GLAGVSLVPTAASKK	0		0		F01345	ZR75-1	MULTI-MSMS	800.78	3	800.437	2398.29	0.17916	966
F5GZQ3	Trifunctional enzyme subunit beta, mitochondrial;3-ketoacyl-CoA thiolase	HADHB	_AQDEGLLSDVVPFK_	Unmodified	275400	0.0070888	90.259	44.979	1.2757				0	0		0		0		F03920	SKBR3	MULTI-MSMS	759.39	2	759.396	1516.78	1.1177	967
CON__P35908	Keratin, type II cytoskeletal 2 epidermal;Keratin, type II cytoskeletal 73;Keratin, type II cytoskeletal 72;Keratin, type II cytoskeletal 71;Keratin, type II cytoskeletal 74	KRT2;KRT72;KRT74;KRT73;KRT71	_AQEREQIK_	Unmodified	5158900	0.011184	102.62	23.132	-0.18525				0	0		0		0		F01334	T47D	MULTI-MSMS	501.27	2	501.272	1000.53	-2.1831	968
CON__P35908	Keratin, type II cytoskeletal 2 epidermal;Keratin, type II cytoskeletal 73;Keratin, type II cytoskeletal 72;Keratin, type II cytoskeletal 71;Keratin, type II cytoskeletal 74	KRT2;KRT72;KRT74;KRT73;KRT71	_AQEREQIK_	Unmodified	1698100	0.014171	98.582	21.903	1.7099				0	0		0		0		F01345	ZR75-1	MULTI-MSMS	501.27	2	501.272	1000.53	0.89433	969
CON__P12763			_AQFVPLPVSVSVEFAVAATDCIAK_	Unmodified	4279200	2.4858e-06	103.71	80.203	-1.3384				0	0		0		0		F01343	MDAMB468	MULTI-MSMS	1260.68	2	1260.16	2518.31	2.0964	970
CON__P12763			_AQFVPLPVSVSVEFAVAATDCIAK_	Unmodified	3256800	0.0028212	60.735	39.059	-0.76149				0	0		0		0		F01343	MDAMB468	MULTI-MSMS	840.78	3	840.445	2518.31	2.7579	971
CON__P12763			_AQFVPLPVSVSVEFAVAATDCIAK_	Unmodified	112800	0.015007	43.768	10.061	-1.9742				0	0		0		0		F01343	MDAMB468	MULTI-MSMS	840.78	3	840.445	2518.31	1.5469	972
A0A0G2JIW1	Heat shock 70 kDa protein 1B;Heat shock 70 kDa protein 1A	HSPA1B;HSPA1A	_AQIHDLVLVGGSTRIPK_	Unmodified	399150	0.011203	63.462	39.378	-0.17263				0	0		0		0		F01345	ZR75-1	MULTI-MSMS	602.35	3	602.019	1803.04	-0.67003	974
P09874	Poly [ADP-ribose] polymerase 1	PARP1	_AQNDLIWNIK_	Unmodified	6980900	0.00063289	131.83	71.762	0.49097				0	0		0		0		F01630	MCF10A	MULTI-MSMS	607.83	2	607.83	1213.65	1.8518	975
P09874	Poly [ADP-ribose] polymerase 1	PARP1	_AQNDLIWNIKDELK_	Unmodified	1544400	0.00026356	142.57	100.25	-0.15859				0	0		0		0		F01334	T47D	MULTI-MSMS	850.96	2	850.454	1698.89	2.0538	976
P09874	Poly [ADP-ribose] polymerase 1	PARP1	_AQNDLIWNIKDELK_	Unmodified	197190	0.022375	53.947	12.452	2.0197				0	0		0		0		F01343	MDAMB468	MULTI-MSMS	567.64	3	567.305	1698.89	1.9074	977
P09874	Poly [ADP-ribose] polymerase 1	PARP1	_AQNDLIWNIKDELK_	Unmodified	433970	0.022242	54.199	23.625	-0.020926				0	0		0		0		F01345	ZR75-1	MULTI-MSMS	567.64	3	567.305	1698.89	-0.20558	978
P09874	Poly [ADP-ribose] polymerase 1	PARP1	_AQNDLIWNIKDELK_	Unmodified	399250	0.012749	69.258	30.19	-0.65632				0	0		0		0		F01390	SUM159	MULTI-MSMS	567.31	3	567.305	1698.89	-0.99839	979
P09874	Poly [ADP-ribose] polymerase 1	PARP1	_AQNDLIWNIKDELK_	Unmodified	11075000	0.00074767	128.74	87.861	0.68786				0	0		0		0		F01630	MCF10A	MULTI-MSMS	850.96	2	850.454	1698.89	2.1959	980
P09874	Poly [ADP-ribose] polymerase 1	PARP1	_AQNDLIWNIKDELKK_	Unmodified	420590	0.018207	113.28	55.303	0.97861				0	0		0		0		F01334	T47D	MULTI-MSMS	915.01	2	914.502	1826.99	3.6224	989
Q13907	Isopentenyl-diphosphate Delta-isomerase 1	IDI1	_AQSDGIWGEHEIDYILLVRK_	Unmodified	778790	0.0038374	67.418	26.619	1.0708				0	0		0		0		F01334	T47D	MULTI-MSMS	781.41	3	781.409	2341.21	1.0643	991
Q9P031	Thyroid transcription factor 1-associated protein 26	CCDC59	_AQTSLE(ha)SQFTDRYPDNLK_	Hydroxamic acid (DEM)	2679600	0.00011615	130.95	77.551	0.45925			+	0	1	AQTSLE(0.999)SQFTD(0.001)RYPDNLK	0		0		F01630	MCF10A	MULTI-MSMS	1065.02	2	1064.52	2127.02	4.1795	993
Q9P031	Thyroid transcription factor 1-associated protein 26	CCDC59	_AQTSLE(ha)SQFTDRYPDNLK_	Hydroxamic acid (DEM)	4794100	0.012786	59.634	28.038	-0.88328			+	0	1	AQTSLE(0.975)SQFTD(0.025)RYPDNLK	0		0		F01630	MCF10A	MULTI-MSMS	710.02	3	710.015	2127.02	2.0696	994
D6RC06	Histidine triad nucleotide-binding protein 1	HINT1	_AQVARPGGDTIFGK_	Unmodified	1303000	0.0091998	89.911	41.343	0.42502				0	0		0		0		F01343	MDAMB468	MULTI-MSMS	708.88	2	708.883	1415.75	-13.017	995
Q02809	Procollagen-lysine,2-oxoglutarate 5-dioxygenase 1	PLOD1	_AQ(ox)VEEFLAQHGSEYQSVK_	Ox (MNQ)	705430	4.565e-66	208.4	137.99	0.5786		+		0	0		0		1	AQ(1)VEEFLAQHGSEYQSVK	F01309	MDAMB231	MULTI-MSMS	1034	2	1033.49	2064.98	-1.9588	996
Q02809	Procollagen-lysine,2-oxoglutarate 5-dioxygenase 1	PLOD1	_AQ(ox)VEEFLAQHGSEYQSVK_	Ox (MNQ)	3344100	7.1484e-66	206.45	116.78	0.73179		+		0	0		0		1	AQ(1)VEEFLAQHGSEYQSVK	F01792	HCC1937	MULTI-MSMS	1034	2	1033.49	2064.98	0.41336	997
Q02809	Procollagen-lysine,2-oxoglutarate 5-dioxygenase 1	PLOD1	_AQVEEFLAQHGSEYQSVK_	Unmodified	2839400	4.5604e-05	134.32	88.88	0.47062				0	0		0		0		F01309	MDAMB231	MULTI-MSMS	1025.5	2	1025.5	2048.98	-2.0381	998
Q02809	Procollagen-lysine,2-oxoglutarate 5-dioxygenase 1	PLOD1	_AQVEEFLAQHGSEYQSVK_	Unmodified	1363700	5.0375e-23	175.77	110.3	0.49721				0	0		0		0		F01390	SUM159	MULTI-MSMS	1026	2	1025.5	2048.98	2.3989	999
Q02809	Procollagen-lysine,2-oxoglutarate 5-dioxygenase 1	PLOD1	_AQVEEFLAQHGSEYQSVK_	Unmodified	15761000	0.022458	49.535	14.444	0.23262				0	0		0		0		F01792	HCC1937	MULTI-MSMS	684.33	3	684.001	2048.98	-0.6755	1000
Q02809	Procollagen-lysine,2-oxoglutarate 5-dioxygenase 1	PLOD1	_AQVEEFLAQHGSEYQSVK_	Unmodified	11789000	7.2636e-07	138.82	92.654	0.38355				0	0		0		0		F01792	HCC1937	MULTI-MSMS	1026	2	1025.5	2048.98	0.15151	1001
Q02809	Procollagen-lysine,2-oxoglutarate 5-dioxygenase 1	PLOD1	_AQ(ox)VEEFLAQ(ox)HGSEYQSVK_	2 Ox (MNQ)	501330	0.0013137	90.765	90.765	0.08678		+		0	0		0		2	AQ(1)VEEFLAQ(0.972)HGSEYQ(0.028)SVK	F01792	HCC1937	MULTI-MSMS	1041.99	2	1041.49	2080.97	-0.55963	1003
D6RBE9	Annexin;Annexin A5	ANXA5	_(ac)AQVLRGTVTDFPGFDERADAETLRK_	Acetyl (Protein N-term)	860500	0.0066322	45.135	23.233	-0.40938				1	0		0		0		F01334	T47D	MULTI-MSMS	709.37	4	709.366	2833.44	-1.2256	1004
P04264	Keratin, type II cytoskeletal 1	KRT1	_AQYEDIAQK_	Unmodified	16674000	0.0049843	107.55	58.495	-0.2573				0	0		0		0		F01334	T47D	MULTI-MSMS	533.26	2	533.264	1064.51	-1.7063	1007
P04264	Keratin, type II cytoskeletal 1	KRT1	_AQYEDIAQK_	Unmodified	1752600	0.019014	79.07	19.917	-0.7368				0	0		0		0		F01343	MDAMB468	MULTI-MSMS	533.26	2	533.264	1064.51	-13.932	1008
P04264	Keratin, type II cytoskeletal 1	KRT1	_AQYEDIAQK_	Unmodified	11027000	0.019351	78.513	30.807	0.32938				0	0		0		0		F01390	SUM159	MULTI-MSMS	533.26	2	533.264	1064.51	-3.3805	1009
P04264	Keratin, type II cytoskeletal 1	KRT1	_AQYEDIAQK_	Unmodified	6272600	0.0040086	112.11	51.279	-1.3621				0	0		0		0		F01630	MCF10A	MULTI-MSMS	533.27	2	533.264	1064.51	1.4694	1010
P04264	Keratin, type II cytoskeletal 1	KRT1	_AQYEDIAQK_	Unmodified	15204000	0.0031411	118.03	35.608	-0.094364				0	0		0		0		F03920	SKBR3	MULTI-MSMS	533.26	2	533.264	1064.51	0.30071	1011
B8ZZ81	Alkyldihydroxyacetonephosphate synthase, peroxisomal	AGPS	_ARRAASAATAAPTATPAAQESGTIPK_	Unmodified	1952900	9.1856e-08	99.964	52.324	1.1221				0	0		0		0		F01630	MCF10A	MULTI-MSMS	823.12	3	822.773	2465.3	3.9787	1016
Q96QD9	UAP56-interacting factor	FYTTD1	_ARSNE(ha)NLDK_	Hydroxamic acid (DEM)	4847400	0.006563	106.88	22.312	0.4223			+	0	1	ARSNE(1)NLDK	0		0		F01334	T47D	MULTI-MSMS	531.27	2	531.27	1060.53	1.8494	1018
Q96QD9	UAP56-interacting factor	FYTTD1	_ARSNENLDK_	Unmodified	5311200	0.0059539	109.16	36.549	1.8348				0	0		0		0		F01334	T47D	MULTI-MSMS	523.77	2	523.765	1045.52	3.7756	1020
Q96QD9	UAP56-interacting factor	FYTTD1	_ARSNENLDK_	Unmodified	721460	0.016608	88.134	4.186	1.4428				0	0		0		0		F01343	MDAMB468	MULTI-MSMS	523.77	2	523.765	1045.52	-0.11092	1021
Q96QD9	UAP56-interacting factor	FYTTD1	_ARSNENLDKIDMSLDDIIK_	Unmodified	737780	0.00087095	95.365	59.892	1.5167				0	0		0		0		F01334	T47D	MULTI-MSMS	731.05	3	730.707	2189.1	2.561	1023
Q96QD9	UAP56-interacting factor	FYTTD1	_ARSNENLDKIDMSLDDIIK_	Unmodified	376430	0.02019	61.127	21.374	0.56407				0	0		0		0		F01334	T47D	MULTI-MSMS	548.53	4	548.282	2189.1	1.3684	1024
Q96QD9	UAP56-interacting factor	FYTTD1	_ARSNENLDKIDMSLDDIIK_	Unmodified	539400	0.013643	72.21	20.714	-1.4882				0	0		0		0		F01343	MDAMB468	MULTI-MSMS	731.04	3	730.707	2189.1	-2.7097	1025
Q96QD9	UAP56-interacting factor	FYTTD1	_ARSNENLDKIDM(ox)SLDDIIK_	Ox (MNQ)	1362600	0.0027231	79.462	36.092	-0.6176	+			0	0		0		1	ARSNEN(0.001)LDKIDM(0.999)SLDDIIK	F01343	MDAMB468	MULTI-MSMS	736.38	3	736.039	2205.09	1.9128	1029
Q96QD9	UAP56-interacting factor	FYTTD1	_ARSNENLDKIDM(ox)SLDDIIK_	Ox (MNQ)	1585300	0.017473	60.669	23.627	-2.9952	+			0	0		0		1	ARSNENLDKIDM(1)SLDDIIK	F01343	MDAMB468	MULTI-MSMS	736.71	3	736.039	2205.09	-0.77191	1030
P26373	60S ribosomal protein L13	RPL13	_ARVITE(ha)EEK_	Hydroxamic acid (DEM)	55426000	0.00019454	159.79	60.351	-0.34866			+	0	1	ARVITE(1)EEK	0		0		F01630	MCF10A	MULTI-MSMS	545.3	2	545.299	1088.58	0.58065	1033
P26373	60S ribosomal protein L13	RPL13	_ARVITEEEK_	Unmodified	3538600	0.013621	92.239	23.613	0.29562				0	0		0		0		F01630	MCF10A	MULTI-MSMS	537.8	2	537.793	1073.57	2.9006	1042
H0YC42	Tumor protein D52	TPD52	_ASAAFSSVGSVITK_	Unmodified	360760	5.7882e-24	183.28	56.619	1.0921				0	0		0		0		F03920	SKBR3	MULTI-MSMS	662.86	2	662.859	1323.7	1.1297	1044
C9JQV0	Uncharacterized protein C7orf50	C7orf50	_ASAEGPLLGPE(ha)AAPSGEGAGSK_	Hydroxamic acid (DEM)	1697500	1.3618e-05	119.72	69.565	-0.32402			+	0	1	ASAEGPLLGPE(1)AAPSGEGAGSK	0		0		F01630	MCF10A	MULTI-MSMS	985	2	984.487	1966.96	3.8358	1045
P00505	Aspartate aminotransferase, mitochondrial	GOT2	_ASAELALGENSEVLK_	Unmodified	269170	0.00085812	116	51.894	0.27076				0	0		0		0		F03920	SKBR3	MULTI-MSMS	765.91	2	765.904	1529.79	0.67515	1046
P36957-2	Dihydrolipoyllysine-residue succinyltransferase component of 2-oxoglutarate dehydrogenase complex, mitochondrial	DLST	_ASAFALQEQPVVNAVIDDTTK_	Unmodified	638150	2.7654e-05	127.1	79.879	-0.42774				0	0		0		0		F03920	SKBR3	MULTI-MSMS	740.05	3	739.718	2216.13	1.462	1048
P36957-2	Dihydrolipoyllysine-residue succinyltransferase component of 2-oxoglutarate dehydrogenase complex, mitochondrial	DLST	_ASAFALQEQPVVNAVIDDTTK_	Unmodified	332240	1.4781e-60	198.1	131.58	-0.34246				0	0		0		0		F03920	SKBR3	MULTI-MSMS	1109.08	2	1109.07	2216.13	1.6853	1049
H3BQ34	Pyruvate kinase;Pyruvate kinase PKM	PKM	_ASDVHEVRK_	Unmodified	638030	0.0086403	108.57	44.149	0.077587				0	0		0		0		F01308	MCF7	MULTI-MSMS	520.78	2	520.778	1039.54	-2.0687	1050
H3BQ34	Pyruvate kinase;Pyruvate kinase PKM	PKM	_ASDVHEVRK_	Unmodified	775150	0.001491	142.36	77.941	1.7369				0	0		0		0		F01309	MDAMB231	MULTI-MSMS	520.78	2	520.778	1039.54	-2.2097	1051
H3BQ34	Pyruvate kinase;Pyruvate kinase PKM	PKM	_ASDVHEVRK_	Unmodified	5514400	0.0072662	112.11	36.455	3.6053				0	0		0		0		F01390	SUM159	MULTI-MSMS	520.78	2	520.778	1039.54	3.1844	1052
H7C4C3	AP-2 complex subunit mu	AP2M1	_ASENAIVWK_	Unmodified	269630	0.0015224	125.68	57.056	0.65176				0	0		0		0		F03920	SKBR3	MULTI-MSMS	509.27	2	509.272	1016.53	0.72768	1054
CON__ENSEMBL:ENSBTAP00000024146			_ASFSVLGDILGSAM(ox)R_	Ox (MNQ)	346200	0.0079477	86.497	50.08	0.71297	+			0	0		0		1	ASFSVLGDILGSAM(1)R	F01343	MDAMB468	MULTI-MSMS	770.4	2	770.395	1538.78	1.0771	1055
CON__ENSEMBL:ENSBTAP00000024146			_ASFSVLGDILGSAM(ox)R_	Ox (MNQ)	138270	0.015906	75.998	35.621	2.9893	+			0	0		0		1	ASFSVLGDILGSAM(1)R	F01390	SUM159	MULTI-MSMS	770.4	2	770.395	1538.78	4.361	1056
P62917	60S ribosomal protein L8	RPL8	_ASGNYATVISHNPE(ha)TK_	Hydroxamic acid (DEM)	3717000	3.2593e-36	189.04	128.68	0.10702			+	0	1	ASGNYATVISHNPE(1)TK	0		0		F01343	MDAMB468	MULTI-MSMS	852.42	2	852.421	1702.83	-10.829	1058
P62917	60S ribosomal protein L8	RPL8	_ASGNYATVISHNPETK_	Unmodified	6116200	2.042e-05	142.4	98.152	0.51136				0	0		0		0		F01343	MDAMB468	MULTI-MSMS	844.91	2	844.916	1687.82	-11.812	1059
P62917	60S ribosomal protein L8	RPL8	_ASGNYATVISHNPETK_	Unmodified	2055900	0.0006369	117.2	81.669	0.12196				0	0		0		0		F01345	ZR75-1	MULTI-MSMS	844.92	2	844.916	1687.82	1.5836	1060
P16403	Histone H1.3;Histone H1.4;Histone H1.2	HIST1H1D;HIST1H1E;HIST1H1C	_ASGPPVSELITK_	Unmodified	1524800	0.0042926	97.957	71.945	0.74669				0	0		0		0		F01309	MDAMB231	MULTI-MSMS	599.83	2	599.838	1197.66	-3.4468	1061
P16403	Histone H1.3;Histone H1.4;Histone H1.2	HIST1H1D;HIST1H1E;HIST1H1C	_ASGPPVSELITK_	Unmodified	2216400	0.0047847	96.067	59.54	0.45173				0	0		0		0		F01345	ZR75-1	MULTI-MSMS	599.84	2	599.838	1197.66	0.83296	1062
P16403	Histone H1.3;Histone H1.4;Histone H1.2	HIST1H1D;HIST1H1E;HIST1H1C	_ASGPPVSELITK_	Unmodified	6843900	0.0051009	95.273	60.5	0.58502				0	0		0		0		F01390	SUM159	MULTI-MSMS	599.84	2	599.838	1197.66	2.2984	1063
P16403	Histone H1.3;Histone H1.4;Histone H1.2	HIST1H1D;HIST1H1E;HIST1H1C	_ASGPPVSELITK_	Unmodified	5750000	0.0079739	88.101	37.315	0.27179				0	0		0		0		F03920	SKBR3	MULTI-MSMS	599.84	2	599.838	1197.66	1.064	1064
M0R117	60S ribosomal protein L18a	RPL18A	_ASGTLRE(ha)YK_	Hydroxamic acid (DEM)	2592700	0.001545	145.46	80.62	-1.8746			+	0	1	ASGTLRE(1)YK	0		0		F01343	MDAMB468	MULTI-MSMS	520.28	2	520.28	1038.55	-4.1038	1068
P23528	Cofilin-1	CFL1	_(ac)ASGVAVSDGVIK_	Acetyl (Protein N-term)	0	0.014246	77.74	27.387					1	0		0		0		F01308	MCF7	MSMS	572.81	2	572.814	1143.61		1070
P23528	Cofilin-1	CFL1	_(ac)ASGVAVSDGVIK_	Acetyl (Protein N-term)	3809000	0.004458	109.15	40.298	-0.030343				1	0		0		0		F03920	SKBR3	MULTI-MSMS	573.32	2	572.814	1143.61	0.49838	1071
P19367-4	Hexokinase-1;Hexokinase	HK1	_ASGVEGADVVK_	Unmodified	64699	0.0056224	96.756	36.653	-0.47965				0	0		0		0		F03920	SKBR3	MULTI-MSMS	516.27	2	516.272	1030.53	-0.16812	1072
P35579	Myosin-9	MYH9	_ASITALEAK_	Unmodified	828260	0.0078712	97.597	35.832	0.35621				0	0		0		0		F03920	SKBR3	MULTI-MSMS	452.26	2	452.261	902.507	-0.099585	1073
P09874	Poly [ADP-ribose] polymerase 1	PARP1	_ASLCISTK_	Unmodified	645480	0.0016352	138.06	65.832	-0.090303				0	0		0		0		F03920	SKBR3	MULTI-MSMS	440.23	2	440.234	878.453	-0.059387	1074
P09874	Poly [ADP-ribose] polymerase 1	PARP1	_ASLCISTKK_	Unmodified	917280	0.014268	97.597	47.489	-0.73074				0	0		0		0		F01308	MCF7	MULTI-MSMS	504.28	2	504.281	1006.55	-3.832	1075
F8VQ14	T-complex protein 1 subunit beta	CCT2	_(ac)ASLSLAPVNIFK_	Acetyl (Protein N-term)	176130	0.0086325	98.156	24.27	1.0424				1	0		0		0		F03920	SKBR3	MULTI-MSMS	651.88	2	651.377	1300.74	0.84064	1078
Q9BXS6-2	Nucleolar and spindle-associated protein 1	NUSAP1	_ASLSRPLNYEPHK_	Unmodified	4884900	0.014651	64.945	35.873	-0.85927				0	0		0		0		F01630	MCF10A	MULTI-MSMS	504.61	3	504.604	1510.79	2.0038	1079
Q8N5C6	S1 RNA-binding domain-containing protein 1	SRBD1	_ASNLE(ha)GESNSSETPSTSTVWGGTCK_	Hydroxamic acid (DEM)	1796700	1.8285e-05	90.694	63.565	0.70225			+	0	1	ASNLE(0.881)GE(0.042)SNSSE(0.077)TPSTSTVWGGTCK	0		0		F01308	MCF7	MULTI-MSMS	867.73	3	867.717	2600.13	-1.3756	1080
Q8N5C6	S1 RNA-binding domain-containing protein 1	SRBD1	_ASNLE(ha)GESNSSETPSTSTVWGGTCK_	Hydroxamic acid (DEM)	1398100	0.0002873	79.845	48.444	0.13358			+	0	1	ASNLE(0.849)GE(0.149)SNSSE(0.002)TPSTSTVWGGTCK	0		0		F01308	MCF7	MULTI-MSMS	1301.07	2	1301.07	2600.13	-0.9458	1081
Q8N5C6	S1 RNA-binding domain-containing protein 1	SRBD1	_ASNLEGESNSSE(ha)TPSTSTVWGGTCK_	Hydroxamic acid (DEM)	1889900	1.3739e-05	93.104	61.966	-1.0373			+	0	1	ASNLE(0.014)GE(0.162)SNSSE(0.824)TPSTSTVWGGTCK	0		0		F01334	T47D	MULTI-MSMS	1301.58	2	1301.07	2600.13	2.3229	1082
Q8N5C6	S1 RNA-binding domain-containing protein 1	SRBD1	_ASNLE(ha)GESNSSETPSTSTVWGGTCK_	Hydroxamic acid (DEM)	1833400	8.8221e-35	167.28	134.59	0.25283			+	0	1	ASNLE(0.788)GE(0.212)SNSSETPSTSTVWGGTCK	0		0		F01345	ZR75-1	MULTI-MSMS	1301.59	2	1301.07	2600.13	1.5476	1084
Q9P2D1	Chromodomain-helicase-DNA-binding protein 7	CHD7	_ASREATSSTSNFSSLSSK_	Unmodified	1084500	8.9459e-05	132.52	94.903	-1.1281				0	0		0		0		F01334	T47D	MULTI-MSMS	924.45	2	923.943	1845.87	1.8129	1091
P15121	Aldose reductase	AKR1B1	_(ac)ASRLLLNNGAK_	Acetyl (Protein N-term)	5400100	0.019808	87.216	39.245	-0.5127				1	0		0		0		F01390	SUM159	MULTI-MSMS	599.85	2	599.849	1197.68	2.1908	1092
C9JA90	O-acetyl-ADP-ribose deacetylase 1	OARD1	_(ac)ASSLNEDPE(ha)GSRITYVK_	Acetyl (Protein N-term),Hydroxamic acid (DEM)	1377500	0.0017217	97.129	26.099	2.7823			+	1	1	ASSLNED(0.002)PE(0.998)GSRITYVK	0		0		F01308	MCF7	MULTI-MSMS	962.48	2	961.976	1921.94	1.0083	1093
C9JA90	O-acetyl-ADP-ribose deacetylase 1	OARD1	_(ac)ASSLNEDPE(ha)GSRITYVK_	Acetyl (Protein N-term),Hydroxamic acid (DEM)	9502100	0.00062454	105.89	39.499	-0.20525			+	1	1	ASSLNED(0.001)PE(0.999)GSRITYVK	0		0		F01334	T47D	MULTI-MSMS	962.48	2	961.976	1921.94	2.3551	1094
C9JA90	O-acetyl-ADP-ribose deacetylase 1	OARD1	_(ac)ASSLNE(ha)DPEGSRITYVK_	Acetyl (Protein N-term),Hydroxamic acid (DEM)	16869000	7.2096e-31	180.56	100.76	1.592			+	1	1	ASSLNE(0.986)D(0.014)PEGSRITYVK	0		0		F01334	T47D	MULTI-MSMS	961.98	2	961.976	1921.94	3.457	1095
C9JA90	O-acetyl-ADP-ribose deacetylase 1	OARD1	_(ac)ASSLNEDPE(ha)GSRITYVK_	Acetyl (Protein N-term),Hydroxamic acid (DEM)	1612900	7.0663e-31	180.7	99.567	-0.7844			+	1	1	ASSLNEDPE(1)GSRITYVK	0		0		F01343	MDAMB468	MULTI-MSMS	962.47	2	961.976	1921.94	-11.326	1096
C9JA90	O-acetyl-ADP-ribose deacetylase 1	OARD1	_(ac)ASSLNEDPE(ha)GSRITYVK_	Acetyl (Protein N-term),Hydroxamic acid (DEM)	9971300	0.0028393	90.706	22.129	-0.060333			+	1	1	ASSLNED(0.002)PE(0.998)GSRITYVK	0		0		F01345	ZR75-1	MULTI-MSMS	961.98	2	961.976	1921.94	2.1186	1097
C9JA90	O-acetyl-ADP-ribose deacetylase 1	OARD1	_(ac)ASSLNE(ha)DPEGSRITYVK_	Acetyl (Protein N-term),Hydroxamic acid (DEM)	11716000	7.7138e-05	133.25	43.789	-0.22729			+	1	1	ASSLNE(0.889)D(0.111)PEGSRITYVK	0		0		F01345	ZR75-1	MULTI-MSMS	962.48	2	961.976	1921.94	0.61834	1098
C9JA90	O-acetyl-ADP-ribose deacetylase 1	OARD1	_(ac)ASSLNEDPE(ha)GSRITYVK_	Acetyl (Protein N-term),Hydroxamic acid (DEM)	4734200	0.00033338	125.41	52.79	-0.8495			+	1	1	ASSLNEDPE(1)GSRITYVK	0		0		F01630	MCF10A	MULTI-MSMS	962.48	2	961.976	1921.94	2.1863	1099
C9JA90	O-acetyl-ADP-ribose deacetylase 1	OARD1	_(ac)ASSLNED(ha)PEGSRITYVK_	Acetyl (Protein N-term),Hydroxamic acid (DEM)	8842200	2.6182e-16	167.29	86.899	-0.23165			+	1	1	ASSLNE(0.226)D(0.774)PEGSRITYVK	0		0		F01630	MCF10A	MULTI-MSMS	961.98	2	961.976	1921.94	3.6557	1100
C9JA90	O-acetyl-ADP-ribose deacetylase 1	OARD1	_(ac)ASSLNE(ha)DPEGSRITYVK_	Acetyl (Protein N-term),Hydroxamic acid (DEM)	216890	5.9037e-53	195.5	69.4	0.11574			+	1	1	ASSLNE(0.902)D(0.098)PEGSRITYVK	0		0		F03920	SKBR3	MULTI-MSMS	962.48	2	961.976	1921.94	0.77555	1101
C9JA90	O-acetyl-ADP-ribose deacetylase 1	OARD1	_(ac)ASSLNEDPEGSRITYVK_	Acetyl (Protein N-term)	390760	0.0018447	104.2	51.23	1.751				1	0		0		0		F01309	MDAMB231	MULTI-MSMS	954.47	2	954.471	1906.93	-0.49324	1108
C9JA90	O-acetyl-ADP-ribose deacetylase 1	OARD1	_(ac)ASSLN(ox)EDPE(ha)GSRITYVK_	Acetyl (Protein N-term),Hydroxamic acid (DEM),Ox (MNQ)	640850	0.015573	113.43	69.301	0.60703		+	+	1	1	ASSLNEDPE(1)GSRITYVK	0		1	ASSLN(1)EDPEGSRITYVK	F01345	ZR75-1	MULTI-MSMS	970.48	2	969.974	1937.93	2.636	1110
B1APP8	ATP-dependent 6-phosphofructokinase, platelet type	PFKP	_ASYDVSDSGQLEHVQPWSV_	Unmodified	518870	0.00014431	113.05	74.882	-0.8174				0	0		0		0		F01309	MDAMB231	MULTI-MSMS	1052.98	2	1052.48	2102.95	-1.0914	1112
B1APP8	ATP-dependent 6-phosphofructokinase, platelet type	PFKP	_ASYDVSDSGQLEHVQPWSV_	Unmodified	776860	9.2057e-05	128.59	89.593	-0.32276				0	0		0		0		F01390	SUM159	MULTI-MSMS	1052.48	2	1052.48	2102.95	2.1471	1113
B1APP8	ATP-dependent 6-phosphofructokinase, platelet type	PFKP	_ASYDVSDSGQLEHVQPWSV_	Unmodified	1086300	0.0049877	75.017	39.49	0.42206				0	0		0		0		F01630	MCF10A	MULTI-MSMS	1052.49	2	1052.48	2102.95	2.5605	1114
B1APP8	ATP-dependent 6-phosphofructokinase, platelet type	PFKP	_ASYDVSDSGQLEHVQPWSV_	Unmodified	415300	0.0010516	87.668	23.393	1.0093				0	0		0		0		F01792	HCC1937	MULTI-MSMS	1052.49	2	1052.48	2102.95	0.91453	1115
E9PNK6	Tumor protein D53	TPD52L1	_ATAAFSNVGTAISK_	Unmodified	306130	0.0072765	89.466	43.088	-0.3107				0	0		0		0		F03920	SKBR3	MULTI-MSMS	669.37	2	669.357	1336.7	-0.20326	1117
Q16698-2	2,4-dienoyl-CoA reductase, mitochondrial	DECR1	_ATAEQISSQTGNK_	Unmodified	192230	0.00049529	141.59	63.841	-1.1153				0	0		0		0		F03920	SKBR3	MULTI-MSMS	667.83	2	667.831	1333.65	1.1621	1118
A0A0G2JIW1	Heat shock 70 kDa protein 1B;Heat shock 70 kDa protein 1A	HSPA1B;HSPA1A	_ATAGDTHLGGEDFDNRLVNHFVEEFK_	Unmodified	4046000	1.9308e-26	158.53	112.87	0.041646				0	0		0		0		F01308	MCF7	MULTI-MSMS	974.13	3	973.462	2917.36	0.7384	1119
A0A0G2JIW1	Heat shock 70 kDa protein 1B;Heat shock 70 kDa protein 1A	HSPA1B;HSPA1A	_ATAGDTHLGGEDFDNRLVNHFVEEFK_	Unmodified	3110400	2.7013e-05	85.062	49.069	-0.18415				0	0		0		0		F01343	MDAMB468	MULTI-MSMS	973.8	3	973.462	2917.36	0.54103	1120
A0A0G2JIW1	Heat shock 70 kDa protein 1B;Heat shock 70 kDa protein 1A	HSPA1B;HSPA1A	_ATAGDTHLGGEDFDNRLVNHFVEEFK_	Unmodified	4849100	2.945e-08	98.3	62.762	0.3087				0	0		0		0		F01390	SUM159	MULTI-MSMS	973.46	3	973.462	2917.36	4.303	1121
A0A0G2JIW1	Heat shock 70 kDa protein 1B;Heat shock 70 kDa protein 1A	HSPA1B;HSPA1A	_ATAGDTHLGGEDFDNRLVNHFVEEFK_	Unmodified	2534400	0.019055	36.504	14.247	-0.12983				0	0		0		0		F01630	MCF10A	MULTI-MSMS	973.47	3	973.462	2917.36	1.3569	1122
A0A0A0MSI0	Peroxiredoxin-1	PRDX1	_ATAVMPDGQFK_	Unmodified	0	0.019704	85.813	38.511					0	0		0		0		F01308	MCF7	MSMS	582.79	2	582.79	1163.56		1123
H0YKT8	Proteasome subunit beta type;Proteasome subunit alpha type;Proteasome subunit alpha type-4	PSMA4	_ATCIGNNSAAAVSMLK_	Unmodified	353840	0.0013547	105.5	50.85	-0.39856				0	0		0		0		F03920	SKBR3	MULTI-MSMS	804.9	2	804.398	1606.78	1.0057	1124
H0YL11	Isocitrate dehydrogenase [NADP], mitochondrial	IDH2	_ATDFVADRAGTFK_	Unmodified	784340	6.5219e-06	154.1	88.079	-0.14875				0	0		0		0		F01345	ZR75-1	MULTI-MSMS	700.36	2	699.854	1397.69	0.7718	1125
B0QZK9	Heterochromatin protein 1-binding protein 3	HP1BP3	_(ac)ATDTSQGE(ha)LVHPK_	Acetyl (Protein N-term),Hydroxamic acid (DEM)	1243700	0.00056816	113.52	65.335	2.1483			+	1	1	ATDTSQGE(1)LVHPK	0		0		F01334	T47D	MULTI-MSMS	720.37	2	720.36	1438.71	3.1391	1126
B0QZK9	Heterochromatin protein 1-binding protein 3	HP1BP3	_(ac)ATDTSQGE(ha)LVHPK_	Acetyl (Protein N-term),Hydroxamic acid (DEM)	2903900	0.0012986	104.41	48.005	-0.45821			+	1	1	ATDTSQGE(1)LVHPK	0		0		F01630	MCF10A	MULTI-MSMS	720.36	2	720.36	1438.71	2.7525	1127
CON__P02769			_ATEEQLK_	Unmodified	17561000	0.002932	149.4	32.517	1.3698				0	0		0		0		F01309	MDAMB231	MULTI-MSMS	409.72	2	409.716	817.418	-2.2201	1131
CON__P02769			_ATEEQLK_	Unmodified	128040000	0.0036573	148.04	22.791	0.30683				0	0		0		0		F01390	SUM159	MULTI-MSMS	409.72	2	409.716	817.418	-3.7442	1132
CON__P02769			_ATEEQLK_	Unmodified	191200	0.0096699	104.75	12.276	0.27662				0	0		0		0		F03920	SKBR3	MULTI-MSMS	409.72	2	409.716	817.418	-0.51936	1133
F8VS12	SAP domain-containing ribonucleoprotein	SARNP	_(ac)ATETVELHK_	Acetyl (Protein N-term)	105410	3.3428e-10	174.02	113.55	-0.40584				1	0		0		0		F03920	SKBR3	MULTI-MSMS	535.28	2	535.28	1068.55	-0.31534	1136
P16401	Histone H1.5	HIST1H1B	_ATGPPVSELITK_	Unmodified	500730	0.012126	81.239	38.903	-0.48396				0	0		0		0		F01308	MCF7	MULTI-MSMS	607.34	2	606.845	1211.68	-3.2337	1138
P16401	Histone H1.5	HIST1H1B	_ATGPPVSELITK_	Unmodified	3768600	0.011151	82.85	3.9116	0.81002				0	0		0		0		F03920	SKBR3	MULTI-MSMS	606.84	2	606.845	1211.68	0.62669	1139
Q71UI9-3	Histone H2A.V;Histone H2A.Z	H2AFV;H2AFZ	_ATIAGGGVIPHIHK_	Unmodified	722950	0.00058285	123.95	77.069	0.37379				0	0		0		0		F01343	MDAMB468	MULTI-MSMS	686.39	2	685.899	1369.78	-12.449	1141
Q71UI9-3	Histone H2A.V;Histone H2A.Z	H2AFV;H2AFZ	_ATIAGGGVIPHIHK_	Unmodified	1361300	0.0037362	101.39	47.791	0.077038				0	0		0		0		F01345	ZR75-1	MULTI-MSMS	686.4	2	685.899	1369.78	0.83664	1142
F8WAM2	T-complex protein 1 subunit eta	CCT7	_ATISNDGATILK_	Unmodified	689900	0.0020454	110.31	16.745	-1.0154				0	0		0		0		F01343	MDAMB468	MULTI-MSMS	602.83	2	602.333	1202.65	-12.744	1145
F8WAM2	T-complex protein 1 subunit eta	CCT7	_ATISNDGATILK_	Unmodified	766030	0.0060931	92.781	2.6323	0.87032				0	0		0		0		F03920	SKBR3	MULTI-MSMS	602.34	2	602.333	1202.65	0.2306	1146
Q92621	Nuclear pore complex protein Nup205	NUP205	_(ac)ATPLAVNSAASLWGPYK_	Acetyl (Protein N-term)	460240	0.00083579	115.2	46.152	-0.11482				1	0		0		0		F03920	SKBR3	MULTI-MSMS	894.47	2	894.47	1786.93	-0.10416	1147
P12004	Proliferating cell nuclear antigen	PCNA	_ATPLSSTVTLSMSADVPLVVEYK_	Unmodified	367220	4.4459e-06	108.14	62.437	0.96064				0	0		0		0		F01308	MCF7	MULTI-MSMS	1205.14	2	1204.64	2407.26	1.1722	1148
P12004	Proliferating cell nuclear antigen	PCNA	_ATPLSSTVTLSMSADVPLVVEYK_	Unmodified	1063000	1.4736e-05	95.996	44.198	1.1935				0	0		0		0		F01334	T47D	MULTI-MSMS	1205.14	2	1204.64	2407.26	0.28399	1149
P12004	Proliferating cell nuclear antigen	PCNA	_ATPLSSTVTLSMSADVPLVVEYK_	Unmodified	1193400	5.3481e-06	117.6	76.339	0.37321				0	0		0		0		F01345	ZR75-1	MULTI-MSMS	1205.14	2	1204.64	2407.26	1.0179	1150
P12004	Proliferating cell nuclear antigen	PCNA	_ATPLSSTVTLSMSADVPLVVEYK_	Unmodified	591850	0.0030343	62.325	28.659	-0.42043				0	0		0		0		F01345	ZR75-1	MULTI-MSMS	804.09	3	803.426	2407.26	0.31822	1151
P12004	Proliferating cell nuclear antigen	PCNA	_ATPLSSTVTLSMSADVPLVVEYK_	Unmodified	288030	0.021759	45.735	14.872	0.90138				0	0		0		0		F01390	SUM159	MULTI-MSMS	1205.65	2	1204.64	2407.26	3.6145	1152
P12004	Proliferating cell nuclear antigen	PCNA	_ATPLSSTVTLSMSADVPLVVEYK_	Unmodified	2577500	4.3288e-06	115.54	84.056	0.15032				0	0		0		0		F01630	MCF10A	MULTI-MSMS	1204.64	2	1204.64	2407.26	2.3951	1153
P12004	Proliferating cell nuclear antigen	PCNA	_ATPLSSTVTLSMSADVPLVVEYK_	Unmodified	1486000	0.00082149	71.894	45.482	0.32434				0	0		0		0		F01630	MCF10A	MULTI-MSMS	803.43	3	803.426	2407.26	1.9379	1154
P12004	Proliferating cell nuclear antigen	PCNA	_ATPLSSTVTLSMSADVPLVVEYK_	Unmodified	1911500	0.0010908	70.452	37.204	-0.13678				0	0		0		0		F03920	SKBR3	MULTI-MSMS	804.09	3	803.426	2407.26	0.69591	1155
P12004	Proliferating cell nuclear antigen	PCNA	_ATPLSSTVTLSMSADVPLVVEYK_	Unmodified	478850	0.00019482	86.832	40.495	0.0048727				0	0		0		0		F03920	SKBR3	MULTI-MSMS	1205.64	2	1204.64	2407.26	1.2395	1156
P12004	Proliferating cell nuclear antigen	PCNA	_ATPLSSTVTLSM(ox)SADVPLVVEYK_	Ox (MNQ)	1132500	5.5576e-06	103.24	64.754	-0.62988	+			0	0		0		1	ATPLSSTVTLSM(1)SADVPLVVEYK	F01334	T47D	MULTI-MSMS	1212.64	2	1212.63	2423.25	-0.22835	1158
P12004	Proliferating cell nuclear antigen	PCNA	_ATPLSSTVTLSM(ox)SADVPLVVEYK_	Ox (MNQ)	451770	3.6704e-06	109.85	74.222	0.7128	+			0	0		0		1	ATPLSSTVTLSM(1)SADVPLVVEYK	F01343	MDAMB468	MULTI-MSMS	1213.14	2	1212.63	2423.25	1.3197	1159
P12004	Proliferating cell nuclear antigen	PCNA	_ATPLSSTVTLSM(ox)SADVPLVVEYK_	Ox (MNQ)	570600	2.3052e-06	127.07	81.151	-0.20295	+			0	0		0		1	ATPLSSTVTLSM(1)SADVPLVVEYK	F01345	ZR75-1	MULTI-MSMS	1213.14	2	1212.63	2423.25	0.69402	1160
P12004	Proliferating cell nuclear antigen	PCNA	_ATPLSSTVTLSM(ox)SADVPLVVEYK_	Ox (MNQ)	930910	0.016472	46.368	20.958	-0.72383	+			0	0		0		1	ATPLSSTVTLSM(1)SADVPLVVEYK	F01345	ZR75-1	MULTI-MSMS	809.09	3	808.757	2423.25	0.44336	1161
P12004	Proliferating cell nuclear antigen	PCNA	_ATPLSSTVTLSM(ox)SADVPLVVEYK_	Ox (MNQ)	826010	3.4926e-06	119.16	90.824	-0.4212	+			0	0		0		1	ATPLSSTVTLSM(1)SADVPLVVEYK	F01345	ZR75-1	MULTI-MSMS	1213.14	2	1212.63	2423.25	0.37573	1162
P12004	Proliferating cell nuclear antigen	PCNA	_ATPLSSTVTLSM(ox)SADVPLVVEYK_	Ox (MNQ)	901660	2.7351e-05	95.195	64.058	0.45373	+			0	0		0		1	ATPLSSTVTLSM(1)SADVPLVVEYK	F01390	SUM159	MULTI-MSMS	1212.65	2	1212.63	2423.25	4.237	1163
P12004	Proliferating cell nuclear antigen	PCNA	_ATPLSSTVTLSM(ox)SADVPLVVEYK_	Ox (MNQ)	159980	4.2338e-06	108.08	65.962	0.58098	+			0	0		0		1	ATPLSSTVTLSM(1)SADVPLVVEYK	F03920	SKBR3	MULTI-MSMS	1213.14	2	1212.63	2423.25	1.3597	1164
Q5SWX3	Calcium/calmodulin-dependent protein kinase type II subunit gamma	CAMK2G	_(ac)ATTATCTRFTDDYQLFEELGK_	Acetyl (Protein N-term)	200430	9.9235e-09	137.99	101.33	0.31956				1	0		0		0		F03920	SKBR3	MULTI-MSMS	837.73	3	837.057	2508.15	0.60112	1170
CON__ENSEMBL:ENSBTAP00000024146	Alpha-2-macroglobulin;Pregnancy zone protein	A2M;PZP	_ATVLNYLPK_	Unmodified	220860	0.0087588	95.523	19.353	-1.0355				0	0		0		0		F03920	SKBR3	MULTI-MSMS	509.8	2	509.8	1017.59	-0.40698	1171
CON__Q2KJ62			_ATVQVVAGLK_	Unmodified	344770	0.0011484	126.03	59.727	-0.2082				0	0		0		0		F03920	SKBR3	MULTI-MSMS	493.31	2	493.306	984.597	0.42131	1172
Q6PL18-2	ATPase family AAA domain-containing protein 2	ATAD2	_ATVYYQAPLEK_	Unmodified	191360	0.0056049	96.82	50.414	0.1842				0	0		0		0		F03920	SKBR3	MULTI-MSMS	641.84	2	641.838	1281.66	0.41564	1173
P50991-2	T-complex protein 1 subunit delta	CCT4	_AVADAIRTSLGPK_	Unmodified	1605300	0.015272	80.746	35.313	-0.20648				0	0		0		0		F01390	SUM159	MULTI-MSMS	649.88	2	649.875	1297.74	2.7776	1174
H0Y3K4	RNA-binding protein 33	RBM33	_AVAGSRSSQGK_	Unmodified	1993600	0.0043667	105.25	35.624	0.45461				0	0		0		0		F01390	SUM159	MULTI-MSMS	524.28	2	524.281	1046.55	3.0479	1178
A0A087WT52	Serine/threonine-protein kinase Chk1	CHEK1	_AVD(ha)CPE(ha)N(de)IK_	Deamidation (NQ),2 Hydroxamic acid (DEM)	41151	0.011857	88.177	38.754	0.8441			+	0	2	AVD(1)CPE(1)NIK	1	AVDCPEN(1)IK	0		F03920	SKBR3	MULTI-MSMS	538.75	2	538.756	1075.5	0.65578	1179
H7C463	MICOS complex subunit MIC60	IMMT	_AVDEAADALLK_	Unmodified	591520	0.0068243	93.839	37.826	0.10471				0	0		0		0		F03920	SKBR3	MULTI-MSMS	558.3	2	558.301	1114.59	0.91005	1180
P62917	60S ribosomal protein L8	RPL8	_AVDFAE(ha)RHGYIK_	Hydroxamic acid (DEM)	1032600	0.0031007	107.34	21.482	0.36848			+	0	1	AVD(0.053)FAE(0.947)RHGYIK	0		0		F01343	MDAMB468	MULTI-MSMS	710.87	2	710.87	1419.73	-11.514	1181
P62917	60S ribosomal protein L8	RPL8	_AVDFAERHGYIK_	Unmodified	840660	0.0095129	89.46	30.949	-0.36735				0	0		0		0		F01343	MDAMB468	MULTI-MSMS	703.86	2	703.365	1404.71	-13.412	1183
Q02878	60S ribosomal protein L6	RPL6	_AVDSQILPK_	Unmodified	557370	0.0015143	125.71	47.449	0.24194				0	0		0		0		F03920	SKBR3	MULTI-MSMS	485.78	2	485.782	969.549	-0.095897	1184
P06733	Alpha-enolase;Enolase	ENO1	_AVEHINK_	Unmodified	1162500	0.0050873	143.85	45.435	1.1027				0	0		0		0		F01308	MCF7	MULTI-MSMS	405.73	2	405.727	809.44	-4.0403	1185
P06733	Alpha-enolase;Enolase	ENO1	_AVEHINK_	Unmodified	3142400	0.0066978	111.04	21.74	0.33138				0	0		0		0		F01309	MDAMB231	MULTI-MSMS	405.73	2	405.727	809.44	-3.688	1186
P06733	Alpha-enolase;Enolase	ENO1	_AVEHINK_	Unmodified	2398000	0.001332	130.04	43.567	-1.6719				0	0		0		0		F01343	MDAMB468	MULTI-MSMS	405.73	2	405.727	809.44	-1.6981	1187
P06733	Alpha-enolase;Enolase	ENO1	_AVEHINK_	Unmodified	3532400	0.022444	87.754	16.412	1.2079				0	0		0		0		F01345	ZR75-1	MULTI-MSMS	405.73	2	405.727	809.44	0.16532	1188
P06733	Alpha-enolase;Enolase	ENO1	_AVEHINK_	Unmodified	995740	0.016557	95.352	17.612	0.16553				0	0		0		0		F03920	SKBR3	MULTI-MSMS	405.73	2	405.727	809.44	-0.5446	1189
CON__P01966			_AVEHLDDLPGALSELSDLHAHK_	Unmodified	26407000	3.6249e-28	166.21	109.04	-0.78867				0	0		0		0		F01308	MCF7	MULTI-MSMS	789.74	3	789.736	2366.19	-0.88749	1190
CON__P01966			_AVEHLDDLPGALSELSDLHAHK_	Unmodified	5453800	0.016785	38.402	10.237	0.44179				0	0		0		0		F01308	MCF7	MULTI-MSMS	474.45	5	474.245	2366.19	-0.92589	1191
CON__P01966			_AVEHLDDLPGALSELSDLHAHK_	Unmodified	1148100	6.9324e-22	159.75	91.439	-0.46947				0	0		0		0		F01308	MCF7	MULTI-MSMS	1184.1	2	1184.1	2366.19	-0.64134	1192
CON__P01966			_AVEHLDDLPGALSELSDLHAHK_	Unmodified	8293400	0.0076862	49.036	1.9543	-0.25147				0	0		0		0		F01309	MDAMB231	MULTI-MSMS	474.45	5	474.245	2366.19	0.2326	1193
CON__P01966			_AVEHLDDLPGALSELSDLHAHK_	Unmodified	1357000	1.7606e-55	190.1	128.54	1.6216				0	0		0		0		F01309	MDAMB231	MULTI-MSMS	1184.61	2	1184.1	2366.19	1.8094	1194
CON__P01966			_AVEHLDDLPGALSELSDLHAHK_	Unmodified	9026600	0.0079795	48.372	9.5948	-0.23059				0	0		0		0		F01334	T47D	MULTI-MSMS	474.45	5	474.245	2366.19	-1.0985	1195
CON__P01966			_AVEHLDDLPGALSELSDLHAHK_	Unmodified	12951000	0.017158	38.418	1.3756	-0.045626				0	0		0		0		F01334	T47D	MULTI-MSMS	592.81	4	592.554	2366.19	-0.93999	1196
CON__P01966			_AVEHLDDLPGALSELSDLHAHK_	Unmodified	7422500	6.3038e-16	153.25	97.982	-0.89915				0	0		0		0		F01334	T47D	MULTI-MSMS	789.74	3	789.736	2366.19	-1.1936	1197
CON__P01966			_AVEHLDDLPGALSELSDLHAHK_	Unmodified	14163000	1.9592e-10	141.3	75.036	0.41919				0	0		0		0		F01343	MDAMB468	MULTI-MSMS	790.07	3	789.736	2366.19	0.15635	1198
CON__P01966			_AVEHLDDLPGALSELSDLHAHK_	Unmodified	14293000	0.017606	37.285	14.851	-0.099426				0	0		0		0		F01343	MDAMB468	MULTI-MSMS	474.45	5	474.245	2366.19	-0.035021	1199
CON__P01966			_AVEHLDDLPGALSELSDLHAHK_	Unmodified	238080	6.8196e-06	124.94	63.816	-0.204				0	0		0		0		F01343	MDAMB468	MULTI-MSMS	1184.61	2	1184.1	2366.19	0.28912	1200
CON__P01966			_AVEHLDDLPGALSELSDLHAHK_	Unmodified	19300000	0.017809	37.009	12.091	-0.041021				0	0		0		0		F01390	SUM159	MULTI-MSMS	474.45	5	474.245	2366.19	2.7704	1201
CON__P01966			_AVEHLDDLPGALSELSDLHAHK_	Unmodified	631050	1.3599e-35	176.48	109.31	0.19831				0	0		0		0		F01390	SUM159	MULTI-MSMS	1184.62	2	1184.1	2366.19	3.4132	1202
CON__P01966			_AVEHLDDLPGALSELSDLHAHK_	Unmodified	24687000	2.2477e-28	167.9	114.34	-0.11306				0	0		0		0		F01390	SUM159	MULTI-MSMS	790.08	3	789.736	2366.19	2.7274	1203
CON__P01966			_AVEHLDDLPGALSELSDLHAHK_	Unmodified	71773000	0.0019689	64.275	24.293	-0.29031				0	0		0		0		F01792	HCC1937	MULTI-MSMS	592.81	4	592.554	2366.19	1.2805	1204
CON__P01966			_AVEHLDDLPGALSELSDLHAHK_	Unmodified	56849000	1.5394e-07	134.52	67.264	-0.58877				0	0		0		0		F01792	HCC1937	MULTI-MSMS	790.07	3	789.736	2366.19	0.85689	1205
CON__P01966			_AVEHLDDLPGALSELSDLHAHK_	Unmodified	45385000	0.014103	41.257	16.543	0.26911				0	0		0		0		F01792	HCC1937	MULTI-MSMS	474.45	5	474.245	2366.19	0.92438	1206
CON__P01966			_AVEHLDDLPGALSELSDLHAHK_	Unmodified	3209000	2.8658e-44	179.69	92.017	-1.1276				0	0		0		0		F01792	HCC1937	MULTI-MSMS	1184.1	2	1184.1	2366.19	1.2665	1207
Q14966-4	Zinc finger protein 638	ZNF638	_AVE(ha)IVTSTSAAK_	Hydroxamic acid (DEM)	472490	0.0010471	130.56	68.606	-0.54107			+	0	1	AVE(1)IVTSTSAAK	0		0		F01308	MCF7	MULTI-MSMS	596.33	2	596.333	1190.65	-2.6567	1213
Q14966-4	Zinc finger protein 638	ZNF638	_AVE(ha)IVTSTSAAK_	Hydroxamic acid (DEM)	1080500	0.011409	91.202	39.766	0.76869			+	0	1	AVE(1)IVTSTSAAK	0		0		F01309	MDAMB231	MULTI-MSMS	596.84	2	596.333	1190.65	-5.0988	1214
Q14966-4	Zinc finger protein 638	ZNF638	_AVE(ha)IVTSTSAAK_	Hydroxamic acid (DEM)	5218800	0.00034674	149.41	79.76	-0.039901			+	0	1	AVE(1)IVTSTSAAK	0		0		F01345	ZR75-1	MULTI-MSMS	596.33	2	596.333	1190.65	-2.2771	1215
Q14966-4	Zinc finger protein 638	ZNF638	_AVE(ha)IVTSTSAAK_	Hydroxamic acid (DEM)	2429500	0.0063005	92.239	53.447	0.19966			+	0	1	AVE(1)IVTSTSAAK	0		0		F01630	MCF10A	MULTI-MSMS	1191.18	1	1191.66	1190.65	4.2408	1216
P31930	Cytochrome b-c1 complex subunit 1, mitochondrial	UQCRC1	_AVELLGDIVQNCSLEDSQIEK_	Unmodified	274200	3.8877e-05	125.75	88.417	0.44468				0	0		0		0		F03920	SKBR3	MULTI-MSMS	788.06	3	787.393	2359.16	1.2922	1220
Q9BRU9	rRNA-processing protein UTP23 homolog	UTP23	_AVESGQLVSVHE(ha)K_	Hydroxamic acid (DEM)	8755000	1.3963e-10	169.17	111.62	-0.52132			+	0	1	AVESGQLVSVHE(1)K	0		0		F01630	MCF10A	MULTI-MSMS	699.38	2	699.373	1396.73	2.8912	1221
Q96FQ6	Protein S100-A16	S100A16	_AVIVLVENFYK_	Unmodified	106660	0.01632	77.387	39.419	2.6034				0	0		0		0		F01343	MDAMB468	MULTI-MSMS	647.87	2	647.874	1293.73	2.3427	1222
Q9NSE4	Isoleucine--tRNA ligase, mitochondrial	IARS2	_AVLEEGTDVVIK_	Unmodified	201490	0.0080225	88.021	29.391	-0.30288				0	0		0		0		F03920	SKBR3	MULTI-MSMS	636.85	2	636.856	1271.7	2.0226	1223
Q9NUQ6-2	SPATS2-like protein	SPATS2L	_AVQAFVDGSAIQVLK_	Unmodified	5686100	0.00093149	114.01	51.485	-0.45641				0	0		0		0		F01630	MCF10A	MULTI-MSMS	773.94	2	773.435	1544.86	0.89409	1224
Q9NUQ6-2	SPATS2-like protein	SPATS2L	_AVQAFVDGSAIQVLK_	Unmodified	405860	0.0069372	89.466	36.676	1.4466				0	0		0		0		F01792	HCC1937	MULTI-MSMS	773.44	2	773.435	1544.86	1.5673	1225
Q9NUQ6-2	SPATS2-like protein	SPATS2L	_AVQ(ox)AFVDGSAIQVLK_	Ox (MNQ)	0	0.019934	76.82	27.576			+		0	0		0		1	AVQ(1)AFVDGSAIQVLK	F01630	MCF10A	MSMS	781.44	2	781.433	1560.85		1228
P11387	DNA topoisomerase 1	TOP1	_AVQRLEEQLMK_	Unmodified	583400	0.017748	58.511	37.139	-1.2854				0	0		0		0		F01308	MCF7	MULTI-MSMS	449.25	3	448.915	1343.72	-2.4935	1229
P11387	DNA topoisomerase 1	TOP1	_AVQRLEEQLMK_	Unmodified	4124500	0.012247	87.667	50.487	0.90556				0	0		0		0		F01334	T47D	MULTI-MSMS	672.88	2	672.869	1343.72	2.7377	1230
P11387	DNA topoisomerase 1	TOP1	_AVQRLEEQLMK_	Unmodified	1653900	0.013432	66.56	30.85	-0.66403				0	0		0		0		F01334	T47D	MULTI-MSMS	448.92	3	448.915	1343.72	1.0924	1231
P11387	DNA topoisomerase 1	TOP1	_AVQRLEEQLMK_	Unmodified	2982500	0.0075263	96.067	49.69	-0.43283				0	0		0		0		F01345	ZR75-1	MULTI-MSMS	672.87	2	672.869	1343.72	1.2083	1232
P11387	DNA topoisomerase 1	TOP1	_AVQRLEEQLMK_	Unmodified	6622300	0.0097901	91.961	45.892	-0.91452				0	0		0		0		F01630	MCF10A	MULTI-MSMS	672.87	2	672.869	1343.72	2.2659	1233
P11387	DNA topoisomerase 1	TOP1	_AVQRLEEQLMK_	Unmodified	1366800	0.017172	59.418	24.645	0.4312				0	0		0		0		F01630	MCF10A	MULTI-MSMS	449.25	3	448.915	1343.72	2.902	1234
P11387	DNA topoisomerase 1	TOP1	_AVQRLEEQ(ox)LMK_	Ox (MNQ)	2230700	0.007426	105.2	28.276	-0.59482		+		0	0		0		1	AVQRLEEQ(1)LMK	F01630	MCF10A	MULTI-MSMS	681.37	2	680.866	1359.72	1.9228	1236
Q14807-2	Kinesin-like protein KIF22;Kinesin-like protein	KIF22	_AVVM(ox)PLQLIQE(ha)QAASPNAEIHILK_	Hydroxamic acid (DEM),Ox (MNQ)	1290600	0.0017609	68.134	47.034	-0.72533	+		+	0	1	AVVM(0.036)PLQLIQE(0.963)QAASPNAEIHILK	0		1	AVVM(0.945)PLQ(0.021)LIQ(0.031)EQ(0.003)AASPNAEIHILK	F01390	SUM159	MULTI-MSMS	882.49	3	882.155	2643.44	1.4202	1239
Q14807-2	Kinesin-like protein KIF22;Kinesin-like protein	KIF22	_AVVM(ha)PLQLIQEQ(ox)AASPNAEIHILK_	Hydroxamic acid (DEM),Ox (MNQ)	1716300	0.010146	47.089	28.032	-0.88179		+		0	1	AVVM(0.963)PLQLIQE(0.036)QAASPNAE(0.001)IHILK	0		1	AVVM(0.03)PLQ(0.033)LIQ(0.108)EQ(0.801)AASPN(0.028)AEIHILK	F01630	MCF10A	MULTI-MSMS	882.83	3	882.155	2643.44	0.91132	1240
Q14807-2	Kinesin-like protein KIF22;Kinesin-like protein	KIF22	_AVVMPLQLIQE(ha)QAASPNAEIHILK_	Hydroxamic acid (DEM)	673790	2.1857e-05	95.344	61.974	0.13189			+	0	1	AVVMPLQLIQE(1)QAASPNAEIHILK	0		0		F01630	MCF10A	MULTI-MSMS	1315.23	2	1314.73	2627.45	1.9038	1243
Q14807-2	Kinesin-like protein KIF22;Kinesin-like protein	KIF22	_AVVMPLQLIQE(ha)QAASPNAEIHILK_	Hydroxamic acid (DEM)	395370	0.0062204	47.822	28.423	0.85017			+	0	1	AVVMPLQLIQE(0.99)QAASPNAE(0.01)IHILK	0		0		F01630	MCF10A	MULTI-MSMS	658.37	4	657.869	2627.45	2.0377	1244
Q9H993	Protein-glutamate O-methyltransferase	ARMT1	_(ac)AVVPASLSGQDVGSFAYLTIK_	Acetyl (Protein N-term)	228490	6.7189e-17	161.2	121.29	-0.30064				1	0		0		0		F03920	SKBR3	MULTI-MSMS	1083.09	2	1083.08	2164.14	0.96229	1245
H3BPK7	Alanine--tRNA ligase, cytoplasmic	AARS	_AVYTQDCPLAAAK_	Unmodified	926970	0.00054781	139.74	83.809	0.13428				0	0		0		0		F01345	ZR75-1	MULTI-MSMS	704.36	2	704.35	1406.69	1.3816	1246
CON__P02769			_AWSVARLSQ(ox)K_	Ox (MNQ)	8679700	0.0031212	123.51	25.878	-0.64503		+		0	0		0		1	AWSVARLSQ(1)K	F01308	MCF7	MULTI-MSMS	581.32	2	581.322	1160.63	-2.9695	1247
CON__P02769			_AWSVARLSQ(ox)K_	Ox (MNQ)	241630	0.022095	44.349	22.112	0.6894		+		0	0		0		1	AWSVARLSQ(1)K	F01308	MCF7	MULTI-MSMS	1161.63	1	1161.64	1160.63	-1.5095	1248
CON__P02769			_AWSVARLSQ(ox)K_	Ox (MNQ)	11756000	6.9324e-12	172.56	58.062	-0.5968		+		0	0		0		1	AWSVARLSQ(1)K	F01309	MDAMB231	MULTI-MSMS	581.32	2	581.322	1160.63	-3.7116	1249
CON__P02769			_AWSVARLSQ(ox)K_	Ox (MNQ)	11952000	2.0193e-08	169.99	68.451	-1.4882		+		0	0		0		1	AWSVARLSQ(1)K	F01343	MDAMB468	MULTI-MSMS	581.32	2	581.322	1160.63	-14.022	1250
CON__P02769			_AWSVARLSQ(ox)K_	Ox (MNQ)	8659800	0.0038875	120.63	29.562	-1.8486		+		0	0		0		1	AWSVARLSQ(1)K	F01345	ZR75-1	MULTI-MSMS	581.32	2	581.322	1160.63	0.27124	1251
CON__P02769			_AWSVARLSQ(ox)K_	Ox (MNQ)	48453000	2.632e-12	176.48	56.737	-0.43141		+		0	0		0		1	AWSVARLSQ(1)K	F01390	SUM159	MULTI-MSMS	581.32	2	581.322	1160.63	-4.6191	1252
CON__P02769			_AWSVARLSQK_	Unmodified	76001000	0.0021515	121.36	19.819	1.3317				0	0		0		0		F01309	MDAMB231	MULTI-MSMS	573.32	2	573.325	1144.64	-2.5928	1256
CON__P02769			_AWSVARLSQK_	Unmodified	24790000	0.019306	59.35	0.43251	1.0415				0	0		0		0		F01309	MDAMB231	MULTI-MSMS	382.55	3	382.552	1144.64	-2.8528	1257
CON__P02769			_AWSVARLSQK_	Unmodified	235990000	0.00065051	144.17	26.361	-0.12862				0	0		0		0		F01334	T47D	MULTI-MSMS	573.83	2	573.325	1144.64	1.8767	1258
CON__P02769			_AWSVARLSQK_	Unmodified	146690000	0.0063464	103.08	24.567	-1.6449				0	0		0		0		F01345	ZR75-1	MULTI-MSMS	573.32	2	573.325	1144.64	1.3146	1259
CON__P02769			_AWSVARLSQK_	Unmodified	2890300	0.0087005	97.734	8.3791	-0.944				0	0		0		0		F01345	ZR75-1	MULTI-MSMS	573.83	2	573.325	1144.64	0.48985	1260
CON__P02769			_AWSVARLSQK_	Unmodified	58111000	1.1585e-07	164.33	37.314	2.358				0	0		0		0		F01630	MCF10A	MULTI-MSMS	573.33	2	573.325	1144.64	3.5351	1261
CON__P02769			_AWSVARLSQK_	Unmodified	2877100	1.1585e-07	164.33	37.314	-1.9511				0	0		0		0		F01792	HCC1937	MULTI-MSMS	573.32	2	573.325	1144.64	-4.4547	1262
CON__P02769			_AWSVARLSQK_	Unmodified	715270	0.0074011	100.69	10.989	-0.52248				0	0		0		0		F03920	SKBR3	MULTI-MSMS	573.33	2	573.325	1144.64	0.58039	1263
Q9Y261	Hepatocyte nuclear factor 3-beta	FOXA2	_AYEQVMHYPGYGSPMPGSLAMGPVTNK_	Unmodified	693020	4.0974e-06	89.272	40.675	-0.053218				0	0		0		0		F01309	MDAMB231	MULTI-MSMS	961.46	3	961.449	2881.32	-0.31105	1270
P05026-2	Sodium/potassium-transporting ATPase subunit beta-1	ATP1B1	_AYGENIGYSEK_	Unmodified	1985800	3.4112e-06	160.86	76.858	-0.0022798				0	0		0		0		F03920	SKBR3	MULTI-MSMS	615.78	2	615.785	1229.56	-0.035954	1271
Q14966-4	Zinc finger protein 638	ZNF638	_AYIEINRK_	Unmodified	8445200	0.019974	98.629	8.0285	-1.0671				0	0		0		0		F01308	MCF7	MULTI-MSMS	503.79	2	503.788	1005.56	-3.2522	1272
Q8NB50-3	Zinc finger protein 62 homolog	ZFP62	_AYISHSSLINHK_	Unmodified	1181300	0.00041354	142.19	61.456	-0.58367				0	0		0		0		F01334	T47D	MULTI-MSMS	685.87	2	685.365	1368.71	-1.1052	1273
Q8NB50-3	Zinc finger protein 62 homolog	ZFP62	_AYISLSSLINHK_	Unmodified	2143500	5.079e-06	156.01	78.338	-1.0865				0	0		0		0		F01334	T47D	MULTI-MSMS	673.38	2	673.377	1344.74	0.93385	1274
Q8NB50-3	Zinc finger protein 62 homolog	ZFP62	_AYISLSSLINHK_	Unmodified	3373300	7.2039e-31	193.3	125.6	0.14978				0	0		0		0		F01630	MCF10A	MULTI-MSMS	673.38	2	673.377	1344.74	1.973	1275
Q8NB50-3	Zinc finger protein 62 homolog	ZFP62	_AYMSYSSLINHK_	Unmodified	734110	0.0018936	111.5	58.259	-0.88029				0	0		0		0		F01308	MCF7	MULTI-MSMS	707.34	2	707.345	1412.68	-3.5726	1278
Q8NB50-3	Zinc finger protein 62 homolog	ZFP62	_AYMSYSSLINHK_	Unmodified	2494100	5.7714e-22	184.36	123.72	0.0065996				0	0		0		0		F01334	T47D	MULTI-MSMS	707.35	2	707.345	1412.68	2.1947	1279
Q8NB50-3	Zinc finger protein 62 homolog	ZFP62	_AYMSYSSLINHK_	Unmodified	2607600	0.00060708	131.12	72.524	-0.088306				0	0		0		0		F01630	MCF10A	MULTI-MSMS	707.34	2	707.345	1412.68	2.0402	1280
Q8NB50-3	Zinc finger protein 62 homolog	ZFP62	_AYM(ox)SYSSLINHK_	Ox (MNQ)	1732900	0.0020493	109.39	74.491	0.46272	+			0	0		0		1	AYM(1)SYSSLINHK	F01345	ZR75-1	MULTI-MSMS	715.35	2	715.343	1428.67	1.9653	1281
P58317	Zinc finger protein 121	ZNF121	_AYNRFYLLTEHFK_	Unmodified	808630	0.000347	137.4	67.94	-1.1133				0	0		0		0		F01334	T47D	MULTI-MSMS	567.97	3	567.963	1700.87	0.9571	1284
P58317	Zinc finger protein 121	ZNF121	_AYNRFYLLTEHFK_	Unmodified	394960	0.0062336	80.96	49.364	0.60478				0	0		0		0		F01343	MDAMB468	MULTI-MSMS	568.3	3	567.963	1700.87	2.2094	1285
P58317	Zinc finger protein 121	ZNF121	_AYNRFYLLTEHFK_	Unmodified	489090	3.2401e-07	160.86	101.63	-0.86176				0	0		0		0		F01390	SUM159	MULTI-MSMS	568.3	3	567.963	1700.87	1.8662	1286
P58317	Zinc finger protein 121	ZNF121	_AYNRFYLLTEHFK_	Unmodified	4551800	0.00072487	110.98	63.735	0.21625				0	0		0		0		F01630	MCF10A	MULTI-MSMS	567.96	3	567.963	1700.87	0.9272	1287
P55769	NHP2-like protein 1;NHP2-like protein 1, N-terminally processed	NHP2L1	_AYPLADAHLTK_	Unmodified	1097500	0.021135	72.289	44.425	0.13947				0	0		0		0		F01345	ZR75-1	MULTI-MSMS	600.33	2	600.325	1198.63	0.97386	1289
O14647	Chromodomain-helicase-DNA-binding protein 2	CHD2	_AYSDQE(ha)HIK_	Hydroxamic acid (DEM)	1937700	0.005916	123.86	41.11	-1.3626			+	0	1	AYSD(0.001)QE(0.999)HIK	0		0		F01630	MCF10A	MULTI-MSMS	553.27	2	553.267	1104.52	-0.25059	1292
O14647	Chromodomain-helicase-DNA-binding protein 2	CHD2	_AYSDQEHIK_	Unmodified	669710	0.021746	62.582	17.602	1.5046				0	0		0		0		F01630	MCF10A	MULTI-MSMS	364.18	3	364.177	1089.51	3.6927	1293
O76003	Glutaredoxin-3	GLRX3	_AYSNWPTYPQLYVK_	Unmodified	447970	0.01828	75.102	33.525	0.095642				0	0		0		0		F01792	HCC1937	MULTI-MSMS	865.43	2	865.433	1728.85	0.18951	1294
H7BY10	60S ribosomal protein L23a	RPL23A	_AYVRLAPDYDALD(ha)VANK_	Hydroxamic acid (DEM)	1063300	0.014692	73.593	34.525	0.22364			+	0	1	AYVRLAPD(0.001)YD(0.016)ALD(0.983)VANK	0		0		F01334	T47D	MULTI-MSMS	637.34	3	636.999	1907.97	2.363	1296
H7BY10	60S ribosomal protein L23a	RPL23A	_AYVRLAPDYDALD(ha)VANK_	Hydroxamic acid (DEM)	1254700	0.00031149	133.52	70.661	1.2593			+	0	1	AYVRLAPDYD(0.001)ALD(0.999)VANK	0		0		F01334	T47D	MULTI-MSMS	955	2	954.994	1907.97	3.2189	1297
H7BY10	60S ribosomal protein L23a	RPL23A	_AYVRLAPDYDALD(ha)VANK_	Hydroxamic acid (DEM)	1309700	3.9115e-06	140.3	72.653	-0.31103			+	0	1	AYVRLAPDYD(0.002)ALD(0.998)VANK	0		0		F01630	MCF10A	MULTI-MSMS	954.99	2	954.994	1907.97	2.4875	1298
CON__Q0IIK2			_CACSN(ox)HEPYFGYSGAFK_	Ox (MNQ)	1180200	8.7531e-08	150.9	85.529	0.53796		+		0	0		0		1	CACSN(1)HEPYFGYSGAFK	F01792	HCC1937	MULTI-MSMS	1005.91	2	1005.91	2009.8	-0.095285	1300
CON__Q0IIK2			_CACSNHEPYFGYSGAFK_	Unmodified	3092600	0.00076274	102.39	65.793	1.5267				0	0		0		0		F01792	HCC1937	MULTI-MSMS	665.95	3	665.61	1993.81	-0.92636	1301
CON__Q0IIK2			_CACSNHEPYFGYSGAFK_	Unmodified	1755300	0.00038588	120.99	92.213	0.37289				0	0		0		0		F01792	HCC1937	MULTI-MSMS	998.41	2	997.912	1993.81	-0.30221	1302
G3V1Y7	Myosin light polypeptide 6	MYL6	_(ac)CDFTEDQ(ox)TAEFK_	Acetyl (Protein N-term),Ox (MNQ)	51671	0.0050672	80.905	38.43	0.70495		+		1	0		0		1	CDFTEDQ(1)TAEFK	F03920	SKBR3	MULTI-MSMS	775.31	2	774.812	1547.61	0.51623	1303
G3V1Y7	Myosin light polypeptide 6	MYL6	_(ac)CDFTEDQTAEFK_	Acetyl (Protein N-term)	69443	0.001213	131.69	83.979	-0.19736				1	0		0		0		F03920	SKBR3	MULTI-MSMS	766.82	2	766.814	1531.61	-0.047963	1304
G3V1Y7	Myosin light polypeptide 6	MYL6	_(ac)CDFTEDQTAEFK_	Acetyl (Protein N-term)	110160	7.1439e-67	218.02	162.91	0.47705				1	0		0		0		F03920	SKBR3	MULTI-MSMS	766.81	2	766.814	1531.61	0.64422	1305
H3BTA2	Serine/threonine-protein phosphatase;Serine/threonine-protein phosphatase 4 catalytic subunit	PPP4C	_CGNVAAILELDEHLQK_	Unmodified	484660	1.0114e-05	143.56	100.16	0.16261				0	0		0		0		F01345	ZR75-1	MULTI-MSMS	604.32	3	603.977	1808.91	-0.15414	1306
H3BTA2	Serine/threonine-protein phosphatase;Serine/threonine-protein phosphatase 4 catalytic subunit	PPP4C	_CGNVAAILELDEHLQK_	Unmodified	348020	1.4117e-05	141.85	100.01	1.2211				0	0		0		0		F01390	SUM159	MULTI-MSMS	604.31	3	603.977	1808.91	1.6493	1307
O00151	PDZ and LIM domain protein 1	PDLIM1	_CGTGIVGVFVK_	Unmodified	320890	0.0049202	99.343	30.972	0.43134				0	0		0		0		F01390	SUM159	MULTI-MSMS	569.31	2	568.81	1135.61	2.9463	1308
CON__P12763	Alpha-2-HS-glycoprotein;Alpha-2-HS-glycoprotein chain A;Alpha-2-HS-glycoprotein chain B	AHSG	_CNLLAEK_	Unmodified	231080	0.0031988	131.03	24.99	0.57665				0	0		0		0		F03920	SKBR3	MULTI-MSMS	424.22	2	424.221	846.427	0.055599	1309
E5RFP6	Voltage-dependent anion-selective channel protein 3	VDAC3	_(ac)CNTPTYCDLGK_	Acetyl (Protein N-term)	244910	0.005969	109.15	70.431	0.71446				1	0		0		0		F03920	SKBR3	MULTI-MSMS	685.79	2	685.789	1369.56	0.38343	1310
P35637-2	RNA-binding protein FUS	FUS	_CPNPTCENMNFSWRNECNQCK_	Unmodified	875890	0.0014306	73.168	54.222	-0.7397				0	0		0		0		F01308	MCF7	MULTI-MSMS	916.02	3	916.028	2745.06	-3.2828	1311
P35637-2	RNA-binding protein FUS	FUS	_CPNPTCENMNFSWRNECNQCK_	Unmodified	2574400	0.020042	41.513	27.648	-0.36055				0	0		0		0		F01309	MDAMB231	MULTI-MSMS	916.36	3	916.028	2745.06	-3.1838	1312
P35637-2	RNA-binding protein FUS	FUS	_CPNPTCENMNFSWRNECNQCK_	Unmodified	1467500	0.0023532	69.111	56.678	0.37591				0	0		0		0		F01334	T47D	MULTI-MSMS	916.03	3	916.028	2745.06	3.0576	1313
P35637-2	RNA-binding protein FUS	FUS	_CPNPTCENMNFSWRNECNQCK_	Unmodified	1701800	0.00053615	79.92	54.333	0.64076				0	0		0		0		F01390	SUM159	MULTI-MSMS	916.36	3	916.028	2745.06	2.2845	1314
P35637-2	RNA-binding protein FUS	FUS	_CPN(de)PTCENMN(ox)FSWRNECNQCK_	Deamidation (NQ),Ox (MNQ)	0	0.0057293	69.069	54.02			+		0	0		1	CPN(0.943)PTCEN(0.016)MN(0.007)FSWRN(0.011)ECN(0.014)Q(0.009)CK	1	CPN(0.002)PTCEN(0.007)M(0.069)N(0.804)FSWRN(0.074)ECN(0.029)Q(0.014)CK	F01309	MDAMB231	MSMS	921.68	3	921.687	2762.04		1318
P35637-2	RNA-binding protein FUS	FUS	_CPN(de)PTCENMNFSWRNECNQCK_	Deamidation (NQ)	0	0.0054987	73.597	60.38					0	0		1	CPN(0.589)PTCEN(0.024)MN(0.005)FSWRN(0.335)ECN(0.024)Q(0.024)CK	0		F01309	MDAMB231	MSMS	916.35	3	916.356	2746.05		1319
P35637-2	RNA-binding protein FUS	FUS	_CPN(de)PTCENMNFSWRNECNQCK_	Deamidation (NQ)	0	0.004419	82.01	34.392					0	0		1	CPN(0.865)PTCEN(0.135)MNFSWRNECNQCK	0		F01345	ZR75-1	MSMS	1374.03	2	1374.03	2746.05		1320
P35637-2	RNA-binding protein FUS	FUS	_CPNPTCE(ha)N(de)MNFSWRNECNQCK_	Deamidation (NQ),Hydroxamic acid (DEM)	1099000	0.013785	52.731	35.585	-0.57718			+	0	1	CPNPTCE(0.785)NM(0.214)NFSWRNE(0.001)CNQCK	1	CPN(0.001)PTCEN(0.446)MN(0.33)FSWRN(0.027)ECN(0.098)Q(0.098)CK	0		F01345	ZR75-1	MULTI-MSMS	921.36	3	921.359	2761.06	-0.058142	1321
P35637-2	RNA-binding protein FUS	FUS	_CPN(de)PTCENMNFSWRN(de)ECNQCK_	2 Deamidation (NQ)	0	0.019745	54.412	41.513					0	0		2	CPN(0.73)PTCEN(0.197)MN(0.059)FSWRN(0.496)ECN(0.112)Q(0.407)CK	0		F01390	SUM159	MSMS	916.68	3	916.684	2747.03		1323
Q13564-3	NEDD8-activating enzyme E1 regulatory subunit	NAE1	_DAAAVGNHVAK_	Unmodified	549640	0.00063755	129.88	85.56	-0.48271				0	0		0		0		F03920	SKBR3	MULTI-MSMS	526.78	2	526.778	1051.54	-1.4065	1325
P55060-4	Exportin-2	CSE1L	_DAAIYLVTSLASK_	Unmodified	135640	0.00047406	142.1	93.591	-0.15424				0	0		0		0		F03920	SKBR3	MULTI-MSMS	676.38	2	676.377	1350.74	0.7717	1326
CON__REFSEQ:XP_001252647			_DAEAFYASEVLSTNFK_	Unmodified	250970	0.0050473	90.498	55.38	-0.02555				0	0		0		0		F01345	ZR75-1	MULTI-MSMS	896.93	2	896.425	1790.84	1.6134	1327
CON__REFSEQ:XP_001252647			_DAEAFYASEVLSTNFK_	Unmodified	493900	5.0389e-61	205.66	145.8	0.6843				0	0		0		0		F03920	SKBR3	MULTI-MSMS	896.93	2	896.425	1790.84	1.7527	1328
CON__P13645	Keratin, type I cytoskeletal 10;Keratin, type I cytoskeletal 25;Keratin, type I cytoskeletal 27;Keratin, type I cytoskeletal 28	KRT10;KRT25;KRT27;KRT28	_DAEAWFNEK_	Unmodified	2045600	0.0010125	145.25	54.179	-0.5289				0	0		0		0		F01308	MCF7	MULTI-MSMS	555.25	2	555.249	1108.48	-3.0682	1329
CON__P13645	Keratin, type I cytoskeletal 10;Keratin, type I cytoskeletal 25;Keratin, type I cytoskeletal 27;Keratin, type I cytoskeletal 28	KRT10;KRT25;KRT27;KRT28	_DAEAWFNEK_	Unmodified	612630	1.4557e-06	166.52	94.286	-1.3317				0	0		0		0		F01309	MDAMB231	MULTI-MSMS	1109.47	1	1109.49	1108.48	-3.2808	1330
CON__P13645	Keratin, type I cytoskeletal 10;Keratin, type I cytoskeletal 25;Keratin, type I cytoskeletal 27;Keratin, type I cytoskeletal 28	KRT10;KRT25;KRT27;KRT28	_DAEAWFNEK_	Unmodified	2769600	0.0014205	137.98	38.535	0.739				0	0		0		0		F01334	T47D	MULTI-MSMS	555.25	2	555.249	1108.48	2.2645	1331
CON__P13645	Keratin, type I cytoskeletal 10;Keratin, type I cytoskeletal 25;Keratin, type I cytoskeletal 27;Keratin, type I cytoskeletal 28	KRT10;KRT25;KRT27;KRT28	_DAEAWFNEK_	Unmodified	1403300	0.0040926	112.41	51.729	0.85864				0	0		0		0		F01630	MCF10A	MULTI-MSMS	1109.5	1	1109.49	1108.48	3.5245	1332
CON__P13645	Keratin, type I cytoskeletal 10;Keratin, type I cytoskeletal 25;Keratin, type I cytoskeletal 27;Keratin, type I cytoskeletal 28	KRT10;KRT25;KRT27;KRT28	_DAEAWFNEK_	Unmodified	498480	0.0066325	98.04	40.491	-0.61272				0	0		0		0		F01792	HCC1937	MULTI-MSMS	555.25	2	555.249	1108.48	-1.1802	1333
CON__P13645	Keratin, type I cytoskeletal 10;Keratin, type I cytoskeletal 25;Keratin, type I cytoskeletal 27;Keratin, type I cytoskeletal 28	KRT10;KRT25;KRT27;KRT28	_DAEAWFNEK_	Unmodified	3607700	0.0037391	113.93	36.194	0.79401				0	0		0		0		F03920	SKBR3	MULTI-MSMS	555.25	2	555.249	1108.48	1.1362	1334
P49750-1	YLP motif-containing protein 1	YLPM1	_DAEEEESE(ha)LGYIPK_	Hydroxamic acid (DEM)	1253700	0.0028657	109.44	62.013	1.457			+	0	1	D(0.001)AE(0.001)E(0.003)E(0.018)E(0.172)SE(0.806)LGYIPK	0		0		F01630	MCF10A	MULTI-MSMS	812.37	2	812.373	1622.73	2.9501	1341
CON__P02769			_DAFLGSFLYEYSR_	Unmodified	7287500	3.0585e-23	179.67	117.33	0.094961				0	0		0		0		F01343	MDAMB468	MULTI-MSMS	784.38	2	784.375	1566.74	0.6123	1343
CON__P02769			_DAFLGSFLYEYSR_	Unmodified	235960	0.00065587	137.62	73.504	-0.39218				0	0		0		0		F01345	ZR75-1	MULTI-MSMS	784.38	2	784.375	1566.74	0.41975	1344
A0A0U1RR39	E3 ubiquitin-protein ligase CBL	CBL	_DAFQPHHHHHHHLSPHPPGTVDK_	Unmodified	12712000	0.018266	35.676	16.852	-1.4194				0	0		0		0		F01308	MCF7	MULTI-MSMS	667.32	4	667.072	2664.26	-3.1843	1346
A0A0U1RR39	E3 ubiquitin-protein ligase CBL	CBL	_DAFQPHHHHHHHLSPHPPGTVDK_	Unmodified	8896300	0.00042811	77.51	34.345	-1.0511				0	0		0		0		F01308	MCF7	MULTI-MSMS	889.43	3	889.094	2664.26	-2.2914	1347
A0A0U1RR39	E3 ubiquitin-protein ligase CBL	CBL	_DAFQPHHHHHHHLSPHPPGTVDK_	Unmodified	5233800	0.0070221	54.047	23.803	1.034				0	0		0		0		F01309	MDAMB231	MULTI-MSMS	889.43	3	889.094	2664.26	-3.6197	1348
A0A0U1RR39	E3 ubiquitin-protein ligase CBL	CBL	_DAFQPHHHHHHHLSPHPPGTVDK_	Unmodified	10189000	0.0069721	54.12	25.727	0.033457				0	0		0		0		F01334	T47D	MULTI-MSMS	889.77	3	889.094	2664.26	-0.85114	1349
A0A0U1RR39	E3 ubiquitin-protein ligase CBL	CBL	_DAFQPHHHHHHHLSPHPPGTVDK_	Unmodified	9410100	0.012767	46.35	11.7	-0.22073				0	0		0		0		F01390	SUM159	MULTI-MSMS	889.43	3	889.094	2664.26	-2.9234	1350
A0A0U1RR39	E3 ubiquitin-protein ligase CBL	CBL	_DAFQPHHHHHHHLSPHPPGTVDK_	Unmodified	8141500	0.0017774	67.11	38.944	2.3974				0	0		0		0		F01792	HCC1937	MULTI-MSMS	889.43	3	889.094	2664.26	-0.70995	1351
A0A0U1RR39	E3 ubiquitin-protein ligase CBL	CBL	_DAFQ(ox)PHHHHHHHLSPHPPGTVDK_	Ox (MNQ)	1535700	0.004726	53.625	28.946	-1.3893		+		0	0		0		1	DAFQ(1)PHHHHHHHLSPHPPGTVDK	F01308	MCF7	MULTI-MSMS	671.07	4	671.071	2680.25	-3.3832	1353
A0A0U1RR39	E3 ubiquitin-protein ligase CBL	CBL	_DAFQ(ox)PHHHHHHHLSPHPPGTVDK_	Ox (MNQ)	597440	0.0070057	54.15	25.757	1.2951		+		0	0		0		1	DAFQ(1)PHHHHHHHLSPHPPGTVDK	F01309	MDAMB231	MULTI-MSMS	894.76	3	894.425	2680.25	-3.3206	1354
A0A0U1RR39	E3 ubiquitin-protein ligase CBL	CBL	_DAFQ(ox)PHHHHHHHLSPHPPGTVDK_	Ox (MNQ)	1250400	0.0075347	53.381	27.886	2.4143		+		0	0		0		1	DAFQ(1)PHHHHHHHLSPHPPGTVDK	F01792	HCC1937	MULTI-MSMS	894.76	3	894.425	2680.25	-0.55084	1355
A0A0U1RR39	E3 ubiquitin-protein ligase CBL	CBL	_DAFQPHHHHHHHLSPHPPGTVDKK_	Unmodified	1308000	0.00021981	77.894	44.767	-0.00084816				0	0		0		0		F01308	MCF7	MULTI-MSMS	931.79	3	931.792	2792.35	-3.0739	1356
A0A0U1RR39	E3 ubiquitin-protein ligase CBL	CBL	_DAFQPHHHHHHHLSPHPPGTVDKK_	Unmodified	2368200	0.00053728	71.143	36.995	0.92916				0	0		0		0		F01309	MDAMB231	MULTI-MSMS	932.13	3	931.792	2792.35	-3.0478	1357
Q8TAD4	Zinc transporter 5	SLC30A5	_DAGVNNLTIQ(ox)VEK_	Ox (MNQ)	2301300	1.402e-09	165.78	95.939	-0.9435		+		0	0		0		1	DAGVNNLTIQ(1)VEK	F01308	MCF7	MULTI-MSMS	708.87	2	708.87	1415.73	-3.1979	1358
Q8TAD4	Zinc transporter 5	SLC30A5	_DAGVNNLTIQ(ox)VEK_	Ox (MNQ)	2089900	0.0025436	141.65	62.154	-0.071348		+		0	0		0		1	DAGVNN(0.004)LTIQ(0.996)VEK	F01334	T47D	MULTI-MSMS	708.87	2	708.87	1415.73	1.1677	1359
Q8TAD4	Zinc transporter 5	SLC30A5	_DAGVNNLTIQ(ox)VEK_	Ox (MNQ)	0	0.0052992	103.83	41.536			+		0	0		0		1	DAGVN(0.056)N(0.056)LTIQ(0.888)VEK	F01343	MDAMB468	MSMS	708.86	2	708.87	1415.73		1360
Q8TAD4	Zinc transporter 5	SLC30A5	_DAGVNNLTIQ(ox)VEK_	Ox (MNQ)	1986900	0.00021658	153.14	75.859	-0.90892		+		0	0		0		1	DAGVNNLTIQ(1)VEK	F01345	ZR75-1	MULTI-MSMS	708.87	2	708.87	1415.73	-0.75538	1361
Q8TAD4	Zinc transporter 5	SLC30A5	_DAGVNNLTIQ(ox)VEK_	Ox (MNQ)	4338600	0.0069903	111.07	50.992	-0.53596		+		0	0		0		1	DAGVN(0.011)N(0.039)LTIQ(0.95)VEK	F01390	SUM159	MULTI-MSMS	708.87	2	708.87	1415.73	0.91541	1362
Q8TAD4	Zinc transporter 5	SLC30A5	_DAGVNNLTIQVEK_	Unmodified	18032000	1.2317e-32	191.01	113.27	-0.3207				0	0		0		0		F01308	MCF7	MULTI-MSMS	700.87	2	700.873	1399.73	-3.0334	1370
Q8TAD4	Zinc transporter 5	SLC30A5	_DAGVNNLTIQVEK_	Unmodified	12458000	1.6678e-23	183.06	112.52	-1.7173				0	0		0		0		F01309	MDAMB231	MULTI-MSMS	700.87	2	700.873	1399.73	-4.214	1371
Q8TAD4	Zinc transporter 5	SLC30A5	_DAGVNNLTIQVEK_	Unmodified	13474000	8.3396e-70	215.09	123.39	-0.20895				0	0		0		0		F01334	T47D	MULTI-MSMS	700.87	2	700.873	1399.73	1.225	1372
Q8TAD4	Zinc transporter 5	SLC30A5	_DAGVNNLTIQVEK_	Unmodified	2950800	6.0473e-24	185.66	106.37	-0.92959				0	0		0		0		F01343	MDAMB468	MULTI-MSMS	700.87	2	700.873	1399.73	-13.953	1373
Q8TAD4	Zinc transporter 5	SLC30A5	_DAGVNNLTIQVEK_	Unmodified	9953900	2.5359e-23	180.95	89.854	-0.23002				0	0		0		0		F01345	ZR75-1	MULTI-MSMS	701.38	2	700.873	1399.73	-0.77623	1374
Q8TAD4	Zinc transporter 5	SLC30A5	_DAGVNNLTIQVEK_	Unmodified	24451000	6.0473e-24	185.66	94.188	0.63926				0	0		0		0		F01390	SUM159	MULTI-MSMS	701.38	2	700.873	1399.73	0.72244	1375
Q8TAD4	Zinc transporter 5	SLC30A5	_DAGVNNLTIQVEK_	Unmodified	1299500	1.9447e-16	177.21	100.03	-1.0039				0	0		0		0		F01630	MCF10A	MULTI-MSMS	700.87	2	700.873	1399.73	1.7664	1376
Q8TAD4	Zinc transporter 5	SLC30A5	_DAGVNNLTIQVEK_	Unmodified	5077300	7.6783e-07	160.46	95.169	-0.73392				0	0		0		0		F03920	SKBR3	MULTI-MSMS	700.87	2	700.873	1399.73	0.75171	1377
CON__P02769			_DAIPENLPPLTADFAEDK_	Unmodified	2064400	0.0088087	74.618	44.446	-0.24708				0	0		0		0		F01343	MDAMB468	MULTI-MSMS	978.48	2	978.483	1954.95	0.4903	1380
CON__P02769			_DAIPENLPPLTADFAEDK_	Unmodified	2355800	0.0026416	87.676	44.729	-0.15038				0	0		0		0		F01390	SUM159	MULTI-MSMS	978.49	2	978.483	1954.95	4.2298	1381
CON__P02769			_DAIPENLPPLTADFAEDK_	Unmodified	317970	0.0079302	69.081	37.382	0.088355				0	0		0		0		F01390	SUM159	MULTI-MSMS	653	3	652.658	1954.95	3.7689	1382
CON__P02769			_DAIPENLPPLTADFAEDK_	Unmodified	6049900	0.0041435	83.948	58.631	-0.11094				0	0		0		0		F01792	HCC1937	MULTI-MSMS	978.48	2	978.483	1954.95	3.3163	1383
CON__P02769			_DAIPENLPPLTADFAEDK_	Unmodified	1827200	0.0074703	69.979	29.701	0.38644				0	0		0		0		F03920	SKBR3	MULTI-MSMS	652.66	3	652.658	1954.95	0.96962	1384
Q9NR30	Nucleolar RNA helicase 2	DDX21	_DAIRLLDSVPPTAISHFK_	Unmodified	2702600	0.013892	56.039	31.122	0.67568				0	0		0		0		F01309	MDAMB231	MULTI-MSMS	661.04	3	660.702	1979.08	0.38744	1389
Q9NR30	Nucleolar RNA helicase 2	DDX21	_DAIRLLDSVPPTAISHFK_	Unmodified	1774400	0.0018035	95.307	59.476	0.41918				0	0		0		0		F01630	MCF10A	MULTI-MSMS	990.55	2	990.549	1979.08	2.2019	1390
P08133-2	Annexin A6;Annexin	ANXA6	_DAISGIGTDEK_	Unmodified	60574	0.0048671	99.539	23.207	-0.10134				0	0		0		0		F03920	SKBR3	MULTI-MSMS	553.27	2	553.272	1104.53	0.57802	1392
G8JLG1	Structural maintenance of chromosomes protein;Structural maintenance of chromosomes protein 1A	SMC1A	_DAQAEEEIKQEMNTLQQK_	Unmodified	639200	0.016519	52.569	8.9768	1.4987				0	0		0		0		F01630	MCF10A	MULTI-MSMS	712.34	3	711.676	2132.01	1.7823	1393
F8W7S5	Ribosome-binding protein 1	RRBP1	_DAQDVQ(ox)ASQ(de)AEAD(ha)Q(de)QQTRLK_	2 Deamidation (NQ),Hydroxamic acid (DEM),Ox (MNQ)	921860	0.00019938	92.474	52.09	0.60926		+	+	0	1	D(0.002)AQD(0.046)VQASQAE(0.003)AD(0.949)QQQTRLK	2	DAQ(0.006)DVQ(0.05)ASQ(0.992)AEADQ(0.731)Q(0.11)Q(0.11)TRLK	1	DAQDVQ(0.944)ASQ(0.008)AEADQ(0.034)Q(0.011)Q(0.003)TRLK	F03920	SKBR3	MULTI-MSMS	755.34	3	755.019	2262.04	0.83649	1394
P04040	Catalase	CAT	_DAQIFIQK_	Unmodified	162290	0.013601	94.309	4.5573	0.13273				0	0		0		0		F03920	SKBR3	MULTI-MSMS	481.77	2	481.769	961.523	-0.35975	1395
P30101	Protein disulfide-isomerase A3	PDIA3	_DASIVGFFDDSFSEAHSEFLK_	Unmodified	193380	0.018871	44.998	14.956	-1.2474				0	0		0		0		F01792	HCC1937	MULTI-MSMS	783.36	3	783.362	2347.06	-0.27866	1396
A0A2R8YG21	Trifunctional enzyme subunit alpha, mitochondrial;Long-chain enoyl-CoA hydratase;Long chain 3-hydroxyacyl-CoA dehydrogenase	HADHA	_DATLTALDRGQQQVFK_	Unmodified	440980	0.015462	79.317	2.1255	0.1969				0	0		0		0		F01345	ZR75-1	MULTI-MSMS	896.49	2	895.973	1789.93	1.9653	1398
A0A2R8YG21	Trifunctional enzyme subunit alpha, mitochondrial;Long-chain enoyl-CoA hydratase;Long chain 3-hydroxyacyl-CoA dehydrogenase	HADHA	_DATLTALDRGQQQVFK_	Unmodified	893810	0.00020789	133.87	69.559	-0.85301				0	0		0		0		F01390	SUM159	MULTI-MSMS	896.48	2	895.973	1789.93	1.2856	1399
A0A2R8YG21	Trifunctional enzyme subunit alpha, mitochondrial;Long-chain enoyl-CoA hydratase;Long chain 3-hydroxyacyl-CoA dehydrogenase	HADHA	_DATLTALDRGQQQVFK_	Unmodified	1169200	0.013297	63.181	24.88	1.1446				0	0		0		0		F01630	MCF10A	MULTI-MSMS	597.65	3	597.651	1789.93	1.8019	1400
A0A2R8YG21	Trifunctional enzyme subunit alpha, mitochondrial;Long-chain enoyl-CoA hydratase;Long chain 3-hydroxyacyl-CoA dehydrogenase	HADHA	_DATLTALDRGQQQVFK_	Unmodified	647030	3.1451e-08	155.37	111.18	1.3254				0	0		0		0		F01792	HCC1937	MULTI-MSMS	896.48	2	895.973	1789.93	0.34118	1401
A0A2R8YG21	Trifunctional enzyme subunit alpha, mitochondrial;Long-chain enoyl-CoA hydratase;Long chain 3-hydroxyacyl-CoA dehydrogenase	HADHA	_DATLTALDRGQQQVFK_	Unmodified	565660	0.018179	56.569	13.785	0.3197				0	0		0		0		F03920	SKBR3	MULTI-MSMS	597.65	3	597.651	1789.93	0.58543	1402
A0A2R8YG21	Trifunctional enzyme subunit alpha, mitochondrial;Long-chain enoyl-CoA hydratase;Long chain 3-hydroxyacyl-CoA dehydrogenase	HADHA	_DATLTALDRGQQQVFK_	Unmodified	355720	0.0004953	127.66	67.584	0.38603				0	0		0		0		F03920	SKBR3	MULTI-MSMS	895.98	2	895.973	1789.93	1.1233	1403
P06733	Alpha-enolase	ENO1	_DATNVGDEGGFAPNILENK_	Unmodified	672560	8.1818e-08	140.27	82.479	0.43055				0	0		0		0		F01308	MCF7	MULTI-MSMS	980.97	2	980.966	1959.92	0.61438	1412
P06733	Alpha-enolase	ENO1	_DATNVGDEGGFAPNILENK_	Unmodified	964400	4.6077e-43	190.37	110.48	0.77054				0	0		0		0		F01309	MDAMB231	MULTI-MSMS	981.46	2	980.966	1959.92	-0.12088	1413
P06733	Alpha-enolase	ENO1	_DATNVGDEGGFAPNILENK_	Unmodified	0	0.021371	112.82	62.666					0	0		0		0		F01343	MDAMB468	MSMS	980.96	2	980.966	1959.92		1414
P06733	Alpha-enolase	ENO1	_DATNVGDEGGFAPNILENK_	Unmodified	1464900	3.2739e-05	132.52	78.264	0.35976				0	0		0		0		F01345	ZR75-1	MULTI-MSMS	981.46	2	980.966	1959.92	2.7678	1415
P06733	Alpha-enolase	ENO1	_DATNVGDEGGFAPNILENK_	Unmodified	2072800	6.1349e-34	186.74	116.76	-1.2105				0	0		0		0		F01390	SUM159	MULTI-MSMS	980.96	2	980.966	1959.92	1.904	1416
P06733	Alpha-enolase	ENO1	_DATNVGDEGGFAPNILENK_	Unmodified	2187500	0.00030898	124.08	64.193	-0.33596				0	0		0		0		F01630	MCF10A	MULTI-MSMS	980.98	2	980.966	1959.92	1.6608	1417
P06733	Alpha-enolase	ENO1	_DATNVGDEGGFAPNILENK_	Unmodified	892270	4.976e-18	167.05	86.588	0.72589				0	0		0		0		F01792	HCC1937	MULTI-MSMS	981.47	2	980.966	1959.92	1.2539	1418
P06733	Alpha-enolase	ENO1	_DATNVGDEGGFAPNILENK_	Unmodified	3167900	9.4123e-25	176.46	118.38	-0.95667				0	0		0		0		F03920	SKBR3	MULTI-MSMS	981.47	2	980.966	1959.92	0.87658	1419
P06733	Alpha-enolase	ENO1	_DATNVGDEGGFAPN(ox)ILENK_	Ox (MNQ)	317310	0.0019048	118.02	48.538	1.0061		+		0	0		0		1	DATNVGDEGGFAPN(0.998)ILEN(0.001)K	F03920	SKBR3	MULTI-MSMS	988.96	2	988.963	1975.91	1.6916	1421
P81605	Dermcidin;Survival-promoting peptide;DCD-1	DCD	_DAVEDLESVGK_	Unmodified	1087000	0.00081649	125.97	59.541	-0.20159				0	0		0		0		F01308	MCF7	MULTI-MSMS	581.28	2	581.285	1160.56	-2.3583	1423
P81605	Dermcidin;Survival-promoting peptide;DCD-1	DCD	_DAVEDLESVGK_	Unmodified	1224000	0.0034302	105.03	52.246	-0.63153				0	0		0		0		F01309	MDAMB231	MULTI-MSMS	581.28	2	581.285	1160.56	-2.9718	1424
P81605	Dermcidin;Survival-promoting peptide;DCD-1	DCD	_DAVEDLESVGK_	Unmodified	1703300	1.818e-05	154.15	69.463	0.40679				0	0		0		0		F01334	T47D	MULTI-MSMS	581.29	2	581.285	1160.56	2.4112	1425
P81605	Dermcidin;Survival-promoting peptide;DCD-1	DCD	_DAVEDLESVGK_	Unmodified	1377700	0.017195	93.667	41.185	1.1806				0	0		0		0		F01334	T47D	MULTI-MSMS	1161.58	1	1161.56	1160.56	3.2269	1426
P81605	Dermcidin;Survival-promoting peptide;DCD-1	DCD	_DAVEDLESVGK_	Unmodified	1086200	0.0026514	111.52	44.191	0.27668				0	0		0		0		F01345	ZR75-1	MULTI-MSMS	581.29	2	581.285	1160.56	0.49195	1427
P81605	Dermcidin;Survival-promoting peptide;DCD-1	DCD	_DAVEDLESVGK_	Unmodified	566230	0.0056634	96.604	36.54	-0.5952				0	0		0		0		F01390	SUM159	MULTI-MSMS	581.28	2	581.285	1160.56	0.13468	1428
P81605	Dermcidin;Survival-promoting peptide;DCD-1	DCD	_DAVEDLESVGK_	Unmodified	421410	0.00035205	143.97	70.475	-1.2229				0	0		0		0		F01630	MCF10A	MULTI-MSMS	581.29	2	581.285	1160.56	1.694	1429
P81605	Dermcidin;Survival-promoting peptide;DCD-1	DCD	_DAVEDLESVGK_	Unmodified	1832700	0.002363	113.61	53.507	0.32965				0	0		0		0		F01792	HCC1937	MULTI-MSMS	581.29	2	581.285	1160.56	-0.80799	1430
P81605	Dermcidin;Survival-promoting peptide;DCD-1	DCD	_DAVEDLESVGK_	Unmodified	0	0.01726	93.623	24.776					0	0		0		0		F03920	SKBR3	MSMS	581.29	2	581.285	1160.56		1431
P31948-3	Stress-induced-phosphoprotein 1	STIP1	_DCEECIQLEPTFIK_	Unmodified	246890	3.5583e-11	168.93	70.559	1.4818				0	0		0		0		F01345	ZR75-1	MULTI-MSMS	891.41	2	891.408	1780.8	3.0519	1433
P31948-3	Stress-induced-phosphoprotein 1	STIP1	_DCEECIQLEPTFIK_	Unmodified	897460	8.2988e-11	166.64	105.71	-0.36868				0	0		0		0		F03920	SKBR3	MULTI-MSMS	891.91	2	891.408	1780.8	-0.12238	1434
Q00839	Heterogeneous nuclear ribonucleoprotein U	HNRNPU	_DCEVVM(ox)MIGLPGAGK_	Ox (MNQ)	736090	0.021788	69.258	24.946	-2.8802	+			0	0		0		1	DCEVVM(0.781)M(0.219)IGLPGAGK	F01334	T47D	MULTI-MSMS	797.37	2	796.878	1591.74	-2.4482	1438
Q00839	Heterogeneous nuclear ribonucleoprotein U	HNRNPU	_DCEVVMM(ox)IGLPGAGK_	Ox (MNQ)	372770	0.0018593	106.55	61.389	0.15917	+			0	0		0		1	DCEVVM(0.023)M(0.977)IGLPGAGK	F01345	ZR75-1	MULTI-MSMS	797.38	2	796.878	1591.74	1.5359	1439
Q00839	Heterogeneous nuclear ribonucleoprotein U	HNRNPU	_DCEVVMM(ox)IGLPGAGK_	Ox (MNQ)	5796800	5.104e-05	142.1	86.205	-0.10421	+			0	0		0		1	DCEVVM(0.017)M(0.983)IGLPGAGK	F01630	MCF10A	MULTI-MSMS	796.88	2	796.878	1591.74	1.422	1440
Q00839	Heterogeneous nuclear ribonucleoprotein U	HNRNPU	_DCEVVMM(ox)IGLPGAGK_	Ox (MNQ)	3708800	0.0007347	118.24	75.765	0.79506	+			0	0		0		1	DCEVVM(0.106)M(0.894)IGLPGAGK	F01630	MCF10A	MULTI-MSMS	796.88	2	796.878	1591.74	1.8495	1441
Q00839	Heterogeneous nuclear ribonucleoprotein U	HNRNPU	_DCEVVMM(ox)IGLPGAGK_	Ox (MNQ)	214320	0.0015484	108.66	60.447	-0.55246	+			0	0		0		1	DCEVVM(0.006)M(0.994)IGLPGAGK	F03920	SKBR3	MULTI-MSMS	797.37	2	796.878	1591.74	-1.802	1442
Q00839	Heterogeneous nuclear ribonucleoprotein U	HNRNPU	_DCEVVMMIGLPGAGK_	Unmodified	1425600	0.00076497	118.52	63.226	-0.78245				0	0		0		0		F01334	T47D	MULTI-MSMS	788.88	2	788.88	1575.75	-1.3402	1446
Q00839	Heterogeneous nuclear ribonucleoprotein U	HNRNPU	_DCEVVMMIGLPGAGK_	Unmodified	273890	0.00014471	136.6	84.028	1.954				0	0		0		0		F03920	SKBR3	MULTI-MSMS	788.88	2	788.88	1575.75	1.9754	1447
Q00839	Heterogeneous nuclear ribonucleoprotein U	HNRNPU	_DCEVVM(ox)M(ox)IGLPGAGK_	2 Ox (MNQ)	2904100	0.011642	69.345	25.751	-0.22352	+			0	0		0		2	DCEVVM(1)M(1)IGLPGAGK	F01630	MCF10A	MULTI-MSMS	804.88	2	804.875	1607.74	1.6655	1449
E9PDR3	Voltage-dependent N-type calcium channel subunit alpha-1B	CACNA1B	_D(ha)CRGQ(ox)YLD(ha)YEK_	2 Hydroxamic acid (DEM),Ox (MNQ)	3233000	0.018329	83.883	25.609	2.0472		+	+	0	2	D(1)CRGQYLD(1)YEK	0		1	DCRGQ(1)YLDYEK	F01345	ZR75-1	MULTI-MSMS	746.83	2	746.828	1491.64	4.3258	1451
P23528	Cofilin-1	CFL1	_DCRYALYDATYETK_	Unmodified	542220	0.0056376	99.663	66.398	-0.65184				0	0		0		0		F01345	ZR75-1	MULTI-MSMS	884.89	2	884.896	1767.78	1.5495	1455
Q8NDX6	Zinc finger protein 740	ZNF740	_DDDSLSE(ha)ASHSK_	Hydroxamic acid (DEM)	0	0.011978	120.57	74.511				+	0	1	DDDSLSE(1)ASHSK	0		0		F01334	T47D	MSMS	653.29	2	653.281	1304.55		1458
Q8NDX6	Zinc finger protein 740	ZNF740	_DDDSLSE(ha)ASHSKK_	Hydroxamic acid (DEM)	1268400	0.0024107	133.98	65.3	-0.63118			+	0	1	DDDSLSE(1)ASHSKK	0		0		F01630	MCF10A	MULTI-MSMS	717.33	2	717.329	1432.64	0.80458	1459
A0A087WVA2	Zinc finger protein 658	ZNF658	_D(ha)D(ha)EFRKNFDK_	2 Hydroxamic acid (DEM)	521190	0.0050554	105.2	21.696	-2.9625			+	0	2	D(1)D(0.998)E(0.002)FRKNFDK	0		0		F03920	SKBR3	MULTI-MSMS	672.32	2	672.321	1342.63	-1.8364	1460
P27797	Calreticulin	CALR	_DDEFTHLYTLIVRPDNTYEVK_	Unmodified	223660	0.018081	43.164	8.8985	1.5247				0	0		0		0		F01343	MDAMB468	MULTI-MSMS	857.43	3	856.759	2567.25	2.3862	1461
P27797	Calreticulin	CALR	_DDEFTHLYTLIVRPDNTYEVK_	Unmodified	481140	0.013491	47.082	13.91	-0.29408				0	0		0		0		F01390	SUM159	MULTI-MSMS	857.09	3	856.759	2567.25	1.0275	1462
J3QRI7	60S ribosomal protein L26-like 1;60S ribosomal protein L26	RPL26;RPL26L1	_DDEVQVVRGHYK_	Unmodified	267000	0.0015502	116.84	44.636	0.78502				0	0		0		0		F01308	MCF7	MULTI-MSMS	723.37	2	722.863	1443.71	-1.6603	1471
J3QRI7	60S ribosomal protein L26-like 1;60S ribosomal protein L26	RPL26;RPL26L1	_DDEVQVVRGHYK_	Unmodified	10617000	0.00083184	123.01	65.782	1.292				0	0		0		0		F01343	MDAMB468	MULTI-MSMS	722.86	2	722.863	1443.71	-11.494	1472
J3QRI7	60S ribosomal protein L26-like 1;60S ribosomal protein L26	RPL26;RPL26L1	_DDEVQVVRGHYK_	Unmodified	935590	0.00083038	123.67	50.94	0.97941				0	0		0		0		F01345	ZR75-1	MULTI-MSMS	722.87	2	722.863	1443.71	-0.87338	1473
P38646	Stress-70 protein, mitochondrial	HSPA9	_DDIENMVK_	Unmodified	405220	0.0010974	148.99	47.386	0.1139				0	0		0		0		F03920	SKBR3	MULTI-MSMS	482.22	2	482.226	962.438	0.5711	1477
CON__Q3MHN2			_DDIYRLLSSYSAK_	Unmodified	457630	0.0026102	94.402	45.122	-0.14494				0	0		0		0		F01792	HCC1937	MULTI-MSMS	510.93	3	510.931	1529.77	0.049912	1478
O75367-3	Core histone macro-H2A.1	H2AFY	_DDLGNTLEK_	Unmodified	1470100	0.0118	90.149	18.271	-0.71323				0	0		0		0		F01334	T47D	MULTI-MSMS	502.75	2	502.748	1003.48	1.453	1480
O75367-3	Core histone macro-H2A.1	H2AFY	_DDLGNTLEK_	Unmodified	294130	0.001336	126.39	36.237	0.31638				0	0		0		0		F03920	SKBR3	MULTI-MSMS	502.75	2	502.748	1003.48	0.7311	1481
O60216	Double-strand-break repair protein rad21 homolog	RAD21	_DDNFGE(ha)GNDGGILDDK_	Hydroxamic acid (DEM)	439180	0.0005263	129.36	76.226	0.78299			+	0	1	DDNFGE(0.999)GND(0.001)GGILDDK	0		0		F01630	MCF10A	MULTI-MSMS	848.68	2	848.358	1694.7	2.6284	1482
P39023	60S ribosomal protein L3	RPL3	_DDPSKPVHLTAFLGYK_	Unmodified	409920	0.013216	63.29	26.729	0.96676				0	0		0		0		F01792	HCC1937	MULTI-MSMS	596.98	3	596.649	1786.93	-0.4169	1483
CON__P02769			_DDSPDLPK_	Unmodified	972220	0.011118	98.458	35.743	-0.057044				0	0		0		0		F01309	MDAMB231	MULTI-MSMS	443.71	2	443.711	885.408	-3.7819	1485
CON__P02769			_DDSPDLPK_	Unmodified	3390900	0.012668	95.815	33.708	-0.12635				0	0		0		0		F01343	MDAMB468	MULTI-MSMS	443.71	2	443.711	885.408	-13.123	1486
CON__P02769			_DDSPDLPK_	Unmodified	5306200	0.019872	84.498	36.84	-2.5508				0	0		0		0		F01390	SUM159	MULTI-MSMS	443.71	2	443.711	885.408	-3.893	1487
CON__P02769			_DDSPDLPK_	Unmodified	22344000	0.016042	90.37	42.712	1.5969				0	0		0		0		F01792	HCC1937	MULTI-MSMS	443.71	2	443.711	885.408	-0.61918	1488
Q5JVF3-3	PCI domain-containing protein 2	PCID2	_DDYSTAQRVTYK_	Unmodified	705480	0.0019787	114.24	53.598	1.5499				0	0		0		0		F01343	MDAMB468	MULTI-MSMS	724.34	2	723.847	1445.68	-11.225	1492
Q5JVF3-3	PCI domain-containing protein 2	PCID2	_DDYSTAQRVTYK_	Unmodified	1389900	0.0042297	102.33	44.984	0.2389				0	0		0		0		F01345	ZR75-1	MULTI-MSMS	723.85	2	723.847	1445.68	-1.5876	1493
Q5JVF3-3	PCI domain-containing protein 2	PCID2	_DDYSTAQRVTYK_	Unmodified	2108300	0.00060232	138.89	64.994	1.6553				0	0		0		0		F03920	SKBR3	MULTI-MSMS	723.84	2	723.847	1445.68	-0.8668	1494
E9PSF4	40S ribosomal protein S3	RPS3	_DEILPTTPISEQK_	Unmodified	1562200	0.013959	78.529	17.419	0.54874				0	0		0		0		F03920	SKBR3	MULTI-MSMS	735.89	2	735.888	1469.76	-0.0383	1498
P11387	DNA topoisomerase 1	TOP1	_DE(ha)PEDDGYFVPPK_	Hydroxamic acid (DEM)	1493100	0.013178	87.216	45.736	0.2977			+	0	1	D(0.109)E(0.775)PE(0.109)D(0.005)D(0.001)GYFVPPK	0		0		F01334	T47D	MULTI-MSMS	761.84	2	761.838	1521.66	2.386	1500
Q9Y5Q3	Transcription factor MafB	MAFB	_DEVIRLK_	Unmodified	12863000	0.014228	102.77	20.533	0.29745				0	0		0		0		F01345	ZR75-1	MULTI-MSMS	436.76	2	436.764	871.513	-2.0606	1503
CON__P15497			_DFATVYVEAIK_	Unmodified	1456100	8.4617e-06	158.56	102.55	0.41382				0	0		0		0		F01308	MCF7	MULTI-MSMS	628.33	2	628.332	1254.65	0.11373	1506
CON__P15497			_DFATVYVEAIK_	Unmodified	2161700	0.00030449	140.78	95.917	0.28379				0	0		0		0		F01309	MDAMB231	MULTI-MSMS	628.34	2	628.332	1254.65	-0.86991	1507
CON__P15497			_DFATVYVEAIK_	Unmodified	1770400	0.00032391	142.08	69.206	0.13357				0	0		0		0		F01334	T47D	MULTI-MSMS	628.33	2	628.332	1254.65	2.4525	1508
CON__P15497			_DFATVYVEAIK_	Unmodified	1698000	0.00078296	126.71	76.994	1.2913				0	0		0		0		F01345	ZR75-1	MULTI-MSMS	628.33	2	628.332	1254.65	1.4205	1509
CON__P15497			_DFATVYVEAIK_	Unmodified	5063500	0.00028985	137.01	89.3	0.37445				0	0		0		0		F01390	SUM159	MULTI-MSMS	628.33	2	628.332	1254.65	2.4974	1510
CON__P15497			_DFATVYVEAIK_	Unmodified	6909800	1.5571e-05	155.33	92.15	0.6329				0	0		0		0		F01792	HCC1937	MULTI-MSMS	628.34	2	628.332	1254.65	1.8387	1511
CON__P15497			_DFATVYVEAIK_	Unmodified	546200	0.0028677	109.72	70.971	-0.049487				0	0		0		0		F03920	SKBR3	MULTI-MSMS	628.84	2	628.332	1254.65	0.55629	1512
O43278-2	Kunitz-type protease inhibitor 1	SPINT1	_DFHGHHHHPPPTPASSTVSTTEDTEHLVYNHTTRPL_	Unmodified	9399700	0.0080805	43.371	26.617	-0.61995				0	0		0		0		F01308	MCF7	MULTI-MSMS	1014.73	4	1013.98	4051.89	-2.3861	1514
O43278-2	Kunitz-type protease inhibitor 1	SPINT1	_DFHGHHHHPPPTPASSTVSTTEDTEHLVYNHTTRPL_	Unmodified	893600	0.010035	42.314	21.071	0.37629				0	0		0		0		F01309	MDAMB231	MULTI-MSMS	1014.48	4	1013.98	4051.89	-2.9403	1515
O43278-2	Kunitz-type protease inhibitor 1	SPINT1	_DFHGHHHHPPPTPASSTVSTTEDTEHLVYNHTTRPL_	Unmodified	10275000	0.010016	42.325	26.196	-0.012694				0	0		0		0		F01334	T47D	MULTI-MSMS	1014.49	4	1013.98	4051.89	3.1159	1516
O43278-2	Kunitz-type protease inhibitor 1	SPINT1	_DFHGHHHHPPPTPASSTVSTTEDTEHLVYNHTTRPL_	Unmodified	8777300	0.00049892	53.522	30.86	0.90301				0	0		0		0		F01792	HCC1937	MULTI-MSMS	1014.23	4	1013.98	4051.89	-0.030511	1517
O43278-2	Kunitz-type protease inhibitor 1	SPINT1	_DFHGHHHHPPPTPASSTVSTTEDTEHLVYN(de)HTTRPL_	Deamidation (NQ)	1364300	0.0039995	42.823	21.579	3.2902				0	0		1	DFHGHHHHPPPTPASSTVSTTEDTEHLVYN(1)HTTRPL	0		F01308	MCF7	MULTI-MSMS	1352.3	3	1351.97	4052.88	2.4058	1518
H3BTA2	Serine/threonine-protein phosphatase;Serine/threonine-protein phosphatase 4 catalytic subunit	PPP4C	_DFIIFEAAPQETRGIPSK_	Unmodified	329610	0.0024094	82.942	51.623	0.67104				0	0		0		0		F01345	ZR75-1	MULTI-MSMS	674.02	3	673.69	2018.05	0.4238	1519
H3BTA2	Serine/threonine-protein phosphatase;Serine/threonine-protein phosphatase 4 catalytic subunit	PPP4C	_DFIIFEAAPQETRGIPSK_	Unmodified	1414800	0.0024311	91.926	61.048	1.3389				0	0		0		0		F01630	MCF10A	MULTI-MSMS	1010.54	2	1010.03	2018.05	3.6953	1520
P23284	Peptidyl-prolyl cis-trans isomerase B	PPIB	_DFMIQGGDFTRGDGTGGK_	Unmodified	3103500	1.6568e-22	170.89	94.576	0.00038822				0	0		0		0		F01308	MCF7	MULTI-MSMS	929.92	2	929.923	1857.83	-1.6583	1522
P23284	Peptidyl-prolyl cis-trans isomerase B	PPIB	_DFMIQGGDFTRGDGTGGK_	Unmodified	3282100	0.015382	54.004	18.887	0.44488				0	0		0		0		F01308	MCF7	MULTI-MSMS	620.28	3	620.284	1857.83	-2.3518	1523
P23284	Peptidyl-prolyl cis-trans isomerase B	PPIB	_DFMIQGGDFTRGDGTGGK_	Unmodified	4083000	4.5366e-16	164.5	97.361	0.79566				0	0		0		0		F01309	MDAMB231	MULTI-MSMS	930.43	2	929.923	1857.83	-2.287	1524
P23284	Peptidyl-prolyl cis-trans isomerase B	PPIB	_DFMIQGGDFTRGDGTGGK_	Unmodified	3048800	0.0078453	66.387	26.572	0.70054				0	0		0		0		F01309	MDAMB231	MULTI-MSMS	620.62	3	620.284	1857.83	-2.5768	1525
P23284	Peptidyl-prolyl cis-trans isomerase B	PPIB	_DFMIQGGDFTRGDGTGGK_	Unmodified	1402700	3.3105e-53	197.67	124.29	-2.249				0	0		0		0		F01343	MDAMB468	MULTI-MSMS	929.93	2	929.923	1857.83	2.5449	1526
P23284	Peptidyl-prolyl cis-trans isomerase B	PPIB	_DFMIQGGDFTRGDGTGGK_	Unmodified	9286300	1.1814e-11	159.4	76.75	-0.39487				0	0		0		0		F01390	SUM159	MULTI-MSMS	929.93	2	929.923	1857.83	1.9735	1527
P23284	Peptidyl-prolyl cis-trans isomerase B	PPIB	_DFMIQGGDFTRGDGTGGK_	Unmodified	3751500	0.0022619	83.633	34.335	-0.72651				0	0		0		0		F01390	SUM159	MULTI-MSMS	620.28	3	620.284	1857.83	1.0449	1528
P23284	Peptidyl-prolyl cis-trans isomerase B	PPIB	_DFMIQGGDFTRGDGTGGK_	Unmodified	4657400	1.9629e-11	157.42	58.838	0.523				0	0		0		0		F01630	MCF10A	MULTI-MSMS	929.93	2	929.923	1857.83	3.8178	1529
P23284	Peptidyl-prolyl cis-trans isomerase B	PPIB	_DFMIQGGDFTRGDGTGGK_	Unmodified	2908700	0.021796	45.873	7.6745	-1.3651				0	0		0		0		F01630	MCF10A	MULTI-MSMS	620.29	3	620.284	1857.83	1.7826	1530
P23284	Peptidyl-prolyl cis-trans isomerase B	PPIB	_DFMIQGGDFTRGDGTGGK_	Unmodified	2139000	3.27e-16	166.21	100.99	-0.20408				0	0		0		0		F01792	HCC1937	MULTI-MSMS	930.42	2	929.923	1857.83	-0.56171	1531
P23284	Peptidyl-prolyl cis-trans isomerase B	PPIB	_DFMIQGGDFTRGDGTGGK_	Unmodified	1155100	0.013586	56.514	18.459	-1.6502				0	0		0		0		F01792	HCC1937	MULTI-MSMS	620.28	3	620.284	1857.83	-1.9916	1532
P23284	Peptidyl-prolyl cis-trans isomerase B	PPIB	_DFMIQGGDFTRGDGTGGK_	Unmodified	192980	0.0088588	64.04	3.0717	1.6098				0	0		0		0		F03920	SKBR3	MULTI-MSMS	620.62	3	620.284	1857.83	1.5788	1533
P23284	Peptidyl-prolyl cis-trans isomerase B	PPIB	_DFMIQ(ox)GGDFTRGDGTGGK_	Ox (MNQ)	427580	0.0036313	93.5	37.839	-0.68212		+		0	0		0		1	DFM(0.004)IQ(0.996)GGDFTRGDGTGGK	F01308	MCF7	MULTI-MSMS	938.43	2	937.921	1873.83	-1.8433	1535
P23284	Peptidyl-prolyl cis-trans isomerase B	PPIB	_DFMIQ(ox)GGDFTRGDGTGGK_	Ox (MNQ)	709060	7.7444e-23	176.68	114.65	0.81763		+		0	0		0		1	DFM(0.002)IQ(0.998)GGDFTRGDGTGGK	F01309	MDAMB231	MULTI-MSMS	938.42	2	937.921	1873.83	-2.2335	1536
P23284	Peptidyl-prolyl cis-trans isomerase B	PPIB	_DFM(ox)IQGGDFTRGDGTGGK_	Ox (MNQ)	7119200	0.015691	91.622	38.801	-0.47849	+			0	0		0		1	DFM(0.999)IQ(0.001)GGDFTRGDGTGGK	F01345	ZR75-1	MULTI-MSMS	937.93	2	937.921	1873.83	0.43546	1537
P23284	Peptidyl-prolyl cis-trans isomerase B	PPIB	_DFMIQ(ox)GGDFTRGDGTGGK_	Ox (MNQ)	805900	0.00081173	124.45	70.254	-1.8635		+		0	0		0		1	DFM(0.051)IQ(0.949)GGDFTRGDGTGGK	F01345	ZR75-1	MULTI-MSMS	938.42	2	937.921	1873.83	0.084572	1538
P23284	Peptidyl-prolyl cis-trans isomerase B	PPIB	_DFM(ox)IQGGDFTRGDGTGGK_	Ox (MNQ)	7422900	0.0022965	126.14	99.316	0.75121	+			0	0		0		1	DFM(1)IQGGDFTRGDGTGGK	F01390	SUM159	MULTI-MSMS	937.92	2	937.921	1873.83	2.461	1539
P23284	Peptidyl-prolyl cis-trans isomerase B	PPIB	_DFMIQ(ox)GGDFTRGDGTGGK_	Ox (MNQ)	1581900	4.0155e-07	144.25	100.7	0.33172		+		0	0		0		1	DFMIQ(1)GGDFTRGDGTGGK	F01390	SUM159	MULTI-MSMS	938.42	2	937.921	1873.83	2.5898	1540
P23284	Peptidyl-prolyl cis-trans isomerase B	PPIB	_DFM(ha)IQ(de)GGDFTRGDGTGGK_	Deamidation (NQ),Hydroxamic acid (DEM)	2366900	0.0054185	75.564	38.126	1.0256				0	1	D(0.117)FM(0.883)IQGGDFTRGDGTGGK	1	DFMIQ(1)GGDFTRGDGTGGK	0		F01334	T47D	MULTI-MSMS	937.92	2	937.921	1873.83	2.5147	1543
P23284	Peptidyl-prolyl cis-trans isomerase B	PPIB	_DFM(ox)IQ(ox)GGDFTRGDGTGGK_	2 Ox (MNQ)	1268000	0.004432	78.401	41.456	0.86414	+	+		0	0		0		2	DFM(1)IQ(1)GGDFTRGDGTGGK	F01390	SUM159	MULTI-MSMS	946.42	2	945.918	1889.82	3.0569	1546
J3KPS3	Fructose-bisphosphate aldolase;Fructose-bisphosphate aldolase A;Fructose-bisphosphate aldolase C	ALDOA;ALDOC	_DGADFAK_	Unmodified	2472300	0.017095	94.662	55.871	-0.47112				0	0		0		0		F01345	ZR75-1	MULTI-MSMS	362.17	2	362.169	722.324	-1.9277	1547
P30041	Peroxiredoxin-6	PRDX6	_DGDSVMVLPTIPEEEAK_	Unmodified	399510	0.0012133	102.39	40.354	-0.14539				0	0		0		0		F03920	SKBR3	MULTI-MSMS	915.95	2	915.445	1828.88	-0.51729	1551
F1T0B3	ATP-dependent RNA helicase DDX1	DDX1	_DGFVALSK_	Unmodified	165370	0.0054876	109.48	28.288	-0.11093				0	0		0		0		F03920	SKBR3	MULTI-MSMS	418.73	2	418.729	835.444	0.36122	1552
O43852-7	Calumenin	CALU	_DGFVTEGELK_	Unmodified	249240	0.0086548	93.561	31.87	1.3512				0	0		0		0		F03920	SKBR3	MULTI-MSMS	547.77	2	547.772	1093.53	1.2117	1553
O43852-13	Calumenin	CALU	_DGFVTVDELK_	Unmodified	683210	0.0013829	123.96	45.808	0.2031				0	0		0		0		F03920	SKBR3	MULTI-MSMS	561.79	2	561.788	1121.56	-0.31153	1554
J3KN42	Calcium-binding mitochondrial carrier protein SCaMC-1	SLC25A24	_DGKLDFEEFMK_	Unmodified	448900	0.00045409	144.1	95.679	-1.6464				0	0		0		0		F01308	MCF7	MULTI-MSMS	679.82	2	679.818	1357.62	-2.0419	1555
J3KN42	Calcium-binding mitochondrial carrier protein SCaMC-1	SLC25A24	_DGKLDFEEFMK_	Unmodified	216130	0.00015868	136.81	37.019	-0.72758				0	0		0		0		F01308	MCF7	MULTI-MSMS	453.88	3	453.548	1357.62	-1.1493	1556
J3KN42	Calcium-binding mitochondrial carrier protein SCaMC-1	SLC25A24	_DGKLDFEEFMK_	Unmodified	696370	0.0057592	100.93	50.577	0.78628				0	0		0		0		F01630	MCF10A	MULTI-MSMS	679.82	2	679.818	1357.62	2.5593	1557
J3KN42	Calcium-binding mitochondrial carrier protein SCaMC-1	SLC25A24	_DGKLDFEEFMK_	Unmodified	126860	5.5636e-28	190.57	72.537	-0.26962				0	0		0		0		F01792	HCC1937	MULTI-MSMS	453.55	3	453.548	1357.62	-0.46739	1558
A0A087WV01	Elongation factor 1-alpha;Putative elongation factor 1-alpha-like 3;Elongation factor 1-alpha 1	EEF1A1;EEF1A1P5	_DGNASGTTLLEALDCILPPTRPTDK_	Unmodified	165830	0.0056827	50.255	19.476	0.95758				0	0		0		0		F01792	HCC1937	MULTI-MSMS	885.79	3	885.781	2654.32	1.2066	1559
A0A0A0MSH9	Chromodomain-helicase-DNA-binding protein 1-like	CHD1L	_DGQWVSDALPAAE(ha)GGSRDQEEGK_	Hydroxamic acid (DEM)	1251800	0.00063864	79.143	32.6	0.73893			+	0	1	DGQWVSD(0.001)ALPAAE(0.865)GGSRD(0.134)QEEGK	0		0		F01345	ZR75-1	MULTI-MSMS	1209.06	2	1209.05	2416.09	1.4022	1561
Q92804-2	TATA-binding protein-associated factor 2N	TAF15	_DGRGPMTGSSGGDRGGFK_	Unmodified	13724000	0.010665	81.606	28.115	0.094941				0	0		0		0		F01309	MDAMB231	MULTI-MSMS	580.27	3	580.269	1737.79	-3.4282	1571
Q92804-2	TATA-binding protein-associated factor 2N	TAF15	_DGRGPM(ox)TGSSGGDRGGFK_	Ox (MNQ)	6860500	0.0091722	74.812	33.317	-0.46467	+			0	0		0		1	DGRGPM(1)TGSSGGDRGGFK	F01334	T47D	MULTI-MSMS	585.6	3	585.601	1753.78	-1.6949	1574
K7EME0	3-ketoacyl-CoA thiolase, mitochondrial	ACAA2	_DGTVTAGNASGVADGAGAVIIASEDAVK_	Unmodified	630890	5.7917e-05	72.848	31.881	-0.29264				0	0		0		0		F03920	SKBR3	MULTI-MSMS	840.09	3	839.421	2515.24	-0.37024	1577
K7EME0	3-ketoacyl-CoA thiolase, mitochondrial	ACAA2	_DGTVTAGNASGVADGAGAVIIASEDAVKK_	Unmodified	527440	0.000367	61.141	15.784	-0.14612				0	0		0		0		F03920	SKBR3	MULTI-MSMS	882.45	3	882.119	2643.34	1.199	1578
P04792	Heat shock protein beta-1	HSPB1	_DGVVEITGK_	Unmodified	501340	0.016533	82.831	33.771	-0.54127				0	0		0		0		F01308	MCF7	MULTI-MSMS	459.25	2	459.251	916.487	-2.5787	1579
P31949	Protein S100-A11;Protein S100-A11, N-terminally processed	S100A11	_DGYNYTLSK_	Unmodified	1206500	0.0015224	125.68	55.157	0.15366				0	0		0		0		F03920	SKBR3	MULTI-MSMS	530.75	2	530.751	1059.49	0.68339	1581
H7BZ94	Protein disulfide-isomerase	P4HB	_DHENIVIAK_	Unmodified	6074000	0.00054335	140.11	44.203	1.0504				0	0		0		0		F01309	MDAMB231	MULTI-MSMS	519.78	2	519.783	1037.55	-3.5146	1582
H7BZ94	Protein disulfide-isomerase	P4HB	_DHENIVIAK_	Unmodified	6323600	0.00090606	143.03	71.654	-0.30708				0	0		0		0		F01390	SUM159	MULTI-MSMS	519.78	2	519.783	1037.55	-3.129	1583
H7BZ94	Protein disulfide-isomerase	P4HB	_DHENIVIAK_	Unmodified	2907000	0.0051288	106.88	46.762	2.1286				0	0		0		0		F01792	HCC1937	MULTI-MSMS	519.78	2	519.783	1037.55	0.10305	1584
Q9NR30	Nucleolar RNA helicase 2	DDX21	_DHIQNGKLDLTK_	Unmodified	1806200	0.014907	63.292	27.614	-0.036135				0	0		0		0		F01630	MCF10A	MULTI-MSMS	461.25	3	461.253	1380.74	2.704	1586
A8MZ87	Kinesin light chain 2;Kinesin light chain 1	KLC2;KLC1	_DHPAVAATLNNLAVLYGK_	Unmodified	488090	0.01029	64.476	29.176	0.031471				0	0		0		0		F01343	MDAMB468	MULTI-MSMS	623.01	3	623.007	1866	-0.094215	1587
A8MZ87	Kinesin light chain 2;Kinesin light chain 1	KLC2;KLC1	_DHPAVAATLNNLAVLYGK_	Unmodified	526720	0.0038411	79.326	39.58	-0.12524				0	0		0		0		F01390	SUM159	MULTI-MSMS	623.01	3	623.007	1866	3.4972	1588
A8MZ87	Kinesin light chain 2;Kinesin light chain 1	KLC2;KLC1	_DHPAVAATLNNLAVLYGK_	Unmodified	461100	0.0004493	118.66	83.173	-0.70171				0	0		0		0		F01390	SUM159	MULTI-MSMS	934.52	2	934.007	1866	3.385	1589
P09429	High mobility group protein B2;High mobility group protein B1	HMGB2;HMGB1	_DIAAYRAK_	Unmodified	7195600	0.011849	101.72	46.945	-0.83951				0	0		0		0		F01345	ZR75-1	MULTI-MSMS	454.25	2	454.253	906.492	-2.0153	1591
P09429	High mobility group protein B2;High mobility group protein B1	HMGB2;HMGB1	_DIAAYRAK_	Unmodified	17293000	0.01836	93.162	45.588	0.31289				0	0		0		0		F01630	MCF10A	MULTI-MSMS	454.26	2	454.253	906.492	2.8633	1592
P25490	Transcriptional repressor protein YY1	YY1	_DIDHETVVEEQIIGENSPPDYSE(ha)YMTGK_	Hydroxamic acid (DEM)	537580	1.0788e-09	124.88	91.172	0.32193			+	0	1	DIDHETVVEEQIIGENSPPD(0.08)YSE(0.841)YM(0.08)TGK	0		0		F01308	MCF7	MULTI-MSMS	1071.48	3	1070.82	3209.43	-0.14861	1597
P25490	Transcriptional repressor protein YY1	YY1	_DIDHETVVEEQIIGE(ha)NSPPDYSEYMTGK_	Hydroxamic acid (DEM)	1907200	2.7851e-13	137.62	97.442	0.18983			+	0	1	DIDHETVVEEQIIGE(1)NSPPDYSEYMTGK	0		0		F01630	MCF10A	MULTI-MSMS	1071.13	3	1070.82	3209.43	1.1263	1600
P25490	Transcriptional repressor protein YY1	YY1	_DIDHETVVEEQIIGENSPPDYSE(ha)YM(ox)TGK_	Hydroxamic acid (DEM),Ox (MNQ)	1212200	1.1071e-14	139.75	102.32	0.24706	+		+	0	1	DIDHETVVEEQIIGENSPPD(0.018)YSE(0.982)YMTGK	0		1	DIDHETVVEEQIIGENSPPDYSEYM(1)TGK	F01334	T47D	MULTI-MSMS	1076.49	3	1076.15	3225.43	3.2269	1601
CON__P35527	Keratin, type I cytoskeletal 9	KRT9	_DIENQYETQITQIEHEVSSSGQEVQSSAK_	Unmodified	1867700	4.5103e-06	78.978	52.058	1.194				0	0		0		0		F01308	MCF7	MULTI-MSMS	1089.52	3	1088.84	3263.51	1.1745	1604
CON__P35527	Keratin, type I cytoskeletal 9	KRT9	_DIENQYETQITQIEHEVSSSGQEVQSSAK_	Unmodified	9313800	7.8871e-07	81.799	47.823	-0.5027				0	0		0		0		F01334	T47D	MULTI-MSMS	1089.18	3	1088.84	3263.51	-0.23347	1605
CON__P35527	Keratin, type I cytoskeletal 9	KRT9	_DIENQYETQITQIEHEVSSSGQEVQSSAK_	Unmodified	2766100	3.0362e-05	71.882	44.328	-0.47481				0	0		0		0		F01343	MDAMB468	MULTI-MSMS	1089.51	3	1088.84	3263.51	0.69738	1606
CON__P35527	Keratin, type I cytoskeletal 9	KRT9	_DIENQYETQITQIEHEVSSSGQEVQSSAK_	Unmodified	445550	0.013417	35.621	10.511	0.066091				0	0		0		0		F01343	MDAMB468	MULTI-MSMS	817.38	4	816.884	3263.51	0.68151	1607
CON__P35527	Keratin, type I cytoskeletal 9	KRT9	_DIENQYETQITQIEHEVSSSGQEVQSSAK_	Unmodified	1687100	0.00058541	60.172	33.773	0.94181				0	0		0		0		F01345	ZR75-1	MULTI-MSMS	1089.51	3	1088.84	3263.51	1.4637	1608
CON__P35527	Keratin, type I cytoskeletal 9	KRT9	_DIENQYETQITQIEHEVSSSGQEVQSSAK_	Unmodified	5805600	2.7871e-05	72.566	42.99	1.1893				0	0		0		0		F01390	SUM159	MULTI-MSMS	1089.51	3	1088.84	3263.51	3.6	1609
CON__P35527	Keratin, type I cytoskeletal 9	KRT9	_DIENQYETQITQIEHEVSSSGQEVQSSAK_	Unmodified	14379000	0.0020804	52.739	26.693	-0.20559				0	0		0		0		F01630	MCF10A	MULTI-MSMS	1089.51	3	1088.84	3263.51	1.8892	1610
CON__P35527	Keratin, type I cytoskeletal 9	KRT9	_DIENQYETQITQIEHEVSSSGQEVQSSAK_	Unmodified	1381400	2.9006e-11	98.073	55.819	1.6772				0	0		0		0		F01792	HCC1937	MULTI-MSMS	1089.51	3	1088.84	3263.51	3.8057	1611
CON__P35527	Keratin, type I cytoskeletal 9	KRT9	_DIENQYETQITQIEHEVSSSGQEVQSSAK_	Unmodified	4878300	5.6604e-13	112.06	84.102	0.20825				0	0		0		0		F03920	SKBR3	MULTI-MSMS	1089.51	3	1088.84	3263.51	1.491	1612
CON__P35527	Keratin, type I cytoskeletal 9	KRT9	_DIENQYETQITQIEHEVSSSGQEVQSSAK_	Unmodified	777590	0.016984	32.805	11.298	1.2043				0	0		0		0		F03920	SKBR3	MULTI-MSMS	817.38	4	816.884	3263.51	1.5277	1613
CON__P35527	Keratin, type I cytoskeletal 9	KRT9	_DIENQYETQITQIEHEVSSSGQ(ox)EVQSSAK_	Ox (MNQ)	316850	0.00016183	64.305	24.66	-1.3685		+		0	0		0		1	DIENQYETQITQIEHEVSSSGQ(0.844)EVQ(0.156)SSAK	F01343	MDAMB468	MULTI-MSMS	1094.52	3	1094.17	3279.5	-0.12498	1621
CON__P35527	Keratin, type I cytoskeletal 9	KRT9	_DIENQYETQ(ox)ITQIEHEVSSSGQEVQSSAK_	Ox (MNQ)	637060	3.6175e-05	71.418	36.579	0.4943		+		0	0		0		1	DIENQYETQ(0.808)ITQ(0.19)IEHEVSSSGQ(0.001)EVQSSAK	F01390	SUM159	MULTI-MSMS	1094.53	3	1094.17	3279.5	3.3795	1622
CON__P35527	Keratin, type I cytoskeletal 9	KRT9	_DIENQYETQITQIEHEVSSSGQEVQ(ox)SSAK_	Ox (MNQ)	1043200	4.7459e-07	84.529	52.14	0.5307		+		0	0		0		1	DIENQYETQITQIEHEVSSSGQ(0.086)EVQ(0.914)SSAK	F01390	SUM159	MULTI-MSMS	1094.85	3	1094.17	3279.5	3.1424	1623
CON__P35527	Keratin, type I cytoskeletal 9	KRT9	_DIENQYETQITQIEHEVSSSGQEVQ(ox)SSAK_	Ox (MNQ)	1417000	4.1862e-09	95.68	49.595	0.04853		+		0	0		0		1	DIENQYETQITQIEHEVSSSGQ(0.242)EVQ(0.758)SSAK	F01630	MCF10A	MULTI-MSMS	1094.5	3	1094.17	3279.5	2.0711	1624
O75874	Isocitrate dehydrogenase [NADP] cytoplasmic	IDH1	_DIFQEIYDK_	Unmodified	238850	0.0072512	99.53	27.205	-1.388				0	0		0		0		F01792	HCC1937	MULTI-MSMS	585.79	2	585.788	1169.56	0.46891	1627
O75874	Isocitrate dehydrogenase [NADP] cytoplasmic	IDH1	_DIFQEIYDK_	Unmodified	111090	0.0055695	104.82	37.49	1.0921				0	0		0		0		F03920	SKBR3	MULTI-MSMS	585.79	2	585.788	1169.56	1.6248	1628
P62917	60S ribosomal protein L8	RPL8	_DIIHDPGRGAPLAK_	Unmodified	2346900	0.010818	86.944	53.671	1.2724				0	0		0		0		F01308	MCF7	MULTI-MSMS	730.41	2	730.404	1458.79	-2.2803	1630
P62917	60S ribosomal protein L8	RPL8	_DIIHDPGRGAPLAK_	Unmodified	4001500	0.00074772	124.47	78.311	0.79918				0	0		0		0		F01334	T47D	MULTI-MSMS	730.41	2	730.404	1458.79	1.7972	1631
P62917	60S ribosomal protein L8	RPL8	_DIIHDPGRGAPLAK_	Unmodified	93545000	0.018031	60.157	12.855	0.24025				0	0		0		0		F01343	MDAMB468	MULTI-MSMS	487.27	3	487.272	1458.79	-12.436	1632
P62917	60S ribosomal protein L8	RPL8	_DIIHDPGRGAPLAK_	Unmodified	37337000	0.0086529	91.712	42.411	1.0891				0	0		0		0		F01343	MDAMB468	MULTI-MSMS	730.4	2	730.404	1458.79	-12.182	1633
P62917	60S ribosomal protein L8	RPL8	_DIIHDPGRGAPLAK_	Unmodified	3769100	0.0025742	107.53	62.096	-0.21425				0	0		0		0		F01343	MDAMB468	MULTI-MSMS	730.4	2	730.404	1458.79	-13.552	1634
P62917	60S ribosomal protein L8	RPL8	_DIIHDPGRGAPLAK_	Unmodified	1240700	0.0021323	109.6	61.952	0.7612				0	0		0		0		F01345	ZR75-1	MULTI-MSMS	730.91	2	730.404	1458.79	0.56504	1635
P62917	60S ribosomal protein L8	RPL8	_D(ha)IIHDPGRGAPLAK_	Hydroxamic acid (DEM)	1368100	0.0046425	111.72	56.459	0.12989			+	0	1	D(1)IIHDPGRGAPLAK	0		0		F01343	MDAMB468	MULTI-MSMS	737.9	2	737.91	1473.81	-11.331	1642
P07355	Annexin A2;Putative annexin A2-like protein;Annexin	ANXA2;ANXA2P2	_DIISDTSGDFRK_	Unmodified	4312800	0.00041766	148.78	57.125	-0.70531				0	0		0		0		F01309	MDAMB231	MULTI-MSMS	677.33	2	677.336	1352.66	-3.0361	1645
P07355	Annexin A2;Putative annexin A2-like protein;Annexin	ANXA2;ANXA2P2	_DIISDTSGDFRK_	Unmodified	3597400	0.0003191	150.09	57.848	0.045254				0	0		0		0		F01334	T47D	MULTI-MSMS	677.34	2	677.336	1352.66	2.1402	1646
P07355	Annexin A2;Putative annexin A2-like protein;Annexin	ANXA2;ANXA2P2	_DIISDTSGDFRK_	Unmodified	1519200	0.0093756	95.094	29.252	-1.7176				0	0		0		0		F01345	ZR75-1	MULTI-MSMS	677.33	2	677.336	1352.66	-1.0482	1647
P07355	Annexin A2;Putative annexin A2-like protein;Annexin	ANXA2;ANXA2P2	_DIISDTSGDFRK_	Unmodified	8260000	0.0011224	130.44	30.462	0.041313				0	0		0		0		F01390	SUM159	MULTI-MSMS	677.34	2	677.336	1352.66	2.4394	1648
P07355	Annexin A2;Putative annexin A2-like protein;Annexin	ANXA2;ANXA2P2	_DIISDTSGDFRK_	Unmodified	5320600	0.00082441	139.76	55.877	-0.16476				0	0		0		0		F01630	MCF10A	MULTI-MSMS	677.34	2	677.336	1352.66	0.79725	1649
B4DJV2	Citrate synthase;Citrate synthase, mitochondrial	CS	_DILADLIPK_	Unmodified	556010	0.011949	89.886	57.566	-0.48084				0	0		0		0		F01390	SUM159	MULTI-MSMS	499.31	2	499.3	996.586	2.5533	1651
B4DJV2	Citrate synthase;Citrate synthase, mitochondrial	CS	_DILADLIPK_	Unmodified	203240	0.019865	77.662	48.705	-0.36274				0	0		0		0		F03920	SKBR3	MULTI-MSMS	499.3	2	499.3	996.586	0.49108	1652
CON__REFSEQ:XP_001252647			_DILSQLGIK_	Unmodified	343800	0.00036241	134.23	63.816	0.050376				0	0		0		0		F01334	T47D	MULTI-MSMS	493.8	2	493.798	985.581	-0.37699	1657
CON__REFSEQ:XP_001252647			_DILSQLGIK_	Unmodified	255950	0.00817	96.665	42.252	0.11188				0	0		0		0		F01345	ZR75-1	MULTI-MSMS	493.8	2	493.798	985.581	0.39104	1658
CON__REFSEQ:XP_001252647			_DILSQLGIK_	Unmodified	988590	0.00082254	142.36	46.171	-0.53967				0	0		0		0		F01792	HCC1937	MULTI-MSMS	493.8	2	493.798	985.581	2.1469	1659
CON__REFSEQ:XP_001252647			_DILSQLGIK_	Unmodified	99090	0.0028131	120.45	33.658	0.4767				0	0		0		0		F03920	SKBR3	MULTI-MSMS	493.8	2	493.798	985.581	0.85687	1660
CON__REFSEQ:XP_001252647			_DILSQLGIKK_	Unmodified	491190	0.0040842	117.71	43.541	0.54376				0	0		0		0		F01390	SUM159	MULTI-MSMS	557.85	2	557.845	1113.68	2.6691	1663
CON__REFSEQ:XP_001252647			_DILSQLGIKK_	Unmodified	1401700	0.0078281	105.17	55.132	0.12898				0	0		0		0		F01792	HCC1937	MULTI-MSMS	557.85	2	557.845	1113.68	0.20765	1664
Q9UN67	Protocadherin beta-10	PCDHB10	_D(ha)IN(ox)DHAPVFQDKETVLK_	Hydroxamic acid (DEM),Ox (MNQ)	0	0.021705	54.402	22.118			+	+	0	1	D(0.989)IND(0.011)HAPVFQDKETVLK	0		1	DIN(1)DHAPVFQDKETVLK	F01343	MDAMB468	MSMS	667.34	3	667.341	1999		1668
Q9BXT8-1	RING finger protein 17	RNF17	_D(ha)IQ(de)PLAQ(ox)PCSLK_	Deamidation (NQ),Hydroxamic acid (DEM),Ox (MNQ)	0	0.022508	59.198	23.546			+	+	0	1	D(1)IQPLAQPCSLK	1	DIQ(0.885)PLAQ(0.115)PCSLK	1	DIQ(0.115)PLAQ(0.885)PCSLK	F01792	HCC1937	MSMS	701.35	2	701.356	1400.7		1669
C9JZP6	Dehydrogenase/reductase SDR family member 2, mitochondrial	DHRS2	_DIRVNCVVPGIIK_	Unmodified	64459	0.014122	66.023	26.144	-0.35222				0	0		0		0		F03920	SKBR3	MULTI-MSMS	495.29	3	494.954	1481.84	1.1215	1670
A0A0A0MSI0	Peroxiredoxin-1	PRDX1	_DISLSDYK_	Unmodified	1804700	0.016425	90.709	33.899	-0.59738				0	0		0		0		F03920	SKBR3	MULTI-MSMS	470.73	2	470.735	939.455	-0.18841	1671
P04083	Annexin A1;Annexin	ANXA1	_DITSDTSGDFRNALLSLAK_	Unmodified	590730	1.0665e-32	181.86	112.6	0.046986				0	0		0		0		F01343	MDAMB468	MULTI-MSMS	1013.02	2	1012.52	2023.02	0.34221	1672
P04083	Annexin A1;Annexin	ANXA1	_DITSDTSGDFRNALLSLAK_	Unmodified	1195400	2.9707e-08	144.33	87.538	-0.10028				0	0		0		0		F01390	SUM159	MULTI-MSMS	1013.03	2	1012.52	2023.02	1.7301	1673
P04083	Annexin A1;Annexin	ANXA1	_DITSDTSGDFRNALLSLAK_	Unmodified	542390	0.01884	47.223	13.381	1.351				0	0		0		0		F01792	HCC1937	MULTI-MSMS	675.69	3	675.348	2023.02	3.0757	1674
P13667	Protein disulfide-isomerase A4	PDIA4	_DKDPPIPVAK_	Unmodified	1242600	0.0070956	101.38	24.702	-0.084342				0	0		0		0		F03920	SKBR3	MULTI-MSMS	540.31	2	540.308	1078.6	-1.3638	1677
P98177-2	Forkhead box protein O4;Forkhead box protein O6;Forkhead box protein O1;Forkhead box protein O3	FOXO4;FOXO6;FOXO1;FOXO3	_DKGDSNSSAGWK_	Unmodified	695660	0.011593	77.644	24.919	0.14673				0	0		0		0		F01630	MCF10A	MULTI-MSMS	626.29	2	626.284	1250.55	0.26852	1678
CON__Q0IIK2			_DKPDNFQLFQSPHGK_	Unmodified	691340	1.1083e-05	150.39	81.038	0.13335				0	0		0		0		F01308	MCF7	MULTI-MSMS	879.43	2	879.434	1756.85	-2.4649	1680
CON__Q0IIK2			_DKPDNFQLFQSPHGK_	Unmodified	2005300	0.015525	62.69	19.285	-0.62087				0	0		0		0		F01309	MDAMB231	MULTI-MSMS	586.62	3	586.625	1756.85	-3.1159	1681
CON__Q0IIK2			_DKPDNFQLFQSPHGK_	Unmodified	1440200	0.0070095	79.804	37.126	0.62004				0	0		0		0		F01334	T47D	MULTI-MSMS	586.96	3	586.625	1756.85	2.8097	1682
CON__Q0IIK2			_DKPDNFQLFQSPHGK_	Unmodified	2551200	0.013408	66.674	25.922	-1.4762				0	0		0		0		F01343	MDAMB468	MULTI-MSMS	586.61	3	586.625	1756.85	-12.545	1683
CON__Q0IIK2			_DKPDNFQLFQSPHGK_	Unmodified	1553100	2.4105e-05	145.94	97.584	0.66608				0	0		0		0		F01345	ZR75-1	MULTI-MSMS	879.44	2	879.434	1756.85	2.5458	1684
CON__Q0IIK2			_DKPDNFQLFQSPHGK_	Unmodified	4316200	0.0036747	89.466	24.946	0.6656				0	0		0		0		F01345	ZR75-1	MULTI-MSMS	586.63	3	586.625	1756.85	1.6834	1685
CON__Q0IIK2			_DKPDNFQLFQSPHGK_	Unmodified	172750	0.011883	69.878	31.503	0.005521				0	0		0		0		F01345	ZR75-1	MULTI-MSMS	586.63	3	586.625	1756.85	1.8325	1686
CON__Q0IIK2			_DKPDNFQLFQSPHGK_	Unmodified	4112400	0.0036747	89.466	52.218	-0.13342				0	0		0		0		F01390	SUM159	MULTI-MSMS	586.63	3	586.625	1756.85	2.1412	1687
CON__Q0IIK2			_DKPDNFQLFQSPHGK_	Unmodified	14243000	0.0010598	106.3	44.881	-1.8109				0	0		0		0		F01792	HCC1937	MULTI-MSMS	586.63	3	586.625	1756.85	-0.93591	1688
CON__Q0IIK2			_DKPDNFQLFQSPHGK_	Unmodified	5346800	1.9078e-47	197.73	125.75	0.2943				0	0		0		0		F01792	HCC1937	MULTI-MSMS	879.44	2	879.434	1756.85	-0.8176	1689
CON__Q0IIK2			_DKPDNFQLFQ(ox)SPHGK_	Ox (MNQ)	455460	0.0069695	102.39	41.279	0.73455		+		0	0		0		1	DKPDNFQ(0.08)LFQ(0.92)SPHGK	F01345	ZR75-1	MULTI-MSMS	887.43	2	887.431	1772.85	2.7378	1694
Q14195-2			_DKSD(ha)RLLIKGGR_	Hydroxamic acid (DEM)	350470	0.0010696	118.77	26.155	1.5006			+	0	1	D(0.064)KSD(0.936)RLLIKGGR	0		0		F01309	MDAMB231	MULTI-MSMS	458.61	3	458.272	1371.79	0.60525	1695
P00338-4	L-lactate dehydrogenase A chain	LDHA	_DLADELALVDVIEDK_	Unmodified	535760	8.6391e-06	150.39	102.78	-0.059217				0	0		0		0		F01309	MDAMB231	MULTI-MSMS	829.43	2	829.43	1656.85	-1.7875	1696
P00338-4	L-lactate dehydrogenase A chain	LDHA	_DLADELALVDVIEDK_	Unmodified	778000	0.00058732	124.78	74.689	-0.14972				0	0		0		0		F01334	T47D	MULTI-MSMS	829.44	2	829.43	1656.85	-0.55062	1697
P00338-4	L-lactate dehydrogenase A chain	LDHA	_DLADELALVDVIEDK_	Unmodified	310510	0.00057135	125.5	83.183	0.24061				0	0		0		0		F01345	ZR75-1	MULTI-MSMS	829.43	2	829.43	1656.85	1.2653	1698
P00338-4	L-lactate dehydrogenase A chain	LDHA	_DLADELALVDVIEDK_	Unmodified	832840	0.00027416	133.87	89.736	0.29243				0	0		0		0		F01390	SUM159	MULTI-MSMS	829.94	2	829.43	1656.85	2.4547	1699
P00338-4	L-lactate dehydrogenase A chain	LDHA	_DLADELALVDVIEDK_	Unmodified	587330	9.1208e-05	138.05	97.107	-1.0536				0	0		0		0		F01630	MCF10A	MULTI-MSMS	829.94	2	829.43	1656.85	1.2467	1700
P00338-4	L-lactate dehydrogenase A chain	LDHA	_DLADELALVDVIEDK_	Unmodified	362740	0.0010626	112.34	80.053	-0.46715				0	0		0		0		F01792	HCC1937	MULTI-MSMS	829.93	2	829.43	1656.85	0.21309	1701
P00338-4	L-lactate dehydrogenase A chain	LDHA	_DLADELALVDVIEDK_	Unmodified	0	3.7039e-13	171.46	93.818					0	0		0		0		F03920	SKBR3	MSMS	829.43	2	829.43	1656.85		1702
O75369-6	Filamin-B;Filamin-A	FLNB;FLNA	_DLAEDAPWKK_	Unmodified	2609200	0.0093151	102.52	42.616	1.3028				0	0		0		0		F01390	SUM159	MULTI-MSMS	586.8	2	586.801	1171.59	2.2311	1706
CON__P09870			_D(ha)LASN(de)AMN(ox)K_	Deamidation (NQ),Hydroxamic acid (DEM),Ox (MNQ)	0	0.017871	70.256	20.833			+	+	0	1	D(1)LASNAMNK	1	DLASN(0.983)AMN(0.017)K	1	DLASN(0.003)AM(0.064)N(0.933)K	F03920	SKBR3	MSMS	498.22	2	498.227	994.439		1707
Q7RTP6-5			_D(ha)LDAD(ha)N(ox)RGKQSPHHE(ha)R_	3 Hydroxamic acid (DEM),Ox (MNQ)	284180	0.018404	47.037	20.625	1.629		+	+	0	3	D(0.852)LD(0.149)AD(1)NRGKQSPHHE(1)R	0		1	DLDADN(0.947)RGKQ(0.053)SPHHER	F03920	SKBR3	MULTI-MSMS	646.31	3	645.976	1934.91	2.6936	1708
H0YAB0	Prelamin-A/C;Lamin-A/C	LMNA	_DLEALLNSK_	Unmodified	577700	0.020309	76.927	23.804	-0.97349				0	0		0		0		F01630	MCF10A	MULTI-MSMS	501.78	2	501.777	1001.54	0.36297	1709
H0YAB0	Prelamin-A/C;Lamin-A/C	LMNA	_DLEALLNSK_	Unmodified	486270	0.006819	100.88	26.993	-0.71967				0	0		0		0		F03920	SKBR3	MULTI-MSMS	501.78	2	501.777	1001.54	-0.068803	1710
A2A274	Aconitate hydratase, mitochondrial	ACO2	_DLEDLQILIK_	Unmodified	647360	0.0016491	121.61	66.544	1.5748				0	0		0		0		F01334	T47D	MULTI-MSMS	600.35	2	600.348	1198.68	0.84207	1715
A2A274	Aconitate hydratase, mitochondrial	ACO2	_DLEDLQILIK_	Unmodified	528990	0.0013022	124.67	60.852	2.6181				0	0		0		0		F01630	MCF10A	MULTI-MSMS	600.35	2	600.348	1198.68	1.7007	1716
A2A274	Aconitate hydratase, mitochondrial	ACO2	_DLEDLQILIK_	Unmodified	162960	0.00044698	147.74	72.824	0.14718				0	0		0		0		F03920	SKBR3	MULTI-MSMS	600.35	2	600.348	1198.68	0.99119	1717
P35579	Myosin-9	MYH9	_DLEGLSQRHEEK_	Unmodified	543310	0.0055069	97.957	36.538	-0.78513				0	0		0		0		F01309	MDAMB231	MULTI-MSMS	720.85	2	720.858	1439.7	-4.1132	1718
Q5JVD6	Centriolin	CNTRL	_DLEQ(de)HKIKQE(ha)EILK_	Deamidation (NQ),Hydroxamic acid (DEM)	0	0.016322	89.46	23.214				+	0	1	D(0.002)LE(0.002)QHKIKQE(0.995)E(0.002)ILK	1	DLEQ(0.997)HKIKQ(0.003)EEILK	0		F01343	MDAMB468	MSMS	883.97	2	883.986	1765.96		1719
CON__P02769			_DLGEEHFK_	Unmodified	120220000	0.0095068	101.25	55.28	0.15369				0	0		0		0		F01309	MDAMB231	MULTI-MSMS	487.73	2	487.733	973.451	-3.3283	1723
CON__P02769			_DLGEEHFK_	Unmodified	115530000	0.014324	93.143	48.062	2.2548				0	0		0		0		F01345	ZR75-1	MULTI-MSMS	487.73	2	487.733	973.451	0.11413	1724
CON__P02769			_DLGEEHFK_	Unmodified	189740000	0.0011854	133.58	85.925	-0.53414				0	0		0		0		F01390	SUM159	MULTI-MSMS	487.73	2	487.733	973.451	-2.4263	1725
CON__P02769			_DLGEEHFK_	Unmodified	4958200	0.015899	90.601	24.929	-0.18033				0	0		0		0		F03920	SKBR3	MULTI-MSMS	487.73	2	487.733	973.451	0.81264	1726
P31937	3-hydroxyisobutyrate dehydrogenase, mitochondrial	HIBADH	_DLGLAQDSATSTK_	Unmodified	235380	0.0073707	83.292	41.812	0.10567				0	0		0		0		F03920	SKBR3	MULTI-MSMS	654.33	2	653.828	1305.64	-0.04563	1730
A0A0G2JS92		VPS11	_D(ha)LHD(ha)Q(de)FQHQLK_	Deamidation (NQ),2 Hydroxamic acid (DEM)	0	0.018418	57.532	32.002				+	0	2	D(1)LHD(1)QFQHQLK	1	DLHDQ(0.97)FQ(0.029)HQ(0.001)LK	0		F01390	SUM159	MSMS	720.34	2	720.355	1438.7		1731
Q9NR30	Nucleolar RNA helicase 2;ATP-dependent RNA helicase DDX50	DDX21;DDX50	_DLIAQARTGTGK_	Unmodified	2075000	0.00075533	132.14	21.082	0.53164				0	0		0		0		F01334	T47D	MULTI-MSMS	615.85	2	615.844	1229.67	2.483	1732
Q9NR30	Nucleolar RNA helicase 2;ATP-dependent RNA helicase DDX50	DDX21;DDX50	_DLIAQARTGTGK_	Unmodified	841560	0.011237	86.803	14.56	-0.54009				0	0		0		0		F01345	ZR75-1	MULTI-MSMS	615.85	2	615.844	1229.67	-1.826	1733
Q9NR30	Nucleolar RNA helicase 2;ATP-dependent RNA helicase DDX50	DDX21;DDX50	_DLIAQARTGTGK_	Unmodified	12900000	0.00071568	133.88	32.231	-0.56665				0	0		0		0		F01630	MCF10A	MULTI-MSMS	615.85	2	615.844	1229.67	3.4563	1734
CON__Q0IIK2			_DLLFRDDTK_	Unmodified	3794200	0.0028758	122.96	16.279	-0.92153				0	0		0		0		F01308	MCF7	MULTI-MSMS	561.79	2	561.793	1121.57	-2.9585	1736
CON__Q0IIK2			_DLLFRDDTK_	Unmodified	350530	0.011802	73.665	10.246	0.3736				0	0		0		0		F01308	MCF7	MULTI-MSMS	374.86	3	374.865	1121.57	-3.1841	1737
CON__Q0IIK2			_DLLFRDDTK_	Unmodified	6104700	0.011237	95.523	11.525	0.65848				0	0		0		0		F01309	MDAMB231	MULTI-MSMS	561.79	2	561.793	1121.57	-3.709	1738
CON__Q0IIK2			_DLLFRDDTK_	Unmodified	2946900	0.0061527	108.43	15.255	-0.89454				0	0		0		0		F01343	MDAMB468	MULTI-MSMS	561.79	2	561.793	1121.57	-12.984	1739
CON__Q0IIK2			_DLLFRDDTK_	Unmodified	15336000	0.00087599	128.86	27.398	-0.55168				0	0		0		0		F01345	ZR75-1	MULTI-MSMS	561.79	2	561.793	1121.57	-0.36725	1740
CON__Q0IIK2			_DLLFRDDTK_	Unmodified	10645000	0.0061151	108.57	8.3243	1.0822				0	0		0		0		F01792	HCC1937	MULTI-MSMS	561.8	2	561.793	1121.57	0.05389	1741
Q00839	Heterogeneous nuclear ribonucleoprotein U	HNRNPU	_DLPE(ha)HAVLK_	Hydroxamic acid (DEM)	1202300	0.012824	98.582	49.046	-0.74579			+	0	1	DLPE(1)HAVLK	0		0		F01308	MCF7	MULTI-MSMS	518.79	2	518.793	1035.57	-2.9708	1743
Q00839	Heterogeneous nuclear ribonucleoprotein U	HNRNPU	_DLPE(ha)HAVLK_	Hydroxamic acid (DEM)	1133200	0.016717	93.598	39.44	2.5931			+	0	1	DLPE(1)HAVLK	0		0		F01309	MDAMB231	MULTI-MSMS	518.79	2	518.793	1035.57	-2.7783	1744
Q00839	Heterogeneous nuclear ribonucleoprotein U	HNRNPU	_DLPE(ha)HAVLK_	Hydroxamic acid (DEM)	4552300	0.0014179	128.28	58.456	0.1515			+	0	1	DLPE(1)HAVLK	0		0		F01343	MDAMB468	MULTI-MSMS	518.79	2	518.793	1035.57	-12.912	1745
Q00839	Heterogeneous nuclear ribonucleoprotein U	HNRNPU	_DLPE(ha)HAVLK_	Hydroxamic acid (DEM)	2724600	0.01334	97.635	29.412	-2.4728			+	0	1	DLPE(1)HAVLK	0		0		F01345	ZR75-1	MULTI-MSMS	518.3	2	518.793	1035.57	-3.9231	1746
Q00839	Heterogeneous nuclear ribonucleoprotein U	HNRNPU	_DLPEHAVLK_	Unmodified	34556000	0.021522	74.92	14.484	1.5851				0	0		0		0		F01630	MCF10A	MULTI-MSMS	511.29	2	511.287	1020.56	3.6586	1749
Q00839	Heterogeneous nuclear ribonucleoprotein U	HNRNPU	_DLPEHAVLK_	Unmodified	711920	0.0088522	95.358	26.976	-0.021548				0	0		0		0		F03920	SKBR3	MULTI-MSMS	511.29	2	511.287	1020.56	0.58919	1750
C9JG87	39S ribosomal protein L39, mitochondrial	MRPL39	_DLPFETLEVEAK_	Unmodified	211050	0.0038632	99.844	53.781	-0.4887				0	0		0		0		F03920	SKBR3	MULTI-MSMS	695.86	2	695.859	1389.7	0.91247	1752
Q9P2D1	Chromodomain-helicase-DNA-binding protein 7	CHD7	_D(ha)LPRWLEENPEFAVAPDWTDIVK_	Hydroxamic acid (DEM)	758350	0.01238	54.058	21.704	-0.12295			+	0	1	D(0.892)LPRWLE(0.053)E(0.053)NPE(0.002)FAVAPDWTDIVK	0		0		F01334	T47D	MULTI-MSMS	919.46	3	919.129	2754.37	-0.50049	1753
P06702	Protein S100-A9	S100A9	_DLQNFLK_	Unmodified	514870	0.010044	104.21	14.84	-0.58104				0	0		0		0		F03920	SKBR3	MULTI-MSMS	439.24	2	439.243	876.471	-0.077151	1755
P12004	Proliferating cell nuclear antigen	PCNA	_DLSHIGDAVVISCAK_	Unmodified	2818500	0.00035176	132.23	81.744	-0.4399				0	0		0		0		F01345	ZR75-1	MULTI-MSMS	792.91	2	792.906	1583.8	1.5796	1756
A0A0A0MSH9	Chromodomain-helicase-DNA-binding protein 1-like	CHD1L	_DLSLGGVLLFPVDDK_	Unmodified	449950	0.0032394	102.29	48.204	-0.91692				0	0		0		0		F01334	T47D	MULTI-MSMS	794.94	2	794.435	1586.86	-1.0899	1757
P36952	Serpin B5	SERPINB5	_DLTDGHFENILADNSVNDQTK_	Unmodified	1124700	0.00018402	91.414	43.198	0.4223				0	0		0		0		F01630	MCF10A	MULTI-MSMS	783.03	3	782.7	2345.08	1.563	1760
Q70CQ2-3	Ubiquitin carboxyl-terminal hydrolase 34	USP34	_DLVFNTESLPSVDNR_	Unmodified	270850	0.0060486	94.339	50.792	-0.16998				0	0		0		0		F01343	MDAMB468	MULTI-MSMS	853.92	2	853.423	1704.83	2.5272	1761
Q70CQ2-3	Ubiquitin carboxyl-terminal hydrolase 34	USP34	_DLVFNTESLPSVDNR_	Unmodified	464680	0.004789	98.552	40.903	0.76548				0	0		0		0		F01345	ZR75-1	MULTI-MSMS	854.42	2	853.423	1704.83	1.1652	1762
Q70CQ2-3	Ubiquitin carboxyl-terminal hydrolase 34	USP34	_DLVFNTESLPSVDNR_	Unmodified	430790	2.4184e-08	159.69	78.789	1.3741				0	0		0		0		F01345	ZR75-1	MULTI-MSMS	853.93	2	853.423	1704.83	1.6175	1763
Q562R1	Beta-actin-like protein 2	ACTBL2	_DLYAN(de)TVLSGGSTM(ha)YPGIADRMQK_	Deamidation (NQ),Hydroxamic acid (DEM)	0	0.00012421	87.652	48.774					0	1	DLYANTVLSGGSTM(0.994)YPGIAD(0.005)RM(0.001)QK	1	DLYAN(0.989)TVLSGGSTMYPGIADRMQ(0.011)K	0		F01334	T47D	MSMS	1302.63	2	1302.63	2603.24		1766
P63261	Actin, cytoplasmic 2;Actin, cytoplasmic 2, N-terminally processed;Actin, cytoplasmic 1;Actin, cytoplasmic 1, N-terminally processed	ACTG1;ACTB	_DLYANTVLSGGTTM(ox)YPGIADR_	Ox (MNQ)	964480	7.523e-05	116.94	72.111	0.97526	+			0	0		0		1	DLYANTVLSGGTTM(1)YPGIADR	F01309	MDAMB231	MULTI-MSMS	1116.04	2	1116.04	2230.06	1.163	1767
P63261	Actin, cytoplasmic 2;Actin, cytoplasmic 2, N-terminally processed;Actin, cytoplasmic 1;Actin, cytoplasmic 1, N-terminally processed	ACTG1;ACTB	_DLYANTVLSGGTTM(ox)YPGIADR_	Ox (MNQ)	216700	0.00083683	81.696	37.902	0.71899	+			0	0		0		1	DLYANTVLSGGTTM(1)YPGIADR	F01345	ZR75-1	MULTI-MSMS	1116.54	2	1116.04	2230.06	2.4253	1768
P63261	Actin, cytoplasmic 2;Actin, cytoplasmic 2, N-terminally processed;Actin, cytoplasmic 1;Actin, cytoplasmic 1, N-terminally processed	ACTG1;ACTB	_DLYANTVLSGGTTM(ox)YPGIADR_	Ox (MNQ)	0	0.0026653	87.319	37.014		+			0	0		0		1	DLYANTVLSGGTTM(1)YPGIADR	F01630	MCF10A	MSMS	1116.03	2	1116.04	2230.06		1769
P63261	Actin, cytoplasmic 2;Actin, cytoplasmic 2, N-terminally processed;Actin, cytoplasmic 1;Actin, cytoplasmic 1, N-terminally processed	ACTG1;ACTB	_DLYANTVLSGGTTM(ox)YPGIADR_	Ox (MNQ)	623290	0.00012457	95.361	43.342	0.53547	+			0	0		0		1	DLYANTVLSGGTTM(1)YPGIADR	F01792	HCC1937	MULTI-MSMS	1116.05	2	1116.04	2230.06	1.494	1770
P63261	Actin, cytoplasmic 2;Actin, cytoplasmic 2, N-terminally processed;Actin, cytoplasmic 1;Actin, cytoplasmic 1, N-terminally processed	ACTG1;ACTB	_DLYANTVLSGGTTMYPGIADRMQK_	Unmodified	951980	2.5538e-05	94.564	46.193	-0.40899				0	0		0		0		F01308	MCF7	MULTI-MSMS	1302.14	2	1301.64	2601.26	-0.57224	1774
P63261	Actin, cytoplasmic 2;Actin, cytoplasmic 2, N-terminally processed;Actin, cytoplasmic 1;Actin, cytoplasmic 1, N-terminally processed	ACTG1;ACTB	_DLYANTVLSGGTTMYPGIADRMQK_	Unmodified	4025900	0.016331	40.779	0.73149	-1.1342				0	0		0		0		F01308	MCF7	MULTI-MSMS	868.43	3	868.093	2601.26	-2.2966	1775
P63261	Actin, cytoplasmic 2;Actin, cytoplasmic 2, N-terminally processed;Actin, cytoplasmic 1;Actin, cytoplasmic 1, N-terminally processed	ACTG1;ACTB	_DLYANTVLSGGTTMYPGIADRMQK_	Unmodified	1217900	2.2482e-06	109.23	67.323	0.97402				0	0		0		0		F01309	MDAMB231	MULTI-MSMS	1302.64	2	1301.64	2601.26	-0.1782	1776
P63261	Actin, cytoplasmic 2;Actin, cytoplasmic 2, N-terminally processed;Actin, cytoplasmic 1;Actin, cytoplasmic 1, N-terminally processed	ACTG1;ACTB	_DLYANTVLSGGTTMYPGIADRMQK_	Unmodified	3870000	0.00014246	80.236	55	-0.60658				0	0		0		0		F01309	MDAMB231	MULTI-MSMS	868.43	3	868.093	2601.26	-0.67173	1777
P63261	Actin, cytoplasmic 2;Actin, cytoplasmic 2, N-terminally processed;Actin, cytoplasmic 1;Actin, cytoplasmic 1, N-terminally processed	ACTG1;ACTB	_DLYANTVLSGGTTMYPGIADRMQK_	Unmodified	546430	3.706e-06	98.76	65.104	0.065011				0	0		0		0		F01390	SUM159	MULTI-MSMS	1302.15	2	1301.64	2601.26	3.2056	1778
P63261	Actin, cytoplasmic 2;Actin, cytoplasmic 2, N-terminally processed;Actin, cytoplasmic 1;Actin, cytoplasmic 1, N-terminally processed	ACTG1;ACTB	_DLYANTVLSGGTTMYPGIADRMQK_	Unmodified	1198400	2.6667e-15	147.17	108.77	-0.3776				0	0		0		0		F01630	MCF10A	MULTI-MSMS	1302.15	2	1301.64	2601.26	0.51037	1779
P63261	Actin, cytoplasmic 2;Actin, cytoplasmic 2, N-terminally processed;Actin, cytoplasmic 1;Actin, cytoplasmic 1, N-terminally processed	ACTG1;ACTB	_DLYANTVLSGGTTMYPGIADRMQK_	Unmodified	3718200	0.0012923	65.598	40.412	0.011031				0	0		0		0		F01630	MCF10A	MULTI-MSMS	868.43	3	868.093	2601.26	1.0007	1780
P63261	Actin, cytoplasmic 2;Actin, cytoplasmic 2, N-terminally processed;Actin, cytoplasmic 1;Actin, cytoplasmic 1, N-terminally processed	ACTG1;ACTB	_DLYANTVLSGGTTMYPGIADRMQK_	Unmodified	1572600	0.00016661	79.467	45.8	-1.9243				0	0		0		0		F01792	HCC1937	MULTI-MSMS	868.43	3	868.093	2601.26	-0.54409	1781
P63261	Actin, cytoplasmic 2;Actin, cytoplasmic 2, N-terminally processed;Actin, cytoplasmic 1;Actin, cytoplasmic 1, N-terminally processed	ACTG1;ACTB	_DLYANTVLSGGTTM(ox)YPGIADRMQK_	Ox (MNQ)	1162500	0.00023599	83.167	51.216	-0.13082	+			0	0		0		1	DLYANTVLSGGTTM(1)YPGIADRMQK	F01309	MDAMB231	MULTI-MSMS	873.76	3	873.424	2617.25	-0.83212	1784
P63261	Actin, cytoplasmic 2;Actin, cytoplasmic 2, N-terminally processed;Actin, cytoplasmic 1;Actin, cytoplasmic 1, N-terminally processed	ACTG1;ACTB	_DLYANTVLSGGTTM(ox)YPGIADRMQK_	Ox (MNQ)	3040500	7.4455e-05	89.831	56.124	0.07305	+			0	0		0		1	DLYANTVLSGGTTM(0.999)YPGIADRMQK	F01334	T47D	MULTI-MSMS	873.76	3	873.424	2617.25	1.9939	1785
P63261	Actin, cytoplasmic 2;Actin, cytoplasmic 2, N-terminally processed;Actin, cytoplasmic 1;Actin, cytoplasmic 1, N-terminally processed	ACTG1;ACTB	_DLYANTVLSGGTTM(ox)YPGIADRMQK_	Ox (MNQ)	701270	2.3742e-05	119.94	75.895	-0.59917	+			0	0		0		1	DLYANTVLSGGTTM(1)YPGIADRMQK	F01334	T47D	MULTI-MSMS	1310.14	2	1309.63	2617.25	1.9641	1786
P63261	Actin, cytoplasmic 2;Actin, cytoplasmic 2, N-terminally processed;Actin, cytoplasmic 1;Actin, cytoplasmic 1, N-terminally processed	ACTG1;ACTB	_DLYANTVLSGGTTM(ox)YPGIADRMQK_	Ox (MNQ)	358990	0.00045938	90.475	52.372	0.21986	+			0	0		0		1	DLYANTVLSGGTTM(1)YPGIADRMQK	F01343	MDAMB468	MULTI-MSMS	1309.64	2	1309.63	2617.25	2.8552	1788
P63261	Actin, cytoplasmic 2;Actin, cytoplasmic 2, N-terminally processed;Actin, cytoplasmic 1;Actin, cytoplasmic 1, N-terminally processed	ACTG1;ACTB	_DLYANTVLSGGTTM(ox)YPGIADRMQK_	Ox (MNQ)	2154600	0.00026183	82.265	51.402	-0.3977	+			0	0		0		1	DLYANTVLSGGTTM(1)YPGIADRMQK	F01343	MDAMB468	MULTI-MSMS	874.1	3	873.424	2617.25	2.3573	1789
P63261	Actin, cytoplasmic 2;Actin, cytoplasmic 2, N-terminally processed;Actin, cytoplasmic 1;Actin, cytoplasmic 1, N-terminally processed	ACTG1;ACTB	_DLYANTVLSGGTTM(ox)YPGIADRMQK_	Ox (MNQ)	344360	0.0030337	65.149	33.058	-0.61021	+			0	0		0		1	DLYAN(0.006)TVLSGGTTM(0.992)YPGIADRM(0.001)QK	F01345	ZR75-1	MULTI-MSMS	873.76	3	873.424	2617.25	1.8138	1791
P63261	Actin, cytoplasmic 2;Actin, cytoplasmic 2, N-terminally processed;Actin, cytoplasmic 1;Actin, cytoplasmic 1, N-terminally processed	ACTG1;ACTB	_DLYANTVLSGGTTM(ox)YPGIADRMQK_	Ox (MNQ)	472830	0.0079984	56.748	28	-0.062999	+			0	0		0		1	DLYANTVLSGGTTM(0.873)YPGIADRM(0.075)Q(0.051)K	F01345	ZR75-1	MULTI-MSMS	873.76	3	873.424	2617.25	1.9915	1792
P63261	Actin, cytoplasmic 2;Actin, cytoplasmic 2, N-terminally processed;Actin, cytoplasmic 1;Actin, cytoplasmic 1, N-terminally processed	ACTG1;ACTB	_DLYANTVLSGGTTMYPGIADRM(ox)QK_	Ox (MNQ)	2926800	2.5063e-06	124.2	89.069	0.4176	+			0	0		0		1	DLYANTVLSGGTTMYPGIADRM(0.858)Q(0.142)K	F01390	SUM159	MULTI-MSMS	873.76	3	873.424	2617.25	2.4399	1794
P63261	Actin, cytoplasmic 2;Actin, cytoplasmic 2, N-terminally processed;Actin, cytoplasmic 1;Actin, cytoplasmic 1, N-terminally processed	ACTG1;ACTB	_DLYANTVLSGGTTMYPGIADRM(ha)Q(de)K_	Deamidation (NQ),Hydroxamic acid (DEM)	1318100	0.0003528	75.064	43.75	-0.75088				0	1	DLYANTVLSGGTTM(0.002)YPGIAD(0.178)RM(0.82)QK	1	DLYANTVLSGGTTMYPGIADRMQ(1)K	0		F01309	MDAMB231	MULTI-MSMS	873.76	3	873.424	2617.25	-1.3519	1800
P63261	Actin, cytoplasmic 2;Actin, cytoplasmic 2, N-terminally processed;Actin, cytoplasmic 1;Actin, cytoplasmic 1, N-terminally processed	ACTG1;ACTB	_DLYANTVLSGGTTMYPGIAD(ha)RMQ(de)K_	Deamidation (NQ),Hydroxamic acid (DEM)	1733200	0.0013849	74.742	39.306	0.23593			+	0	1	DLYANTVLSGGTTM(0.054)YPGIAD(0.787)RM(0.159)QK	1	DLYANTVLSGGTTMYPGIADRMQ(1)K	0		F01343	MDAMB468	MULTI-MSMS	873.76	3	873.424	2617.25	2.4008	1801
P63261	Actin, cytoplasmic 2;Actin, cytoplasmic 2, N-terminally processed;Actin, cytoplasmic 1;Actin, cytoplasmic 1, N-terminally processed	ACTG1;ACTB	_DLYANTVLSGGTTM(ha)YPGIADRMQ(de)K_	Deamidation (NQ),Hydroxamic acid (DEM)	530540	0.0005875	70.987	45.491	-0.93483				0	1	DLYANTVLSGGTTM(0.898)YPGIAD(0.056)RM(0.046)QK	1	DLYANTVLSGGTTMYPGIADRMQ(1)K	0		F01345	ZR75-1	MULTI-MSMS	873.76	3	873.424	2617.25	1.2671	1802
P63261	Actin, cytoplasmic 2;Actin, cytoplasmic 2, N-terminally processed;Actin, cytoplasmic 1;Actin, cytoplasmic 1, N-terminally processed	ACTG1;ACTB	_DLYANTVLSGGTTMYPGIAD(ha)RMQ(de)K_	Deamidation (NQ),Hydroxamic acid (DEM)	472830	0.0036059	68.134	44.105	-0.062999			+	0	1	DLYANTVLSGGTTM(0.005)YPGIAD(0.794)RM(0.201)QK	1	DLYANTVLSGGTTMYPGIADRMQ(1)K	0		F01345	ZR75-1	MULTI-MSMS	874.09	3	873.424	2617.25	1.9915	1803
P63261	Actin, cytoplasmic 2;Actin, cytoplasmic 2, N-terminally processed;Actin, cytoplasmic 1;Actin, cytoplasmic 1, N-terminally processed	ACTG1;ACTB	_DLYANTVLSGGTTM(ox)YPGIAD(ha)RMQ(de)K_	Deamidation (NQ),Hydroxamic acid (DEM),Ox (MNQ)	6862100	1.2816e-06	103.2	103.2	-0.10247	+		+	0	1	DLYANTVLSGGTTMYPGIAD(0.84)RM(0.16)QK	1	DLYANTVLSGGTTMYPGIADRMQ(1)K	1	DLYANTVLSGGTTM(1)YPGIADRMQK	F01343	MDAMB468	MULTI-MSMS	879.09	3	878.756	2633.25	2.5008	1806
P63261	Actin, cytoplasmic 2;Actin, cytoplasmic 2, N-terminally processed;Actin, cytoplasmic 1;Actin, cytoplasmic 1, N-terminally processed	ACTG1;ACTB	_DLYANTVLSGGTTM(ox)YPGIADRM(ha)Q(de)K_	Deamidation (NQ),Hydroxamic acid (DEM),Ox (MNQ)	1844900	1.0484e-06	101.75	46.172	-0.4267	+			0	1	DLYANTVLSGGTTMYPGIAD(0.064)RM(0.936)QK	1	DLYANTVLSGGTTMYPGIADRMQ(1)K	1	DLYANTVLSGGTTM(1)YPGIADRMQK	F01390	SUM159	MULTI-MSMS	1317.64	2	1317.63	2633.25	3.4222	1808
P63261	Actin, cytoplasmic 2;Actin, cytoplasmic 2, N-terminally processed;Actin, cytoplasmic 1;Actin, cytoplasmic 1, N-terminally processed	ACTG1;ACTB	_DLYANTVLSGGTTM(ox)YPGIADRMQ(ox)K_	2 Ox (MNQ)	762870	0.010046	48.255	26.147	-0.6272	+	+		0	0		0		2	DLYANTVLSGGTTM(0.999)YPGIADRM(0.223)Q(0.778)K	F01334	T47D	MULTI-MSMS	1318.14	2	1317.63	2633.25	2.9328	1812
P63261	Actin, cytoplasmic 2;Actin, cytoplasmic 2, N-terminally processed;Actin, cytoplasmic 1;Actin, cytoplasmic 1, N-terminally processed	ACTG1;ACTB	_DLYANTVLSGGTTM(ox)YPGIADRMQ(ox)K_	2 Ox (MNQ)	1020700	0.00018303	80.016	80.016	0.52316	+	+		0	0		0		2	DLYANTVLSGGTTM(1)YPGIADRM(0.193)Q(0.807)K	F01343	MDAMB468	MULTI-MSMS	1318.14	2	1317.63	2633.25	2.8754	1813
H3BV99	Synaptosomal-associated protein;Synaptosomal-associated protein 23	SNAP23	_DM(ox)ALNIGNEIDAQNPQIK_	Ox (MNQ)	1063500	1.7157e-08	146.28	85.094	-0.13394	+			0	0		0		1	DM(0.993)ALN(0.007)IGNEIDAQNPQIK	F01630	MCF10A	MULTI-MSMS	1000.99	2	1000.49	1998.97	2.1875	1816
H3BV99	Synaptosomal-associated protein;Synaptosomal-associated protein 23	SNAP23	_DMALNIGNEIDAQNPQIK_	Unmodified	1477400	1.0031e-32	186.98	113.14	-0.79236				0	0		0		0		F01630	MCF10A	MULTI-MSMS	992.49	2	992.494	1982.97	1.6222	1817
P50990-3	T-complex protein 1 subunit theta	CCT8	_DMLEAGILDTYLGK_	Unmodified	66436	0.00017533	143.93	86.04	0.57403				0	0		0		0		F03920	SKBR3	MULTI-MSMS	769.9	2	769.892	1537.77	0.75149	1818
E7EVA0	Microtubule-associated protein;Microtubule-associated protein 4	MAP4	_D(ha)M(ha)TLPPE(ha)TNVILTK_	3 Hydroxamic acid (DEM)	222220	0.011895	64.534	20.288	-1.8171			+	0	3	D(1)M(1)TLPPE(1)TNVILTK	0		0		F03920	SKBR3	MULTI-MSMS	808.94	2	808.937	1615.86	-1.3608	1819
CON__ENSEMBL:ENSBTAP00000024146			_DMYSFLQDMGLK_	Unmodified	278000	0.0010969	117.7	59.532	-1.252				0	0		0		0		F01309	MDAMB231	MULTI-MSMS	724.33	2	724.333	1446.65	-3.0088	1821
CON__ENSEMBL:ENSBTAP00000024146			_DMYSFLQDMGLK_	Unmodified	162700	0.0016345	113.52	67.46	0.32163				0	0		0		0		F01334	T47D	MULTI-MSMS	724.84	2	724.333	1446.65	-0.98402	1822
CON__ENSEMBL:ENSBTAP00000024146			_DMYSFLQDMGLK_	Unmodified	188060	0.0010969	117.7	65.725	0.36855				0	0		0		0		F01792	HCC1937	MULTI-MSMS	724.34	2	724.333	1446.65	0.45583	1823
CON__ENSEMBL:ENSBTAP00000024146			_DM(ox)YSFLQDM(ox)GLK_	2 Ox (MNQ)	453210	0.00045876	119.21	31.572	-1.0055	+			0	0		0		2	DM(1)YSFLQ(0.002)DM(0.998)GLK	F01345	ZR75-1	MULTI-MSMS	740.33	2	740.328	1478.64	0.062607	1825
CON__Q28194	Thrombospondin-1	THBS1	_D(ha)N(de)CPNLPNSGQEDYDK_	Deamidation (NQ),Hydroxamic acid (DEM)	107080	0.0010739	132.4	72.607	-0.75355			+	0	1	D(0.998)NCPNLPNSGQE(0.002)DYDK	1	DN(0.991)CPN(0.006)LPNSGQ(0.002)EDYDK	0		F03920	SKBR3	MULTI-MSMS	941.38	2	941.381	1880.75	1.4257	1827
CON__Q28194	Thrombospondin-1	THBS1	_DNCPNLPN(de)SGQE(ha)DYDK_	Deamidation (NQ),Hydroxamic acid (DEM)	93813	0.011082	91.789	48.241	-1.3175			+	0	1	DNCPNLPNSGQE(0.829)D(0.171)YD(0.001)K	1	DNCPN(0.001)LPN(0.959)SGQ(0.039)EDYDK	0		F03920	SKBR3	MULTI-MSMS	941.88	2	941.381	1880.75	1.0432	1828
CON__Q28194	Thrombospondin-1	THBS1	_DNCPNLPNSGQEDYDK_	Unmodified	136440	0.00047826	125.61	79.992	-1.0665				0	0		0		0		F03920	SKBR3	MULTI-MSMS	933.89	2	933.384	1864.75	1.0393	1829
P62805	Histone H4	HIST1H4A	_DNIQGITKPAIR_	Unmodified	217880	0.0074069	78.903	21.317	1.7668				0	0		0		0		F01792	HCC1937	MULTI-MSMS	442.92	3	442.589	1324.75	1.011	1831
A0A1B0GUP6	EF-hand domain-containing protein 1	EFHC1	_DN(de)IREAFQ(de)IYDK_	2 Deamidation (NQ)	295350	0.0085582	107.09	24.238	-0.33843				0	0		2	DN(1)IREAFQ(1)IYDK	0		F03920	SKBR3	MULTI-MSMS	757.36	2	757.362	1512.71	-0.83263	1832
C9JXZ2	Transcription factor AP-2-alpha	TFAP2A	_DNLFGGVVNPNEVFCSVPGRLSLLSSTSK_	Unmodified	1187600	0.0031611	48.025	10.383	0.13089				0	0		0		0		F01334	T47D	MULTI-MSMS	1032.19	3	1031.86	3092.56	-0.35483	1833
CON__Q0IIK2			_DN(ox)PQTHYYAVAVVK_	Ox (MNQ)	1465300	0.0011343	142.95	86.654	-0.85946		+		0	0		0		1	DN(0.995)PQ(0.005)THYYAVAVVK	F01308	MCF7	MULTI-MSMS	811.41	2	810.904	1619.79	-1.5905	1835
CON__Q0IIK2			_DNPQ(ox)THYYAVAVVK_	Ox (MNQ)	8187300	9.3602e-07	161.21	112.93	0.54051		+		0	0		0		1	DN(0.135)PQ(0.865)THYYAVAVVK	F01334	T47D	MULTI-MSMS	810.91	2	810.904	1619.79	3.0473	1837
CON__Q0IIK2			_DNPQ(ox)THYYAVAVVK_	Ox (MNQ)	7801600	0.002234	134.02	82.56	0.75251		+		0	0		0		1	DN(0.119)PQ(0.881)THYYAVAVVK	F01343	MDAMB468	MULTI-MSMS	811.4	2	810.904	1619.79	-11.208	1838
CON__Q0IIK2			_DNPQ(ox)THYYAVAVVK_	Ox (MNQ)	10830000	0.0013814	139.77	71.891	0.8922		+		0	0		0		1	DN(0.007)PQ(0.993)THYYAVAVVK	F01390	SUM159	MULTI-MSMS	810.91	2	810.904	1619.79	3.3361	1839
CON__Q0IIK2			_DNPQ(ox)THYYAVAVVK_	Ox (MNQ)	11674000	0.001616	137.73	63.489	0.78938		+		0	0		0		1	DN(0.017)PQ(0.983)THYYAVAVVK	F01792	HCC1937	MULTI-MSMS	811.41	2	810.904	1619.79	0.18443	1840
CON__Q0IIK2			_DNPQTHYYAVAVVK_	Unmodified	7773800	0.00087605	116.58	52.351	-0.5727				0	0		0		0		F01308	MCF7	MULTI-MSMS	803.41	2	802.907	1603.8	-1.2464	1845
CON__Q0IIK2			_DNPQTHYYAVAVVK_	Unmodified	10882000	0.018193	63.966	28.912	-0.26779				0	0		0		0		F01309	MDAMB231	MULTI-MSMS	535.61	3	535.607	1603.8	-2.5207	1846
CON__Q0IIK2			_DNPQTHYYAVAVVK_	Unmodified	18610000	0.0038083	101.2	54.917	-1.2234				0	0		0		0		F01309	MDAMB231	MULTI-MSMS	803.4	2	802.907	1603.8	-2.0823	1847
CON__Q0IIK2			_DNPQTHYYAVAVVK_	Unmodified	19634000	0.010747	76.24	40.477	-0.14444				0	0		0		0		F01334	T47D	MULTI-MSMS	535.61	3	535.607	1603.8	2.4777	1848
CON__Q0IIK2			_DNPQTHYYAVAVVK_	Unmodified	21951000	0.0035679	96.23	60.393	-0.16609				0	0		0		0		F01343	MDAMB468	MULTI-MSMS	535.93	3	535.607	1603.8	-12.699	1849
CON__Q0IIK2			_DNPQTHYYAVAVVK_	Unmodified	48975000	0.018403	63.602	30.743	1.1742				0	0		0		0		F01345	ZR75-1	MULTI-MSMS	535.61	3	535.607	1603.8	1.8791	1850
CON__Q0IIK2			_DNPQTHYYAVAVVK_	Unmodified	109540000	1.0605e-06	155.43	97.113	0.14129				0	0		0		0		F01390	SUM159	MULTI-MSMS	802.91	2	802.907	1603.8	3.7331	1851
CON__Q0IIK2			_DNPQTHYYAVAVVK_	Unmodified	43118000	0.018193	63.966	32.618	0.52997				0	0		0		0		F01792	HCC1937	MULTI-MSMS	535.61	3	535.607	1603.8	-0.062143	1852
CON__Q0IIK2			_D(ha)NPQ(de)THYYAVAVVK_	Deamidation (NQ),Hydroxamic acid (DEM)	21202000	0.0023058	127.3	56.67	-0.1377			+	0	1	D(1)NPQTHYYAVAVVK	1	DN(0.009)PQ(0.991)THYYAVAVVK	0		F01345	ZR75-1	MULTI-MSMS	810.91	2	810.904	1619.79	2.6448	1858
CON__Q0IIK2			_DN(ox)PQ(ox)THYYAVAVVK_	2 Ox (MNQ)	530370	0.0023015	101.2	40.854	0.21208		+		0	0		0		2	DN(1)PQ(1)THYYAVAVVK	F01345	ZR75-1	MULTI-MSMS	819.4	2	818.902	1635.79	3.1	1859
CON__Q0IIK2			_DN(ox)PQ(ox)THYYAVAVVK_	2 Ox (MNQ)	450660	0.00045451	118.52	58.216	-0.51039		+		0	0		0		2	DN(1)PQ(1)THYYAVAVVK	F01792	HCC1937	MULTI-MSMS	819.4	2	818.902	1635.79	-0.84257	1860
CON__Q0IIK2			_DNPQ(ox)THYYAVAVVKK_	Ox (MNQ)	409500	0.0093571	77.372	32.543	0.72177		+		0	0		0		1	DN(0.011)PQ(0.989)THYYAVAVVKK	F01308	MCF7	MULTI-MSMS	583.97	3	583.637	1747.89	-1.7594	1862
CON__Q0IIK2			_DNPQ(ox)THYYAVAVVKK_	Ox (MNQ)	2550100	0.013992	69.045	27.818	-0.87726		+		0	0		0		1	DN(0.004)PQ(0.996)THYYAVAVVKK	F01343	MDAMB468	MULTI-MSMS	583.63	3	583.637	1747.89	-13.306	1864
CON__Q0IIK2			_DNPQTHYYAVAVVKK_	Unmodified	1356100	0.0015832	115.58	62.618	2.1182				0	0		0		0		F01308	MCF7	MULTI-MSMS	867.46	2	866.954	1731.89	-1.1035	1868
CON__Q0IIK2			_DNPQTHYYAVAVVKK_	Unmodified	10883000	0.0051047	83.877	44.131	-0.02024				0	0		0		0		F01309	MDAMB231	MULTI-MSMS	578.3	3	578.305	1731.89	-3.2264	1869
CON__Q0IIK2			_DNPQTHYYAVAVVKK_	Unmodified	3508100	4.9978e-12	163.9	124.15	0.3906				0	0		0		0		F01309	MDAMB231	MULTI-MSMS	867.46	2	866.954	1731.89	-2.15	1870
CON__Q0IIK2			_DNPQTHYYAVAVVKK_	Unmodified	3732200	2.6055e-08	160.79	95.225	1.0932				0	0		0		0		F01334	T47D	MULTI-MSMS	867.46	2	866.954	1731.89	2.3842	1871
CON__Q0IIK2			_DNPQTHYYAVAVVKK_	Unmodified	18577000	0.0022997	98.942	64.51	-0.55308				0	0		0		0		F01343	MDAMB468	MULTI-MSMS	578.63	3	578.305	1731.89	-13.334	1872
CON__Q0IIK2			_DNPQTHYYAVAVVKK_	Unmodified	6427300	3.2965e-05	146.2	98.694	0.50217				0	0		0		0		F01343	MDAMB468	MULTI-MSMS	866.95	2	866.954	1731.89	-12.167	1873
CON__Q0IIK2			_DNPQTHYYAVAVVKK_	Unmodified	25580000	0.0029294	95.183	44.287	-0.25542				0	0		0		0		F01345	ZR75-1	MULTI-MSMS	578.64	3	578.305	1731.89	0.66392	1874
CON__Q0IIK2			_DNPQTHYYAVAVVKK_	Unmodified	7400100	2.7576e-05	147.51	97.397	0.93925				0	0		0		0		F01345	ZR75-1	MULTI-MSMS	866.96	2	866.954	1731.89	1.6513	1875
CON__Q0IIK2			_DNPQTHYYAVAVVKK_	Unmodified	23595000	0.0060344	81.278	38.248	-0.8161				0	0		0		0		F01390	SUM159	MULTI-MSMS	578.64	3	578.305	1731.89	-3.8183	1876
CON__Q0IIK2			_DNPQTHYYAVAVVKK_	Unmodified	9423300	5.4431e-26	179.55	135.75	0.042799				0	0		0		0		F01390	SUM159	MULTI-MSMS	866.95	2	866.954	1731.89	-2.7074	1877
CON__Q0IIK2			_DNPQTHYYAVAVVKK_	Unmodified	10650000	0.0014795	117.13	70.471	1.0193				0	0		0		0		F01792	HCC1937	MULTI-MSMS	867.96	2	866.954	1731.89	-0.31168	1878
CON__Q0IIK2			_DNPQTHYYAVAVVKK_	Unmodified	27312000	0.00032128	122.1	85.524	0.66383				0	0		0		0		F01792	HCC1937	MULTI-MSMS	578.31	3	578.305	1731.89	-1.198	1879
CON__Q0IIK2			_DNPQTHYYAVAVVKK_	Unmodified	863970	1.0701e-05	145.61	72.532	-1.9155				0	0		0		0		F01792	HCC1937	MULTI-MSMS	578.63	3	578.305	1731.89	-4.0692	1880
H3BSS6	Zinc finger protein 106	ZNF106	_DNVDAQEREDDGKGEEEEEDYFDK_	Unmodified	917180	0.019284	47.991	28.236	-1.8502				0	0		0		0		F01309	MDAMB231	MULTI-MSMS	716.54	4	716.043	2860.14	-4.8849	1883
P04843	Dolichyl-diphosphooligosaccharide--protein glycosyltransferase subunit 1	RPN1	_DPAAEARMK_	Unmodified	1400200	0.0036344	120.31	85.154	0.10059				0	0		0		0		F03920	SKBR3	MULTI-MSMS	494.75	2	494.748	987.481	-1.2749	1887
F5H8G5	Fatty acid desaturase 1	FADS1	_DPDINMHPFFFALGK_	Unmodified	389140	0.0036054	96.059	41.783	1.117				0	0		0		0		F01308	MCF7	MULTI-MSMS	583.62	3	583.62	1747.84	1.0295	1888
F5H8G5	Fatty acid desaturase 1	FADS1	_DPDINMHPFFFALGK_	Unmodified	285290	0.0066142	83.53	40.233	0.82678				0	0		0		0		F01334	T47D	MULTI-MSMS	583.63	3	583.62	1747.84	-0.5783	1889
F5H8G5	Fatty acid desaturase 1	FADS1	_DPDINMHPFFFALGK_	Unmodified	726440	0.0057456	85.45	43.025	-0.012477				0	0		0		0		F01390	SUM159	MULTI-MSMS	583.96	3	583.62	1747.84	0.94206	1890
F5H8G5	Fatty acid desaturase 1	FADS1	_DPDIN(de)M(ha)HPFFFALGK_	Deamidation (NQ),Hydroxamic acid (DEM)	1201700	0.015603	55.724	25.157	-0.048246				0	1	DPD(0.006)INM(0.994)HPFFFALGK	1	DPDIN(1)MHPFFFALGK	0		F01390	SUM159	MULTI-MSMS	589.29	3	588.952	1763.83	3.3081	1891
F5H8G5	Fatty acid desaturase 1	FADS1	_DPDIN(de)M(ha)HPFFFALGK_	Deamidation (NQ),Hydroxamic acid (DEM)	490620	0.00633	103.14	59.84	-0.58664				0	1	DPDINM(1)HPFFFALGK	1	DPDIN(1)MHPFFFALGK	0		F01390	SUM159	MULTI-MSMS	882.93	2	882.924	1763.83	3.3798	1892
F5H8G5	Fatty acid desaturase 1	FADS1	_DPDIN(ox)MHPFFFALGK_	Ox (MNQ)	1201700	0.013669	79.886	47.591	-0.048246		+		0	0		0		1	DPDIN(0.774)M(0.226)HPFFFALGK	F01390	SUM159	MULTI-MSMS	588.96	3	588.952	1763.83	3.3081	1893
E9PPZ4	Fatty acid desaturase 3	FADS3	_DPDVTVAPVFLLGESSVEYGK_	Unmodified	360520	0.00076556	83.359	51.949	-0.12944				0	0		0		0		F01309	MDAMB231	MULTI-MSMS	1112.06	2	1111.56	2221.12	-0.2972	1897
E9PPZ4	Fatty acid desaturase 3	FADS3	_DPDVTVAPVFLLGESSVEYGK_	Unmodified	271360	0.00039663	88.872	50.175	-0.17481				0	0		0		0		F01390	SUM159	MULTI-MSMS	1111.57	2	1111.56	2221.12	2.1319	1898
E9PPZ4	Fatty acid desaturase 3	FADS3	_DPDVTVAPVFLLGESSVEYGK_	Unmodified	0	0.014925	84.166	40.356					0	0		0		0		F01792	HCC1937	MSMS	1111.56	2	1111.56	2221.12		1899
E9PPZ4	Fatty acid desaturase 3	FADS3	_DPDVTVAPVFLLGESSVEYGK_	Unmodified	89037	5.6227e-05	103.73	77.314	-0.18197				0	0		0		0		F03920	SKBR3	MULTI-MSMS	741.72	3	741.379	2221.12	1.0472	1900
P31949	Protein S100-A11;Protein S100-A11, N-terminally processed	S100A11	_DPGVLDRMMK_	Unmodified	1703200	0.017057	84.198	31.472	0.089066				0	0		0		0		F01309	MDAMB231	MULTI-MSMS	581.29	2	581.291	1160.57	-3.1557	1903
A0A087WUT6	Eukaryotic translation initiation factor 5B	EIF5B	_D(ha)PIVM(ox)GVTVEAGQ(ox)VK_	Hydroxamic acid (DEM),2 Ox (MNQ)	0	0.016943	68.277	23.43		+	+	+	0	1	D(1)PIVMGVTVEAGQVK	0		2	DPIVM(1)GVTVEAGQ(1)VK	F01334	T47D	MSMS	795.4	2	795.414	1588.81		1908
P60903	Protein S100-A10	S100A10	_DPLAVDK_	Unmodified	518120	0.019705	91.318	10.021	2.8984				0	0		0		0		F03920	SKBR3	MULTI-MSMS	379.21	2	379.208	756.402	3.1784	1909
Q15181	Inorganic pyrophosphatase	PPA1	_DPLNPIK_	Unmodified	1005500	0.022444	87.754	28.972	-0.34017				0	0		0		0		F03920	SKBR3	MULTI-MSMS	398.73	2	398.732	795.449	-1.2312	1910
P30101	Protein disulfide-isomerase A3	PDIA3	_DPNIVIAK_	Unmodified	2236600	0.0053871	109.71	36.454	0.033184				0	0		0		0		F03920	SKBR3	MULTI-MSMS	435.26	2	435.258	868.502	0.15159	1911
O00232-2	26S proteasome non-ATPase regulatory subunit 12	PSMD12	_DPNNLLNDWSQK_	Unmodified	297220	0.00029405	134.04	95.027	0.23791				0	0		0		0		F01345	ZR75-1	MULTI-MSMS	722.85	2	722.347	1442.68	0.41572	1912
A0A0J9YXP8	Glucose-6-phosphate isomerase	GPI	_DPSAVAK_	Unmodified	3115300	0.0066978	111.04	0	2.145				0	0		0		0		F01345	ZR75-1	MULTI-MSMS	344.19	2	344.187	686.36	1.46	1914
A0A0J9YXP8	Glucose-6-phosphate isomerase	GPI	_DPSAVAK_	Unmodified	2314000	0.0066978	111.04	21.666	1.2487				0	0		0		0		F01390	SUM159	MULTI-MSMS	344.19	2	344.187	686.36	-1.9287	1915
A9IYQ1	Sister chromatid cohesion protein PDS5 homolog B	PDS5B	_DPVLPARFFTQPDK_	Unmodified	1333600	0.0059899	98.943	47.217	1.1994				0	0		0		0		F01630	MCF10A	MULTI-MSMS	816.44	2	815.933	1629.85	1.2838	1917
P32242	Homeobox protein OTX1	OTX1	_DQASWRFQVL_	Unmodified	689470	0.0031287	116.55	68.358	-0.35039				0	0		0		0		F01308	MCF7	MULTI-MSMS	625.82	2	625.32	1248.63	-1.5341	1919
P32242	Homeobox protein OTX1	OTX1	_DQASWRFQVL_	Unmodified	371380	0.0065895	102.53	60.827	-0.70191				0	0		0		0		F01309	MDAMB231	MULTI-MSMS	625.32	2	625.32	1248.63	-1.5767	1920
P32242	Homeobox protein OTX1	OTX1	_DQASWRFQVL_	Unmodified	884670	0.0032585	115.91	65.72	0.090323				0	0		0		0		F01334	T47D	MULTI-MSMS	625.82	2	625.32	1248.63	1.2497	1921
P32242	Homeobox protein OTX1	OTX1	_DQASWRFQVL_	Unmodified	773920	0.012791	90.913	50.561	-0.80811				0	0		0		0		F01343	MDAMB468	MULTI-MSMS	625.32	2	625.32	1248.63	-1.5536	1922
CON__P35527	Keratin, type I cytoskeletal 9	KRT9	_DQIVDLTVGNNK_	Unmodified	2376500	0.00044521	140.33	55.847	1.3741				0	0		0		0		F03920	SKBR3	MULTI-MSMS	658.34	2	658.346	1314.68	0.71326	1925
CON__Q0IIK2			_DQTVIQNTDGNNNEAWAK_	Unmodified	893550	2.0592e-96	225.17	144.76	0.80823				0	0		0		0		F01309	MDAMB231	MULTI-MSMS	1009.46	2	1009.46	2016.91	-2.3609	1926
CON__Q0IIK2			_DQTVIQNTDGNNNEAWAK_	Unmodified	1127500	6.6638e-14	162.37	108.98	-0.22377				0	0		0		0		F01345	ZR75-1	MULTI-MSMS	1009.98	2	1009.46	2016.91	1.5117	1927
CON__Q0IIK2			_DQTVIQNTDGNNNEAWAK_	Unmodified	1230600	4.8864e-96	220.78	130.06	2.051				0	0		0		0		F01390	SUM159	MULTI-MSMS	1009.97	2	1009.46	2016.91	1.8533	1928
O43143	Pre-mRNA-splicing factor ATP-dependent RNA helicase DHX15	DHX15	_DRFTDILVR_	Unmodified	346760	0.012045	94.409	37.777	-0.46315				0	0		0		0		F01345	ZR75-1	MULTI-MSMS	568.33	2	567.817	1133.62	1.0274	1931
O43143	Pre-mRNA-splicing factor ATP-dependent RNA helicase DHX15	DHX15	_DRFTDILVR_	Unmodified	2821700	0.0064903	107.21	45.526	-0.15114				0	0		0		0		F01390	SUM159	MULTI-MSMS	567.82	2	567.817	1133.62	1.4436	1932
O43143	Pre-mRNA-splicing factor ATP-dependent RNA helicase DHX15	DHX15	_DRFTDILVRHQSFVLVGETGSGK_	Unmodified	57214000	0.017783	51.31	22.977	0.81035				0	0		0		0		F01309	MDAMB231	MULTI-MSMS	641.34	4	641.092	2560.34	0.4736	1934
O43143	Pre-mRNA-splicing factor ATP-dependent RNA helicase DHX15	DHX15	_DRFTDILVRHQSFVLVGETGSGK_	Unmodified	1574400	0.003129	87.793	21.033	0.79264				0	0		0		0		F01309	MDAMB231	MULTI-MSMS	1281.68	2	1281.18	2560.34	-0.21218	1935
O43143	Pre-mRNA-splicing factor ATP-dependent RNA helicase DHX15	DHX15	_DRFTDILVRHQSFVLVGETGSGK_	Unmodified	704320	0.00054805	95.195	35.823	-1.1237				0	0		0		0		F01390	SUM159	MULTI-MSMS	1281.17	2	1281.18	2560.34	1.3951	1936
O43143	Pre-mRNA-splicing factor ATP-dependent RNA helicase DHX15	DHX15	_DRFTD(ha)ILVRHQ(de)SFVLVGETGSGK_	Deamidation (NQ),Hydroxamic acid (DEM)	575090	0.009148	56.29	20.752	-2.8217			+	0	1	D(0.217)RFTD(0.776)ILVRHQSFVLVGE(0.007)TGSGK	1	DRFTDILVRHQ(1)SFVLVGETGSGK	0		F01343	MDAMB468	MULTI-MSMS	860.12	3	859.786	2576.33	-3.1755	1947
O43143	Pre-mRNA-splicing factor ATP-dependent RNA helicase DHX15	DHX15	_DRFTD(ha)ILVRHQ(de)SFVLVGETGSGK_	Deamidation (NQ),Hydroxamic acid (DEM)	1750700	0.0036774	64.522	21.313	-2.6006			+	0	1	D(0.208)RFTD(0.792)ILVRHQSFVLVGETGSGK	1	DRFTDILVRHQ(1)SFVLVGETGSGK	0		F01390	SUM159	MULTI-MSMS	860.12	3	859.786	2576.33	-1.735	1948
Q68DW7	Cohesin subunit SA-1;Cohesin subunit SA-2	DKFZp781D1416;STAG1;STAG2	_DRIVSMTLDK_	Unmodified	971400	0.00046692	139.32	79.156	-0.68189				0	0		0		0		F01308	MCF7	MULTI-MSMS	589.32	2	589.316	1176.62	-3.4628	1951
Q68DW7	Cohesin subunit SA-1;Cohesin subunit SA-2	DKFZp781D1416;STAG1;STAG2	_DRIVSMTLDK_	Unmodified	1337600	0.0041735	111.52	47.708	-0.062905				0	0		0		0		F01345	ZR75-1	MULTI-MSMS	589.32	2	589.316	1176.62	0.86634	1952
Q68DW7	Cohesin subunit SA-1;Cohesin subunit SA-2	DKFZp781D1416;STAG1;STAG2	_DRIVSMTLDK_	Unmodified	2427700	0.0026728	118.77	62.753	-1.1508				0	0		0		0		F01630	MCF10A	MULTI-MSMS	589.32	2	589.316	1176.62	-0.29262	1953
J3KPD9	Nucleoside diphosphate kinase;Nucleoside diphosphate kinase B;Nucleoside diphosphate kinase A	NME2;NME1-NME2;NME1	_DRPFFAGLVK_	Unmodified	239870	0.010562	94.409	58.091	0.81199				0	0		0		0		F01309	MDAMB231	MULTI-MSMS	575.32	2	575.324	1148.63	-1.3676	1955
J3KPD9	Nucleoside diphosphate kinase;Nucleoside diphosphate kinase B;Putative nucleoside diphosphate kinase	NME2;NME1-NME2;NME2P1	_DRPFFPGLVK_	Unmodified	12801000	0.018186	82.417	30.162	-0.0061228				0	0		0		0		F01334	T47D	MULTI-MSMS	588.33	2	588.332	1174.65	2.6462	1957
J3KPD9	Nucleoside diphosphate kinase;Nucleoside diphosphate kinase B;Putative nucleoside diphosphate kinase	NME2;NME1-NME2;NME2P1	_DRPFFPGLVK_	Unmodified	3945100	0.008019	99.283	44.199	0.13897				0	0		0		0		F01390	SUM159	MULTI-MSMS	588.34	2	588.332	1174.65	2.4602	1958
E9PJ27	Poly [ADP-ribose] polymerase 2	PARP2	_D(ha)RTE(ha)DKQD(ha)E(ha)SVK_	4 Hydroxamic acid (DEM)	9345400	0.018743	74.698	25.418	-0.32749			+	0	4	D(0.999)RTE(0.999)D(0.003)KQD(1)E(1)SVK	0		0		F01308	MCF7	MULTI-MSMS	755.37	2	755.366	1508.72	-2.3033	1961
CON__Q0IIK2			_DSADGFLK_	Unmodified	7933200	0.0010182	132.08	60.37	0.035074				0	0		0		0		F01308	MCF7	MULTI-MSMS	426.71	2	426.709	851.402	-3.6202	1966
CON__Q0IIK2			_DSADGFLK_	Unmodified	5177900	0.014312	93.162	26.363	0.35215				0	0		0		0		F01309	MDAMB231	MULTI-MSMS	426.71	2	426.709	851.402	-3.4193	1967
CON__Q0IIK2			_DSADGFLK_	Unmodified	4150400	0.011081	98.523	24.907	-0.51096				0	0		0		0		F01334	T47D	MULTI-MSMS	426.71	2	426.709	851.402	0.92374	1968
CON__Q0IIK2			_DSADGFLK_	Unmodified	2860500	0.0028253	122.18	42.463	-1.6519				0	0		0		0		F01343	MDAMB468	MULTI-MSMS	426.7	2	426.709	851.402	-13.191	1969
CON__Q0IIK2			_DSADGFLK_	Unmodified	9015500	0.00081047	151.04	69.654	-1.0601				0	0		0		0		F01345	ZR75-1	MULTI-MSMS	426.71	2	426.709	851.402	0.90152	1970
CON__Q0IIK2			_DSADGFLK_	Unmodified	14837000	0.0065399	107.01	30.161	0.87774				0	0		0		0		F01792	HCC1937	MULTI-MSMS	426.71	2	426.709	851.402	-0.14002	1971
CON__Q0IIK2			_DSADGFLK_	Unmodified	5296700	0.0015444	136.8	58.181	0.39832				0	0		0		0		F03920	SKBR3	MULTI-MSMS	426.71	2	426.709	851.402	0.10719	1972
CON__Q2KJ62			_DSAQAATGECTATVAK_	Unmodified	0	0.00068034	124.04	0					0	0		0		0		F03920	SKBR3	MSMS	790.87	2	790.865	1579.71		1973
O60832	H/ACA ribonucleoprotein complex subunit 4	DKC1	_DSAVNAICYGAK_	Unmodified	64643	0.001723	92.295	25.182	0.91097				0	0		0		0		F03920	SKBR3	MULTI-MSMS	634.8	2	634.801	1267.59	2.2765	1974
O60506-2	Heterogeneous nuclear ribonucleoprotein Q	SYNCRIP	_DSDLSHVQNK_	Unmodified	2729800	3.4669e-27	192.64	131.48	0.49983				0	0		0		0		F01630	MCF10A	MULTI-MSMS	571.78	2	571.775	1141.54	3.0698	1975
Q9NR30	Nucleolar RNA helicase 2	DDX21	_DSEDNPQTLLFSATCPHWVFNVAK_	Unmodified	546570	9.0891e-05	85.397	45.398	0.96528				0	0		0		0		F01334	T47D	MULTI-MSMS	926.43	3	926.106	2775.3	0.62899	1982
Q9NR30	Nucleolar RNA helicase 2	DDX21	_DSEDNPQTLLFSATCPHWVFNVAK_	Unmodified	874700	1.4711e-05	94.176	55.598	1.7454				0	0		0		0		F01390	SUM159	MULTI-MSMS	926.45	3	926.106	2775.3	4.5793	1983
Q9NR30	Nucleolar RNA helicase 2	DDX21	_DSEDNPQTLLFSATCPHWVFNVAK_	Unmodified	1229000	1.4988e-06	104.84	65.561	1.1644				0	0		0		0		F01630	MCF10A	MULTI-MSMS	926.44	3	926.106	2775.3	2.6699	1984
B9ZVN9	DNA-directed RNA polymerase;DNA-directed RNA polymerase I subunit RPA1	POLR1A	_DSEPLGIEEAQIGK_	Unmodified	602650	0.00092391	115.83	76.264	0.83396				0	0		0		0		F01334	T47D	MULTI-MSMS	743.38	2	743.375	1484.74	2.0381	1990
B9ZVN9	DNA-directed RNA polymerase;DNA-directed RNA polymerase I subunit RPA1	POLR1A	_DSEPLGIEEAQIGK_	Unmodified	300100	8.5016e-17	176.89	121.63	-0.10848				0	0		0		0		F03920	SKBR3	MULTI-MSMS	743.38	2	743.375	1484.74	0.63384	1991
P38646	Stress-70 protein, mitochondrial	HSPA9	_DSETGENIRQAASSLQQASLK_	Unmodified	662870	0.0023649	69.07	28.346	-1.1832				0	0		0		0		F01334	T47D	MULTI-MSMS	745.38	3	745.04	2232.1	1.8908	1994
P38646	Stress-70 protein, mitochondrial	HSPA9	_DSETGENIRQAASSLQQASLK_	Unmodified	496140	0.0028597	67.312	23.78	-0.17637				0	0		0		0		F03920	SKBR3	MULTI-MSMS	745.04	3	745.04	2232.1	1.3733	1995
Q9UGU0-2	Transcription factor 20	TCF20	_DSFGSAVPRNVSGFPQYPTGQE(ha)K_	Hydroxamic acid (DEM)	747460	0.00076733	71.853	31.588	0.33742			+	0	1	DSFGSAVPRNVSGFPQYPTGQE(1)K	0		0		F01334	T47D	MULTI-MSMS	829.08	3	828.403	2482.19	3.1004	1999
CON__P15497			_DSGRDYVAQFEASALGK_	Unmodified	1543500	3.2963e-06	137.61	97.837	-0.31287				0	0		0		0		F01308	MCF7	MULTI-MSMS	907.94	2	907.439	1812.86	-0.21606	2000
CON__P15497			_DSGRDYVAQFEASALGK_	Unmodified	2351900	0.0031111	95.414	61.088	-0.69192				0	0		0		0		F01334	T47D	MULTI-MSMS	907.45	2	907.439	1812.86	2.6511	2001
CON__P15497			_DSGRDYVAQFEASALGK_	Unmodified	2293900	3.7698e-05	136.33	91.358	-0.20822				0	0		0		0		F01343	MDAMB468	MULTI-MSMS	907.44	2	907.439	1812.86	2.3669	2002
CON__P15497			_DSGRDYVAQFEASALGK_	Unmodified	1121800	3.2963e-06	137.61	77.062	0.16866				0	0		0		0		F01345	ZR75-1	MULTI-MSMS	907.44	2	907.439	1812.86	0.9829	2003
CON__P15497			_DSGRDYVAQFEASALGK_	Unmodified	4780300	0.00079223	108.14	54.585	-0.16164				0	0		0		0		F01390	SUM159	MULTI-MSMS	907.44	2	907.439	1812.86	2.3764	2004
CON__P15497			_DSGRDYVAQFEASALGK_	Unmodified	3956200	0.00061376	102.72	59.42	0.24509				0	0		0		0		F01390	SUM159	MULTI-MSMS	605.63	3	605.295	1812.86	2.1605	2005
CON__P15497			_DSGRDYVAQFEASALGK_	Unmodified	11610000	0.00046444	126.14	95.052	-0.14049				0	0		0		0		F01792	HCC1937	MULTI-MSMS	907.44	2	907.439	1812.86	0.33204	2006
CON__P15497			_DSGRDYVAQFEASALGK_	Unmodified	10281000	8.5385e-05	130.01	84.727	0.81837				0	0		0		0		F01792	HCC1937	MULTI-MSMS	605.3	3	605.295	1812.86	0.72366	2007
CON__P15497			_DSGRDYVAQ(ox)FEASALGK_	Ox (MNQ)	499010	0.0026006	102.5	45.633	-1.5098		+		0	0		0		1	DSGRDYVAQ(1)FEASALGK	F01343	MDAMB468	MULTI-MSMS	915.44	2	915.437	1828.86	1.2972	2014
CON__P15497			_DSGRDYVAQ(ox)FEASALGK_	Ox (MNQ)	573990	5.4533e-22	171.25	120.18	-0.11434		+		0	0		0		1	DSGRDYVAQ(1)FEASALGK	F01390	SUM159	MULTI-MSMS	915.94	2	915.437	1828.86	2.9507	2015
CON__P15497			_DSGRDYVAQ(ox)FEASALGK_	Ox (MNQ)	1031000	0.0020923	90.453	55.602	-0.002309		+		0	0		0		1	DSGRDYVAQ(1)FEASALGK	F01792	HCC1937	MULTI-MSMS	610.96	3	610.627	1828.86	0.49603	2016
CON__P15497			_DSGRDYVAQ(ox)FEASALGK_	Ox (MNQ)	1122100	0.00070592	126.8	75.795	-0.16099		+		0	0		0		1	DSGRDYVAQ(1)FEASALGK	F01792	HCC1937	MULTI-MSMS	915.44	2	915.437	1828.86	0.57709	2017
Q9P0U3-2	Sentrin-specific protease 1	SENP1	_DSGTLHHPHHHHSVPHQPDNLAASNTQSEGSDSVILLK_	Unmodified	4055400	0.0098084	33.946	16.091	0.67972				0	0		0		0		F01309	MDAMB231	MULTI-MSMS	1026.25	4	1025.75	4098.96	-1.1762	2020
H3BQZ7	Heterogeneous nuclear ribonucleoprotein U-like protein 2	HNRNPUL2-BSCL2;HNRNPUL2	_DSLADRALLPHVLCK_	Unmodified	2296500	0.015991	62.081	26.652	-0.22574				0	0		0		0		F01630	MCF10A	MULTI-MSMS	570.31	3	569.979	1706.91	1.3006	2021
Q07666-2	KH domain-containing, RNA-binding, signal transduction-associated protein 1	KHDRBS1	_DSLDPSFTHAMQLLTAEIEK_	Unmodified	187700	0.011462	55.907	17.688	0.09753				0	0		0		0		F01390	SUM159	MULTI-MSMS	749.71	3	749.372	2245.09	2.6542	2023
Q07666-2	KH domain-containing, RNA-binding, signal transduction-associated protein 1	KHDRBS1	_DSLDPSFTHAMQLLTAEIEK_	Unmodified	1674200	0.0045575	68.123	24.915	-0.24965				0	0		0		0		F01630	MCF10A	MULTI-MSMS	749.71	3	749.372	2245.09	1.6059	2024
Q07666-2	KH domain-containing, RNA-binding, signal transduction-associated protein 1	KHDRBS1	_DSLDPSFTHAMQLLTAEIEK_	Unmodified	802480	0.0013392	82.362	45.858	-0.31243				0	0		0		0		F01630	MCF10A	MULTI-MSMS	1123.55	2	1123.55	2245.09	2.0092	2025
O00186	Syntaxin-binding protein 3	STXBP3	_DSMRVLLPVLLNK_	Unmodified	1412700	0.0071427	78.964	40.664	0.49301				0	0		0		0		F01630	MCF10A	MULTI-MSMS	500.3	3	499.966	1496.87	0.17695	2027
F5H8D7	DNA repair protein XRCC1	XRCC1	_DSPFGLSFVRFHSPPDK_	Unmodified	508040	0.020182	50.806	16.615	-0.055788				0	0		0		0		F01334	T47D	MULTI-MSMS	645.33	3	644.992	1931.95	2.1529	2028
F5H8D7	DNA repair protein XRCC1	XRCC1	_DSPFGLSFVRFHSPPDKDEAEAPSQK_	Unmodified	1145000	1.0604e-05	93.388	56.884	0.63297				0	0		0		0		F01308	MCF7	MULTI-MSMS	963.8	3	963.467	2887.38	1.5539	2031
F5H8D7	DNA repair protein XRCC1	XRCC1	_DSPFGLSFVRFHSPPDKDEAEAPSQK_	Unmodified	1428600	0.011248	54.263	23.832	1.057				0	0		0		0		F01334	T47D	MULTI-MSMS	963.82	3	963.467	2887.38	2.9811	2032
F5H8D7	DNA repair protein XRCC1	XRCC1	_DSPFGLSFVRFHSPPDKDEAEAPSQK_	Unmodified	1914900	0.0014788	69.649	34.998	-0.55258				0	0		0		0		F01630	MCF10A	MULTI-MSMS	964.14	3	963.467	2887.38	2.4444	2033
P07737	Profilin-1	PFN1	_DSPSVWAAVPGK_	Unmodified	536080	0.010353	84.169	47.584	1.0922				0	0		0		0		F01630	MCF10A	MULTI-MSMS	607.32	2	607.314	1212.61	2.7769	2038
A0A1B0GV75	Carnitine O-palmitoyltransferase 2, mitochondrial	CPT2	_DSTQTPAVTPQSQPATTDSTVTVQK_	Unmodified	139650	0.00095998	66.467	26.562	1.3675				0	0		0		0		F03920	SKBR3	MULTI-MSMS	863.43	3	863.428	2587.26	0.97673	2041
H3BT71	RNA binding motif protein, X-linked-like-1;RNA-binding motif protein, X chromosome;RNA-binding motif protein, X chromosome, N-terminally processed	RBMXL1;RBMX	_DSYSSRDYPSSR_	Unmodified	5468300	0.00083367	122.18	72.712	3.1407				0	0		0		0		F01343	MDAMB468	MULTI-MSMS	710.31	2	710.31	1418.61	-1.2854	2044
H3BT71	RNA binding motif protein, X-linked-like-1;RNA-binding motif protein, X chromosome;RNA-binding motif protein, X chromosome, N-terminally processed	RBMXL1;RBMX	_DSYSSRDYPSSR_	Unmodified	1610700	0.011021	72.29	16.976	1.5579				0	0		0		0		F01343	MDAMB468	MULTI-MSMS	473.88	3	473.876	1418.61	-2.1785	2045
H3BT71	RNA binding motif protein, X-linked-like-1;RNA-binding motif protein, X chromosome;RNA-binding motif protein, X chromosome, N-terminally processed	RBMXL1;RBMX	_DSYSSRDYPSSR_	Unmodified	7030300	0.0054412	98.182	40.662	0.34598				0	0		0		0		F01345	ZR75-1	MULTI-MSMS	710.31	2	710.31	1418.61	-0.79124	2046
H3BT71	RNA binding motif protein, X-linked-like-1;RNA-binding motif protein, X chromosome;RNA-binding motif protein, X chromosome, N-terminally processed	RBMXL1;RBMX	_DSYSSRDYPSSR_	Unmodified	1086500	0.0062053	81.92	35.19	0.16286				0	0		0		0		F01345	ZR75-1	MULTI-MSMS	473.88	3	473.876	1418.61	-1.9139	2047
H3BT71	RNA binding motif protein, X-linked-like-1;RNA-binding motif protein, X chromosome;RNA-binding motif protein, X chromosome, N-terminally processed	RBMXL1;RBMX	_DSYSSRDYPSSR_	Unmodified	18768000	0.0013669	117.95	74.151	1.8681				0	0		0		0		F01390	SUM159	MULTI-MSMS	710.31	2	710.31	1418.61	-0.40268	2048
H3BT71	RNA binding motif protein, X-linked-like-1;RNA-binding motif protein, X chromosome;RNA-binding motif protein, X chromosome, N-terminally processed	RBMXL1;RBMX	_DSYSSRDYPSSR_	Unmodified	5320400	0.014796	63.473	15.579	1.4357				0	0		0		0		F01390	SUM159	MULTI-MSMS	473.88	3	473.876	1418.61	-1.6487	2049
H3BT71	RNA binding motif protein, X-linked-like-1;RNA-binding motif protein, X chromosome;RNA-binding motif protein, X chromosome, N-terminally processed	RBMXL1;RBMX	_DSYSSRDYPSSR_	Unmodified	581520	0.012947	67.879	21.036	0.0025992				0	0		0		0		F03920	SKBR3	MULTI-MSMS	473.88	3	473.876	1418.61	-0.4136	2050
P63261	Actin, cytoplasmic 2;Actin, cytoplasmic 2, N-terminally processed;Actin, cytoplasmic 1;Actin, cytoplasmic 1, N-terminally processed;Actin, alpha skeletal muscle;Actin, alpha cardiac muscle 1;Actin, gamma-enteric smooth muscle;Actin, aortic smooth muscle	ACTG1;ACTB;ACTA1;ACTC1;ACTG2;ACTA2	_DSYVGDEAQSK_	Unmodified	3220900	0.00084427	125.36	88.831	-1.23				0	0		0		0		F01308	MCF7	MULTI-MSMS	599.76	2	599.765	1197.51	-3.1381	2051
P63261	Actin, cytoplasmic 2;Actin, cytoplasmic 2, N-terminally processed;Actin, cytoplasmic 1;Actin, cytoplasmic 1, N-terminally processed;Actin, alpha skeletal muscle;Actin, alpha cardiac muscle 1;Actin, gamma-enteric smooth muscle;Actin, aortic smooth muscle	ACTG1;ACTB;ACTA1;ACTC1;ACTG2;ACTA2	_DSYVGDEAQSK_	Unmodified	2390300	0.0062851	95.094	54.37	0.66035				0	0		0		0		F01334	T47D	MULTI-MSMS	599.77	2	599.765	1197.51	-1.6274	2052
P63261	Actin, cytoplasmic 2;Actin, cytoplasmic 2, N-terminally processed;Actin, cytoplasmic 1;Actin, cytoplasmic 1, N-terminally processed;Actin, alpha skeletal muscle;Actin, alpha cardiac muscle 1;Actin, gamma-enteric smooth muscle;Actin, aortic smooth muscle	ACTG1;ACTB;ACTA1;ACTC1;ACTG2;ACTA2	_DSYVGDEAQSK_	Unmodified	3354600	0.012348	82.705	51.419	0.31589				0	0		0		0		F01345	ZR75-1	MULTI-MSMS	599.77	2	599.765	1197.51	-1.3104	2053
P63261	Actin, cytoplasmic 2;Actin, cytoplasmic 2, N-terminally processed;Actin, cytoplasmic 1;Actin, cytoplasmic 1, N-terminally processed;Actin, alpha skeletal muscle;Actin, alpha cardiac muscle 1;Actin, gamma-enteric smooth muscle;Actin, aortic smooth muscle	ACTG1;ACTB;ACTA1;ACTC1;ACTG2;ACTA2	_DSYVGDEAQSK_	Unmodified	4509800	0.00025413	148.78	111.28	1.8044				0	0		0		0		F01390	SUM159	MULTI-MSMS	599.77	2	599.765	1197.51	-1.0485	2054
P63261	Actin, cytoplasmic 2;Actin, cytoplasmic 2, N-terminally processed;Actin, cytoplasmic 1;Actin, cytoplasmic 1, N-terminally processed;Actin, alpha skeletal muscle;Actin, alpha cardiac muscle 1;Actin, gamma-enteric smooth muscle;Actin, aortic smooth muscle	ACTG1;ACTB;ACTA1;ACTC1;ACTG2;ACTA2	_DSYVGDEAQSK_	Unmodified	1479800	0.0042754	101.72	67.829	1.3445				0	0		0		0		F01792	HCC1937	MULTI-MSMS	599.76	2	599.765	1197.51	-0.32584	2055
P35251-2	Replication factor C subunit 1	RFC1	_DTEAGE(ha)TFSSVQANLSK_	Hydroxamic acid (DEM)	806660	9.5284e-41	188.16	117.72	-3.5899			+	0	1	DTEAGE(1)TFSSVQANLSK	0		0		F01308	MCF7	MULTI-MSMS	899.93	2	899.926	1797.84	-3.9093	2057
P35251-2	Replication factor C subunit 1	RFC1	_DTEAGE(ha)TFSSVQANLSK_	Hydroxamic acid (DEM)	1879100	1.6204e-80	218.66	151.96	-0.45538			+	0	1	DTEAGE(1)TFSSVQANLSK	0		0		F01345	ZR75-1	MULTI-MSMS	900.43	2	899.926	1797.84	0.07928	2059
P35251-2	Replication factor C subunit 1	RFC1	_DTEAGE(ha)TFSSVQANLSK_	Hydroxamic acid (DEM)	1379400	8.2781e-96	224.64	150.76	-1.4975			+	0	1	DTEAGE(1)TFSSVQANLSK	0		0		F01390	SUM159	MULTI-MSMS	900.43	2	899.926	1797.84	0.44041	2060
P35251-2	Replication factor C subunit 1	RFC1	_D(ha)TEAGETFSSVQANLSK_	Hydroxamic acid (DEM)	159890	0.0054102	129.42	79.797	-0.31656			+	0	1	D(0.782)TE(0.041)AGE(0.177)TFSSVQANLSK	0		0		F03920	SKBR3	MULTI-MSMS	900.43	2	899.926	1797.84	0.43689	2062
Q92804-2	TATA-binding protein-associated factor 2N	TAF15	_DTGKPKGEATVSFDDPPSAK_	Unmodified	1304800	0.019227	85.224	21.47	0.77017				0	0		0		0		F01334	T47D	MULTI-MSMS	1024.01	2	1024	2045.99	3.6531	2064
Q92804-2	TATA-binding protein-associated factor 2N	TAF15	_DTGKPKGEATVSFDDPPSAK_	Unmodified	7415300	0.0027425	82.635	44.089	-0.011041				0	0		0		0		F01345	ZR75-1	MULTI-MSMS	683.01	3	683.004	2045.99	1.4217	2065
CON__P02769			_DTHKSEIAHRFK_	Unmodified	4291900	0.011715	130.56	52.821	0.32622				0	0		0		0		F01308	MCF7	MULTI-MSMS	734.89	2	734.886	1467.76	-3.0217	2071
CON__P02769			_DTHKSEIAHRFK_	Unmodified	2442600	0.013934	120.53	72.414	0.27496				0	0		0		0		F01343	MDAMB468	MULTI-MSMS	734.89	2	734.886	1467.76	-1.6118	2072
CON__P02769			_DTHKSEIAHRFK_	Unmodified	2042300	0.01665	88.155	55.826	0.89408				0	0		0		0		F01345	ZR75-1	MULTI-MSMS	490.26	3	490.26	1467.76	0.00039071	2073
CON__P02769			_DTHKSEIAHRFK_	Unmodified	8220100	0.0085511	98.898	65.707	-1.1763				0	0		0		0		F01390	SUM159	MULTI-MSMS	490.26	3	490.26	1467.76	-3.5043	2074
CON__P02769			_DTHKSEIAHRFK_	Unmodified	3643000	0.0078775	142.12	71.389	0.40604				0	0		0		0		F01390	SUM159	MULTI-MSMS	735.33	2	734.886	1467.76	-1.8636	2075
CON__P02769			_DTHKSEIAHRFK_	Unmodified	5563800	1.154e-13	176.18	111	-0.8534				0	0		0		0		F01792	HCC1937	MULTI-MSMS	734.89	2	734.886	1467.76	-1.2304	2076
CON__ENSEMBL:ENSBTAP00000024146			_DTIIKPLLVEPEGLEK_	Unmodified	264960	0.021862	51.03	21.412	1.6569				0	0		0		0		F01390	SUM159	MULTI-MSMS	599.02	3	598.68	1793.02	2.0917	2080
Q9UQE7	Structural maintenance of chromosomes protein 3	SMC3	_DTMARSEDLDNSIDK_	Unmodified	2061100	0.0022006	108.14	46.377	0.077507				0	0		0		0		F01630	MCF10A	MULTI-MSMS	855.39	2	855.386	1708.76	1.6019	2084
P23284	Peptidyl-prolyl cis-trans isomerase B	PPIB	_DTNGSQFFITTVK_	Unmodified	404150	3.0505e-06	154.72	84.904	-1.2355				0	0		0		0		F01334	T47D	MULTI-MSMS	729.87	2	729.367	1456.72	1.199	2086
P23284	Peptidyl-prolyl cis-trans isomerase B	PPIB	_DTNGSQFFITTVK_	Unmodified	919920	1.4773e-10	168	102.76	0.82728				0	0		0		0		F03920	SKBR3	MULTI-MSMS	729.37	2	729.367	1456.72	-1.2771	2087
CON__A2I7N0			_DTQSIIFLGK_	Unmodified	394540	5.1708e-05	155.26	86.892	-0.2834				0	0		0		0		F01792	HCC1937	MULTI-MSMS	561.31	2	561.314	1120.61	-0.63135	2090
CON__A2I7N0			_DTQSIIFLGK_	Unmodified	93948	0.0049024	103.21	47.407	-0.3209				0	0		0		0		F03920	SKBR3	MULTI-MSMS	561.32	2	561.314	1120.61	1.2743	2091
P04264	Keratin, type II cytoskeletal 1	KRT1	_DVDGAYMTK_	Unmodified	222800	0.02108	75.652	10.026	-1.0239				0	0		0		0		F03920	SKBR3	MULTI-MSMS	500.23	2	500.226	998.438	-0.39086	2093
CON__P35908	Keratin, type II cytoskeletal 2 epidermal	KRT2	_DVDNAYM(ox)IK_	Ox (MNQ)	264750	0.0010606	147.4	100.22	1.0286	+			0	0		0		1	DVDNAYM(1)IK	F03920	SKBR3	MULTI-MSMS	542.75	2	542.753	1083.49	1.0608	2094
A2AJT9-3	Uncharacterized protein CXorf23	CXorf23	_DVERYESREPARNPK_	Unmodified	5626700	0.022248	65.809	29.28	-0.27567				0	0		0		0		F01309	MDAMB231	MULTI-MSMS	616.31	3	615.978	1844.91	-3.7018	2098
E7EP41	Zinc finger protein 587	ZNF587	_DVLPSSGLCQ(de)EE(ha)AAVEK_	Deamidation (NQ),Hydroxamic acid (DEM)	424630	0.010994	99.813	47.805	0.54627			+	0	1	DVLPSSGLCQE(0.149)E(0.851)AAVEK	1	DVLPSSGLCQ(1)EEAAVEK	0		F01345	ZR75-1	MULTI-MSMS	924.95	2	924.438	1846.86	3.0424	2102
E7EP41	Zinc finger protein 587	ZNF587	_DVLPSSGLCQEEAAVEK_	Unmodified	459030	0.015127	70.802	30.178	-0.92428				0	0		0		0		F01345	ZR75-1	MULTI-MSMS	916.44	2	916.441	1830.87	1.059	2104
CON__Q3SZ57			_DVLTIIEKPTGSK_	Unmodified	268490	0.010183	86.944	23.25	-0.98641				0	0		0		0		F01308	MCF7	MULTI-MSMS	700.9	2	700.903	1399.79	-3.3073	2107
CON__Q3SZ57			_DVLTIIEKPTGSK_	Unmodified	399270	0.0049293	98	47.208	0.72391				0	0		0		0		F01334	T47D	MULTI-MSMS	700.91	2	700.903	1399.79	2.5924	2108
CON__Q3SZ57			_DVLTIIEKPTGSK_	Unmodified	435160	0.0032022	103.83	49.491	0.20391				0	0		0		0		F01343	MDAMB468	MULTI-MSMS	700.91	2	700.903	1399.79	0.68011	2109
CON__Q3SZ57			_DVLTIIEKPTGSK_	Unmodified	810480	0.00076108	139.19	82.641	-0.55368				0	0		0		0		F01345	ZR75-1	MULTI-MSMS	700.9	2	700.903	1399.79	0.39527	2110
CON__Q3SZ57			_DVLTIIEKPTGSK_	Unmodified	796330	0.00081217	131.08	68.299	1.07				0	0		0		0		F01390	SUM159	MULTI-MSMS	700.9	2	700.903	1399.79	1.7539	2111
CON__Q3SZ57			_DVLTIIEKPTGSK_	Unmodified	2484400	0.0015846	111.88	49.244	-0.38064				0	0		0		0		F01792	HCC1937	MULTI-MSMS	700.91	2	700.903	1399.79	-0.91166	2112
Q6J9G0	Tyrosine-protein kinase STYK1	STYK1	_DVMTM(ox)D(ha)GLLYD(ha)LTE(ha)K_	3 Hydroxamic acid (DEM),Ox (MNQ)	723850	0.018723	58.268	23.168	2.6201	+		+	0	3	D(0.001)VM(0.003)TM(0.004)D(0.993)GLLYD(1)LTE(1)K	0		1	DVM(0.058)TM(0.942)DGLLYDLTEK	F01309	MDAMB231	MULTI-MSMS	903.43	2	902.926	1803.84	1.5543	2113
P68363	Tubulin alpha-1B chain;Tubulin alpha-1C chain;Tubulin alpha-1A chain;Tubulin alpha-3E chain	TUBA1B;TUBA1C;TUBA1A;TUBA3E	_DVNAAIATIK_	Unmodified	621910	0.0041356	106.26	38.034	-1.0655				0	0		0		0		F01308	MCF7	MULTI-MSMS	508.29	2	508.293	1014.57	-2.174	2115
P68363	Tubulin alpha-1B chain;Tubulin alpha-1C chain;Tubulin alpha-1A chain;Tubulin alpha-3E chain	TUBA1B;TUBA1C;TUBA1A;TUBA3E	_DVNAAIATIK_	Unmodified	2856400	0.0034574	110.31	36.005	-0.079749				0	0		0		0		F01334	T47D	MULTI-MSMS	508.29	2	508.293	1014.57	2.1502	2116
P68363	Tubulin alpha-1B chain;Tubulin alpha-1C chain;Tubulin alpha-1A chain;Tubulin alpha-3E chain	TUBA1B;TUBA1C;TUBA1A;TUBA3E	_DVNAAIATIK_	Unmodified	1370900	0.00085605	148.91	82.115	0.039756				0	0		0		0		F01343	MDAMB468	MULTI-MSMS	1015.56	1	1015.58	1014.57	-11.525	2117
P68363	Tubulin alpha-1B chain;Tubulin alpha-1C chain;Tubulin alpha-1A chain;Tubulin alpha-3E chain	TUBA1B;TUBA1C;TUBA1A;TUBA3E	_DVNAAIATIK_	Unmodified	2594100	0.01382	83.137	19.921	-0.060976				0	0		0		0		F01345	ZR75-1	MULTI-MSMS	508.29	2	508.293	1014.57	0.95334	2118
P68363	Tubulin alpha-1B chain;Tubulin alpha-1C chain;Tubulin alpha-1A chain;Tubulin alpha-3E chain	TUBA1B;TUBA1C;TUBA1A;TUBA3E	_DVNAAIATIK_	Unmodified	4786500	0.00082865	128.85	59.249	-0.45283				0	0		0		0		F01390	SUM159	MULTI-MSMS	508.29	2	508.293	1014.57	1.8383	2119
P68363	Tubulin alpha-1B chain;Tubulin alpha-1C chain;Tubulin alpha-1A chain;Tubulin alpha-3E chain	TUBA1B;TUBA1C;TUBA1A;TUBA3E	_DVNAAIATIK_	Unmodified	2117200	0.008624	93.623	33.692	0.36278				0	0		0		0		F03920	SKBR3	MULTI-MSMS	508.29	2	508.293	1014.57	0.15002	2120
P62081	40S ribosomal protein S7	RPS7	_DVNFEFPEFQL_	Unmodified	451340	0.009517	87.719	27.812	-0.34039				0	0		0		0		F03920	SKBR3	MULTI-MSMS	693.33	2	692.825	1383.63	0.85745	2127
P36952	Serpin B5	SERPINB5	_DVPFGFQTVTSDVNK_	Unmodified	1213900	0.0079609	87.088	43.327	0.70843				0	0		0		0		F01630	MCF10A	MULTI-MSMS	827.92	2	827.41	1652.8	3.1744	2128
P17480	Nucleolar transcription factor 1	UBTF	_DVPSTE(ha)RM(ox)VLCSQQWK_	Hydroxamic acid (DEM),Ox (MNQ)	554450	0.018455	87.519	49.862	0.2786	+		+	0	1	D(0.065)VPSTE(0.935)RMVLCSQQWK	0		1	DVPSTERM(1)VLCSQQWK	F01345	ZR75-1	MULTI-MSMS	997.98	2	997.975	1993.93	2.1408	2132
Q5H928	3-hydroxyacyl-CoA dehydrogenase type-2	HSD17B10	_DVQTALALAK_	Unmodified	1108900	0.0068788	97.452	22.918	-0.43792				0	0		0		0		F03920	SKBR3	MULTI-MSMS	515.3	2	515.301	1028.59	0.69742	2133
Q9UQE7	Structural maintenance of chromosomes protein 3	SMC3	_DVRKAEEELGELEAK_	Unmodified	283540	0.0064245	132.51	69.222	0.50745				0	0		0		0		F01308	MCF7	MULTI-MSMS	858.44	2	858.444	1714.87	-2.1386	2134
Q9UQE7	Structural maintenance of chromosomes protein 3	SMC3	_DVRKAEEELGELEAK_	Unmodified	3868200	0.012141	95.755	37.639	-0.7305				0	0		0		0		F01630	MCF10A	MULTI-MSMS	572.64	3	572.632	1714.87	2.0299	2135
P23771	Trans-acting T-cell-specific transcription factor GATA-3	GATA3	_DVSPDPSLSTPGSAGSARQDE(ha)K_	Hydroxamic acid (DEM)	4188300	0.0035972	69.07	33.238	0.23235			+	0	1	DVSPDPSLSTPGSAGSARQD(0.055)E(0.945)K	0		0		F01334	T47D	MULTI-MSMS	1109.03	2	1108.52	2215.04	3.4236	2141
P23771	Trans-acting T-cell-specific transcription factor GATA-3	GATA3	_DVSPDPSLSTPGSAGSARQDE(ha)K_	Hydroxamic acid (DEM)	1476100	8.1606e-07	129.46	73.611	0.27646			+	0	1	DVSPDPSLSTPGSAGSARQD(0.003)E(0.997)K	0		0		F01345	ZR75-1	MULTI-MSMS	1108.54	2	1108.52	2215.04	2.4665	2142
P23771	Trans-acting T-cell-specific transcription factor GATA-3	GATA3	_DVSPDPSLSTPGSAGSARQ(ox)DE(ha)K_	Hydroxamic acid (DEM),Ox (MNQ)	798880	0.021091	78.708	39.931	-1.3936		+	+	0	1	DVSPDPSLSTPGSAGSARQD(0.05)E(0.95)K	0		1	DVSPDPSLSTPGSAGSARQ(1)DEK	F01334	T47D	MULTI-MSMS	1117.03	2	1116.52	2231.03	1.6827	2143
H3BT71	RNA binding motif protein, X-linked-like-1;RNA-binding motif protein, X chromosome;RNA-binding motif protein, X chromosome, N-terminally processed	RBMXL1;RBMX	_DVYLSPRDDGYSTK_	Unmodified	1050100	0.00074773	123.68	50.317	-0.19673				0	0		0		0		F01309	MDAMB231	MULTI-MSMS	808.38	2	808.384	1614.75	-2.5553	2144
H3BT71	RNA binding motif protein, X-linked-like-1;RNA-binding motif protein, X chromosome;RNA-binding motif protein, X chromosome, N-terminally processed	RBMXL1;RBMX	_DVYLSPRDDGYSTK_	Unmodified	6916300	0.00030657	141.06	62.513	-0.28711				0	0		0		0		F01343	MDAMB468	MULTI-MSMS	808.88	2	808.384	1614.75	-13.034	2145
H3BT71	RNA binding motif protein, X-linked-like-1;RNA-binding motif protein, X chromosome;RNA-binding motif protein, X chromosome, N-terminally processed	RBMXL1;RBMX	_DVYLSPRDDGYSTK_	Unmodified	6444700	6.3932e-07	159.12	88.561	-1.3477				0	0		0		0		F01345	ZR75-1	MULTI-MSMS	808.89	2	808.384	1614.75	1.3936	2146
H3BT71	RNA binding motif protein, X-linked-like-1;RNA-binding motif protein, X chromosome;RNA-binding motif protein, X chromosome, N-terminally processed	RBMXL1;RBMX	_DVYLSPRDDGYSTK_	Unmodified	26137000	2.3265e-07	161.21	107.65	0.79429				0	0		0		0		F01390	SUM159	MULTI-MSMS	808.38	2	808.384	1614.75	-1.9164	2147
H3BT71	RNA binding motif protein, X-linked-like-1;RNA-binding motif protein, X chromosome;RNA-binding motif protein, X chromosome, N-terminally processed	RBMXL1;RBMX	_DVYLSPRDDGYSTK_	Unmodified	319160	0.00019149	145.1	70.111	2.0834				0	0		0		0		F01792	HCC1937	MULTI-MSMS	808.88	2	808.384	1614.75	0.67508	2148
H3BT71	RNA binding motif protein, X-linked-like-1;RNA-binding motif protein, X chromosome;RNA-binding motif protein, X chromosome, N-terminally processed	RBMXL1;RBMX	_DVYLSPRDDGYSTK_	Unmodified	213930	0.00046709	136.14	70.114	-0.16762				0	0		0		0		F03920	SKBR3	MULTI-MSMS	808.89	2	808.384	1614.75	0.3311	2149
H3BT71	RNA binding motif protein, X-linked-like-1;RNA-binding motif protein, X chromosome;RNA-binding motif protein, X chromosome, N-terminally processed	RBMXL1;RBMX	_D(ha)VYLSPRDDGYSTK_	Hydroxamic acid (DEM)	1763000	0.0011097	137.73	68.411	1.0159			+	0	1	D(0.984)VYLSPRD(0.015)D(0.001)GYSTK	0		0		F01343	MDAMB468	MULTI-MSMS	815.88	2	815.889	1629.76	-11.29	2153
Q9Y5B9	FACT complex subunit SPT16	SUPT16H	_DWDELE(ha)EEARK_	Hydroxamic acid (DEM)	0	0.016062	121.29	63.013				+	0	1	DWDE(0.002)LE(0.938)E(0.029)E(0.032)ARK	0		0		F01630	MCF10A	MSMS	717.83	2	717.828	1433.64		2155
Q9Y5B9	FACT complex subunit SPT16	SUPT16H	_DWDELEEEARK_	Unmodified	1168700	0.00055193	140.78	65.041	-1.4312				0	0		0		0		F01630	MCF10A	MULTI-MSMS	710.83	2	710.323	1418.63	0.69022	2159
I3L2C7	Gem-associated protein 4	GEMIN4	_D(ha)WLPLE(ha)GWN(de)HVVK_	Deamidation (NQ),2 Hydroxamic acid (DEM)	706030	0.011789	75.89	32.574	-2.2017			+	0	2	D(1)WLPLE(1)GWNHVVK	1	DWLPLEGWN(1)HVVK	0		F01309	MDAMB231	MULTI-MSMS	812.42	2	812.418	1622.82	-5.8841	2161
O60506-2	Heterogeneous nuclear ribonucleoprotein Q	SYNCRIP	_DYAFIHFDERDGAVK_	Unmodified	405960	0.010963	71.806	30.246	0.43071				0	0		0		0		F01390	SUM159	MULTI-MSMS	595.29	3	594.953	1781.84	3.1601	2163
O43390	Heterogeneous nuclear ribonucleoprotein R	HNRNPR	_DYAFVHFEDRGAAVK_	Unmodified	279320	0.0083043	77.185	35.624	0.73031				0	0		0		0		F01308	MCF7	MULTI-MSMS	575.95	3	575.618	1723.83	-1.6915	2165
O43390	Heterogeneous nuclear ribonucleoprotein R	HNRNPR	_DYAFVHFEDRGAAVK_	Unmodified	366970	0.008854	76.073	45.385	0.64249				0	0		0		0		F01309	MDAMB231	MULTI-MSMS	575.62	3	575.618	1723.83	-2.9938	2166
O43390	Heterogeneous nuclear ribonucleoprotein R	HNRNPR	_DYAFVHFEDRGAAVK_	Unmodified	1796500	0.018873	58.32	29.969	-0.51986				0	0		0		0		F01334	T47D	MULTI-MSMS	575.62	3	575.618	1723.83	2.4485	2167
O43390	Heterogeneous nuclear ribonucleoprotein R	HNRNPR	_DYAFVHFEDRGAAVK_	Unmodified	325340	0.018873	58.32	27.836	-1.6991				0	0		0		0		F01343	MDAMB468	MULTI-MSMS	575.96	3	575.618	1723.83	2.167	2168
O43390	Heterogeneous nuclear ribonucleoprotein R	HNRNPR	_DYAFVHFEDRGAAVK_	Unmodified	357510	0.020727	55.899	25.332	-1.6188				0	0		0		0		F01345	ZR75-1	MULTI-MSMS	575.62	3	575.618	1723.83	-1.5409	2169
O43390	Heterogeneous nuclear ribonucleoprotein R	HNRNPR	_DYAFVHFEDRGAAVK_	Unmodified	20387000	0.0077591	78.287	39.987	-0.7353				0	0		0		0		F01630	MCF10A	MULTI-MSMS	575.62	3	575.618	1723.83	2.1152	2170
O43390	Heterogeneous nuclear ribonucleoprotein R	HNRNPR	_DYAFVHFEDRGAAVK_	Unmodified	4733000	0.00010801	138.81	85.674	-0.92072				0	0		0		0		F01630	MCF10A	MULTI-MSMS	863.43	2	862.923	1723.83	2.8115	2171
O43390	Heterogeneous nuclear ribonucleoprotein R	HNRNPR	_DYAFVHFE(ha)DRGAAVK_	Hydroxamic acid (DEM)	1386700	3.6758e-12	163.62	99.242	0.0066095			+	0	1	DYAFVHFE(0.934)D(0.066)RGAAVK	0		0		F01630	MCF10A	MULTI-MSMS	870.93	2	870.429	1738.84	1.7941	2173
H3BQI3	Lactase-like protein	LCTL	_D(ha)YAN(de)LCFEAFGDRVK_	Deamidation (NQ),Hydroxamic acid (DEM)	821790	0.022313	78.69	40.777	2.5057			+	0	1	D(1)YANLCFEAFGDRVK	1	DYAN(1)LCFEAFGDRVK	0		F01309	MDAMB231	MULTI-MSMS	911.42	2	910.917	1819.82	1.2889	2175
Q6PKG0-3	La-related protein 1	LARP1	_DYEAGQLYGLEK_	Unmodified	705680	0.0018654	111.72	37.876	-0.78542				0	0		0		0		F01390	SUM159	MULTI-MSMS	693.33	2	693.333	1384.65	-0.69178	2177
P49916-4	DNA ligase 3	LIG3	_DYIPQAFPGGHSMILDSEVLLIDNK_	Unmodified	1005300	0.0050544	52.849	22.606	0.87827				0	0		0		0		F01334	T47D	MULTI-MSMS	925.14	3	924.802	2771.38	0.52794	2178
P06733	Alpha-enolase	ENO1	_DYPVVSIEDPFDQDDWGAWQK_	Unmodified	504730	9.2529e-05	123.43	71.866	1.2302				0	0		0		0		F01309	MDAMB231	MULTI-MSMS	1256.08	2	1255.56	2509.11	-1.2279	2182
P06733	Alpha-enolase	ENO1	_DYPVVSIEDPFDQDDWGAWQK_	Unmodified	426690	4.4576e-05	107.69	71.984	-0.539				0	0		0		0		F01390	SUM159	MULTI-MSMS	838.04	3	837.376	2509.11	1.9088	2183
P06733	Alpha-enolase	ENO1	_DYPVVSIEDPFDQDDWGAWQK_	Unmodified	433570	0.0082293	62.648	23.3	-0.53329				0	0		0		0		F01390	SUM159	MULTI-MSMS	1256.57	2	1255.56	2509.11	2.5354	2184
P06733	Alpha-enolase	ENO1	_DYPVVSIEDPFDQDDWGAWQK_	Unmodified	519560	4.7809e-05	111.4	59.037	-0.45213				0	0		0		0		F01630	MCF10A	MULTI-MSMS	1256.07	2	1255.56	2509.11	1.3356	2185
P06733	Alpha-enolase	ENO1	_DYPVVSIEDPFDQDDWGAWQK_	Unmodified	316500	5.5736e-05	104.84	77.354	0.17127				0	0		0		0		F03920	SKBR3	MULTI-MSMS	837.71	3	837.376	2509.11	0.74392	2186
P06733	Alpha-enolase	ENO1	_DYPVVSIEDPFDQDDWGAWQK_	Unmodified	94001	7.0349e-05	107.78	59.409	-0.72381				0	0		0		0		F03920	SKBR3	MULTI-MSMS	1256.05	2	1255.56	2509.11	0.51438	2187
P06733	Alpha-enolase	ENO1	_DYPVVSIEDPFDQ(ox)DDWGAWQK_	Ox (MNQ)	59458	0.003811	66.152	39.372	0.76613		+		0	0		0		1	DYPVVSIEDPFDQ(0.988)DDWGAWQ(0.012)K	F03920	SKBR3	MULTI-MSMS	843.04	3	842.708	2525.1	1.1956	2191
Q7Z5J4-3	Retinoic acid-induced protein 1	RAI1	_DYYNPQPYPSYE(ha)GGAGTPSGTAAAVAADK_	Hydroxamic acid (DEM)	498350	5.4534e-05	73.072	41.155	-0.47529			+	0	1	D(0.001)YYNPQPYPSYE(0.999)GGAGTPSGTAAAVAADK	0		0		F01345	ZR75-1	MULTI-MSMS	978.78	3	978.446	2932.32	1.9106	2192
A0A1C7CYX1			_EAAAAAAAAHQQALREE(ha)SGAGDKG_	Hydroxamic acid (DEM)	798960	4.357e-07	133.98	86.504	2.0724			+	0	1	EAAAAAAAAHQQALRE(0.25)E(0.75)SGAGDKG	0		0		F01334	T47D	MULTI-MSMS	1149.07	2	1148.06	2294.1	3.4892	2199
A0A1C7CYX1			_EAAAAAAAAHQQALRE(ha)ESGAGDKG_	Hydroxamic acid (DEM)	1343800	4.2952e-28	168.46	120.16	0.38461			+	0	1	EAAAAAAAAHQQALRE(0.908)E(0.092)SGAGDKG	0		0		F01345	ZR75-1	MULTI-MSMS	1148.54	2	1148.06	2294.1	-1.1005	2202
A0A1C7CYX1			_EAAAAAAAAHQQALREESGAGDKG_	Unmodified	2847500	0.0018345	72.568	31.601	0.54546				0	0		0		0		F01334	T47D	MULTI-MSMS	761.04	3	760.704	2279.09	2.4177	2214
A0A1C7CYX1			_EAAAAAAAAHQQALREESGAGDKG_	Unmodified	0	4.8703e-10	141.36	97.409					0	0		0		0		F01345	ZR75-1	MSMS	1140.56	2	1140.55	2279.09		2215
H3BQW8	Hydroxyacylglutathione hydrolase, mitochondrial	HAGH	_EAAIVDPVQPQK_	Unmodified	934520	0.010012	84.734	34.266	1.0331				0	0		0		0		F01308	MCF7	MULTI-MSMS	647.85	2	647.854	1293.69	-0.89293	2219
H3BQW8	Hydroxyacylglutathione hydrolase, mitochondrial	HAGH	_EAAIVDPVQPQK_	Unmodified	1412300	0.0024458	107.17	59.174	-0.42139				0	0		0		0		F01343	MDAMB468	MULTI-MSMS	648.35	2	647.854	1293.69	-13.769	2220
H3BQW8	Hydroxyacylglutathione hydrolase, mitochondrial	HAGH	_EAAIVDPVQPQK_	Unmodified	1633700	0.0028617	104.24	49.985	-2.2334				0	0		0		0		F01345	ZR75-1	MULTI-MSMS	647.85	2	647.854	1293.69	1.4645	2221
H3BQW8	Hydroxyacylglutathione hydrolase, mitochondrial	HAGH	_EAAIVDPVQPQK_	Unmodified	1826500	0.00036359	145.14	67.603	-0.017155				0	0		0		0		F03920	SKBR3	MULTI-MSMS	647.85	2	647.854	1293.69	0.45661	2222
H0YAB0	Prelamin-A/C;Lamin-A/C	LMNA	_EAALSTALSEK_	Unmodified	1243300	0.0031529	107.34	52.362	-0.20967				0	0		0		0		F03920	SKBR3	MULTI-MSMS	560.3	2	560.298	1118.58	-0.15241	2225
O00257	E3 SUMO-protein ligase CBX4	CBX4	_EAFGEQPLQLTTK_	Unmodified	401130	0.00018779	149.32	83.411	0.80358				0	0		0		0		F01345	ZR75-1	MULTI-MSMS	731.39	2	731.383	1460.75	2.6376	2226
O00257	E3 SUMO-protein ligase CBX4	CBX4	_EAFGEQPLQLTTKPDLLAWDPAR_	Unmodified	2338400	0.0081291	50.202	12.352	-0.57357				0	0		0		0		F01390	SUM159	MULTI-MSMS	866.46	3	866.118	2595.33	0.72563	2227
H0Y8P7	Pre-mRNA 3-end-processing factor FIP1	FIP1L1	_EAGSEPAPEQESTEATPAE(ha)_	Hydroxamic acid (DEM)	1700000	0.00040263	115.53	92.301	-0.50769			+	0	1	EAGSEPAPEQESTE(0.229)ATPAE(0.771)	0		0		F03920	SKBR3	MULTI-MSMS	972.92	2	972.919	1943.82	0.05437	2228
H0Y8P7	Pre-mRNA 3-end-processing factor FIP1	FIP1L1	_EAGSEPAPEQESTE(ha)ATPAE_	Hydroxamic acid (DEM)	618750	0.00025919	113.28	74.28	-0.24047			+	0	1	EAGSEPAPE(0.003)QE(0.004)STE(0.993)ATPAE	0		0		F03920	SKBR3	MULTI-MSMS	972.92	2	972.919	1943.82	0.32896	2229
Q9Y2X3	Nucleolar protein 58	NOP58	_EAHEPLAVADAK_	Unmodified	230790	0.022384	57.175	12.535	-0.21036				0	0		0		0		F03920	SKBR3	MULTI-MSMS	417.55	3	417.551	1249.63	0.84074	2230
CON__P06868			_EAHLPVIENK_	Unmodified	116490	0.020677	73.841	25.24	0.60312				0	0		0		0		F03920	SKBR3	MULTI-MSMS	575.32	2	575.317	1148.62	1.2863	2231
P39748-2	Flap endonuclease 1	FEN1	_EAHQLFLEPEVLDPESVELK_	Unmodified	1112900	8.3995e-05	109.72	56.233	-1.3159				0	0		0		0		F01334	T47D	MULTI-MSMS	774.75	3	774.734	2321.18	-0.90455	2232
P39748-2	Flap endonuclease 1	FEN1	_EAHQLFLEPEVLDPESVELK_	Unmodified	362010	0.0043405	68.639	24.845	-0.20689				0	0		0		0		F01345	ZR75-1	MULTI-MSMS	774.74	3	774.734	2321.18	0.77519	2233
Q14966-4	Zinc finger protein 638	ZNF638	_EAISDAALE(ha)ATENEPLNK_	Hydroxamic acid (DEM)	431440	2.4352e-23	178	120.58	-1.6329			+	0	1	EAISDAALE(1)ATENEPLNK	0		0		F01345	ZR75-1	MULTI-MSMS	965.48	2	965.474	1928.93	0.94968	2237
A6NP16	Angiomotin	AMOT	_E(ha)ALE(ha)KAM(ox)RNK_	2 Hydroxamic acid (DEM),Ox (MNQ)	0	0.0073844	85.807	23.279		+		+	0	2	E(1)ALE(1)KAMRNK	0		1	EALEKAM(0.997)RN(0.003)K	F01308	MCF7	MSMS	618.32	2	618.33	1234.65		2238
A0A0A0MRA5	Heterogeneous nuclear ribonucleoprotein U-like protein 1	HNRNPUL1	_EALGGQALYPHVLVK_	Unmodified	3332500	2.3543e-12	164.88	123.64	-0.27495				0	0		0		0		F01630	MCF10A	MULTI-MSMS	797.95	2	797.951	1593.89	1.1808	2239
P19338	Nucleolin	NCL	_EAM(ox)EDGE(ha)IDGNK_	Hydroxamic acid (DEM),Ox (MNQ)	2025800	0.0058349	92.19	44.296	1.2046	+		+	0	1	EAME(0.037)D(0.171)GE(0.792)IDGNK	0		1	EAM(1)EDGEIDGNK	F01630	MCF10A	MULTI-MSMS	669.78	2	669.778	1337.54	4.0827	2241
P09874	Poly [ADP-ribose] polymerase 1	PARP1	_E(ha)AN(de)IRVVSEDFLQDVSASTK_	Deamidation (NQ),Hydroxamic acid (DEM)	7698400	8.0975e-29	177.09	130.84	0.82373			+	0	1	E(1)ANIRVVSEDFLQDVSASTK	1	EAN(1)IRVVSEDFLQDVSASTK	0		F01308	MCF7	MULTI-MSMS	1113.06	2	1112.56	2223.1	0.73695	2245
P09874	Poly [ADP-ribose] polymerase 1	PARP1	_E(ha)AN(de)IRVVSEDFLQDVSASTK_	Deamidation (NQ),Hydroxamic acid (DEM)	11609000	0.0001482	105.2	20.449	-0.24673			+	0	1	E(0.882)ANIRVVSE(0.047)D(0.071)FLQDVSASTK	1	EAN(1)IRVVSEDFLQDVSASTK	0		F01309	MDAMB231	MULTI-MSMS	742.04	3	742.041	2223.1	1.2203	2247
P09874	Poly [ADP-ribose] polymerase 1	PARP1	_E(ha)AN(de)IRVVSEDFLQDVSASTK_	Deamidation (NQ),Hydroxamic acid (DEM)	4803300	2.7907e-73	203.64	154.93	-0.71649			+	0	1	E(1)ANIRVVSEDFLQDVSASTK	1	EAN(1)IRVVSEDFLQDVSASTK	0		F01309	MDAMB231	MULTI-MSMS	1113.07	2	1112.56	2223.1	1.3461	2248
P09874	Poly [ADP-ribose] polymerase 1	PARP1	_E(ha)AN(de)IRVVSEDFLQDVSASTK_	Deamidation (NQ),Hydroxamic acid (DEM)	129970000	3.4431e-05	128.94	45.651	0.043302			+	0	1	E(0.986)ANIRVVSE(0.01)D(0.004)FLQDVSASTK	1	EAN(1)IRVVSEDFLQDVSASTK	0		F01334	T47D	MULTI-MSMS	742.38	3	742.041	2223.1	0.54352	2249
P09874	Poly [ADP-ribose] polymerase 1	PARP1	_EANIRVVSED(ha)FLQ(de)DVSASTK_	Deamidation (NQ),Hydroxamic acid (DEM)	53906000	0.00018384	100.46	60.87	-0.81073			+	0	1	E(0.001)ANIRVVSE(0.076)D(0.92)FLQD(0.002)VSASTK	1	EAN(0.002)IRVVSEDFLQ(0.998)DVSASTK	0		F01334	T47D	MULTI-MSMS	1113.07	2	1112.56	2223.1	0.11606	2250
P09874	Poly [ADP-ribose] polymerase 1	PARP1	_EANIRVVSEDFLQ(de)D(ha)VSASTK_	Deamidation (NQ),Hydroxamic acid (DEM)	1137800	0.014998	67.655	30.613	0.10335			+	0	1	EANIRVVSEDFLQD(1)VSASTK	1	EANIRVVSEDFLQ(1)DVSASTK	0		F01343	MDAMB468	MULTI-MSMS	742.71	3	742.041	2223.1	-0.041909	2251
P09874	Poly [ADP-ribose] polymerase 1	PARP1	_E(ha)AN(de)IRVVSEDFLQDVSASTK_	Deamidation (NQ),Hydroxamic acid (DEM)	5473100	0.00018761	97.384	40.87	-0.46909			+	0	1	E(0.894)ANIRVVSE(0.103)D(0.003)FLQDVSASTK	1	EAN(0.812)IRVVSEDFLQ(0.188)DVSASTK	0		F01630	MCF10A	MULTI-MSMS	1113.07	2	1112.56	2223.1	1.5614	2253
P09874	Poly [ADP-ribose] polymerase 1	PARP1	_EANIRVVSED(ha)FLQ(de)DVSASTK_	Deamidation (NQ),Hydroxamic acid (DEM)	2144700	0.0034773	74.324	20.044	-0.29536			+	0	1	E(0.004)ANIRVVSE(0.123)D(0.867)FLQD(0.006)VSASTK	1	EAN(0.007)IRVVSEDFLQ(0.993)DVSASTK	0		F01630	MCF10A	MULTI-MSMS	1113.06	2	1112.56	2223.1	1.7962	2254
P09874	Poly [ADP-ribose] polymerase 1	PARP1	_E(ha)AN(de)IRVVSEDFLQDVSASTK_	Deamidation (NQ),Hydroxamic acid (DEM)	2477900	0.00010756	108.97	53.12	-0.34512			+	0	1	E(0.976)ANIRVVSE(0.011)D(0.011)FLQD(0.002)VSASTK	1	EAN(0.998)IRVVSEDFLQ(0.002)DVSASTK	0		F01630	MCF10A	MULTI-MSMS	742.38	3	742.041	2223.1	0.94087	2255
P09874	Poly [ADP-ribose] polymerase 1	PARP1	_EAN(ox)IRVVSEDFLQDVSASTK_	Ox (MNQ)	7698400	9.5034e-87	212.74	160.63	0.82373		+		0	0		0		1	EAN(1)IRVVSEDFLQDVSASTK	F01308	MCF7	MULTI-MSMS	1113.07	2	1112.56	2223.1	0.73695	2264
P09874	Poly [ADP-ribose] polymerase 1	PARP1	_EAN(ox)IRVVSEDFLQDVSASTK_	Ox (MNQ)	9256900	1.2677e-09	145.82	45.139	0.45028		+		0	0		0		1	EAN(1)IRVVSEDFLQDVSASTK	F01308	MCF7	MULTI-MSMS	742.04	3	742.041	2223.1	-0.088417	2265
P09874	Poly [ADP-ribose] polymerase 1	PARP1	_EAN(ox)IRVVSEDFLQDVSASTK_	Ox (MNQ)	0	2.4007e-62	199.99	142.02			+		0	0		0		1	EAN(1)IRVVSEDFLQDVSASTK	F01308	MCF7	MSMS	1112.56	2	1112.56	2223.1		2266
P09874	Poly [ADP-ribose] polymerase 1	PARP1	_EANIRVVSEDFLQ(ox)DVSASTK_	Ox (MNQ)	4803300	9.0832e-16	156.29	102.72	-0.71649		+		0	0		0		1	EANIRVVSEDFLQ(1)DVSASTK	F01309	MDAMB231	MULTI-MSMS	1113.06	2	1112.56	2223.1	1.3461	2267
P09874	Poly [ADP-ribose] polymerase 1	PARP1	_EANIRVVSEDFLQ(ox)DVSASTK_	Ox (MNQ)	11609000	2.76e-08	139.9	95.513	-0.24673		+		0	0		0		1	EANIRVVSEDFLQ(1)DVSASTK	F01309	MDAMB231	MULTI-MSMS	742.38	3	742.041	2223.1	1.2203	2268
P09874	Poly [ADP-ribose] polymerase 1	PARP1	_EAN(ox)IRVVSEDFLQDVSASTK_	Ox (MNQ)	53906000	5.3539e-16	160.95	113.86	-0.81073		+		0	0		0		1	EAN(1)IRVVSEDFLQDVSASTK	F01334	T47D	MULTI-MSMS	1113.06	2	1112.56	2223.1	0.11606	2269
P09874	Poly [ADP-ribose] polymerase 1	PARP1	_EANIRVVSEDFLQ(ox)DVSASTK_	Ox (MNQ)	129970000	5.775e-06	135.18	73.734	0.043302		+		0	0		0		1	EANIRVVSEDFLQ(1)DVSASTK	F01334	T47D	MULTI-MSMS	742.38	3	742.041	2223.1	0.54352	2270
P09874	Poly [ADP-ribose] polymerase 1	PARP1	_EAN(ox)IRVVSEDFLQDVSASTK_	Ox (MNQ)	557580	0.0011526	118.23	83.833	0.35184		+		0	0		0		1	EAN(1)IRVVSEDFLQDVSASTK	F01334	T47D	MULTI-MSMS	1112.55	2	1112.56	2223.1	0.62049	2271
P09874	Poly [ADP-ribose] polymerase 1	PARP1	_EAN(ox)IRVVSEDFLQDVSASTK_	Ox (MNQ)	2104200	0.00021752	126.8	54.216	-0.73575		+		0	0		0		1	EAN(1)IRVVSEDFLQDVSASTK	F01334	T47D	MULTI-MSMS	742.38	3	742.041	2223.1	-0.94513	2272
P09874	Poly [ADP-ribose] polymerase 1	PARP1	_EAN(ox)IRVVSEDFLQDVSASTK_	Ox (MNQ)	1137800	1.2336e-07	137.69	50.043	0.10335		+		0	0		0		1	EAN(1)IRVVSEDFLQDVSASTK	F01343	MDAMB468	MULTI-MSMS	742.38	3	742.041	2223.1	-0.041909	2273
P09874	Poly [ADP-ribose] polymerase 1	PARP1	_EANIRVVSEDFLQ(ox)DVSASTK_	Ox (MNQ)	391650	8.0429e-104	225.39	174.85	-0.22083		+		0	0		0		1	EANIRVVSEDFLQ(1)DVSASTK	F01343	MDAMB468	MULTI-MSMS	1112.56	2	1112.56	2223.1	0.84777	2274
P09874	Poly [ADP-ribose] polymerase 1	PARP1	_EAN(ox)IRVVSEDFLQDVSASTK_	Ox (MNQ)	4155400	1.5365e-141	243.99	184.26	0.21378		+		0	0		0		1	EAN(1)IRVVSEDFLQDVSASTK	F01345	ZR75-1	MULTI-MSMS	1112.56	2	1112.56	2223.1	1.1249	2275
P09874	Poly [ADP-ribose] polymerase 1	PARP1	_EANIRVVSEDFLQ(ox)DVSASTK_	Ox (MNQ)	5330500	5.9825e-06	135.09	77.8	-0.73043		+		0	0		0		1	EANIRVVSEDFLQ(1)DVSASTK	F01345	ZR75-1	MULTI-MSMS	742.38	3	742.041	2223.1	0.42357	2276
P09874	Poly [ADP-ribose] polymerase 1	PARP1	_EANIRVVSEDFLQ(ox)DVSASTK_	Ox (MNQ)	1852700	9.9951e-06	133.35	67.886	-1.6008		+		0	0		0		1	EANIRVVSEDFLQ(1)DVSASTK	F01345	ZR75-1	MULTI-MSMS	742.38	3	742.041	2223.1	-0.41347	2277
P09874	Poly [ADP-ribose] polymerase 1	PARP1	_EAN(ox)IRVVSEDFLQDVSASTK_	Ox (MNQ)	13063000	1.4004e-20	165.03	120.73	0.35715		+		0	0		0		1	EAN(1)IRVVSEDFLQDVSASTK	F01390	SUM159	MULTI-MSMS	1113.06	2	1112.56	2223.1	3.765	2278
P09874	Poly [ADP-ribose] polymerase 1	PARP1	_EAN(ox)IRVVSEDFLQDVSASTK_	Ox (MNQ)	31234000	0.00029623	108.47	56.971	0.17424		+		0	0		0		1	EAN(1)IRVVSEDFLQDVSASTK	F01390	SUM159	MULTI-MSMS	742.04	3	742.041	2223.1	3.9502	2279
P09874	Poly [ADP-ribose] polymerase 1	PARP1	_EANIRVVSEDFLQ(ox)DVSASTK_	Ox (MNQ)	172650000	5.9246e-28	173.21	114.52	-0.30831		+		0	0		0		1	EANIRVVSEDFLQ(1)DVSASTK	F01630	MCF10A	MULTI-MSMS	1112.55	2	1112.56	2223.1	0.62987	2280
P09874	Poly [ADP-ribose] polymerase 1	PARP1	_EANIRVVSEDFLQ(ox)DVSASTK_	Ox (MNQ)	10151000	9.7032e-05	116.09	71.778	-0.58716		+		0	0		0		1	EAN(0.001)IRVVSEDFLQ(0.999)DVSASTK	F01630	MCF10A	MULTI-MSMS	742.38	3	742.041	2223.1	0.4658	2281
P09874	Poly [ADP-ribose] polymerase 1	PARP1	_EANIRVVSEDFLQ(ox)DVSASTK_	Ox (MNQ)	5473100	5.6291e-28	173.49	125.59	-0.46909		+		0	0		0		1	EANIRVVSEDFLQ(1)DVSASTK	F01630	MCF10A	MULTI-MSMS	1112.56	2	1112.56	2223.1	1.5614	2282
P09874	Poly [ADP-ribose] polymerase 1	PARP1	_EANIRVVSEDFLQ(ox)DVSASTK_	Ox (MNQ)	2144700	9.4786e-13	153.06	106.81	-0.29536		+		0	0		0		1	EANIRVVSEDFLQ(1)DVSASTK	F01630	MCF10A	MULTI-MSMS	1113.06	2	1112.56	2223.1	1.7962	2283
P09874	Poly [ADP-ribose] polymerase 1	PARP1	_EANIRVVSEDFLQ(ox)DVSASTK_	Ox (MNQ)	1348300	4.1232e-38	186.89	135.13	-0.13902		+		0	0		0		1	EANIRVVSEDFLQ(1)DVSASTK	F01630	MCF10A	MULTI-MSMS	1112.56	2	1112.56	2223.1	2.1018	2285
P09874	Poly [ADP-ribose] polymerase 1	PARP1	_EANIRVVSEDFLQ(ox)DVSASTK_	Ox (MNQ)	743150	1.9511e-05	135.36	86.171	0.09512		+		0	0		0		1	EANIRVVSEDFLQ(1)DVSASTK	F01630	MCF10A	MULTI-MSMS	1113.06	2	1112.56	2223.1	2.5962	2287
P09874	Poly [ADP-ribose] polymerase 1	PARP1	_EANIRVVSEDFLQ(ox)DVSASTK_	Ox (MNQ)	408140	0.00012237	102.79	35.493	0.085784		+		0	0		0		1	EANIRVVSEDFLQ(1)DVSASTK	F01630	MCF10A	MULTI-MSMS	742.71	3	742.041	2223.1	1.0526	2288
P09874	Poly [ADP-ribose] polymerase 1	PARP1	_EANIRVVSEDFLQ(ox)DVSASTK_	Ox (MNQ)	417680	0.0088628	59.182	33.817	-0.17884		+		0	0		0		1	EAN(0.067)IRVVSEDFLQ(0.933)DVSASTK	F01630	MCF10A	MULTI-MSMS	742.72	3	742.041	2223.1	1.5494	2289
P09874	Poly [ADP-ribose] polymerase 1	PARP1	_EANIRVVSEDFLQ(ox)DVSASTK_	Ox (MNQ)	240730	0.0071938	61.862	27.467	-0.32926		+		0	0		0		1	EAN(0.037)IRVVSEDFLQ(0.963)DVSASTK	F01630	MCF10A	MULTI-MSMS	742.71	3	742.041	2223.1	1.2437	2290
P09874	Poly [ADP-ribose] polymerase 1	PARP1	_EANIRVVSEDFLQ(ox)DVSASTK_	Ox (MNQ)	127910	0.0028647	71.872	30.33	-0.44701		+		0	0		0		1	EAN(0.005)IRVVSEDFLQ(0.995)DVSASTK	F01630	MCF10A	MULTI-MSMS	742.38	3	742.041	2223.1	0.18818	2291
P09874	Poly [ADP-ribose] polymerase 1	PARP1	_EAN(ox)IRVVSEDFLQDVSASTK_	Ox (MNQ)	0	0.00014961	99.413	46.018			+		0	0		0		1	EAN(0.974)IRVVSEDFLQ(0.026)DVSASTK	F01630	MCF10A	MSMS	1112.58	2	1112.56	2223.1		2292
P09874	Poly [ADP-ribose] polymerase 1	PARP1	_EANIRVVSEDFLQ(ox)DVSASTK_	Ox (MNQ)	0	0.00019251	99.092	49.869			+		0	0		0		1	EANIRVVSEDFLQ(1)DVSASTK	F01630	MCF10A	MSMS	742.04	3	742.041	2223.1		2293
P09874	Poly [ADP-ribose] polymerase 1	PARP1	_EANIRVVSEDFLQ(ox)DVSASTK_	Ox (MNQ)	0	0.013032	63.639	35.012			+		0	0		0		1	EANIRVVSEDFLQ(1)DVSASTK	F01630	MCF10A	MSMS	742.04	3	742.041	2223.1		2294
P09874	Poly [ADP-ribose] polymerase 1	PARP1	_EANIRVVSEDFLQ(ox)DVSASTK_	Ox (MNQ)	2824200	2.6359e-16	155.94	97.968	0.1975		+		0	0		0		1	EANIRVVSEDFLQ(1)DVSASTK	F01792	HCC1937	MULTI-MSMS	742.04	3	742.041	2223.1	3.3112	2295
P09874	Poly [ADP-ribose] polymerase 1	PARP1	_EANIRVVSEDFLQ(ox)DVSASTK_	Ox (MNQ)	1624000	9.4786e-13	153.06	97.087	0.37873		+		0	0		0		1	EANIRVVSEDFLQ(1)DVSASTK	F01792	HCC1937	MULTI-MSMS	1113.06	2	1112.56	2223.1	3.6184	2296
P09874	Poly [ADP-ribose] polymerase 1	PARP1	_EANIRVVSEDFLQDVSASTK_	Unmodified	68767000	5.2329e-38	185.85	123.89	1.9618				0	0		0		0		F01308	MCF7	MULTI-MSMS	736.71	3	736.71	2207.11	1.0154	2302
P09874	Poly [ADP-ribose] polymerase 1	PARP1	_EANIRVVSEDFLQDVSASTK_	Unmodified	42591000	2.2004e-73	207.1	158.73	0.79785				0	0		0		0		F01308	MCF7	MULTI-MSMS	1105.06	2	1104.56	2207.11	0.71948	2303
P09874	Poly [ADP-ribose] polymerase 1	PARP1	_EANIRVVSEDFLQDVSASTK_	Unmodified	30974000	3.1482e-298	288.3	221.93	-0.82074				0	0		0		0		F01309	MDAMB231	MULTI-MSMS	1104.56	2	1104.56	2207.11	1.3085	2304
P09874	Poly [ADP-ribose] polymerase 1	PARP1	_EANIRVVSEDFLQDVSASTK_	Unmodified	121440000	3.8679e-212	267.69	201.74	-1.6993				0	0		0		0		F01334	T47D	MULTI-MSMS	1104.56	2	1104.56	2207.11	-0.68351	2305
P09874	Poly [ADP-ribose] polymerase 1	PARP1	_EANIRVVSEDFLQDVSASTK_	Unmodified	261270000	1.9227e-08	141.18	88.77	-0.44628				0	0		0		0		F01334	T47D	MULTI-MSMS	737.05	3	736.71	2207.11	-0.19583	2306
P09874	Poly [ADP-ribose] polymerase 1	PARP1	_EANIRVVSEDFLQDVSASTK_	Unmodified	537240	2.3086e-87	212.55	171.3	-0.125				0	0		0		0		F01334	T47D	MULTI-MSMS	1105.05	2	1104.56	2207.11	-0.55356	2307
P09874	Poly [ADP-ribose] polymerase 1	PARP1	_EANIRVVSEDFLQDVSASTK_	Unmodified	1540400	0.00039547	87.554	40.873	0.17843				0	0		0		0		F01334	T47D	MULTI-MSMS	737.04	3	736.71	2207.11	-1.0054	2308
P09874	Poly [ADP-ribose] polymerase 1	PARP1	_EANIRVVSEDFLQDVSASTK_	Unmodified	600630	4.2537e-60	198.6	150.99	-0.026928				0	0		0		0		F01334	T47D	MULTI-MSMS	1105.05	2	1104.56	2207.11	-0.38978	2309
P09874	Poly [ADP-ribose] polymerase 1	PARP1	_EANIRVVSEDFLQDVSASTK_	Unmodified	757360	0.00081946	80.541	47.544	0.48031				0	0		0		0		F01334	T47D	MULTI-MSMS	737.04	3	736.71	2207.11	-0.44079	2310
P09874	Poly [ADP-ribose] polymerase 1	PARP1	_EANIRVVSEDFLQDVSASTK_	Unmodified	366420	0.0030726	77.959	45.838	-0.7574				0	0		0		0		F01334	T47D	MULTI-MSMS	1104.57	2	1104.56	2207.11	-0.91282	2311
P09874	Poly [ADP-ribose] polymerase 1	PARP1	_EANIRVVSEDFLQDVSASTK_	Unmodified	755670	1.2565e-16	158.92	99.67	0.20922				0	0		0		0		F01334	T47D	MULTI-MSMS	737.04	3	736.71	2207.11	-0.60014	2312
P09874	Poly [ADP-ribose] polymerase 1	PARP1	_EANIRVVSEDFLQDVSASTK_	Unmodified	567470	4.7013e-05	112.82	68.955	-0.0024389				0	0		0		0		F01334	T47D	MULTI-MSMS	737.04	3	736.71	2207.11	-0.72986	2313
P09874	Poly [ADP-ribose] polymerase 1	PARP1	_EANIRVVSEDFLQDVSASTK_	Unmodified	483600	8.8474e-05	107.41	53.905	0.16087				0	0		0		0		F01334	T47D	MULTI-MSMS	736.71	3	736.71	2207.11	-0.63503	2314
P09874	Poly [ADP-ribose] polymerase 1	PARP1	_EANIRVVSEDFLQDVSASTK_	Unmodified	451320	6.49e-05	126.43	65.944	-0.20503				0	0		0		0		F01334	T47D	MULTI-MSMS	737.04	3	736.71	2207.11	-1.1213	2315
P09874	Poly [ADP-ribose] polymerase 1	PARP1	_EANIRVVSEDFLQDVSASTK_	Unmodified	208230	3.5839e-08	142.27	86.584	-0.4306				0	0		0		0		F01334	T47D	MULTI-MSMS	1105.08	2	1104.56	2207.11	-0.59404	2316
P09874	Poly [ADP-ribose] polymerase 1	PARP1	_EANIRVVSEDFLQDVSASTK_	Unmodified	534550	0.00069442	82.609	50.457	0.21957				0	0		0		0		F01334	T47D	MULTI-MSMS	736.71	3	736.71	2207.11	-0.97117	2317
P09874	Poly [ADP-ribose] polymerase 1	PARP1	_EANIRVVSEDFLQDVSASTK_	Unmodified	267890	0.00032319	95.5	39.379	-0.39731				0	0		0		0		F01334	T47D	MULTI-MSMS	1104.56	2	1104.56	2207.11	-0.82644	2318
P09874	Poly [ADP-ribose] polymerase 1	PARP1	_EANIRVVSEDFLQDVSASTK_	Unmodified	501420	0.00069442	82.609	52.034	0.18803				0	0		0		0		F01334	T47D	MULTI-MSMS	736.71	3	736.71	2207.11	-1.0426	2319
P09874	Poly [ADP-ribose] polymerase 1	PARP1	_EANIRVVSEDFLQDVSASTK_	Unmodified	241280	0.0032665	77.575	42.103	-0.43				0	0		0		0		F01334	T47D	MULTI-MSMS	1104.58	2	1104.56	2207.11	-0.87979	2320
P09874	Poly [ADP-ribose] polymerase 1	PARP1	_EANIRVVSEDFLQDVSASTK_	Unmodified	368880	8.8542e-06	133.35	69.98	0.14061				0	0		0		0		F01334	T47D	MULTI-MSMS	737.04	3	736.71	2207.11	-1.1237	2321
P09874	Poly [ADP-ribose] polymerase 1	PARP1	_EANIRVVSEDFLQDVSASTK_	Unmodified	322780	0.00010755	101.23	53.095	0.074695				0	0		0		0		F01334	T47D	MULTI-MSMS	737.05	3	736.71	2207.11	-1.2657	2322
P09874	Poly [ADP-ribose] polymerase 1	PARP1	_EANIRVVSEDFLQDVSASTK_	Unmodified	278860	2.4854e-37	184.62	137.5	-0.68839				0	0		0		0		F01334	T47D	MULTI-MSMS	1105.06	2	1104.56	2207.11	-1.4733	2323
P09874	Poly [ADP-ribose] polymerase 1	PARP1	_EANIRVVSEDFLQDVSASTK_	Unmodified	424010	5.0102e-05	113.23	68.842	0.027672				0	0		0		0		F01334	T47D	MULTI-MSMS	737.04	3	736.71	2207.11	-1.5108	2324
P09874	Poly [ADP-ribose] polymerase 1	PARP1	_EANIRVVSEDFLQDVSASTK_	Unmodified	0	0.016635	73.448	34.671					0	0		0		0		F01334	T47D	MSMS	736.71	3	736.71	2207.11		2325
P09874	Poly [ADP-ribose] polymerase 1	PARP1	_EANIRVVSEDFLQDVSASTK_	Unmodified	0	5.3976e-05	136.53	84.163					0	0		0		0		F01334	T47D	MSMS	1104.55	2	1104.56	2207.11		2326
P09874	Poly [ADP-ribose] polymerase 1	PARP1	_EANIRVVSEDFLQDVSASTK_	Unmodified	13712000	0.00010657	99.413	58.556	0.60159				0	0		0		0		F01343	MDAMB468	MULTI-MSMS	737.05	3	736.71	2207.11	0.48333	2327
P09874	Poly [ADP-ribose] polymerase 1	PARP1	_EANIRVVSEDFLQDVSASTK_	Unmodified	3790400	4.0105e-37	183.07	140.98	-0.54544				0	0		0		0		F01343	MDAMB468	MULTI-MSMS	1105.07	2	1104.56	2207.11	0.55433	2328
P09874	Poly [ADP-ribose] polymerase 1	PARP1	_EANIRVVSEDFLQDVSASTK_	Unmodified	9309700	0.00011639	118.52	79.626	0.22424				0	0		0		0		F01345	ZR75-1	MULTI-MSMS	737.04	3	736.71	2207.11	0.91149	2329
P09874	Poly [ADP-ribose] polymerase 1	PARP1	_EANIRVVSEDFLQDVSASTK_	Unmodified	2634900	3.4548e-163	249.26	196.33	0.047072				0	0		0		0		F01345	ZR75-1	MULTI-MSMS	1105.07	2	1104.56	2207.11	0.98882	2330
P09874	Poly [ADP-ribose] polymerase 1	PARP1	_EANIRVVSEDFLQDVSASTK_	Unmodified	4981200	1.1409e-186	258.81	210.13	-0.24007				0	0		0		0		F01345	ZR75-1	MULTI-MSMS	1104.57	2	1104.56	2207.11	0.72203	2331
P09874	Poly [ADP-ribose] polymerase 1	PARP1	_EANIRVVSEDFLQDVSASTK_	Unmodified	37242000	1.2152e-21	165.66	99.418	-0.25253				0	0		0		0		F01345	ZR75-1	MULTI-MSMS	737.05	3	736.71	2207.11	0.45755	2332
P09874	Poly [ADP-ribose] polymerase 1	PARP1	_EANIRVVSEDFLQDVSASTK_	Unmodified	56711000	1.1409e-186	258.81	204.73	-0.63108				0	0		0		0		F01390	SUM159	MULTI-MSMS	1104.57	2	1104.56	2207.11	2.7415	2333
P09874	Poly [ADP-ribose] polymerase 1	PARP1	_EANIRVVSEDFLQDVSASTK_	Unmodified	2077200	0.00093273	88.486	41.806	-0.14279				0	0		0		0		F01390	SUM159	MULTI-MSMS	553.04	4	552.784	2207.11	2.5232	2334
P09874	Poly [ADP-ribose] polymerase 1	PARP1	_EANIRVVSEDFLQDVSASTK_	Unmodified	126280000	0.00010596	98.292	67.154	-0.10419				0	0		0		0		F01390	SUM159	MULTI-MSMS	736.72	3	736.71	2207.11	3.3786	2335
P09874	Poly [ADP-ribose] polymerase 1	PARP1	_EANIRVVSEDFLQDVSASTK_	Unmodified	338960	0.0067958	71.042	28.694	1.7978				0	0		0		0		F01390	SUM159	MULTI-MSMS	1105.07	2	1104.56	2207.11	4.1565	2336
P09874	Poly [ADP-ribose] polymerase 1	PARP1	_EANIRVVSEDFLQDVSASTK_	Unmodified	681440	8.0227e-05	115.63	71.382	0.34754				0	0		0		0		F01390	SUM159	MULTI-MSMS	737.05	3	736.71	2207.11	2.8755	2337
P09874	Poly [ADP-ribose] polymerase 1	PARP1	_EANIRVVSEDFLQDVSASTK_	Unmodified	297440	0.021613	41.905	10.205	0.020155				0	0		0		0		F01390	SUM159	MULTI-MSMS	737.05	3	736.71	2207.11	1.6179	2338
P09874	Poly [ADP-ribose] polymerase 1	PARP1	_EANIRVVSEDFLQDVSASTK_	Unmodified	274420000	8.0999e-142	242.94	173.87	-0.51088				0	0		0		0		F01630	MCF10A	MULTI-MSMS	1105.06	2	1104.56	2207.11	0.55459	2339
P09874	Poly [ADP-ribose] polymerase 1	PARP1	_EANIRVVSEDFLQDVSASTK_	Unmodified	437130000	5.5989e-05	111.65	59.875	0.30898				0	0		0		0		F01630	MCF10A	MULTI-MSMS	737.05	3	736.71	2207.11	0.93384	2340
P09874	Poly [ADP-ribose] polymerase 1	PARP1	_EANIRVVSEDFLQDVSASTK_	Unmodified	4555000	0.0051961	74.744	38.872	0.25897				0	0		0		0		F01630	MCF10A	MULTI-MSMS	553.03	4	552.784	2207.11	0.12915	2341
P09874	Poly [ADP-ribose] polymerase 1	PARP1	_EANIRVVSEDFLQDVSASTK_	Unmodified	67501000	5.5707e-60	197.05	161.22	-0.14798				0	0		0		0		F01630	MCF10A	MULTI-MSMS	1105.06	2	1104.56	2207.11	1.7748	2342
P09874	Poly [ADP-ribose] polymerase 1	PARP1	_EANIRVVSEDFLQDVSASTK_	Unmodified	133820000	1.2914e-05	131.37	92.252	0.54373				0	0		0		0		F01630	MCF10A	MULTI-MSMS	737.05	3	736.71	2207.11	1.992	2343
P09874	Poly [ADP-ribose] polymerase 1	PARP1	_EANIRVVSEDFLQDVSASTK_	Unmodified	24007000	3.3876e-90	220.1	181.44	0.10719				0	0		0		0		F01630	MCF10A	MULTI-MSMS	1105.07	2	1104.56	2207.11	2.1308	2344
P09874	Poly [ADP-ribose] polymerase 1	PARP1	_EANIRVVSEDFLQDVSASTK_	Unmodified	38384000	8.3528e-17	160.09	117.57	0.64971				0	0		0		0		F01630	MCF10A	MULTI-MSMS	737.05	3	736.71	2207.11	2.1869	2345
P09874	Poly [ADP-ribose] polymerase 1	PARP1	_EANIRVVSEDFLQDVSASTK_	Unmodified	4488800	3.4125e-12	147.49	103.53	0.43019				0	0		0		0		F01630	MCF10A	MULTI-MSMS	1105.07	2	1104.56	2207.11	2.7449	2346
P09874	Poly [ADP-ribose] polymerase 1	PARP1	_EANIRVVSEDFLQDVSASTK_	Unmodified	8366600	1.5693e-05	130.02	86.458	0.63004				0	0		0		0		F01630	MCF10A	MULTI-MSMS	737.05	3	736.71	2207.11	2.4473	2347
P09874	Poly [ADP-ribose] polymerase 1	PARP1	_EANIRVVSEDFLQDVSASTK_	Unmodified	10355000	1.1591e-87	216.32	156.23	-0.30849				0	0		0		0		F01630	MCF10A	MULTI-MSMS	1104.56	2	1104.56	2207.11	1.7164	2348
P09874	Poly [ADP-ribose] polymerase 1	PARP1	_EANIRVVSEDFLQDVSASTK_	Unmodified	3945400	0.00010713	100.46	64.426	0.33197				0	0		0		0		F01630	MCF10A	MULTI-MSMS	737.05	3	736.71	2207.11	1.5695	2349
P09874	Poly [ADP-ribose] polymerase 1	PARP1	_EANIRVVSEDFLQDVSASTK_	Unmodified	3175300	4.8812e-06	135.29	93.035	0.051694				0	0		0		0		F01630	MCF10A	MULTI-MSMS	736.71	3	736.71	2207.11	2.0841	2350
P09874	Poly [ADP-ribose] polymerase 1	PARP1	_EANIRVVSEDFLQDVSASTK_	Unmodified	1227300	6.8864e-37	180.16	128.12	-0.13234				0	0		0		0		F01630	MCF10A	MULTI-MSMS	1105.07	2	1104.56	2207.11	2.3727	2351
P09874	Poly [ADP-ribose] polymerase 1	PARP1	_EANIRVVSEDFLQDVSASTK_	Unmodified	1412500	1.4584e-05	130.56	82.268	0.11227				0	0		0		0		F01630	MCF10A	MULTI-MSMS	737.05	3	736.71	2207.11	2.0531	2352
P09874	Poly [ADP-ribose] polymerase 1	PARP1	_EANIRVVSEDFLQDVSASTK_	Unmodified	1237900	3.033e-08	138.46	77.91	-0.60625				0	0		0		0		F01630	MCF10A	MULTI-MSMS	736.71	3	736.71	2207.11	1.1112	2353
P09874	Poly [ADP-ribose] polymerase 1	PARP1	_EANIRVVSEDFLQDVSASTK_	Unmodified	639030	1.1175e-47	189.98	156.84	0.16722				0	0		0		0		F01630	MCF10A	MULTI-MSMS	1105.08	2	1104.56	2207.11	2.2815	2354
P09874	Poly [ADP-ribose] polymerase 1	PARP1	_EANIRVVSEDFLQDVSASTK_	Unmodified	726270	0.00010649	102.59	54.189	0.075111				0	0		0		0		F01630	MCF10A	MULTI-MSMS	737.05	3	736.71	2207.11	1.5268	2355
P09874	Poly [ADP-ribose] polymerase 1	PARP1	_EANIRVVSEDFLQDVSASTK_	Unmodified	304840	0.0019149	81.017	42.128	0.47012				0	0		0		0		F01630	MCF10A	MULTI-MSMS	1105.08	2	1104.56	2207.11	2.4205	2356
P09874	Poly [ADP-ribose] polymerase 1	PARP1	_EANIRVVSEDFLQDVSASTK_	Unmodified	401490	1.4632e-21	168.17	127.49	0.58921				0	0		0		0		F01630	MCF10A	MULTI-MSMS	1105.08	2	1104.56	2207.11	2.4145	2357
P09874	Poly [ADP-ribose] polymerase 1	PARP1	_EANIRVVSEDFLQDVSASTK_	Unmodified	446860	0.0046326	65.887	31.492	0.76017				0	0		0		0		F01630	MCF10A	MULTI-MSMS	736.71	3	736.71	2207.11	1.9873	2358
P09874	Poly [ADP-ribose] polymerase 1	PARP1	_EANIRVVSEDFLQDVSASTK_	Unmodified	861300	3.3527e-05	128.38	66.327	0.99648				0	0		0		0		F01630	MCF10A	MULTI-MSMS	736.71	3	736.71	2207.11	2.1374	2359
P09874	Poly [ADP-ribose] polymerase 1	PARP1	_EANIRVVSEDFLQDVSASTK_	Unmodified	625950	4.6854e-17	161.1	86.311	-0.94278				0	0		0		0		F01630	MCF10A	MULTI-MSMS	737.04	3	736.71	2207.11	-0.018483	2360
P09874	Poly [ADP-ribose] polymerase 1	PARP1	_EANIRVVSEDFLQDVSASTK_	Unmodified	140400	1.4572e-47	188.34	145.62	-0.44308				0	0		0		0		F01630	MCF10A	MULTI-MSMS	1105.07	2	1104.56	2207.11	0.96196	2361
P09874	Poly [ADP-ribose] polymerase 1	PARP1	_EANIRVVSEDFLQDVSASTK_	Unmodified	0	5.3957e-19	171.42	126.03					0	0		0		0		F01630	MCF10A	MSMS	1104.57	2	1104.56	2207.11		2362
P09874	Poly [ADP-ribose] polymerase 1	PARP1	_EANIRVVSEDFLQDVSASTK_	Unmodified	22416000	1.6543e-28	172.37	110.31	1.2374				0	0		0		0		F01792	HCC1937	MULTI-MSMS	737.05	3	736.71	2207.11	3.9802	2363
P09874	Poly [ADP-ribose] polymerase 1	PARP1	_EANIRVVSEDFLQDVSASTK_	Unmodified	11470000	1.016e-103	221.99	178.03	0.69545				0	0		0		0		F01792	HCC1937	MULTI-MSMS	1105.06	2	1104.56	2207.11	3.68	2364
P09874	Poly [ADP-ribose] polymerase 1	PARP1	_EANIRVVSEDFLQD(ha)VSASTK_	Hydroxamic acid (DEM)	813590	0.00022434	100.41	49.583	0.26264			+	0	1	EANIRVVSEDFLQD(1)VSASTK	0		0		F01334	T47D	MULTI-MSMS	741.72	3	741.713	2222.12	0.04321	2381
P09874	Poly [ADP-ribose] polymerase 1	PARP1	_EANIRVVSE(ha)DFLQDVSASTK_	Hydroxamic acid (DEM)	711120	2.9752e-186	254.71	191.27	0.59646			+	0	1	EANIRVVSE(0.935)D(0.065)FLQDVSASTK	0		0		F01334	T47D	MULTI-MSMS	1112.58	2	1112.07	2222.12	1.3268	2382
P09874	Poly [ADP-ribose] polymerase 1	PARP1	_EANIRVVSE(ha)DFLQDVSASTK_	Hydroxamic acid (DEM)	520040	3.0447e-12	148.19	101.1	1.2703			+	0	1	EANIRVVSE(0.907)D(0.093)FLQDVSASTK	0		0		F01345	ZR75-1	MULTI-MSMS	1112.59	2	1112.07	2222.12	2.1264	2384
P09874	Poly [ADP-ribose] polymerase 1	PARP1	_EANIRVVSEDFLQD(ha)VSASTK_	Hydroxamic acid (DEM)	2856900	0.00018004	116.09	55.473	-0.17262			+	0	1	EANIRVVSEDFLQD(1)VSASTK	0		0		F01630	MCF10A	MULTI-MSMS	742.39	3	741.713	2222.12	0.10416	2387
P09874	Poly [ADP-ribose] polymerase 1	PARP1	_EANIRVVSE(ha)DFLQDVSASTK_	Hydroxamic acid (DEM)	4963400	1.7701e-87	214.3	154.72	1.0996			+	0	1	EANIRVVSE(0.797)D(0.203)FLQDVSASTK	0		0		F01630	MCF10A	MULTI-MSMS	1112.57	2	1112.07	2222.12	1.7015	2388
P09874	Poly [ADP-ribose] polymerase 1	PARP1	_EANIRVVSE(ha)DFLQDVSASTK_	Hydroxamic acid (DEM)	10629000	1.4012e-05	131.48	72.796	1.0863			+	0	1	E(0.013)ANIRVVSE(0.909)D(0.078)FLQDVSASTK	0		0		F01630	MCF10A	MULTI-MSMS	742.05	3	741.713	2222.12	0.77083	2389
P09874	Poly [ADP-ribose] polymerase 1	PARP1	_E(ha)AN(de)IRVVSEDFLQ(ox)DVSASTK_	Deamidation (NQ),Hydroxamic acid (DEM),Ox (MNQ)	1449300	1.7582e-87	213.64	213.64	0.62897		+	+	0	1	E(1)ANIRVVSEDFLQDVSASTK	1	EAN(1)IRVVSEDFLQDVSASTK	1	EANIRVVSEDFLQ(1)DVSASTK	F01334	T47D	MULTI-MSMS	1121.06	2	1120.56	2239.1	1.4518	2394
P09874	Poly [ADP-ribose] polymerase 1	PARP1	_EAN(de)IRVVSE(ha)DFLQ(ox)DVSASTK_	Deamidation (NQ),Hydroxamic acid (DEM),Ox (MNQ)	1037400	9.2582e-13	149.95	149.95	-0.72		+	+	0	1	E(0.046)ANIRVVSE(0.881)D(0.057)FLQD(0.016)VSASTK	1	EAN(0.984)IRVVSEDFLQ(0.016)DVSASTK	1	EAN(0.016)IRVVSEDFLQ(0.984)DVSASTK	F01390	SUM159	MULTI-MSMS	747.71	3	747.373	2239.1	3.2368	2395
P09874	Poly [ADP-ribose] polymerase 1	PARP1	_E(ha)AN(de)IRVVSEDFLQ(ox)DVSASTK_	Deamidation (NQ),Hydroxamic acid (DEM),Ox (MNQ)	608740	5.0416e-13	153.04	153.04	0.38124		+	+	0	1	E(0.997)ANIRVVSE(0.001)DFLQD(0.001)VSASTK	1	EAN(0.999)IRVVSEDFLQ(0.001)DVSASTK	1	EAN(0.001)IRVVSEDFLQ(0.999)DVSASTK	F01390	SUM159	MULTI-MSMS	1121.06	2	1120.56	2239.1	3.7144	2396
P09874	Poly [ADP-ribose] polymerase 1	PARP1	_EAN(ox)IRVVSEDFLQ(ox)DVSASTK_	2 Ox (MNQ)	3529800	3.0463e-05	128.79	128.79	0.19081		+		0	0		0		2	EAN(1)IRVVSEDFLQ(1)DVSASTK	F01334	T47D	MULTI-MSMS	747.71	3	747.373	2239.1	0.93129	2399
P09874	Poly [ADP-ribose] polymerase 1	PARP1	_EAN(ox)IRVVSEDFLQ(ox)DVSASTK_	2 Ox (MNQ)	201440	5.7006e-08	139.2	139.2	1.8664		+		0	0		0		2	EAN(1)IRVVSEDFLQ(1)DVSASTK	F01345	ZR75-1	MULTI-MSMS	1120.53	2	1120.56	2239.1	2.7357	2400
P09874	Poly [ADP-ribose] polymerase 1	PARP1	_EAN(ox)IRVVSEDFLQ(ox)DVSASTK_	2 Ox (MNQ)	7288400	2.107e-37	184.66	184.66	1.2884		+		0	0		0		2	EAN(1)IRVVSEDFLQ(1)DVSASTK	F01630	MCF10A	MULTI-MSMS	1121.06	2	1120.56	2239.1	2.2172	2401
P49458	Signal recognition particle 9 kDa protein	SRP9	_EARNVTMETE_	Unmodified	120310	0.0033987	115.23	69.864	0.40602				0	0		0		0		F03920	SKBR3	MULTI-MSMS	590.27	2	590.269	1178.52	0.70133	2405
P09874	Poly [ADP-ribose] polymerase 1	PARP1	_EDAIEHFMK_	Unmodified	1387500	0.0016604	125.16	46.604	-1.0351				0	0		0		0		F01334	T47D	MULTI-MSMS	560.26	2	560.261	1118.51	1.5179	2406
P09874	Poly [ADP-ribose] polymerase 1	PARP1	_EDAIEHFMK_	Unmodified	840970	0.0073778	99.136	24.216	1.192				0	0		0		0		F01345	ZR75-1	MULTI-MSMS	560.26	2	560.261	1118.51	0.86855	2407
F8VVM2	Phosphate carrier protein, mitochondrial	SLC25A3	_EDGVRGLAK_	Unmodified	2087600	0.01657	88.177	21.826	-1.4402				0	0		0		0		F01334	T47D	MULTI-MSMS	472.76	2	472.762	943.509	-3.2315	2410
P60903	Protein S100-A10	S100A10	_EDLRVLMEK_	Unmodified	2107900	0.015138	90.149	26.722	0.0045613				0	0		0		0		F01309	MDAMB231	MULTI-MSMS	566.8	2	566.805	1131.6	-3.2768	2414
P23528	Cofilin-1;Cofilin-2	CFL1;CFL2	_EDLVFIFWAPESAPLK_	Unmodified	576790	0.0012728	106.3	67.305	0.47477				0	0		0		0		F01390	SUM159	MULTI-MSMS	931.5	2	931.49	1860.97	2.8562	2418
J3KSR8	Serine/arginine-rich splicing factor 1	SRSF1	_EDMTYAVRK_	Unmodified	1541400	0.0089022	105.1	24.883	-0.86857				0	0		0		0		F01630	MCF10A	MULTI-MSMS	556.78	2	556.774	1111.53	2.0959	2422
Q9UHG3-2	Prenylcysteine oxidase 1	PCYOX1	_EDPEPSTDGTYVWK_	Unmodified	103480	0.0015107	110.51	58.409	0.65463				0	0		0		0		F03920	SKBR3	MULTI-MSMS	812.87	2	812.362	1622.71	-0.18985	2423
CON__Q0IIK2			_EDVIWELLNHAQEHFGK_	Unmodified	296540	0.012965	64.104	40.877	0.15314				0	0		0		0		F01792	HCC1937	MULTI-MSMS	689.01	3	689.009	2064.01	0.68941	2425
G3V5D9	DNA-(apurinic or apyrimidinic site) lyase;DNA-(apurinic or apyrimidinic site) lyase, mitochondrial	APEX1	_EEAPDILCLQETK_	Unmodified	821250	3.4193e-10	164.53	100.87	1.4177				0	0		0		0		F03920	SKBR3	MULTI-MSMS	773.38	2	773.377	1544.74	-0.0020686	2426
P46013	Antigen KI-67	MKI67	_EEAQSLEDLAGFK_	Unmodified	2094400	1.3563e-32	190.57	111.29	0.34332				0	0		0		0		F01630	MCF10A	MULTI-MSMS	718.85	2	718.849	1435.68	1.3223	2433
P14625	Endoplasmin	HSP90B1	_EEASDYLELDTIK_	Unmodified	877630	0.00028917	146.67	34.772	-0.1786				0	0		0		0		F03920	SKBR3	MULTI-MSMS	763.87	2	763.367	1524.72	-1.9458	2434
F5H8D7	DNA repair protein XRCC1	XRCC1	_EEDESANSLRPGALFFSRINK_	Unmodified	6443000	0.00018498	98.572	60.723	0.19403				0	0		0		0		F01334	T47D	MULTI-MSMS	794.41	3	794.068	2379.18	2.5616	2441
F5H8D7	DNA repair protein XRCC1	XRCC1	_EEDESANSLRPGALFFSRINK_	Unmodified	5109100	0.020579	61.015	28.649	1.5825				0	0		0		0		F01630	MCF10A	MULTI-MSMS	794.4	3	794.068	2379.18	3.0317	2442
G3V554	Tyrosyl-DNA phosphodiesterase 1	TDP1	_EEEDEYETSGE(ha)GQDIWDMLDK_	Hydroxamic acid (DEM)	642170	6e-06	135.49	94.496	0.027829			+	0	1	EEEDEYETSGE(0.983)GQD(0.017)IWDMLDK	0		0		F01334	T47D	MULTI-MSMS	1267.52	2	1267.01	2532.01	0.60966	2446
G3V554	Tyrosyl-DNA phosphodiesterase 1	TDP1	_EEEDEYE(ha)TSGEGQDIWDMLDK_	Hydroxamic acid (DEM)	676440	0.00014896	101.62	87.261	-0.46622			+	0	1	E(0.014)E(0.014)E(0.014)D(0.014)E(0.014)YE(0.929)TSGEGQDIWDMLDK	0		0		F01334	T47D	MULTI-MSMS	1267.53	2	1267.01	2532.01	0.24564	2447
A6NGS2	Glutamate-rich protein 4	ERICH4	_E(ha)E(ha)EEDQE(ha)PQRK_	3 Hydroxamic acid (DEM)	0	0.004984	108.43	29.943				+	0	3	E(1)E(1)EED(0.184)QE(0.816)PQRK	0		0		F01343	MDAMB468	MSMS	731.32	2	731.332	1460.65		2449
Q8TDD1	ATP-dependent RNA helicase DDX54	DDX54	_EEEEEAGESVEDIFSE(ha)VVGRK_	Hydroxamic acid (DEM)	986550	3.8655e-05	131.31	91.958	0.44633			+	0	1	EEEEEAGESVE(0.001)D(0.014)IFSE(0.985)VVGRK	0		0		F01630	MCF10A	MULTI-MSMS	1192.57	2	1191.55	2381.09	2.7752	2450
Q8TDD1	ATP-dependent RNA helicase DDX54	DDX54	_EEEEEAGESVEDIFSEVVGRK_	Unmodified	1793600	0.011153	49.537	10.76	0.19646				0	0		0		0		F01630	MCF10A	MULTI-MSMS	790.03	3	789.699	2366.08	1.5609	2452
P63261	Actin, cytoplasmic 2;Actin, cytoplasmic 2, N-terminally processed	ACTG1	_(ac)EEEIAALVIDNGSGM(ox)CK_	Acetyl (Protein N-term),Ox (MNQ)	473620	0.0011745	94.639	62.388	1.3708	+			1	0		0		1	EEEIAALVIDN(0.001)GSGM(0.999)CK	F01334	T47D	MULTI-MSMS	947.44	2	947.432	1892.85	0.52581	2453
P63261	Actin, cytoplasmic 2;Actin, cytoplasmic 2, N-terminally processed	ACTG1	_(ac)EEEIAALVIDNGSGM(ox)CK_	Acetyl (Protein N-term),Ox (MNQ)	0	0.013436	71.402	36.916		+			1	0		0		1	EEEIAALVIDN(0.002)GSGM(0.998)CK	F01343	MDAMB468	MSMS	947.43	2	947.432	1892.85		2454
A0A3B3ITZ9	Thyroid hormone receptor-associated protein 3;Bcl-2-associated transcription factor 1	THRAP3;BCLAF1	_EEEWDPEYTPK_	Unmodified	658620	0.003681	103.91	60.14	-0.97434				0	0		0		0		F01308	MCF7	MULTI-MSMS	711.8	2	711.807	1421.6	-2.0985	2465
A0A3B3ITZ9	Thyroid hormone receptor-associated protein 3;Bcl-2-associated transcription factor 1	THRAP3;BCLAF1	_EEEWDPEYTPK_	Unmodified	421420	0.0079097	91.313	36.149	0.77097				0	0		0		0		F01309	MDAMB231	MULTI-MSMS	711.81	2	711.807	1421.6	-1.1262	2466
A0A3B3ITZ9	Thyroid hormone receptor-associated protein 3;Bcl-2-associated transcription factor 1	THRAP3;BCLAF1	_EEEWDPEYTPK_	Unmodified	788660	0.01861	74.962	21.75	0.35158				0	0		0		0		F01345	ZR75-1	MULTI-MSMS	712.31	2	711.807	1421.6	1.4585	2467
A0A3B3ITZ9	Thyroid hormone receptor-associated protein 3;Bcl-2-associated transcription factor 1	THRAP3;BCLAF1	_EEEWDPEYTPK_	Unmodified	1542900	0.00068438	128.88	69.041	1.2455				0	0		0		0		F03920	SKBR3	MULTI-MSMS	712.31	2	711.807	1421.6	0.74945	2468
Q9NQQ7-2	Solute carrier family 35 member C2	SLC35C2	_E(ha)EGDNE(ha)EE(ha)E(ha)YFVAQGQQ_	4 Hydroxamic acid (DEM)	690820	0.0089569	63.062	23.315	0.93038			+	0	4	E(0.894)E(0.101)GD(0.07)NE(0.795)E(0.214)E(0.963)E(0.963)YFVAQGQQ	0		0		F01309	MDAMB231	MULTI-MSMS	1031.43	2	1030.93	2059.84	-1.6463	2471
Q15050	Ribosome biogenesis regulatory protein homolog	RRS1	_E(ha)ELGRAMQVAK_	Hydroxamic acid (DEM)	2239000	0.00043951	143.4	61.137	0.26943			+	0	1	E(0.98)E(0.02)LGRAMQVAK	0		0		F01343	MDAMB468	MULTI-MSMS	624.33	2	623.832	1245.65	-12.166	2473
Q15050	Ribosome biogenesis regulatory protein homolog	RRS1	_EELGRAMQVAK_	Unmodified	1973900	0.0040277	107.45	61.049	-1.0483				0	0		0		0		F01343	MDAMB468	MULTI-MSMS	616.32	2	616.327	1230.64	-13.175	2474
Q8N5C6	S1 RNA-binding domain-containing protein 1	SRBD1	_E(ha)ELNSSVAIADTALEDRK_	Hydroxamic acid (DEM)	254720	0.0019912	120.79	52.51	-0.628			+	0	1	E(0.755)E(0.245)LNSSVAIADTALEDRK	0		0		F01309	MDAMB231	MULTI-MSMS	989	2	988.5	1974.99	-3.1508	2478
Q8N5C6	S1 RNA-binding domain-containing protein 1	SRBD1	_E(ha)ELNSSVAIADTALEDRK_	Hydroxamic acid (DEM)	564080	1.8364e-06	141.18	90.218	-0.47699			+	0	1	E(0.965)E(0.035)LNSSVAIADTALEDRK	0		0		F01345	ZR75-1	MULTI-MSMS	988.5	2	988.5	1974.99	1.9103	2481
CON__P35527	Keratin, type I cytoskeletal 9	KRT9	_EEMSQLTGQNSGDVNVEINVAPGK_	Unmodified	368340	0.0014654	66.041	35.552	0.46126				0	0		0		0		F03920	SKBR3	MULTI-MSMS	839.4	3	839.403	2515.19	0.69267	2493
A0A0A0MSH9	Chromodomain-helicase-DNA-binding protein 1-like	CHD1L	_EERACLQQDLK_	Unmodified	726670	0.01953	78.548	1.2604	1.6522				0	0		0		0		F01309	MDAMB231	MULTI-MSMS	695.34	2	695.343	1388.67	-3.2397	2495
A0A0A0MSH9	Chromodomain-helicase-DNA-binding protein 1-like	CHD1L	_EERACLQQDLK_	Unmodified	1116400	2.9713e-13	176.32	22.171	1.7839				0	0		0		0		F01345	ZR75-1	MULTI-MSMS	695.34	2	695.343	1388.67	-0.71026	2496
Q7Z5J4-3	Retinoic acid-induced protein 1	RAI1	_EE(ha)RPEGSPTLFK_	Hydroxamic acid (DEM)	2957700	0.00082324	125.97	21.146	0.32131			+	0	1	E(0.077)E(0.891)RPE(0.032)GSPTLFK	0		0		F01308	MCF7	MULTI-MSMS	702.86	2	702.86	1403.7	-3.3783	2497
Q5T821	Structural maintenance of chromosomes protein 2	SMC2	_EERSSYLEYQK_	Unmodified	312680	0.014309	84.821	30.477	-0.60335				0	0		0		0		F01345	ZR75-1	MULTI-MSMS	716.85	2	716.341	1430.67	-2.3349	2501
A0A0A0MSH9	Chromodomain-helicase-DNA-binding protein 1-like	CHD1L	_EEVGDFIQRYQDIEK_	Unmodified	928840	0.021216	55.261	26.276	0.1766				0	0		0		0		F01630	MCF10A	MULTI-MSMS	623.64	3	623.639	1867.9	1.7287	2502
H3BP11	Transcription factor MafA;Transcription factor Maf	MAF;MAFA	_EEVIRLK_	Unmodified	404300	0.01038	108.09	8.7125	-0.74935				0	0		0		0		F01308	MCF7	MULTI-MSMS	443.77	2	443.771	885.528	-3.8149	2505
Q9NR30	Nucleolar RNA helicase 2	DDX21	_EEYQLVQVEQK_	Unmodified	663310	0.009517	87.719	18.069	-1.4661				0	0		0		0		F01308	MCF7	MULTI-MSMS	696.86	2	696.854	1391.69	-2.7365	2508
Q9NR30	Nucleolar RNA helicase 2	DDX21	_EEYQLVQVEQK_	Unmodified	3891500	2.0442e-62	213.63	94.866	-1.5216				0	0		0		0		F01309	MDAMB231	MULTI-MSMS	697.35	2	696.854	1391.69	-3.7688	2509
Q9NR30	Nucleolar RNA helicase 2	DDX21	_EEYQLVQVEQK_	Unmodified	12251000	0.00025413	148.78	45.701	0.16272				0	0		0		0		F01334	T47D	MULTI-MSMS	696.85	2	696.854	1391.69	2.6662	2510
Q9NR30	Nucleolar RNA helicase 2	DDX21	_EEYQLVQVEQK_	Unmodified	1797700	0.00014538	151.26	26.588	0.57456				0	0		0		0		F01345	ZR75-1	MULTI-MSMS	697.35	2	696.854	1391.69	0.88448	2511
Q9NR30	Nucleolar RNA helicase 2	DDX21	_EEYQLVQVEQK_	Unmodified	19137000	0.0035902	104.24	7.4886	-0.23906				0	0		0		0		F01630	MCF10A	MULTI-MSMS	696.86	2	696.854	1391.69	3.3163	2512
Q9NR30	Nucleolar RNA helicase 2	DDX21	_EEYQLVQVEQK_	Unmodified	5239100	0.00038289	135.1	47.914	-1.2888				0	0		0		0		F03920	SKBR3	MULTI-MSMS	696.85	2	696.854	1391.69	0.37571	2513
Q9NR30	Nucleolar RNA helicase 2	DDX21	_EEYQLVQVEQ(ox)K_	Ox (MNQ)	1683600	0.0045878	124.38	30.816	-1.394		+		0	0		0		1	EEYQ(0.001)LVQ(0.083)VEQ(0.916)K	F01309	MDAMB231	MULTI-MSMS	704.85	2	704.851	1407.69	-3.6798	2516
Q9NR30	Nucleolar RNA helicase 2	DDX21	_EEYQLVQVEQ(ox)K_	Ox (MNQ)	3895600	0.0013904	138.42	33.599	0.61664		+		0	0		0		1	EEYQLVQ(0.063)VEQ(0.937)K	F01334	T47D	MULTI-MSMS	705.36	2	704.851	1407.69	2.2829	2517
Q9NR30	Nucleolar RNA helicase 2	DDX21	_EEYQLVQVEQ(ox)K_	Ox (MNQ)	3418200	0.0046277	124.21	25.305	0.42438		+		0	0		0		1	EEYQLVQ(0.004)VEQ(0.996)K	F01630	MCF10A	MULTI-MSMS	705.34	2	704.851	1407.69	3.4669	2518
E9PLD0	Ras-related protein Rab-1B;Putative Ras-related protein Rab-1C;Ras-related protein Rab-1A	RAB1B;RAB1C;RAB1A	_EFADSLGIPFLETSAK_	Unmodified	448610	0.0011164	107.82	42.358	0.95741				0	0		0		0		F01390	SUM159	MULTI-MSMS	862.94	2	862.941	1723.87	2.9368	2521
P14625	Endoplasmin	HSP90B1	_EFEPLLNWMK_	Unmodified	380920	0.0034567	111.06	23.254	0.97076				0	0		0		0		F01309	MDAMB231	MULTI-MSMS	653.83	2	653.829	1305.64	1.5016	2523
P14625	Endoplasmin	HSP90B1	_EFEPLLNWMK_	Unmodified	285850	0.0088527	85.807	17.272	0.30243				0	0		0		0		F01334	T47D	MULTI-MSMS	653.83	2	653.829	1305.64	-1.2206	2524
P14625	Endoplasmin	HSP90B1	_EFEPLLNWMK_	Unmodified	333550	0.00039064	135.43	66.643	-0.20429				0	0		0		0		F01343	MDAMB468	MULTI-MSMS	654.34	2	653.829	1305.64	0.39842	2525
P14625	Endoplasmin	HSP90B1	_EFEPLLNWMK_	Unmodified	499890	0.0031047	112.71	47.084	-0.38568				0	0		0		0		F01390	SUM159	MULTI-MSMS	653.83	2	653.829	1305.64	0.81911	2526
P14625	Endoplasmin	HSP90B1	_EFEPLLNWM(ox)K_	Ox (MNQ)	1310700	5.6617e-37	197.27	99.456	-2.2163	+			0	0		0		1	EFEPLLNWM(1)K	F01390	SUM159	MULTI-MSMS	661.83	2	661.826	1321.64	-0.91067	2528
Q92804-2	TATA-binding protein-associated factor 2N	TAF15	_EFHGNIIK_	Unmodified	3102100	0.0039674	113.41	38.996	-0.24523				0	0		0		0		F01308	MCF7	MULTI-MSMS	479.26	2	479.261	956.508	-3.2094	2532
Q92804-2	TATA-binding protein-associated factor 2N	TAF15	_EFHGNIIK_	Unmodified	36958000	0.0015884	141.52	57.274	-0.20175				0	0		0		0		F01309	MDAMB231	MULTI-MSMS	479.26	2	479.261	956.508	-3.3338	2533
Q92804-2	TATA-binding protein-associated factor 2N	TAF15	_EFHGNIIK_	Unmodified	36364000	0.0014294	135.77	28.337	1.2829				0	0		0		0		F01334	T47D	MULTI-MSMS	479.26	2	479.261	956.508	-0.45668	2534
Q92804-2	TATA-binding protein-associated factor 2N	TAF15	_EFHGNIIK_	Unmodified	16075000	0.0093061	101.6	27.984	-0.20917				0	0		0		0		F01343	MDAMB468	MULTI-MSMS	479.26	2	479.261	956.508	-12.108	2535
Q92804-2	TATA-binding protein-associated factor 2N	TAF15	_EFHGNIIK_	Unmodified	7119900	0.020373	83.753	10.945	1.6205				0	0		0		0		F01345	ZR75-1	MULTI-MSMS	479.26	2	479.261	956.508	-0.41296	2536
Q92804-2	TATA-binding protein-associated factor 2N	TAF15	_EFHGNIIK_	Unmodified	27209000	0.022093	81.191	12.015	-1.2614				0	0		0		0		F01390	SUM159	MULTI-MSMS	479.26	2	479.261	956.508	-2.7831	2537
Q92804-2	TATA-binding protein-associated factor 2N	TAF15	_EFHGNIIK_	Unmodified	32142000	0.00081047	151.04	65.824	0.53547				0	0		0		0		F01630	MCF10A	MULTI-MSMS	479.26	2	479.261	956.508	3.5346	2538
Q92804-2	TATA-binding protein-associated factor 2N	TAF15	_EFHGNIIK_	Unmodified	9495900	0.021038	67.032	12.875	0.5871				0	0		0		0		F01630	MCF10A	MULTI-MSMS	319.85	3	319.843	956.508	3.0994	2539
Q6ZSL4	Secreted frizzled-related protein 1	SFRP1	_EFKN(ox)FMKKMK_	Ox (MNQ)	4982400	0.0041172	128.28	20.826	-1.685		+		0	0		0		1	EFKN(0.989)FM(0.011)KKMK	F01309	MDAMB231	MULTI-MSMS	673.85	2	673.852	1345.69	-5.39	2546
Q9BXP5-5	Serrate RNA effector molecule homolog	SRRT	_EFLLSLDDSVDETEAVK_	Unmodified	61628	3.9251e-11	156.11	69.9	-0.22863				0	0		0		0		F03920	SKBR3	MULTI-MSMS	955.45	2	955.467	1908.92	1.285	2547
O60506-2	Heterogeneous nuclear ribonucleoprotein Q	SYNCRIP	_EFNEDGALAVLQQFK_	Unmodified	1600400	3.257e-36	191.19	98.964	-0.17434				0	0		0		0		F01630	MCF10A	MULTI-MSMS	854.93	2	854.931	1707.85	1.4079	2548
P60903	Protein S100-A10	S100A10	_EFPGFLENQK_	Unmodified	973050	0.018079	76.843	9.6367	0.90758				0	0		0		0		F01630	MCF10A	MULTI-MSMS	605.3	2	604.801	1207.59	1.3887	2550
Q96MX3	Zinc finger protein 48	ZNF48	_EFPRSSDLVK_	Unmodified	428560	0.018482	81.95	11.695	-0.72761				0	0		0		0		F01308	MCF7	MULTI-MSMS	589.82	2	589.314	1176.61	-3.5679	2551
Q9Y2L9-2	Leucine-rich repeat and calponin homology domain-containing protein 1	LRCH1	_EFPRTAAPGHDLSDTVQ(ox)ADLSK_	Ox (MNQ)	2023700	0.01246	47.472	24.399	-0.95982		+		0	0		0		1	EFPRTAAPGHDLSDTVQ(1)ADLSK	F01308	MCF7	MULTI-MSMS	791.73	3	791.056	2370.15	-1.9171	2552
Q9Y2L9-2	Leucine-rich repeat and calponin homology domain-containing protein 1	LRCH1	_EFPRTAAPGHDLSDTVQ(ox)ADLSK_	Ox (MNQ)	2261300	0.00030123	81.144	43.744	-0.52301		+		0	0		0		1	EFPRTAAPGHDLSDTVQ(1)ADLSK	F01309	MDAMB231	MULTI-MSMS	791.39	3	791.056	2370.15	-2.5986	2553
Q9Y2L9-2	Leucine-rich repeat and calponin homology domain-containing protein 1	LRCH1	_EFPRTAAPGHDLSDTVQ(ox)ADLSK_	Ox (MNQ)	493990	2.1422e-05	101.48	56.257	-0.095962		+		0	0		0		1	EFPRTAAPGHDLSDTVQ(1)ADLSK	F01309	MDAMB231	MULTI-MSMS	1186.59	2	1186.08	2370.15	-2.1457	2554
Q9Y2L9-2	Leucine-rich repeat and calponin homology domain-containing protein 1	LRCH1	_EFPRTAAPGHDLSDTVQ(ox)ADLSK_	Ox (MNQ)	411720	0.00027198	82.406	47.274	-0.10858		+		0	0		0		1	EFPRTAAPGHDLSDTVQ(1)ADLSK	F01345	ZR75-1	MULTI-MSMS	791.72	3	791.056	2370.15	0.29286	2555
Q9Y2L9-2	Leucine-rich repeat and calponin homology domain-containing protein 1	LRCH1	_EFPRTAAPGHDLSDTVQADLSK_	Unmodified	13797000	5.0597e-06	118.44	81.152	-0.98306				0	0		0		0		F01308	MCF7	MULTI-MSMS	785.72	3	785.724	2354.15	-1.755	2558
Q9Y2L9-2	Leucine-rich repeat and calponin homology domain-containing protein 1	LRCH1	_EFPRTAAPGHDLSDTVQADLSK_	Unmodified	2178100	3.9175e-28	168.3	101.47	-0.65307				0	0		0		0		F01308	MCF7	MULTI-MSMS	1178.58	2	1178.08	2354.15	-1.609	2559
Q9Y2L9-2	Leucine-rich repeat and calponin homology domain-containing protein 1	LRCH1	_EFPRTAAPGHDLSDTVQADLSK_	Unmodified	14849000	3.9734e-06	107.39	66.439	0.046996				0	0		0		0		F01309	MDAMB231	MULTI-MSMS	786.06	3	785.724	2354.15	-2.3619	2560
Q9Y2L9-2	Leucine-rich repeat and calponin homology domain-containing protein 1	LRCH1	_EFPRTAAPGHDLSDTVQADLSK_	Unmodified	2439400	1.1172e-27	163.96	103.71	0.11515				0	0		0		0		F01309	MDAMB231	MULTI-MSMS	1178.58	2	1178.08	2354.15	-2.0215	2561
Q9Y2L9-2	Leucine-rich repeat and calponin homology domain-containing protein 1	LRCH1	_EFPRTAAPGHDLSDTVQADLSK_	Unmodified	5407700	5.6359e-06	98.543	54.597	-0.2721				0	0		0		0		F01334	T47D	MULTI-MSMS	786.06	3	785.724	2354.15	2.681	2562
Q9Y2L9-2	Leucine-rich repeat and calponin homology domain-containing protein 1	LRCH1	_EFPRTAAPGHDLSDTVQADLSK_	Unmodified	3701400	0.00082251	72.927	29.751	0.069481				0	0		0		0		F01343	MDAMB468	MULTI-MSMS	786.06	3	785.724	2354.15	2.0498	2563
Q9Y2L9-2	Leucine-rich repeat and calponin homology domain-containing protein 1	LRCH1	_EFPRTAAPGHDLSDTVQADLSK_	Unmodified	4089000	9.0179e-05	90.464	46.616	-0.33349				0	0		0		0		F01345	ZR75-1	MULTI-MSMS	786.06	3	785.724	2354.15	0.28439	2564
Q9Y2L9-2	Leucine-rich repeat and calponin homology domain-containing protein 1	LRCH1	_EFPRTAAPGHDLSDTVQADLSK_	Unmodified	4147800	0.0011332	70.699	29.732	0.7126				0	0		0		0		F01390	SUM159	MULTI-MSMS	786.39	3	785.724	2354.15	2.1859	2565
Q9Y2L9-2	Leucine-rich repeat and calponin homology domain-containing protein 1	LRCH1	_EFPRTAAPGHDLSDTVQADLSK_	Unmodified	581460	0.00029027	80.002	30.079	-0.14309				0	0		0		0		F01792	HCC1937	MULTI-MSMS	786.39	3	785.724	2354.15	-0.62035	2566
P09874	Poly [ADP-ribose] polymerase 1	PARP1	_EFRE(ha)ISYLK_	Hydroxamic acid (DEM)	2563100	0.0044217	115.71	23.848	-0.42446			+	0	1	E(0.057)FRE(0.943)ISYLK	0		0		F01308	MCF7	MULTI-MSMS	600.33	2	600.325	1198.63	-1.9469	2570
P09874	Poly [ADP-ribose] polymerase 1	PARP1	_EFRE(ha)ISYLK_	Hydroxamic acid (DEM)	17767000	0.0099211	97.965	25.037	0.39977			+	0	1	E(0.197)FRE(0.803)ISYLK	0		0		F01630	MCF10A	MULTI-MSMS	600.32	2	600.325	1198.63	1.0804	2571
P35637-2	RNA-binding protein FUS	FUS	_EFSGNPIK_	Unmodified	5321700	0.0098215	101.33	26.889	0.10679				0	0		0		0		F03920	SKBR3	MULTI-MSMS	891.42	1	891.457	890.45	1.0524	2572
CON__P02070			_EFTPVLQADFQK_	Unmodified	727420	0.0047847	96.067	44.125	-1.2819				0	0		0		0		F01345	ZR75-1	MULTI-MSMS	711.87	2	711.867	1421.72	0.56286	2573
CON__P02070			_EFTPVLQADFQK_	Unmodified	521910	0.013791	79.089	27.802	0.71671				0	0		0		0		F01390	SUM159	MULTI-MSMS	711.87	2	711.867	1421.72	4.3404	2574
CON__P02070			_EFTPVLQADFQK_	Unmodified	1522700	0.0024943	106.79	53.548	0.19347				0	0		0		0		F01792	HCC1937	MULTI-MSMS	711.87	2	711.867	1421.72	0.12143	2575
CON__P02070			_EFTPVLQADFQK_	Unmodified	191940	0.0047202	96.23	35.632	0.39931				0	0		0		0		F03920	SKBR3	MULTI-MSMS	712.36	2	711.867	1421.72	0.74971	2576
O75367-3	Core histone macro-H2A.1;Histone H2A	H2AFY	_EFVEAVLELRK_	Unmodified	4077300	0.0098488	97.452	44.241	-0.30876				0	0		0		0		F01334	T47D	MULTI-MSMS	666.88	2	666.88	1331.74	1.9166	2581
O75367-3	Core histone macro-H2A.1;Histone H2A	H2AFY	_EFVEAVLELRK_	Unmodified	582660	0.01237	93.839	38.118	-0.21387				0	0		0		0		F01345	ZR75-1	MULTI-MSMS	667.38	2	666.88	1331.74	-0.39184	2582
O75367-3	Core histone macro-H2A.1;Histone H2A	H2AFY	_EFVEAVLELRK_	Unmodified	1368000	0.00057007	136.5	69.387	-0.1649				0	0		0		0		F01630	MCF10A	MULTI-MSMS	666.88	2	666.88	1331.74	0.82178	2583
O75367-3	Core histone macro-H2A.1;Histone H2A	H2AFY	_EFVEAVLELRK_	Unmodified	336260	0.0031231	117.25	61.208	0.65173				0	0		0		0		F01792	HCC1937	MULTI-MSMS	666.88	2	666.88	1331.74	-0.089664	2584
O75367-3	Core histone macro-H2A.1;Histone H2A	H2AFY	_EFVEAVLELRKK_	Unmodified	2984400	2.8467e-20	179.94	88.466	-0.024966				0	0		0		0		F01334	T47D	MULTI-MSMS	731.43	2	730.927	1459.84	2.3303	2589
O75367-3	Core histone macro-H2A.1;Histone H2A	H2AFY	_EFVEAVLELRKK_	Unmodified	0	1.6391e-28	185.3	98.954					0	0		0		0		F01390	SUM159	MSMS	730.94	2	730.927	1459.84		2590
O75367-3	Core histone macro-H2A.1;Histone H2A	H2AFY	_EFVEAVLELRKK_	Unmodified	3951700	5.5814e-81	228.12	137.42	-1.0668				0	0		0		0		F01630	MCF10A	MULTI-MSMS	730.93	2	730.927	1459.84	1.794	2591
Q9NR30	Nucleolar RNA helicase 2;ATP-dependent RNA helicase DDX50	DDX21;DDX50	_EGAFSNFPISEETIK_	Unmodified	3025900	0.00049978	128.74	54.609	0.49024				0	0		0		0		F01308	MCF7	MULTI-MSMS	835.41	2	834.909	1667.8	-0.31983	2594
Q9NR30	Nucleolar RNA helicase 2;ATP-dependent RNA helicase DDX50	DDX21;DDX50	_EGAFSNFPISEETIK_	Unmodified	8636000	1.879e-05	145.94	71.46	-0.49786				0	0		0		0		F01309	MDAMB231	MULTI-MSMS	834.91	2	834.909	1667.8	-1.1847	2595
Q9NR30	Nucleolar RNA helicase 2;ATP-dependent RNA helicase DDX50	DDX21;DDX50	_EGAFSNFPISEETIK_	Unmodified	26094000	2.8253e-27	186.42	66.538	0.39593				0	0		0		0		F01334	T47D	MULTI-MSMS	834.91	2	834.909	1667.8	3.0887	2596
Q9NR30	Nucleolar RNA helicase 2;ATP-dependent RNA helicase DDX50	DDX21;DDX50	_EGAFSNFPISEETIK_	Unmodified	804340	0.0042737	99.796	49.688	0.36773				0	0		0		0		F01345	ZR75-1	MULTI-MSMS	835.41	2	834.909	1667.8	1.9946	2597
Q9NR30	Nucleolar RNA helicase 2;ATP-dependent RNA helicase DDX50	DDX21;DDX50	_EGAFSNFPISEETIK_	Unmodified	94889000	2.1636e-74	214.89	118.52	-0.058172				0	0		0		0		F01630	MCF10A	MULTI-MSMS	834.91	2	834.909	1667.8	2.0163	2598
Q9NR30	Nucleolar RNA helicase 2;ATP-dependent RNA helicase DDX50	DDX21;DDX50	_EGAFSNFPISEETIK_	Unmodified	7219400	2.2966e-05	145.46	69.975	0.2409				0	0		0		0		F03920	SKBR3	MULTI-MSMS	834.91	2	834.909	1667.8	1.2749	2599
Q9NR30	Nucleolar RNA helicase 2;ATP-dependent RNA helicase DDX50	DDX21;DDX50	_EGAFSNFPISE(ha)ETIK_	Hydroxamic acid (DEM)	9891500	2.9694e-06	153.41	70.899	0.54852			+	0	1	EGAFSNFPISE(0.997)E(0.003)TIK	0		0		F01334	T47D	MULTI-MSMS	842.42	2	842.415	1682.82	2.8166	2603
Q9NR30	Nucleolar RNA helicase 2;ATP-dependent RNA helicase DDX50	DDX21;DDX50	_EGAFSNFPISE(ha)ETIK_	Hydroxamic acid (DEM)	535990	0.0016176	113.43	31.643	0.71286			+	0	1	EGAFSNFPISE(0.985)E(0.015)TIK	0		0		F01345	ZR75-1	MULTI-MSMS	842.91	2	842.415	1682.82	1.8912	2604
Q9NR30	Nucleolar RNA helicase 2;ATP-dependent RNA helicase DDX50	DDX21;DDX50	_EGAFSNFPISE(ha)ETIK_	Hydroxamic acid (DEM)	57182000	3.0588e-05	146.27	60.737	0.85827			+	0	1	EGAFSNFPISE(0.958)E(0.042)TIK	0		0		F01630	MCF10A	MULTI-MSMS	842.42	2	842.415	1682.82	0.8304	2605
Q9NR30	Nucleolar RNA helicase 2;ATP-dependent RNA helicase DDX50	DDX21;DDX50	_EGAFSNFPISE(ha)ETIK_	Hydroxamic acid (DEM)	863370	0.00059708	132.23	42.721	-0.54126			+	0	1	EGAFSNFPISE(0.987)E(0.013)TIK	0		0		F03920	SKBR3	MULTI-MSMS	842.41	2	842.415	1682.82	0.28769	2606
CON__ENSEMBL:ENSBTAP00000032840			_EGFFPDSVNK_	Unmodified	290280	0.00070999	130.41	36.05	-0.19056				0	0		0		0		F03920	SKBR3	MULTI-MSMS	570.27	2	570.272	1138.53	-0.80811	2609
J3QS39	Ubiquitin-60S ribosomal protein L40;Ubiquitin;60S ribosomal protein L40;Ubiquitin-40S ribosomal protein S27a;Ubiquitin;40S ribosomal protein S27a;Polyubiquitin-B;Ubiquitin;Polyubiquitin-C;Ubiquitin	UBB;RPS27A;UBC;UBA52	_EGIPPDQQRLIFAGK_	Unmodified	27271000	5.5635e-13	169.58	116.02	-0.32493				0	0		0		0		F01308	MCF7	MULTI-MSMS	834.96	2	834.957	1667.9	-2.2196	2610
J3QS39	Ubiquitin-60S ribosomal protein L40;Ubiquitin;60S ribosomal protein L40;Ubiquitin-40S ribosomal protein S27a;Ubiquitin;40S ribosomal protein S27a;Polyubiquitin-B;Ubiquitin;Polyubiquitin-C;Ubiquitin	UBB;RPS27A;UBC;UBA52	_EGIPPDQQRLIFAGK_	Unmodified	33425000	0.00072336	125.84	77.117	0.84933				0	0		0		0		F01309	MDAMB231	MULTI-MSMS	834.96	2	834.957	1667.9	-2.7946	2611
J3QS39	Ubiquitin-60S ribosomal protein L40;Ubiquitin;60S ribosomal protein L40;Ubiquitin-40S ribosomal protein S27a;Ubiquitin;40S ribosomal protein S27a;Polyubiquitin-B;Ubiquitin;Polyubiquitin-C;Ubiquitin	UBB;RPS27A;UBC;UBA52	_EGIPPDQQRLIFAGK_	Unmodified	32482000	1.2736e-05	149.82	97.337	1.2227				0	0		0		0		F01334	T47D	MULTI-MSMS	834.96	2	834.957	1667.9	3.1405	2612
J3QS39	Ubiquitin-60S ribosomal protein L40;Ubiquitin;60S ribosomal protein L40;Ubiquitin-40S ribosomal protein S27a;Ubiquitin;40S ribosomal protein S27a;Polyubiquitin-B;Ubiquitin;Polyubiquitin-C;Ubiquitin	UBB;RPS27A;UBC;UBA52	_EGIPPDQQRLIFAGK_	Unmodified	7496600	1.896e-05	147.7	86.463	1.5405				0	0		0		0		F01343	MDAMB468	MULTI-MSMS	834.96	2	834.957	1667.9	1.9802	2613
J3QS39	Ubiquitin-60S ribosomal protein L40;Ubiquitin;60S ribosomal protein L40;Ubiquitin-40S ribosomal protein S27a;Ubiquitin;40S ribosomal protein S27a;Polyubiquitin-B;Ubiquitin;Polyubiquitin-C;Ubiquitin	UBB;RPS27A;UBC;UBA52	_EGIPPDQQRLIFAGK_	Unmodified	22779000	9.0098e-05	140.33	93.558	-0.44714				0	0		0		0		F01345	ZR75-1	MULTI-MSMS	834.96	2	834.957	1667.9	0.77121	2614
J3QS39	Ubiquitin-60S ribosomal protein L40;Ubiquitin;60S ribosomal protein L40;Ubiquitin-40S ribosomal protein S27a;Ubiquitin;40S ribosomal protein S27a;Polyubiquitin-B;Ubiquitin;Polyubiquitin-C;Ubiquitin	UBB;RPS27A;UBC;UBA52	_EGIPPDQQRLIFAGK_	Unmodified	12788000	0.00077697	123.95	80.649	-0.022024				0	0		0		0		F01390	SUM159	MULTI-MSMS	834.96	2	834.957	1667.9	1.3228	2615
J3QS39	Ubiquitin-60S ribosomal protein L40;Ubiquitin;60S ribosomal protein L40;Ubiquitin-40S ribosomal protein S27a;Ubiquitin;40S ribosomal protein S27a;Polyubiquitin-B;Ubiquitin;Polyubiquitin-C;Ubiquitin	UBB;RPS27A;UBC;UBA52	_EGIPPDQQRLIFAGK_	Unmodified	65479000	0.00011836	137.93	86.8	-0.48748				0	0		0		0		F01630	MCF10A	MULTI-MSMS	834.96	2	834.957	1667.9	2.4826	2616
J3QS39	Ubiquitin-60S ribosomal protein L40;Ubiquitin;60S ribosomal protein L40;Ubiquitin-40S ribosomal protein S27a;Ubiquitin;40S ribosomal protein S27a;Polyubiquitin-B;Ubiquitin;Polyubiquitin-C;Ubiquitin	UBB;RPS27A;UBC;UBA52	_EGIPPDQQRLIFAGK_	Unmodified	6513000	6.5684e-05	142.39	80.054	0.83133				0	0		0		0		F01792	HCC1937	MULTI-MSMS	834.96	2	834.957	1667.9	-0.39131	2617
J3QS39	Ubiquitin-60S ribosomal protein L40;Ubiquitin;60S ribosomal protein L40;Ubiquitin-40S ribosomal protein S27a;Ubiquitin;40S ribosomal protein S27a;Polyubiquitin-B;Ubiquitin;Polyubiquitin-C;Ubiquitin	UBB;RPS27A;UBC;UBA52	_EGIPPDQQRLIFAGK_	Unmodified	324170	0.0091767	88.282	46.661	0.25897				0	0		0		0		F03920	SKBR3	MULTI-MSMS	835.46	2	834.957	1667.9	1.0076	2618
J3QS39	Ubiquitin-60S ribosomal protein L40;Ubiquitin;60S ribosomal protein L40;Ubiquitin-40S ribosomal protein S27a;Ubiquitin;40S ribosomal protein S27a;Polyubiquitin-B;Ubiquitin;Polyubiquitin-C;Ubiquitin	UBB;RPS27A;UBC;UBA52	_EGIPPDQ(ox)QRLIFAGK_	Ox (MNQ)	4448400	0.0012964	124.42	68.641	0.12139		+		0	0		0		1	EGIPPDQ(0.986)Q(0.014)RLIFAGK	F01334	T47D	MULTI-MSMS	842.96	2	842.954	1683.89	2.4902	2620
J3QS39	Ubiquitin-60S ribosomal protein L40;Ubiquitin;60S ribosomal protein L40;Ubiquitin-40S ribosomal protein S27a;Ubiquitin;40S ribosomal protein S27a;Polyubiquitin-B;Ubiquitin;Polyubiquitin-C;Ubiquitin	UBB;RPS27A;UBC;UBA52	_EGIPPDQQ(ox)RLIFAGK_	Ox (MNQ)	3133800	0.00047611	135.04	68.716	-0.011606		+		0	0		0		1	EGIPPDQ(0.003)Q(0.997)RLIFAGK	F01345	ZR75-1	MULTI-MSMS	843.96	2	842.954	1683.89	-0.016201	2621
J3QS39	Ubiquitin-60S ribosomal protein L40;Ubiquitin;60S ribosomal protein L40;Ubiquitin-40S ribosomal protein S27a;Ubiquitin;40S ribosomal protein S27a;Polyubiquitin-B;Ubiquitin;Polyubiquitin-C;Ubiquitin	UBB;RPS27A;UBC;UBA52	_EGIPPDQ(ox)QRLIFAGK_	Ox (MNQ)	4791000	0.0013808	122.66	70.561	0.99956		+		0	0		0		1	EGIPPDQ(0.891)Q(0.109)RLIFAGK	F01630	MCF10A	MULTI-MSMS	842.96	2	842.954	1683.89	2.074	2622
J3QS39	Ubiquitin-60S ribosomal protein L40;Ubiquitin;60S ribosomal protein L40;Ubiquitin-40S ribosomal protein S27a;Ubiquitin;40S ribosomal protein S27a;Polyubiquitin-B;Ubiquitin;Polyubiquitin-C;Ubiquitin	UBB;RPS27A;UBC;UBA52	_EGIPPDQQ(ox)RLIFAGK_	Ox (MNQ)	5687000	0.00068248	133.04	76.005	0.24835		+		0	0		0		1	EGIPPDQ(0.16)Q(0.84)RLIFAGK	F01630	MCF10A	MULTI-MSMS	843.46	2	842.954	1683.89	2.2416	2623
P07900	Heat shock protein HSP 90-alpha;Putative heat shock protein HSP 90-alpha A5;Putative heat shock protein HSP 90-beta 4;Heat shock protein HSP 90-beta;Putative heat shock protein HSP 90-beta-3	HSP90AA1;HSP90AA5P;HSP90AB4P;HSP90AB1;HSP90AB3P	_EGLELPEDEEEK_	Unmodified	196380	0.021305	71.806	22.726	0.19119				0	0		0		0		F03920	SKBR3	MULTI-MSMS	708.83	2	708.822	1415.63	0.11551	2629
H3BMS6	Sulfide:quinone oxidoreductase, mitochondrial	SQRDL	_EGNAIFTFPNTPVK_	Unmodified	444680	0.00058285	123.76	66.324	-0.98727				0	0		0		0		F01334	T47D	MULTI-MSMS	767.9	2	767.899	1533.78	1.4686	2631
H3BMS6	Sulfide:quinone oxidoreductase, mitochondrial	SQRDL	_EGNAIFTFPNTPVK_	Unmodified	876820	0.0005828	128.73	89.167	0.32726				0	0		0		0		F01343	MDAMB468	MULTI-MSMS	767.9	2	767.899	1533.78	2.0594	2632
H3BMS6	Sulfide:quinone oxidoreductase, mitochondrial	SQRDL	_EGNAIFTFPNTPVK_	Unmodified	686570	0.00039658	135.14	87.91	-0.61015				0	0		0		0		F01390	SUM159	MULTI-MSMS	768.4	2	767.899	1533.78	1.2445	2633
H3BMS6	Sulfide:quinone oxidoreductase, mitochondrial	SQRDL	_EGNAIFTFPNTPVK_	Unmodified	1644800	0.00058283	125.36	61.967	0.42301				0	0		0		0		F01630	MCF10A	MULTI-MSMS	768.41	2	767.899	1533.78	1.9711	2634
H3BMS6	Sulfide:quinone oxidoreductase, mitochondrial	SQRDL	_EGNAIFTFPNTPVK_	Unmodified	1032400	0.0012947	111.81	54.383	-0.13684				0	0		0		0		F01792	HCC1937	MULTI-MSMS	767.9	2	767.899	1533.78	0.26234	2635
Q86VP6	Cullin-associated NEDD8-dissociated protein 1	CAND1	_EGPAVVGQFIQDVK_	Unmodified	102550	0.0051181	97.767	39.726	-0.13681				0	0		0		0		F03920	SKBR3	MULTI-MSMS	743.9	2	743.899	1485.78	1.2038	2636
F5GYT8	Methylcrotonoyl-CoA carboxylase subunit alpha, mitochondrial	MCCC1	_EGSIEIDIPVPK_	Unmodified	0	0.0085028	116.24	9.1825					0	0		0		0		F03920	SKBR3	MSMS	648.86	2	648.856	1295.7		2637
CON__ENSEMBL:ENSBTAP00000024146			_EGSQGSHVYTK_	Unmodified	187910	0.0099736	86.911	18.54	1.7688				0	0		0		0		F01334	T47D	MULTI-MSMS	596.78	2	596.783	1191.55	-0.40012	2638
CON__ENSEMBL:ENSBTAP00000024146			_EGSQGSHVYTK_	Unmodified	407860	0.0056634	96.604	27.947	0.54264				0	0		0		0		F01345	ZR75-1	MULTI-MSMS	596.78	2	596.783	1191.55	-1.516	2639
Q5SQT3	Histone H2A;Core histone macro-H2A.2	H2AFY2	_EGTSNSTSE(ha)DGPGDGFTILSSK_	Hydroxamic acid (DEM)	2474600	5.7692e-10	140.88	93.987	0.11617			+	0	1	EGTSNSTSE(0.996)D(0.004)GPGDGFTILSSK	0		0		F01334	T47D	MULTI-MSMS	1101.5	2	1101	2199.98	3.0017	2641
Q5SQT3	Histone H2A;Core histone macro-H2A.2	H2AFY2	_EGTSNSTSE(ha)DGPGDGFTILSSK_	Hydroxamic acid (DEM)	810310	1.7068e-15	153.25	101.07	-1.0202			+	0	1	EGTSNSTSE(0.993)D(0.007)GPGDGFTILSSK	0		0		F01345	ZR75-1	MULTI-MSMS	1101.5	2	1101	2199.98	1.3101	2642
Q5SQT3	Histone H2A;Core histone macro-H2A.2	H2AFY2	_EGTSNSTSE(ha)DGPGDGFTILSSK_	Hydroxamic acid (DEM)	4152900	1.487e-27	163.92	105.35	0.0074899			+	0	1	EGTSNSTSE(0.999)D(0.001)GPGDGFTILSSK	0		0		F01630	MCF10A	MULTI-MSMS	1101.49	2	1101	2199.98	1.8035	2643
P07737	Profilin-1	PFN1	_EGVHGGLINK_	Unmodified	1349300	0.013568	83.647	21.183	-0.64796				0	0		0		0		F01308	MCF7	MULTI-MSMS	512.28	2	512.283	1022.55	-3.8145	2646
P07737	Profilin-1	PFN1	_EGVHGGLINK_	Unmodified	1852100	0.013568	83.647	5.4981	-1.264				0	0		0		0		F01345	ZR75-1	MULTI-MSMS	512.28	2	512.283	1022.55	-1.6116	2647
P07737	Profilin-1	PFN1	_EGVHGGLINK_	Unmodified	3084900	0.0051054	102.62	32.097	0.59053				0	0		0		0		F01390	SUM159	MULTI-MSMS	512.28	2	512.283	1022.55	-3.7271	2648
P07737	Profilin-1	PFN1	_EGVHGGLINKK_	Unmodified	6436000	0.00048528	137.46	69.236	-0.57176				0	0		0		0		F01308	MCF7	MULTI-MSMS	576.33	2	576.33	1150.65	-3.0242	2651
P07737	Profilin-1	PFN1	_EGVHGGLINKK_	Unmodified	13579000	0.018817	86.189	29.379	-0.035687				0	0		0		0		F01309	MDAMB231	MULTI-MSMS	576.33	2	576.33	1150.65	-3.2321	2652
P07737	Profilin-1	PFN1	_EGVHGGLINKK_	Unmodified	2424000	0.011926	94.409	10.411	0.52414				0	0		0		0		F01630	MCF10A	MULTI-MSMS	576.33	2	576.33	1150.65	3.048	2653
P07737	Profilin-1	PFN1	_EGVHGGLINKK_	Unmodified	1044200	0.0060127	105.98	4.4332	-0.84889				0	0		0		0		F01792	HCC1937	MULTI-MSMS	576.33	2	576.33	1150.65	-2.203	2654
A0A087WV01	Elongation factor 1-alpha;Putative elongation factor 1-alpha-like 3;Elongation factor 1-alpha 1;Elongation factor 1-alpha 2	EEF1A1;EEF1A1P5;EEF1A2	_EHALLAYTLGVK_	Unmodified	880940	0.0087779	86.772	54.518	-0.54315				0	0		0		0		F01334	T47D	MULTI-MSMS	657.88	2	657.874	1313.73	2.2992	2658
A2AJT9-3	Uncharacterized protein CXorf23	CXorf23	_EHERNSYPQK_	Unmodified	218890	0.018285	82.261	21.863	0.95526				0	0		0		0		F01345	ZR75-1	MULTI-MSMS	644.32	2	644.307	1286.6	2.4885	2660
Q5VV51	Zinc finger protein 691	ZNF691	_EHGQESLSDELQETHPK_	Unmodified	1833300	0.010024	69.805	30.81	0.1476				0	0		0		0		F01630	MCF10A	MULTI-MSMS	655.64	3	655.305	1962.89	1.3699	2661
P51608-2	Methyl-CpG-binding protein 2	MECP2	_EHHHHHHHSESPK_	Unmodified	5565500	0.012748	72.731	31.171	2.6507				0	0		0		0		F01334	T47D	MULTI-MSMS	546.25	3	545.914	1634.72	2.6255	2662
P51608-2	Methyl-CpG-binding protein 2	MECP2	_EHHHHHHHSESPK_	Unmodified	2373800	0.00026416	147.33	98.759	3.3541				0	0		0		0		F01334	T47D	MULTI-MSMS	818.37	2	818.367	1634.72	3.7518	2663
O60583-2	Cyclin-T2	CCNT2	_EHPSSRHHTSSHK_	Unmodified	0	0.0035519	152.47	105.62					0	0		0		0		F01308	MCF7	MSMS	763.87	2	763.864	1525.71		2666
O60583-2	Cyclin-T2	CCNT2	_EHPSSRHHTSSHK_	Unmodified	15577000	0.00034115	164.22	79.532	0.73698				0	0		0		0		F01390	SUM159	MULTI-MSMS	763.87	2	763.864	1525.71	4.032	2667
CON__P17690	Beta-2-glycoprotein 1	APOH	_EHSSLAFWK_	Unmodified	1256500	0.017937	80.755	43.027	-0.51231				0	0		0		0		F01308	MCF7	MULTI-MSMS	552.78	2	552.777	1103.54	-2.7091	2668
CON__P17690	Beta-2-glycoprotein 1	APOH	_EHSSLAFWK_	Unmodified	3439000	0.0073778	99.136	61.577	-0.60518				0	0		0		0		F01309	MDAMB231	MULTI-MSMS	552.78	2	552.777	1103.54	-3.227	2669
CON__P17690	Beta-2-glycoprotein 1	APOH	_EHSSLAFWK_	Unmodified	547340	0.017874	67.494	43.272	0.33321				0	0		0		0		F01309	MDAMB231	MULTI-MSMS	368.85	3	368.854	1103.54	-3.6262	2670
CON__P17690	Beta-2-glycoprotein 1	APOH	_EHSSLAFWK_	Unmodified	7811600	0.012916	88.177	37.372	-0.82913				0	0		0		0		F01343	MDAMB468	MULTI-MSMS	552.77	2	552.777	1103.54	-12.179	2671
CON__P17690	Beta-2-glycoprotein 1	APOH	_EHSSLAFWK_	Unmodified	3817300	0.0031003	118.33	71.944	0.69714				0	0		0		0		F01345	ZR75-1	MULTI-MSMS	552.78	2	552.777	1103.54	0.43167	2672
CON__P17690	Beta-2-glycoprotein 1	APOH	_EHSSLAFWK_	Unmodified	14244000	0.004572	109.48	73.86	0.76108				0	0		0		0		F01390	SUM159	MULTI-MSMS	552.78	2	552.777	1103.54	1.8134	2673
CON__P17690	Beta-2-glycoprotein 1	APOH	_EHSSLAFWK_	Unmodified	22114000	0.0049545	107.69	58.252	0.183				0	0		0		0		F01792	HCC1937	MULTI-MSMS	552.78	2	552.777	1103.54	-0.53751	2674
O43390	Heterogeneous nuclear ribonucleoprotein R	HNRNPR	_EIEGEEIEIVLAKPPDK_	Unmodified	712400	0.0004437	126.42	85.929	-1.88				0	0		0		0		F01308	MCF7	MULTI-MSMS	955.51	2	955.012	1908.01	-1.4871	2680
O43390	Heterogeneous nuclear ribonucleoprotein R	HNRNPR	_EIEGEEIEIVLAKPPDK_	Unmodified	1562300	1.2986e-95	220.64	149.85	0.4871				0	0		0		0		F01334	T47D	MULTI-MSMS	955.52	2	955.012	1908.01	2.1329	2681
O43390	Heterogeneous nuclear ribonucleoprotein R	HNRNPR	_EIEGEEIEIVLAKPPDK_	Unmodified	1322600	9.8345e-67	210.39	140.12	-0.95049				0	0		0		0		F01343	MDAMB468	MULTI-MSMS	955.52	2	955.012	1908.01	2.3303	2682
O43390	Heterogeneous nuclear ribonucleoprotein R	HNRNPR	_EIEGEEIEIVLAKPPDK_	Unmodified	285290	0.019988	51.073	12.077	-1.1255				0	0		0		0		F01345	ZR75-1	MULTI-MSMS	637.68	3	637.01	1908.01	0.84003	2683
O43390	Heterogeneous nuclear ribonucleoprotein R	HNRNPR	_EIEGEEIEIVLAKPPDK_	Unmodified	10786000	3.3851e-11	158.17	99.449	-0.63846				0	0		0		0		F01630	MCF10A	MULTI-MSMS	955.52	2	955.012	1908.01	1.0816	2684
O43390	Heterogeneous nuclear ribonucleoprotein R	HNRNPR	_EIEGEE(ha)IEIVLAKPPDK_	Hydroxamic acid (DEM)	1766600	1.1071e-30	180.64	128.26	-1.8677			+	0	1	E(0.009)IE(0.009)GE(0.145)E(0.834)IE(0.003)IVLAKPPDK	0		0		F01630	MCF10A	MULTI-MSMS	963.02	2	962.517	1923.02	1.1333	2685
O43390	Heterogeneous nuclear ribonucleoprotein R	HNRNPR	_EIEGEEIEIVLAKPPDKK_	Unmodified	634900	0.0051077	126.42	71.325	0.81525				0	0		0		0		F01334	T47D	MULTI-MSMS	1019.07	2	1019.06	2036.1	4.0883	2686
O43390	Heterogeneous nuclear ribonucleoprotein R	HNRNPR	_EIEGEEIEIVLAKPPDKK_	Unmodified	3716700	1.9968e-10	158.98	108.9	0.35989				0	0		0		0		F01630	MCF10A	MULTI-MSMS	1019.07	2	1019.06	2036.1	2.3097	2687
F8VSA6	NEDD8	NEDD8;NEDD8-MDP1	_EIEIDIEPTDK_	Unmodified	190350	0.009271	88.155	24.461	-0.02035				0	0		0		0		F03920	SKBR3	MULTI-MSMS	651.33	2	651.327	1300.64	1.0183	2688
Q9UII2	ATPase inhibitor, mitochondrial	ATPIF1	_EIERLQK_	Unmodified	6038000	7.3568e-07	167.82	23.938	-0.55003				0	0		0		0		F01308	MCF7	MULTI-MSMS	458.27	2	458.267	914.519	-2.9569	2689
Q9UII2	ATPase inhibitor, mitochondrial	ATPIF1	_EIERLQK_	Unmodified	14272000	0.012015	105.39	2.8769	1.9692				0	0		0		0		F01334	T47D	MULTI-MSMS	458.27	2	458.267	914.519	1.0983	2690
Q9UII2	ATPase inhibitor, mitochondrial	ATPIF1	_EIERLQK_	Unmodified	11503000	0.00042318	155.51	8.9257	0.84383				0	0		0		0		F01345	ZR75-1	MULTI-MSMS	458.27	2	458.267	914.519	-1.261	2691
Q9UII2	ATPase inhibitor, mitochondrial	ATPIF1	_EIERLQK_	Unmodified	7228200	1.1988e-06	166.05	28.147	-0.74937				0	0		0		0		F01390	SUM159	MULTI-MSMS	458.27	2	458.267	914.519	-2.9575	2692
CON__P35527	Keratin, type I cytoskeletal 9	KRT9	_EIETYHNLLEGGQEDFESSGAGK_	Unmodified	711680	0.00014266	85.805	32.18	-0.0040677				0	0		0		0		F01309	MDAMB231	MULTI-MSMS	837.71	3	837.382	2509.12	-1.0648	2693
CON__P35527	Keratin, type I cytoskeletal 9	KRT9	_EIETYHNLLEGGQEDFESSGAGK_	Unmodified	1930600	2.4821e-06	114.87	61.415	-0.041087				0	0		0		0		F01334	T47D	MULTI-MSMS	837.72	3	837.382	2509.12	3.1006	2694
CON__P35527	Keratin, type I cytoskeletal 9	KRT9	_EIETYHNLLEGGQEDFESSGAGK_	Unmodified	549840	2.0234e-06	113.59	77.912	0.054744				0	0		0		0		F01345	ZR75-1	MULTI-MSMS	837.72	3	837.382	2509.12	1.8343	2695
CON__P35527	Keratin, type I cytoskeletal 9	KRT9	_EIETYHNLLEGGQEDFESSGAGK_	Unmodified	2611800	3.756e-06	102.61	68.225	0.84278				0	0		0		0		F01792	HCC1937	MULTI-MSMS	837.72	3	837.382	2509.12	0.10227	2696
CON__P35527	Keratin, type I cytoskeletal 9	KRT9	_EIETYHNLLEGGQEDFESSGAGK_	Unmodified	199110	2.4449e-06	114.76	76.94	0.76352				0	0		0		0		F03920	SKBR3	MULTI-MSMS	837.72	3	837.382	2509.12	1.5118	2697
P08238	Heat shock protein HSP 90-beta;Endoplasmin	HSP90AB1;HSP90B1	_EIFLRELISNASDALDK_	Unmodified	330760	0.00065108	102.29	46.339	-0.16303				0	0		0		0		F01390	SUM159	MULTI-MSMS	645.68	3	645.346	1933.02	1.9749	2700
P10809	60 kDa heat shock protein, mitochondrial	HSPD1	_EIGNIISDAMK_	Unmodified	588600	0.012054	83.226	23.108	0.44844				0	0		0		0		F01308	MCF7	MULTI-MSMS	595.81	2	595.808	1189.6	-0.21591	2703
P10809	60 kDa heat shock protein, mitochondrial	HSPD1	_EIGNIISDAMK_	Unmodified	974110	0.003234	106.67	51.604	2.123				0	0		0		0		F01309	MDAMB231	MULTI-MSMS	595.81	2	595.808	1189.6	-0.48633	2704
P10809	60 kDa heat shock protein, mitochondrial	HSPD1	_EIGNIISDAMK_	Unmodified	375240	0.0099736	86.911	28.315	0.68283				0	0		0		0		F01630	MCF10A	MULTI-MSMS	595.81	2	595.808	1189.6	1.9585	2705
P10809	60 kDa heat shock protein, mitochondrial	HSPD1	_EIGNIISDAMK_	Unmodified	1427600	0.0060598	95.618	45.903	0.84782				0	0		0		0		F01792	HCC1937	MULTI-MSMS	595.81	2	595.808	1189.6	-0.00090806	2706
P10809	60 kDa heat shock protein, mitochondrial	HSPD1	_EIGNIISDAMK_	Unmodified	1935500	8.2431e-09	167.84	97.588	0.36715				0	0		0		0		F03920	SKBR3	MULTI-MSMS	595.81	2	595.808	1189.6	0.9121	2707
P10809	60 kDa heat shock protein, mitochondrial	HSPD1	_EIGNIISDAM(ox)K_	Ox (MNQ)	2132200	1.4757e-05	155.33	86.487	-0.1358	+			0	0		0		1	EIGNIISDAM(1)K	F01390	SUM159	MULTI-MSMS	603.81	2	603.805	1205.6	1.9996	2711
P10809	60 kDa heat shock protein, mitochondrial	HSPD1	_EIGNIISDAM(ox)K_	Ox (MNQ)	2128500	0.00035004	145.14	62.492	-0.40151	+			0	0		0		1	EIGNIISDAM(1)K	F01792	HCC1937	MULTI-MSMS	603.81	2	603.805	1205.6	-1.6041	2712
P10809	60 kDa heat shock protein, mitochondrial	HSPD1	_EIGNIISDAM(ox)K_	Ox (MNQ)	365120	0.0040538	101.71	50.276	-0.43094	+			0	0		0		1	EIGNIISDAM(1)K	F03920	SKBR3	MULTI-MSMS	603.81	2	603.805	1205.6	0.68558	2713
P68363	Tubulin alpha-1B chain;Tubulin alpha-1C chain;Tubulin alpha-1A chain	TUBA1B;TUBA1C;TUBA1A	_EIIDLVLDR_	Unmodified	152880	0.0036335	114.4	35.845	-1.9472				0	0		0		0		F01309	MDAMB231	MULTI-MSMS	543.31	2	543.314	1084.61	-2.4435	2714
P68363	Tubulin alpha-1B chain;Tubulin alpha-1C chain;Tubulin alpha-1A chain	TUBA1B;TUBA1C;TUBA1A	_EIIDLVLDR_	Unmodified	219540	0.0044967	109.83	40.983	-0.7978				0	0		0		0		F01334	T47D	MULTI-MSMS	543.31	2	543.314	1084.61	0.75594	2715
P68363	Tubulin alpha-1B chain;Tubulin alpha-1C chain;Tubulin alpha-1A chain	TUBA1B;TUBA1C;TUBA1A	_EIIDLVLDR_	Unmodified	143550	0.00817	96.665	41.581	0.1933				0	0		0		0		F01792	HCC1937	MULTI-MSMS	543.31	2	543.314	1084.61	0.251	2716
CON__Q0V8M9			_EILTAQALELSLK_	Unmodified	101180	0.00049732	141.54	62.633	0.51328				0	0		0		0		F03920	SKBR3	MULTI-MSMS	714.92	2	714.919	1427.82	0.62216	2717
P23528	Cofilin-1	CFL1	_EILVGDVGQ(ox)TVDDPYATFVK_	Ox (MNQ)	477600	0.00088611	107.09	70.961	-0.27921		+		0	0		0		1	EILVGDVGQ(1)TVDDPYATFVK	F01334	T47D	MULTI-MSMS	1091.56	2	1091.55	2181.08	0.74198	2718
P23528	Cofilin-1	CFL1	_EILVGDVGQ(ox)TVDDPYATFVK_	Ox (MNQ)	83747	1.457e-47	193.63	150.65	-0.18508		+		0	0		0		1	EILVGDVGQ(1)TVDDPYATFVK	F03920	SKBR3	MULTI-MSMS	1092.04	2	1091.55	2181.08	1.1432	2719
P23528	Cofilin-1	CFL1	_EILVGDVGQTVDDPYATFVK_	Unmodified	4038800	2.1425e-73	205.92	161.53	-0.11244				0	0		0		0		F01334	T47D	MULTI-MSMS	1084.05	2	1083.55	2165.09	1.0549	2723
P23528	Cofilin-1	CFL1	_EILVGDVGQTVDDPYATFVK_	Unmodified	1206200	0.0006284	88.983	41.76	0.22525				0	0		0		0		F01343	MDAMB468	MULTI-MSMS	1084.55	2	1083.55	2165.09	1.2153	2724
P23528	Cofilin-1	CFL1	_EILVGDVGQTVDDPYATFVK_	Unmodified	1212700	0.0013767	82.034	48.673	0.51526				0	0		0		0		F01345	ZR75-1	MULTI-MSMS	1084.55	2	1083.55	2165.09	1.855	2725
P23528	Cofilin-1	CFL1	_EILVGDVGQTVDDPYATFVK_	Unmodified	1208500	0.0013965	78.401	43.302	0.70245				0	0		0		0		F01390	SUM159	MULTI-MSMS	723.04	3	722.704	2165.09	4.015	2726
P23528	Cofilin-1	CFL1	_EILVGDVGQTVDDPYATFVK_	Unmodified	1490500	5.4369e-122	232.6	173.45	0.55491				0	0		0		0		F03920	SKBR3	MULTI-MSMS	1084.05	2	1083.55	2165.09	1.443	2727
P23528	Cofilin-1	CFL1	_EILVGDVGQTVDDPYATFVK_	Unmodified	1279300	0.00089345	81.643	42.666	1.9211				0	0		0		0		F03920	SKBR3	MULTI-MSMS	723.04	3	722.704	2165.09	1.2174	2728
P23528	Cofilin-1	CFL1	_EILVGDVGQTVDD(ha)PYATFVK_	Hydroxamic acid (DEM)	135310	0.0063304	101.17	65.398	0.66484			+	0	1	EILVGDVGQTVD(0.249)D(0.751)PYATFVK	0		0		F03920	SKBR3	MULTI-MSMS	1091.56	2	1091.06	2180.1	1.1952	2736
F6RFD5	Destrin	DSTN	_EILVGDVGVTITDPFK_	Unmodified	418940	9.6193e-19	170.78	132.38	-1.2731				0	0		0		0		F01390	SUM159	MULTI-MSMS	851.98	2	851.967	1701.92	0.14812	2738
U3KQK0	Histone H2B;Histone H2B type 1-L;Histone H2B type 1-M;Histone H2B type 1-N;Histone H2B type 1-H;Histone H2B type 2-F;Histone H2B type 2-E;Histone H2B type 1-C/E/F/G/I;Histone H2B type 1-D;Histone H2B type F-S;Histone H2B type 1-B;Histone H2B type 1-O;Histone H2B type 1-J;Histone H2B type 1-K;Histone H2B type 1-A	HIST1H2BN;HIST1H2BL;HIST1H2BM;HIST1H2BH;HIST2H2BF;HIST2H2BE;HIST1H2BC;HIST1H2BD;H2BFS;HIST1H2BB;HIST1H2BO;HIST1H2BJ;HIST1H2BK;HIST1H2BA	_EIQTAVRLLLPGELAK_	Unmodified	205040	0.0061654	79.875	49.493	1.5743				0	0		0		0		F01390	SUM159	MULTI-MSMS	584.36	3	584.352	1750.04	4.6213	2740
P63261	Actin, cytoplasmic 2;Actin, cytoplasmic 2, N-terminally processed;Actin, cytoplasmic 1;Actin, cytoplasmic 1, N-terminally processed;Actin, gamma-enteric smooth muscle;Actin, alpha skeletal muscle;Actin, alpha cardiac muscle 1;Actin, aortic smooth muscle	ACTG1;ACTB;ACTG2;ACTA1;ACTC1;ACTA2	_EITALAPSTM(ox)K_	Ox (MNQ)	955180	0.00196	115.29	35.185	-0.22254	+			0	0		0		1	EITALAPSTM(1)K	F01308	MCF7	MULTI-MSMS	589.31	2	589.31	1176.61	-3.6273	2741
P63261	Actin, cytoplasmic 2;Actin, cytoplasmic 2, N-terminally processed;Actin, cytoplasmic 1;Actin, cytoplasmic 1, N-terminally processed;Actin, gamma-enteric smooth muscle;Actin, alpha skeletal muscle;Actin, alpha cardiac muscle 1;Actin, aortic smooth muscle	ACTG1;ACTB;ACTG2;ACTA1;ACTC1;ACTA2	_EITALAPSTM(ox)K_	Ox (MNQ)	2460400	0.0044718	100.09	48.641	-0.046165	+			0	0		0		1	EITALAPSTM(1)K	F01309	MDAMB231	MULTI-MSMS	589.31	2	589.31	1176.61	-3.4468	2742
P63261	Actin, cytoplasmic 2;Actin, cytoplasmic 2, N-terminally processed;Actin, cytoplasmic 1;Actin, cytoplasmic 1, N-terminally processed;Actin, gamma-enteric smooth muscle;Actin, alpha skeletal muscle;Actin, alpha cardiac muscle 1;Actin, aortic smooth muscle	ACTG1;ACTB;ACTG2;ACTA1;ACTC1;ACTA2	_EITALAPSTM(ox)K_	Ox (MNQ)	1565100	0.0047773	98.898	33.272	-0.89029	+			0	0		0		1	EITALAPSTM(1)K	F01334	T47D	MULTI-MSMS	589.31	2	589.31	1176.61	1.1266	2743
P63261	Actin, cytoplasmic 2;Actin, cytoplasmic 2, N-terminally processed;Actin, cytoplasmic 1;Actin, cytoplasmic 1, N-terminally processed;Actin, gamma-enteric smooth muscle;Actin, alpha skeletal muscle;Actin, alpha cardiac muscle 1;Actin, aortic smooth muscle	ACTG1;ACTB;ACTG2;ACTA1;ACTC1;ACTA2	_EITALAPSTM(ox)K_	Ox (MNQ)	9398400	0.00095841	121.68	63.433	0.64456	+			0	0		0		1	EITALAPSTM(1)K	F01345	ZR75-1	MULTI-MSMS	589.31	2	589.31	1176.61	1.9338	2744
P63261	Actin, cytoplasmic 2;Actin, cytoplasmic 2, N-terminally processed;Actin, cytoplasmic 1;Actin, cytoplasmic 1, N-terminally processed;Actin, gamma-enteric smooth muscle;Actin, alpha skeletal muscle;Actin, alpha cardiac muscle 1;Actin, aortic smooth muscle	ACTG1;ACTB;ACTG2;ACTA1;ACTC1;ACTA2	_EITALAPSTM(ox)K_	Ox (MNQ)	11109000	0.0027555	109.39	57.943	-0.4704	+			0	0		0		1	EITALAPSTM(1)K	F01390	SUM159	MULTI-MSMS	589.31	2	589.31	1176.61	-3.5561	2745
P63261	Actin, cytoplasmic 2;Actin, cytoplasmic 2, N-terminally processed;Actin, cytoplasmic 1;Actin, cytoplasmic 1, N-terminally processed;Actin, gamma-enteric smooth muscle;Actin, alpha skeletal muscle;Actin, alpha cardiac muscle 1;Actin, aortic smooth muscle	ACTG1;ACTB;ACTG2;ACTA1;ACTC1;ACTA2	_EITALAPSTM(ox)K_	Ox (MNQ)	4337600	0.0036111	103.43	37.713	-0.0029214	+			0	0		0		1	EITALAPSTM(1)K	F01630	MCF10A	MULTI-MSMS	589.31	2	589.31	1176.61	1.6984	2746
P63261	Actin, cytoplasmic 2;Actin, cytoplasmic 2, N-terminally processed;Actin, cytoplasmic 1;Actin, cytoplasmic 1, N-terminally processed;Actin, gamma-enteric smooth muscle;Actin, alpha skeletal muscle;Actin, alpha cardiac muscle 1;Actin, aortic smooth muscle	ACTG1;ACTB;ACTG2;ACTA1;ACTC1;ACTA2	_EITALAPSTM(ox)K_	Ox (MNQ)	1538500	0.010753	84.479	34.372	-1.1998	+			0	0		0		1	EITALAPSTM(1)K	F01792	HCC1937	MULTI-MSMS	589.31	2	589.31	1176.61	-0.80073	2747
P63261	Actin, cytoplasmic 2;Actin, cytoplasmic 2, N-terminally processed;Actin, cytoplasmic 1;Actin, cytoplasmic 1, N-terminally processed;Actin, gamma-enteric smooth muscle;Actin, alpha skeletal muscle;Actin, alpha cardiac muscle 1;Actin, aortic smooth muscle	ACTG1;ACTB;ACTG2;ACTA1;ACTC1;ACTA2	_EITALAPSTM(ox)K_	Ox (MNQ)	2309200	0.0049614	98.182	31.615	0.62917	+			0	0		0		1	EITALAPSTM(1)K	F03920	SKBR3	MULTI-MSMS	589.31	2	589.31	1176.61	0.8443	2748
P63261	Actin, cytoplasmic 2;Actin, cytoplasmic 2, N-terminally processed;Actin, cytoplasmic 1;Actin, cytoplasmic 1, N-terminally processed;Actin, gamma-enteric smooth muscle;Actin, alpha skeletal muscle;Actin, alpha cardiac muscle 1;Actin, aortic smooth muscle	ACTG1;ACTB;ACTG2;ACTA1;ACTC1;ACTA2	_EITALAPSTMK_	Unmodified	3327800	0.00057713	131.12	58.237	-0.79265				0	0		0		0		F01308	MCF7	MULTI-MSMS	581.31	2	581.313	1160.61	-1.2645	2750
P63261	Actin, cytoplasmic 2;Actin, cytoplasmic 2, N-terminally processed;Actin, cytoplasmic 1;Actin, cytoplasmic 1, N-terminally processed;Actin, gamma-enteric smooth muscle;Actin, alpha skeletal muscle;Actin, alpha cardiac muscle 1;Actin, aortic smooth muscle	ACTG1;ACTB;ACTG2;ACTA1;ACTC1;ACTA2	_EITALAPSTMK_	Unmodified	3928500	0.0098191	87.184	29.635	-0.64019				0	0		0		0		F01309	MDAMB231	MULTI-MSMS	581.31	2	581.313	1160.61	-2.023	2751
P63261	Actin, cytoplasmic 2;Actin, cytoplasmic 2, N-terminally processed;Actin, cytoplasmic 1;Actin, cytoplasmic 1, N-terminally processed;Actin, gamma-enteric smooth muscle;Actin, alpha skeletal muscle;Actin, alpha cardiac muscle 1;Actin, aortic smooth muscle	ACTG1;ACTB;ACTG2;ACTA1;ACTC1;ACTA2	_EITALAPSTMK_	Unmodified	2963300	0.0029561	108.98	62.165	0.3831				0	0		0		0		F01334	T47D	MULTI-MSMS	581.32	2	581.313	1160.61	3.1949	2752
P63261	Actin, cytoplasmic 2;Actin, cytoplasmic 2, N-terminally processed;Actin, cytoplasmic 1;Actin, cytoplasmic 1, N-terminally processed;Actin, gamma-enteric smooth muscle;Actin, alpha skeletal muscle;Actin, alpha cardiac muscle 1;Actin, aortic smooth muscle	ACTG1;ACTB;ACTG2;ACTA1;ACTC1;ACTA2	_EITALAPSTMK_	Unmodified	1862500	0.0076313	91.961	20.511	-0.72844				0	0		0		0		F01343	MDAMB468	MULTI-MSMS	581.31	2	581.313	1160.61	-12.087	2753
P63261	Actin, cytoplasmic 2;Actin, cytoplasmic 2, N-terminally processed;Actin, cytoplasmic 1;Actin, cytoplasmic 1, N-terminally processed;Actin, gamma-enteric smooth muscle;Actin, alpha skeletal muscle;Actin, alpha cardiac muscle 1;Actin, aortic smooth muscle	ACTG1;ACTB;ACTG2;ACTA1;ACTC1;ACTA2	_EITALAPSTMK_	Unmodified	4954900	0.011346	84.479	28.221	0.69425				0	0		0		0		F01345	ZR75-1	MULTI-MSMS	581.32	2	581.313	1160.61	1.7779	2754
P63261	Actin, cytoplasmic 2;Actin, cytoplasmic 2, N-terminally processed;Actin, cytoplasmic 1;Actin, cytoplasmic 1, N-terminally processed;Actin, gamma-enteric smooth muscle;Actin, alpha skeletal muscle;Actin, alpha cardiac muscle 1;Actin, aortic smooth muscle	ACTG1;ACTB;ACTG2;ACTA1;ACTC1;ACTA2	_EITALAPSTMK_	Unmodified	4384400	0.0034302	105.03	30.112	0.080919				0	0		0		0		F01390	SUM159	MULTI-MSMS	581.32	2	581.313	1160.61	2.7948	2755
P63261	Actin, cytoplasmic 2;Actin, cytoplasmic 2, N-terminally processed;Actin, cytoplasmic 1;Actin, cytoplasmic 1, N-terminally processed;Actin, gamma-enteric smooth muscle;Actin, alpha skeletal muscle;Actin, alpha cardiac muscle 1;Actin, aortic smooth muscle	ACTG1;ACTB;ACTG2;ACTA1;ACTC1;ACTA2	_EITALAPSTMK_	Unmodified	7089100	0.0043758	101.35	35.05	0.3957				0	0		0		0		F03920	SKBR3	MULTI-MSMS	581.31	2	581.313	1160.61	0.71818	2756
H7BZW9	Sarcolemmal membrane-associated protein	SLMAP	_EITSLQ(ox)NSFQ(ox)LRCQ(de)Q(de)CEDQQR_	2 Deamidation (NQ),2 Ox (MNQ)	0	0.013274	57.171	22.328			+		0	0		2	EITSLQ(0.001)N(0.002)SFQ(0.024)LRCQ(0.729)Q(0.445)CEDQ(0.402)Q(0.397)R	2	EITSLQ(0.795)N(0.205)SFQ(0.972)LRCQ(0.007)Q(0.003)CEDQ(0.005)Q(0.013)R	F01390	SUM159	MSMS	901.43	3	901.398	2701.17		2758
P25705-2	ATP synthase subunit alpha, mitochondrial	ATP5A1	_EIVTNFLAGFEA_	Unmodified	402730	0.0024177	107.39	75.133	0.63112				0	0		0		0		F01334	T47D	MULTI-MSMS	655.83	2	655.835	1309.66	-0.55474	2759
P25705-2	ATP synthase subunit alpha, mitochondrial	ATP5A1	_EIVTNFLAGFEA_	Unmodified	239170	0.0012243	116.71	66.254	-0.2941				0	0		0		0		F01390	SUM159	MULTI-MSMS	655.84	2	655.835	1309.66	1.8772	2760
P25705-2	ATP synthase subunit alpha, mitochondrial	ATP5A1	_EIVTNFLAGFEA_	Unmodified	428780	4.4531e-41	198.97	135.28	1.6045				0	0		0		0		F03920	SKBR3	MULTI-MSMS	655.83	2	655.835	1309.66	1.6755	2761
H3BMX6		MTHFSD	_EKATPIWN(ox)M(ox)P_	2 Ox (MNQ)	675930	0.017103	63.816	24.236	-0.53016	+	+		0	0		0		2	EKATPIWN(1)M(1)P	F01345	ZR75-1	MULTI-MSMS	609.79	2	609.795	1217.58	-0.86402	2764
P11387	DNA topoisomerase 1	TOP1	_EKEN(de)GFSSPPQIKDEPEDDGYFVPPK_	Deamidation (NQ)	1186600	0.00031503	74.859	43.99	-0.053464				0	0		1	EKEN(0.5)GFSSPPQ(0.5)IKDEPEDDGYFVPPK	0		F01630	MCF10A	MULTI-MSMS	984.8	3	984.126	2949.36	2.895	2766
P10599	Thioredoxin	TXN	_EKLEATINELV_	Unmodified	706030	0.002053	117.95	72.184	0.17797				0	0		0		0		F01334	T47D	MULTI-MSMS	629.85	2	629.848	1257.68	1.8518	2767
P10599	Thioredoxin	TXN	_EKLEATINELV_	Unmodified	201720	0.0052477	102.4	58.443	0.0033268				0	0		0		0		F01390	SUM159	MULTI-MSMS	629.85	2	629.848	1257.68	2.8243	2768
Q4G0X9-3	Coiled-coil domain-containing protein 40	CCDC40	_EKLQ(de)EHM(ox)TSN(ox)K_	Deamidation (NQ),2 Ox (MNQ)	489230	0.014557	68.676	23.318	2.152	+	+		0	0		1	EKLQ(0.999)EHMTSN(0.001)K	2	EKLQ(0.001)EHM(1)TSN(0.999)K	F01309	MDAMB231	MULTI-MSMS	689.32	2	689.319	1376.62	0.62222	2773
Q4G0X9-3	Coiled-coil domain-containing protein 40	CCDC40	_EKLQ(de)EHM(ox)TSN(ox)K_	Deamidation (NQ),2 Ox (MNQ)	1158300	0.003581	96.067	30.441	3.1816	+	+		0	0		1	EKLQ(1)EHMTSNK	2	EKLQEHM(1)TSN(1)K	F01334	T47D	MULTI-MSMS	689.32	2	689.319	1376.62	5.4997	2774
A0A1B0GW36	Glutamine-rich protein 2	QRICH2	_EKLTSTQ(ox)PRRNAR_	Ox (MNQ)	145520	0.0074383	88.803	20.923	1.7215		+		0	0		0		1	EKLTSTQ(0.997)PRRN(0.003)AR	F01334	T47D	MULTI-MSMS	525.29	3	524.957	1571.85	1.1968	2777
CON__Q28107			_EKPQSRTSGLLGPTLYAEVGDIM(ox)K_	Ox (MNQ)	536120	0.0027973	57.142	34.116	0.19031	+			0	0		0		1	EKPQSRTSGLLGPTLYAEVGDIM(1)K	F01343	MDAMB468	MULTI-MSMS	652.84	4	652.343	2605.34	1.4684	2778
CON__Q28107			_EKPQSRTSGLLGPTLYAEVGDIM(ox)K_	Ox (MNQ)	658510	0.0012547	70.699	34.536	0.3781	+			0	0		0		1	EKPQSRTSGLLGPTLYAEVGDIM(1)K	F01345	ZR75-1	MULTI-MSMS	869.79	3	869.455	2605.34	0.5961	2779
CON__Q28107			_EKPQSRTSGLLGPTLYAEVGDIM(ox)K_	Ox (MNQ)	689760	0.0043901	52.769	28.488	1.125	+			0	0		0		1	EKPQSRTSGLLGPTLYAEVGDIM(1)K	F01390	SUM159	MULTI-MSMS	652.85	4	652.343	2605.34	0.97908	2780
CON__Q28107			_EKPQSRTSGLLGPTLYAEVGDIM(ox)K_	Ox (MNQ)	610880	0.010777	52.754	29.735	1.1272	+			0	0		0		1	EKPQSRTSGLLGPTLYAEVGDIM(1)K	F01390	SUM159	MULTI-MSMS	869.47	3	869.455	2605.34	1.0602	2781
Q00839	Heterogeneous nuclear ribonucleoprotein U	HNRNPU	_EKPYFPIPEEYTFIQNVPLEDRVRGPK_	Unmodified	4686100	0.00078805	62.099	38.23	-0.97358				0	0		0		0		F01334	T47D	MULTI-MSMS	816.68	4	816.179	3260.69	-0.86005	2786
Q00839	Heterogeneous nuclear ribonucleoprotein U	HNRNPU	_EKPYFPIPEEYTFIQNVPLEDRVRGPK_	Unmodified	956530	0.007659	48.198	19.185	0.082935				0	0		0		0		F01630	MCF10A	MULTI-MSMS	1088.58	3	1087.9	3260.69	2.1873	2787
P84103-2	Serine/arginine-rich splicing factor 3	SRSF3	_E(ha)LD(ha)GRTLCGCRVRVELSN(de)GE(ha)K_	Deamidation (NQ),3 Hydroxamic acid (DEM)	1927600	0.0097845	48.376	20.412	2.7316			+	0	3	E(0.968)LD(0.873)GRTLCGCRVRVE(0.16)LSNGE(1)K	1	ELDGRTLCGCRVRVELSN(1)GEK	0		F01792	HCC1937	MULTI-MSMS	832.42	3	832.08	2493.22	3.001	2797
P31948-3	Stress-induced-phosphoprotein 1	STIP1	_ELDPTNMTYITNQAAVYFEK_	Unmodified	124920	4.5299e-06	135.81	89.992	1.2149				0	0		0		0		F03920	SKBR3	MULTI-MSMS	783.71	3	783.375	2347.1	1.1016	2801
O76003	Glutaredoxin-3	GLRX3	_ELEASEELDTICPK_	Unmodified	481400	0.00034889	136.6	81.706	-1.8234				0	0		0		0		F01309	MDAMB231	MULTI-MSMS	817.89	2	817.385	1632.76	-3.9852	2802
O76003	Glutaredoxin-3	GLRX3	_ELEASEELDTICPK_	Unmodified	681920	0.0005828	129.17	53.35	-0.21833				0	0		0		0		F01343	MDAMB468	MULTI-MSMS	817.89	2	817.385	1632.76	1.0583	2803
O76003	Glutaredoxin-3	GLRX3	_ELEASEELDTICPK_	Unmodified	964420	6.2291e-44	196.84	132.31	1.0506				0	0		0		0		F03920	SKBR3	MULTI-MSMS	817.38	2	817.385	1632.76	1.0431	2804
P11021	78 kDa glucose-regulated protein	HSPA5	_ELEEIVQPIISK_	Unmodified	987720	1.2814e-14	173.19	103.37	0.32737				0	0		0		0		F01309	MDAMB231	MULTI-MSMS	699.4	2	699.398	1396.78	-1.6609	2808
P11021	78 kDa glucose-regulated protein	HSPA5	_ELEEIVQPIISK_	Unmodified	1431500	1.3345e-09	166.45	73.541	0.15798				0	0		0		0		F01334	T47D	MULTI-MSMS	699.4	2	699.398	1396.78	1.7511	2809
P11021	78 kDa glucose-regulated protein	HSPA5	_ELEEIVQPIISK_	Unmodified	915510	0.0011899	116.98	45.093	0.50418				0	0		0		0		F01343	MDAMB468	MULTI-MSMS	699.9	2	699.398	1396.78	1.8008	2810
P11021	78 kDa glucose-regulated protein	HSPA5	_ELEEIVQPIISK_	Unmodified	1732000	0.00052114	135.94	92.041	1.323				0	0		0		0		F01345	ZR75-1	MULTI-MSMS	699.4	2	699.398	1396.78	1.8046	2811
P11021	78 kDa glucose-regulated protein	HSPA5	_ELEEIVQPIISK_	Unmodified	1607100	2.3084e-06	159.5	94.317	0.51173				0	0		0		0		F01390	SUM159	MULTI-MSMS	699.39	2	699.398	1396.78	2.3922	2812
P11021	78 kDa glucose-regulated protein	HSPA5	_ELEEIVQPIISK_	Unmodified	1239400	0.00064154	127.02	73.57	-0.26051				0	0		0		0		F01630	MCF10A	MULTI-MSMS	699.4	2	699.398	1396.78	0.97101	2813
P11021	78 kDa glucose-regulated protein	HSPA5	_ELEEIVQPIISK_	Unmodified	1465600	1.278e-09	166.62	107.84	-0.65607				0	0		0		0		F01792	HCC1937	MULTI-MSMS	699.4	2	699.398	1396.78	-0.20421	2814
P11021	78 kDa glucose-regulated protein	HSPA5	_ELEEIVQPIISK_	Unmodified	1812800	7.5198e-41	195.77	108.55	-1.8812				0	0		0		0		F03920	SKBR3	MULTI-MSMS	699.4	2	699.398	1396.78	0.56263	2815
Q5JR95	40S ribosomal protein S8	RPS8	_ELEFYLRK_	Unmodified	591860	0.007174	113.5	38.287	0.44063				0	0		0		0		F01334	T47D	MULTI-MSMS	549.31	2	549.303	1096.59	2.7007	2817
Q5JR95	40S ribosomal protein S8	RPS8	_ELEFYLRK_	Unmodified	20400000	0.0026095	146.54	31.76	-0.37064				0	0		0		0		F01343	MDAMB468	MULTI-MSMS	549.3	2	549.303	1096.59	-11.805	2818
Q5JR95	40S ribosomal protein S8	RPS8	_ELEFYLRK_	Unmodified	3198300	0.0027854	145.34	19.064	0.43827				0	0		0		0		F01630	MCF10A	MULTI-MSMS	549.3	2	549.303	1096.59	0.43893	2819
P51449-2	Nuclear receptor ROR-gamma	RORC	_ELFSTETE(ha)SPVGLSK_	Hydroxamic acid (DEM)	568050	0.01055	93.424	47.106	1.062			+	0	1	ELFSTE(0.216)TE(0.784)SPVGLSK	0		0		F01334	T47D	MULTI-MSMS	819.91	2	819.915	1637.81	2.7782	2823
G3V1D1	Ferritin;Ferritin heavy chain;Ferritin heavy chain, N-terminally processed	FTH1	_ELGDHVTNLRK_	Unmodified	4072900	0.0092082	98.754	35.538	0.57294				0	0		0		0		F01390	SUM159	MULTI-MSMS	641.35	2	641.349	1280.68	-2.5472	2824
G3V1D1	Ferritin;Ferritin heavy chain;Ferritin heavy chain, N-terminally processed	FTH1	_ELGDHVTNLRK_	Unmodified	775020	0.013128	92.866	28.155	0.78575				0	0		0		0		F01792	HCC1937	MULTI-MSMS	641.35	2	641.349	1280.68	-1.3359	2825
E5RH77	40S ribosomal protein S14	RPS14	_ELGITALHIK_	Unmodified	199380	0.01035	90.149	21.925	-0.78984				0	0		0		0		F01309	MDAMB231	MULTI-MSMS	547.83	2	547.832	1093.65	-2.6381	2828
E5RH77	40S ribosomal protein S14	RPS14	_ELGITALHIK_	Unmodified	427850	0.017482	77.533	14.114	0.54247				0	0		0		0		F01390	SUM159	MULTI-MSMS	547.83	2	547.832	1093.65	1.3951	2829
P49368-2	T-complex protein 1 subunit gamma	CCT3	_ELGIWEPLAVK_	Unmodified	56955	0.00047869	111.86	49.389	-0.32868				0	0		0		0		F03920	SKBR3	MULTI-MSMS	627.86	2	627.858	1253.7	0.077868	2835
Q5TGY3	AT-hook DNA-binding motif-containing protein 1	AHDC1	_ELGLRVSAE(ha)PTPLLK_	Hydroxamic acid (DEM)	1811900	0.0077142	94.45	31.359	-1.3541			+	0	1	E(0.021)LGLRVSAE(0.979)PTPLLK	0		0		F01308	MCF7	MULTI-MSMS	819.48	2	819.483	1636.95	-1.1882	2836
Q5TGY3	AT-hook DNA-binding motif-containing protein 1	AHDC1	_ELGLRVSAE(ha)PTPLLK_	Hydroxamic acid (DEM)	489640	0.02174	57.267	31.285	0.75317			+	0	1	ELGLRVSAE(1)PTPLLK	0		0		F01345	ZR75-1	MULTI-MSMS	546.99	3	546.658	1636.95	-0.2334	2837
Q5TGY3	AT-hook DNA-binding motif-containing protein 1	AHDC1	_ELGLRVSAE(ha)PTPLLK_	Hydroxamic acid (DEM)	932590	0.020064	59.248	32.536	-0.17223			+	0	1	E(0.001)LGLRVSAE(0.999)PTPLLK	0		0		F01390	SUM159	MULTI-MSMS	546.66	3	546.658	1636.95	2.3538	2838
Q5TGY3	AT-hook DNA-binding motif-containing protein 1	AHDC1	_E(ha)LGLRVSAEPTPLLK_	Hydroxamic acid (DEM)	370830	0.00051948	131.08	73.197	0.59004			+	0	1	E(0.892)LGLRVSAE(0.108)PTPLLK	0		0		F01630	MCF10A	MULTI-MSMS	819.98	2	819.483	1636.95	1.975	2839
Q5TGY3	AT-hook DNA-binding motif-containing protein 1	AHDC1	_ELGLRVSAEPTPLLK_	Unmodified	1027600	0.0074718	95.57	33.902	-0.70403				0	0		0		0		F01334	T47D	MULTI-MSMS	811.98	2	811.977	1621.94	2.6811	2841
Q8TAD4	Zinc transporter 5	SLC30A5	_ELHIALEK_	Unmodified	1599100	0.0066781	106.68	35.387	0.82885				0	0		0		0		F01308	MCF7	MULTI-MSMS	476.78	2	476.777	951.539	-2.649	2843
G3V0G3	Probable ATP-dependent RNA helicase DDX56	DDX56	_ELILHNPVTLK_	Unmodified	1175000	0.00087875	124.6	37.701	-0.45784				0	0		0		0		F01630	MCF10A	MULTI-MSMS	638.89	2	638.885	1275.76	2.2619	2844
H3BSS6	Zinc finger protein 106;dTDP-D-glucose 4,6-dehydratase	ZNF106;TGDS	_ELIQLIK_	Unmodified	473010	0.002814	128.48	0	0.27264				0	0		0		0		F01343	MDAMB468	MULTI-MSMS	856.55	1	856.55	855.543	2.5934	2845
H3BSS6	Zinc finger protein 106;dTDP-D-glucose 4,6-dehydratase	ZNF106;TGDS	_ELIQLIK_	Unmodified	938190	0.0013823	138.37	0	-0.79793				0	0		0		0		F01390	SUM159	MULTI-MSMS	856.55	1	856.55	855.543	1.3066	2846
P09874	Poly [ADP-ribose] polymerase 1	PARP1	_ELLIFNK_	Unmodified	653790	0.0053195	114.59	42.637	-0.16014				0	0		0		0		F01390	SUM159	MULTI-MSMS	876.52	1	876.519	875.512	1.9359	2852
Q5T7Y6	Protein S100;Protein S100-A1	S100A1	_ELLQTELSGFLDAQK_	Unmodified	1388200	5.115e-05	142.4	81.497	-0.4704				0	0		0		0		F01343	MDAMB468	MULTI-MSMS	846.45	2	846.446	1690.88	0.3248	2863
Q5T7Y6	Protein S100;Protein S100-A1	S100A1	_ELLQTELSGFLDAQK_	Unmodified	470000	0.00052115	116.79	69.801	-0.083258				0	0		0		0		F01343	MDAMB468	MULTI-MSMS	564.97	3	564.633	1690.88	-0.077579	2864
Q15424	Scaffold attachment factor B1	SAFB	_ELPEQLQE(ha)HAIEDK_	Hydroxamic acid (DEM)	741140	0.0022232	111.72	44.599	2.5943			+	0	1	ELPEQLQE(1)HAIEDK	0		0		F01630	MCF10A	MULTI-MSMS	847.93	2	847.423	1692.83	4.5416	2865
R4GN49	Protein S100-A2	S100A2	_ELPSFVGEKVDEEGLK_	Unmodified	1719300	0.0004953	127.66	56.136	0.10892				0	0		0		0		F01630	MCF10A	MULTI-MSMS	888.98	2	888.457	1774.9	1.9479	2868
H0YG54	Oligoribonuclease, mitochondrial	REXO2	_ELQFYRNNIFK_	Unmodified	653800	0.0019888	118.23	52.539	-2.2909				0	0		0		0		F01334	T47D	MULTI-MSMS	736.4	2	736.388	1470.76	0.61284	2869
H0YG54	Oligoribonuclease, mitochondrial	REXO2	_ELQFYRNNIFKK_	Unmodified	894230	0.0013645	121.61	49.455	1.6722				0	0		0		0		F01334	T47D	MULTI-MSMS	534.3	3	533.96	1598.86	2.5061	2871
O43143	Pre-mRNA-splicing factor ATP-dependent RNA helicase DHX15	DHX15	_ELRASTNAMLISAGLPPLK_	Unmodified	2726600	0.0028422	80.596	50.424	-0.063889				0	0		0		0		F01308	MCF7	MULTI-MSMS	992.06	2	991.559	1981.1	-0.4735	2873
O43143	Pre-mRNA-splicing factor ATP-dependent RNA helicase DHX15	DHX15	_ELRASTNAMLISAGLPPLK_	Unmodified	4574400	0.001012	82.449	42.263	-0.36915				0	0		0		0		F01308	MCF7	MULTI-MSMS	661.71	3	661.375	1981.1	-0.58936	2874
O43143	Pre-mRNA-splicing factor ATP-dependent RNA helicase DHX15	DHX15	_ELRASTNAMLISAGLPPLK_	Unmodified	4848900	0.0098441	58.864	28.289	1.2032				0	0		0		0		F01309	MDAMB231	MULTI-MSMS	661.71	3	661.375	1981.1	0.66394	2875
O43143	Pre-mRNA-splicing factor ATP-dependent RNA helicase DHX15	DHX15	_ELRASTNAMLISAGLPPLK_	Unmodified	2360000	0.00074463	93.215	62.476	1.0252				0	0		0		0		F01309	MDAMB231	MULTI-MSMS	992.06	2	991.559	1981.1	1.284	2876
O43143	Pre-mRNA-splicing factor ATP-dependent RNA helicase DHX15	DHX15	_ELRASTNAMLISAGLPPLK_	Unmodified	384170	0.014065	66.536	24.492	-1.0763				0	0		0		0		F01334	T47D	MULTI-MSMS	992.06	2	991.559	1981.1	-0.89819	2877
O43143	Pre-mRNA-splicing factor ATP-dependent RNA helicase DHX15	DHX15	_ELRASTNAMLISAGLPPLK_	Unmodified	906060	0.0067009	64.454	30.561	0.19733				0	0		0		0		F01345	ZR75-1	MULTI-MSMS	661.71	3	661.375	1981.1	0.13065	2878
O43143	Pre-mRNA-splicing factor ATP-dependent RNA helicase DHX15	DHX15	_ELRASTNAMLISAGLPPLK_	Unmodified	267530	0.0002915	115.26	78.334	0.19675				0	0		0		0		F01345	ZR75-1	MULTI-MSMS	991.54	2	991.559	1981.1	1.0537	2879
O43143	Pre-mRNA-splicing factor ATP-dependent RNA helicase DHX15	DHX15	_ELRASTN(de)AM(ha)LISAGLPPLK_	Deamidation (NQ),Hydroxamic acid (DEM)	1276900	0.015074	57.366	21.655	-0.54923				0	1	E(0.083)LRASTNAM(0.917)LISAGLPPLK	1	ELRASTN(1)AMLISAGLPPLK	0		F01309	MDAMB231	MULTI-MSMS	666.71	3	666.707	1997.1	-2.1385	2884
O43143	Pre-mRNA-splicing factor ATP-dependent RNA helicase DHX15	DHX15	_ELRASTN(de)AM(ha)LISAGLPPLK_	Deamidation (NQ),Hydroxamic acid (DEM)	299660	0.0051189	71.376	36.89	0.33551				0	1	E(0.217)LRASTNAM(0.783)LISAGLPPLK	1	ELRASTN(1)AMLISAGLPPLK	0		F01345	ZR75-1	MULTI-MSMS	999.55	2	999.556	1997.1	1.2971	2886
O43143	Pre-mRNA-splicing factor ATP-dependent RNA helicase DHX15	DHX15	_ELRASTN(de)AM(ha)LISAGLPPLK_	Deamidation (NQ),Hydroxamic acid (DEM)	878970	0.018915	53.504	24.955	-0.69423				0	1	E(0.248)LRASTNAM(0.752)LISAGLPPLK	1	ELRASTN(1)AMLISAGLPPLK	0		F01390	SUM159	MULTI-MSMS	666.71	3	666.707	1997.1	2.0534	2887
P61978-3	Heterogeneous nuclear ribonucleoprotein K	HNRNPK	_ELRENTQTTIK_	Unmodified	1980700	0.0066378	98.407	14.545	0.57815				0	0		0		0		F01309	MDAMB231	MULTI-MSMS	666.86	2	666.86	1331.7	-3.5019	2891
H0YJE9	26S protease regulatory subunit 10B	PSMC6	_ELREQLK_	Unmodified	842960	0.0017505	127.12	6.4726	-1.7566				0	0		0		0		F01308	MCF7	MULTI-MSMS	458.26	2	458.267	914.519	-3.7357	2894
J3KPS3	Fructose-bisphosphate aldolase;Fructose-bisphosphate aldolase A	ALDOA	_ELSDIAHRIVAPGK_	Unmodified	932710	0.0022293	109.15	5.7123	-2.1789				0	0		0		0		F01309	MDAMB231	MULTI-MSMS	753.43	2	753.425	1504.84	-3.4446	2898
J3KPS3	Fructose-bisphosphate aldolase;Fructose-bisphosphate aldolase A	ALDOA	_ELSDIAHRIVAPGK_	Unmodified	1547200	0.00064829	131.79	46.974	0.40318				0	0		0		0		F01334	T47D	MULTI-MSMS	753.93	2	753.425	1504.84	2.2269	2899
J3KPS3	Fructose-bisphosphate aldolase;Fructose-bisphosphate aldolase A	ALDOA	_ELSDIAHRIVAPGK_	Unmodified	798400	0.0017666	111.31	26.492	0.8046				0	0		0		0		F01343	MDAMB468	MULTI-MSMS	753.93	2	753.425	1504.84	-13.096	2900
J3KPS3	Fructose-bisphosphate aldolase;Fructose-bisphosphate aldolase A	ALDOA	_ELSDIAHRIVAPGK_	Unmodified	3034700	0.017229	61.235	27.185	0.16427				0	0		0		0		F01390	SUM159	MULTI-MSMS	502.62	3	502.619	1504.84	1.5771	2901
J3KPS3	Fructose-bisphosphate aldolase;Fructose-bisphosphate aldolase A	ALDOA	_ELSDIAHRIVAPGK_	Unmodified	2172300	0.020713	56.551	24.517	-0.2342				0	0		0		0		F01630	MCF10A	MULTI-MSMS	502.62	3	502.619	1504.84	2.1902	2902
J3KPS3	Fructose-bisphosphate aldolase;Fructose-bisphosphate aldolase A	ALDOA	_ELSDIAHRIVAPGK_	Unmodified	3001900	0.0028316	106.32	6.8232	0.080201				0	0		0		0		F01792	HCC1937	MULTI-MSMS	753.43	2	753.425	1504.84	-1.0923	2903
P35251-2	Replication factor C subunit 1	RFC1	_ELSQNTDE(ha)SGLNDEAIAK_	Hydroxamic acid (DEM)	1709300	4.1812e-53	197.94	128.97	-0.17492			+	0	1	ELSQNTD(0.036)E(0.964)SGLNDEAIAK	0		0		F01345	ZR75-1	MULTI-MSMS	974.96	2	974.958	1947.9	2.5478	2909
P11387	DNA topoisomerase 1	TOP1	_ELTAPDENIPAK_	Unmodified	896390	0.00064308	126.12	76.652	0.18522				0	0		0		0		F01334	T47D	MULTI-MSMS	649.34	2	649.335	1296.66	2.9	2915
P11387	DNA topoisomerase 1	TOP1	_ELTAPDENIPAK_	Unmodified	666260	0.0026961	105.2	60.181	-1.1512				0	0		0		0		F01345	ZR75-1	MULTI-MSMS	649.34	2	649.335	1296.66	1.7053	2916
P11387	DNA topoisomerase 1	TOP1	_ELTAPDENIPAK_	Unmodified	3919500	0.00062686	130.01	74.922	-0.47977				0	0		0		0		F01630	MCF10A	MULTI-MSMS	649.34	2	649.335	1296.66	0.37838	2917
P34932	Heat shock 70 kDa protein 4	HSPA4	_ELTSTCSPIISK_	Unmodified	207560	0.00054695	134.49	50.292	1.129				0	0		0		0		F03920	SKBR3	MULTI-MSMS	668.34	2	668.345	1334.68	2.3514	2920
CON__P13645	Keratin, type I cytoskeletal 10	KRT10	_ELTTEIDNNIEQISSYK_	Unmodified	459900	4.0211e-23	177.66	117.78	-0.50703				0	0		0		0		F01334	T47D	MULTI-MSMS	999.5	2	998.989	1995.96	1.4655	2921
CON__P13645	Keratin, type I cytoskeletal 10	KRT10	_ELTTEIDNNIEQISSYK_	Unmodified	678270	7.0912e-16	164.58	102.56	0.26904				0	0		0		0		F03920	SKBR3	MULTI-MSMS	999.49	2	998.989	1995.96	1.8278	2922
A0A087WWY8	Cilia- and flagella-associated protein 99	CFAP99	_ELVEQVIE(ha)GQK_	Hydroxamic acid (DEM)	1686500	0.00093819	115.91	22.819	0.40064			+	0	1	ELVEQVIE(1)GQK	0		0		F03920	SKBR3	MULTI-MSMS	643.85	2	643.851	1285.69	0.8789	2925
CON__ENSEMBL:ENSBTAP00000024146			_ELVFYYLIM(ox)AK_	Ox (MNQ)	866470	1.3081e-19	182.46	129.88	1.3475	+			0	0		0		1	ELVFYYLIM(1)AK	F01343	MDAMB468	MULTI-MSMS	703.38	2	703.375	1404.74	1.9943	2926
CON__ENSEMBL:ENSBTAP00000024146			_ELVFYYLIM(ox)AK_	Ox (MNQ)	2141500	2.4298e-92	233.09	169.61	0.11405	+			0	0		0		1	ELVFYYLIM(1)AK	F01390	SUM159	MULTI-MSMS	703.38	2	703.375	1404.74	1.9339	2927
CON__ENSEMBL:ENSBTAP00000024146			_ELVFYYLIM(ox)AK_	Ox (MNQ)	714250	7.5815e-50	208.6	153.34	-0.27337	+			0	0		0		1	ELVFYYLIM(1)AK	F01792	HCC1937	MULTI-MSMS	703.38	2	703.375	1404.74	0.8631	2928
CON__ENSEMBL:ENSBTAP00000024146			_ELVFYYLIMAK_	Unmodified	228900	0.0032662	106.4	56.951	0.77776				0	0		0		0		F01343	MDAMB468	MULTI-MSMS	695.38	2	695.378	1388.74	1.9203	2931
CON__ENSEMBL:ENSBTAP00000024146			_ELVFYYLIMAK_	Unmodified	324060	0.00026772	137.46	93.779	1.1027				0	0		0		0		F01390	SUM159	MULTI-MSMS	695.39	2	695.378	1388.74	2.0454	2932
CON__ENSEMBL:ENSBTAP00000024146			_ELVFYYLIMAK_	Unmodified	329100	1.174e-08	166.66	116.3	0.23547				0	0		0		0		F01792	HCC1937	MULTI-MSMS	695.38	2	695.378	1388.74	0.84967	2933
Q9Y3C1	Nucleolar protein 16	NOP16	_ELVRKPYVLNDLEAEASLPE(ha)KK_	Hydroxamic acid (DEM)	1863800	0.00018227	86.258	61.1	-0.2716			+	0	1	ELVRKPYVLNDLEAEASLPE(1)KK	0		0		F01630	MCF10A	MULTI-MSMS	640.11	4	639.856	2555.4	0.63261	2935
Q9BXS6-2	Nucleolar and spindle-associated protein 1	NUSAP1	_EMESIDQYIERK_	Unmodified	941790	0.008556	96.23	44.504	-1.8122				0	0		0		0		F01308	MCF7	MULTI-MSMS	770.87	2	770.869	1539.72	-2.5327	2936
Q9BXS6-2	Nucleolar and spindle-associated protein 1	NUSAP1	_EMESIDQYIERK_	Unmodified	0	0.0073864	90.793	35.501					0	0		0		0		F01309	MDAMB231	MSMS	770.87	2	770.869	1539.72		2937
Q9BXS6-2	Nucleolar and spindle-associated protein 1	NUSAP1	_EMESIDQYIERK_	Unmodified	6168000	5.8801e-22	185.57	102.87	2.4206				0	0		0		0		F01334	T47D	MULTI-MSMS	770.87	2	770.869	1539.72	3.094	2938
Q9BXS6-2	Nucleolar and spindle-associated protein 1	NUSAP1	_EMESIDQYIERK_	Unmodified	7577700	0.0002087	151.55	72.345	-0.18766				0	0		0		0		F01630	MCF10A	MULTI-MSMS	771.38	2	770.869	1539.72	2.0629	2939
Q9BXS6-2	Nucleolar and spindle-associated protein 1	NUSAP1	_EMESIDQYIERKK_	Unmodified	674060	0.0093118	123.26	43.617	0.20785				0	0		0		0		F01334	T47D	MULTI-MSMS	835.43	2	834.917	1667.82	3.1334	2943
Q9NR30	Nucleolar RNA helicase 2	DDX21	_EMNGETRE(ha)K_	Hydroxamic acid (DEM)	1421700	0.011696	94.85	21.602	1.6509			+	0	1	EMNGE(0.007)TRE(0.993)K	0		0		F01334	T47D	MULTI-MSMS	555.26	2	554.756	1107.5	2.9748	2945
P30084	Enoyl-CoA hydratase, mitochondrial	ECHS1	_EMQNLSFQDCYSSK_	Unmodified	603170	6.5484e-85	222.88	164.07	0.73753				0	0		0		0		F03920	SKBR3	MULTI-MSMS	868.87	2	868.866	1735.72	0.31073	2947
P30084	Enoyl-CoA hydratase, mitochondrial	ECHS1	_EMQNLSFQ(de)D(ha)CYSSK_	Deamidation (NQ),Hydroxamic acid (DEM)	170800	8.762e-24	185.66	145.18	0.37297			+	0	1	EMQNLSFQD(1)CYSSK	1	EMQNLSFQ(1)DCYSSK	0		F03920	SKBR3	MULTI-MSMS	877.36	2	876.864	1751.71	0.45993	2948
P08133-2	Annexin A6;Annexin	ANXA6	_EM(ox)SGDVRDAFVAIVQSVK_	Ox (MNQ)	333410	0.0071712	79.471	37.083	0.86598	+			0	0		0		1	EM(1)SGDVRDAFVAIVQSVK	F01334	T47D	MULTI-MSMS	657.01	3	656.335	1965.98	-0.45744	2949
P81605	Dermcidin;Survival-promoting peptide;DCD-1	DCD	_ENAGEDPGLARQAPK_	Unmodified	897870	0.0092711	88.108	13.02	1.5642				0	0		0		0		F01308	MCF7	MULTI-MSMS	777.39	2	776.889	1551.76	-0.57396	2952
P81605	Dermcidin;Survival-promoting peptide;DCD-1	DCD	_ENAGEDPGLARQAPK_	Unmodified	11404000	0.0036234	103.3	13.633	1.3223				0	0		0		0		F01334	T47D	MULTI-MSMS	776.89	2	776.889	1551.76	-0.19359	2953
P81605	Dermcidin;Survival-promoting peptide;DCD-1	DCD	_ENAGEDPGLARQAPK_	Unmodified	4424500	0.00010329	139.21	21.261	1.5786				0	0		0		0		F01792	HCC1937	MULTI-MSMS	776.89	2	776.889	1551.76	-1.0695	2954
CON__Q2UVX4			_ENERFTVK_	Unmodified	965240	0.011849	101.72	0.39424	-0.68734				0	0		0		0		F01309	MDAMB231	MULTI-MSMS	511.77	2	511.767	1021.52	-4.3319	2957
CON__Q2UVX4			_ENERFTVK_	Unmodified	1580400	0.018015	93.598	8.8545	-0.292				0	0		0		0		F01334	T47D	MULTI-MSMS	511.77	2	511.767	1021.52	-2.2643	2958
CON__Q2UVX4			_ENERFTVK_	Unmodified	860710	0.004043	120.87	38.628	-0.41652				0	0		0		0		F01345	ZR75-1	MULTI-MSMS	511.77	2	511.767	1021.52	-1.1888	2959
CON__Q2UVX4			_ENERFTVK_	Unmodified	1151500	0.01939	91.867	5.0728	-1.1676				0	0		0		0		F01792	HCC1937	MULTI-MSMS	511.77	2	511.767	1021.52	-2.1385	2960
Q86SG5	Protein S100-A7A;Protein S100-A7	S100A7A;S100A7	_ENFPNFLSACDK_	Unmodified	223370	0.00096072	118.76	11.376	0.7748				0	0		0		0		F03920	SKBR3	MULTI-MSMS	721.83	2	721.324	1440.63	0.76667	2962
P24752	Acetyl-CoA acetyltransferase, mitochondrial	ACAT1	_ENGTVTAANASTLNDGAAALVLMTADAAK_	Unmodified	323150	0.0051543	46.145	7.9402	-1.1038				0	0		0		0		F03920	SKBR3	MULTI-MSMS	921.46	3	921.127	2760.36	-0.2038	2963
O43390	Heterogeneous nuclear ribonucleoprotein R	HNRNPR	_ENILE(ha)EFSK_	Hydroxamic acid (DEM)	406040	0.020481	89.679	33.247	-0.70945			+	0	1	ENILE(0.792)E(0.208)FSK	0		0		F01308	MCF7	MULTI-MSMS	562.28	2	562.285	1122.56	-2.0815	2964
O43390	Heterogeneous nuclear ribonucleoprotein R	HNRNPR	_ENILE(ha)EFSK_	Hydroxamic acid (DEM)	422710	0.0022676	126.39	40.526	-0.18486			+	0	1	ENILE(0.994)E(0.006)FSK	0		0		F01309	MDAMB231	MULTI-MSMS	562.79	2	562.285	1122.56	-2.4206	2965
O43390	Heterogeneous nuclear ribonucleoprotein R	HNRNPR	_ENILE(ha)EFSK_	Hydroxamic acid (DEM)	3166200	0.0035576	123.51	55.497	-0.20539			+	0	1	ENILE(0.952)E(0.048)FSK	0		0		F01334	T47D	MULTI-MSMS	562.29	2	562.285	1122.56	1.2565	2966
O43390	Heterogeneous nuclear ribonucleoprotein R	HNRNPR	_ENILE(ha)EFSK_	Hydroxamic acid (DEM)	162480	0.0058687	115.7	57.841	-1.0792			+	0	1	ENILE(0.796)E(0.204)FSK	0		0		F01343	MDAMB468	MULTI-MSMS	562.79	2	562.285	1122.56	0.54118	2967
O43390	Heterogeneous nuclear ribonucleoprotein R	HNRNPR	_ENILE(ha)EFSK_	Hydroxamic acid (DEM)	13715000	0.0094536	104.82	36.198	0.25664			+	0	1	ENILE(0.962)E(0.038)FSK	0		0		F01630	MCF10A	MULTI-MSMS	562.29	2	562.285	1122.56	2.159	2968
[truncated: 7,115 more rows]
