# Supplementary material for: The regulatory landscape of the human HPF1- and ARH3-dependent ADP-ribosylome
Source: Nat Commun. 2021 Oct 8;12:5893. doi: 10.1038/s41467-021-26172-4 (PMC8501107; doi:10.1038/s41467-021-26172-4)
Supplement: Supplementary file 8 — Supplementary Data 5 [file 41467_2021_26172_MOESM8_ESM.xlsx]

## Sheet: Hendriks_DataS5
Protein (Uniprot ID)	Protein names	Gene name	Amino acid	Position	KS	Sequence window	Localization probability	Intensity	Unique ADPr-modified peptides	PEP	Score	Delta score	Mass error [ppm]	C_01	C_02	C_03	C_04	H2O2_01	H2O2_02	H2O2_03	H2O2_04	Modified sequences	id (SITE)
P62805	Histone H4	HIST1H4A	S	2		_______MSGRGKGGKG	1	3816015000	11	5.06e-117	399.34	336.98	-0.2973	61695000	57153000	30298000	34349000	418210000	412610000	1221300000	1580400000	_(ac)S(ADPr)GR(ADPr)GKGGKGLGK_;_(ac)S(ADPr)GR(ADPr)GKGGKGLGKGGAK_;_(ac)S(ADPr)GR(ADPr)GKGGKGLGKGGAKR_;_(ac)S(ADPr)GR(ADPr)GKGGKGLGKGGAKRHR_;_(ac)S(ADPr)GR(ADPr)GKGGKGLGKGGAKRHRK_;_(ac)S(ADPr)GRGKGGK_;_(ac)S(ADPr)GRGKGGKGLGK_;_(ac)S(ADPr)GRGKGGKGLGKGGAK_;_(ac)S(ADPr)GRGKGGKGLGKGGAKR_;_(ac)S(ADPr)GRGKGGKGLGKGGAKRHR_;_(ac)S(ADPr)GRGKGGKGLGKGGAKRHRK_	219
P04908	Histone H2A type 1-B/E (Histone H2A.2) (Histone H2A/a) (Histone H2A/m)	HIST1H2AB	R	4		_____MSGRGKQGGKAR	0.986936	3084682000	1	3.77e-18	185.77	143.14	0.090514	40024000	37707000	26242000	27689000	401680000	186950000	1371100000	993290000	_(ac)SGR(ADPr)GKQGGKARAKAKTR_	103
Q93077	Histone H2A type 1-C (Histone H2A/l)	HIST1H2AC	R	4		_____MSGRGKQGGKAR	0.986936	3084682000	2	3.77e-18	185.77	143.14	0.090514	40024000	37707000	26242000	27689000	401680000	186950000	1371100000	993290000	_(ac)SGR(ADPr)GKQGGKAR_;_(ac)SGR(ADPr)GKQGGKARAK_	127
P09874	Poly [ADP-ribose] polymerase 1 (PARP-1) (EC 2.4.2.30) (ADP-ribosyltransferase diphtheria toxin-like 1) (ARTD1) (DNA ADP-ribosyltransferase PARP1) (EC 2.4.2.-) (NAD(+) ADP-ribosyltransferase 1) (ADPRT 1) (Poly[ADP-ribose] synthase 1) (Protein poly-ADP-ribosyltransferase PARP1) (EC 2.4.2.-)	PARP1	S	499	Yes	EVVAPRGKSGAALSKKS	1	2618375000	16	2.85e-296	589.44	571.14	-0.075398	23280000	19047000	16307000	18481000	145810000	365830000	764320000	1265300000	_AEPVEVVAPRGKS(ADPr)GAALSKKS(ADPr)K_;_AEPVEVVAPRGKS(ADPr)GAALSKKS(ADPr)KGQVK_;_AEPVEVVAPRGKS(ADPr)GAALSKKS(ADPr)KGQVKEEGINK_;_GKS(ADPr)GAALSKK_;_GKS(ADPr)GAALSKKS(ADPr)KGQVK_;_GKS(ADPr)GAALSKKS(ADPr)KGQVKEEGINK_;_GKS(ADPr)GAALSKKS(ADPr)KGQVKEEGINKSEK_;_GKS(ADPr)GAALSKKS(ADPr)KGQVKEEGINKSEKR_;_GKS(ADPr)GAALSKKS(ADPr)KGQVKEEGINKSEKRMK_;_GKS(ADPr)GAALSKKS(ADPr)KGQVKEEGINKSEKRMKLTLK_;_S(ADPr)GAALSKKS…	189
P09874	Poly [ADP-ribose] polymerase 1 (PARP-1) (EC 2.4.2.30) (ADP-ribosyltransferase diphtheria toxin-like 1) (ARTD1) (DNA ADP-ribosyltransferase PARP1) (EC 2.4.2.-) (NAD(+) ADP-ribosyltransferase 1) (ADPRT 1) (Poly[ADP-ribose] synthase 1) (Protein poly-ADP-ribosyltransferase PARP1) (EC 2.4.2.-)	PARP1	S	507	Yes	SGAALSKKSKGQVKEEG	0.999837	2523934000	22	2.85e-296	589.44	571.14	0.015129	22333000	17750000	14196000	17625000	129500000	353570000	736460000	1232500000	_AEPVEVVAPRGKS(ADPr)GAALSKKS(ADPr)K_;_AEPVEVVAPRGKS(ADPr)GAALSKKS(ADPr)KGQVK_;_AEPVEVVAPRGKS(ADPr)GAALSKKS(ADPr)KGQVKEEGINK_;_GKS(ADPr)GAALSKKS(ADPr)KGQVK_;_GKS(ADPr)GAALSKKS(ADPr)KGQVKEEGINK_;_GKS(ADPr)GAALSKKS(ADPr)KGQVKEEGINKSEK_;_GKS(ADPr)GAALSKKS(ADPr)KGQVKEEGINKSEKR_;_GKS(ADPr)GAALSKKS(ADPr)KGQVKEEGINKSEKRMK_;_GKS(ADPr)GAALSKKS(ADPr)KGQVKEEGINKSEKRMKLTLK_;_KS(ADPr)KGQVKEEGINKS(ADPr)EKR_;_KS…	191
P62805	Histone H4	HIST1H4A	R	4		_____MSGRGKGGKGLG	0.999999	2307771000	10	1.62e-97	350.86	350.86	-0.059327	40177000	18545000	8264000	13525000	281410000	277090000	886140000	782620000	_(ac)S(ADPr)GR(ADPr)GKGGKGLGK_;_(ac)S(ADPr)GR(ADPr)GKGGKGLGKGGAK_;_(ac)S(ADPr)GR(ADPr)GKGGKGLGKGGAKR_;_(ac)S(ADPr)GR(ADPr)GKGGKGLGKGGAKRHR_;_(ac)S(ADPr)GR(ADPr)GKGGKGLGKGGAKRHRK_;_(ac)SGR(ADPr)GK(ADPr)GGKGLGKGGAKRHR_;_(ac)SGR(ADPr)GKGGKGLGKGGAK_;_(ac)SGR(ADPr)GKGGKGLGKGGAKR_;_(ac)SGR(ADPr)GKGGKGLGKGGAKRHR_;_(ac)SGR(ADPr)GKGGKGLGKGGAKRHRK_	119
P84243	Histone H3.3	H3F3A	S	11	Yes	RTKQTARKSTGGKAPRK	0.999989	2274488000	19	8.44e-159	431.2	413.58	0.11733	62386000	52126000	42026000	39320000	270980000	222760000	574090000	1010800000	_ARTKQTARK(ADPr)S(ADPr)TGGKAPR_;_ARTKQTARK(ADPr)S(ADPr)TGGKAPRK_;_ARTKQTARK(ADPr)S(ADPr)TGGKAPRKQLATK_;_ARTKQTARKS(ADPr)TGGKAPR_;_ARTKQTARKS(ADPr)TGGKAPRK_;_ARTKQTARKS(ADPr)TGGKAPRKQLATK_;_ARTKQTARKS(ADPr)TGGKAPRKQLATKAAR_;_KS(ADPr)TGGKAPRK_;_KS(ADPr)TGGKAPRKQLATK_;_QTARK(ADPr)S(ADPr)TGGKAPRK_;_QTARKS(ADPr)T(ADPr)GGKAPRKQLATK_;_QTARKS(ADPr)TGGKAPR_;_QTARKS(ADPr)TGGKAPRK_;_QTARKS(ADPr)TGGKAPRKQLAT…	176
P58876	Histone H2B type 1-D (HIRA-interacting protein 2) (Histone H2B.1 B) (Histone H2B.b) (H2B/b)	HIST1H2BD	S	7	Yes	__MPEPTKSAPAPKKGS	1	1364366000	2	2.63e-118	387.24	374.16	-0.039045	22543000	17876000	14828000	15779000	100340000	119420000	425370000	648210000	_PEPTKS(ADPr)APAPKKGS(ADPr)KKAVTK_;_PEPTKS(ADPr)APAPKKGSKK_	216
Q93079	Histone H2B type 1-H (Histone H2B.j) (H2B/j)	HIST1H2BH	S	7	Yes	__MPDPAKSAPAPKKGS	1	1364366000	3	2.63e-118	387.24	374.16	-0.039045	22543000	17876000	14828000	15779000	100340000	119420000	425370000	648210000	_PDPAKS(ADPr)APAPKKGS(ADPr)KK_;_PDPAKS(ADPr)APAPKKGS(ADPr)KKAVTK_;_PDPAKS(ADPr)APAPKKGSKK_	242
Q99880	Histone H2B type 1-L (Histone H2B.c) (H2B/c)	HIST1H2BL	S	7	Yes	__MPEPSKSAPAPKKGS	1	1364366000	2	2.63e-118	387.24	374.16	-0.039045	22543000	17876000	14828000	15779000	100340000	119420000	425370000	648210000	_PEPSKS(ADPr)APAPKKGS(ADPr)KK_;_PEPSKS(ADPr)APAPKKGSKK_	248
Q5QNW6	Histone H2B type 2-F	HIST2H2BF	S	7	Yes	__MPDPAKSAPAPKKGS	1	1364366000	1	5.87e-42	260.7	237.62	-0.039045	22543000	17876000	14828000	15779000	100340000	119420000	425370000	648210000	_S(ADPr)APAPKKGSKKAVTKVQKK_	235
P16403	Histone H1.2 (Histone H1c) (Histone H1d) (Histone H1s-1)	HIST1H1C	S	150	Yes	AGGATPKKSAKKTPKKA	0.999992	1355374800	13	6.84e-144	406.21	140.5	-0.74971		3463500	2399400	5841900	150140000	154930000	398340000	640260000	_AAGGATPKKS(ADPr)AKKTPK_;_AAGGATPKKS(ADPr)AKKTPKK_;_AAGGATPKKS(ADPr)AKKTPKKAKKPAAATVTK_;_AGGTKPKKPVGAAKKPKKAAGGATPKKS(ADPr)AK_;_KAAGGATPKKS(ADPr)AKKTPK_;_KAAGGATPKKS(ADPr)AKKTPKK_;_KAAGGATPKKS(ADPr)AKKTPKKAK_;_KAAGGATPKKS(ADPr)AKKTPKKAKKPAAATVTK_;_KAGGTKPKKPVGAAKKPKKAAGGATPKKS(ADPr)AK_;_KPKKAAGGATPKKS(ADPr)AKKTPK_;_KS(ADPr)AKKTPKKAKKPAAATVTK_;_S(ADPr)AKKTPKKAKKPAAATVTK_;_S(ADPr)AKKTPKKAKKPAAATVTK…	196
P10412	Histone H1.4 (Histone H1b) (Histone H1s-4)	HIST1H1E	S	150	Yes	TGAATPKKSAKKTPKKA	1	1332163100	11	6.3e-211	488.26	363.27	-0.051983	3841100	11974000	11268000	2980000	135430000	108060000	474550000	584060000	_AKKPAGAAKKPKKATGAATPKKS(ADPr)AK_;_AKKPAGAAKKPKKATGAATPKKS(ADPr)AKK_;_AKKPAGAAKKPKKATGAATPKKS(ADPr)AKKTPK_;_ATGAATPKKS(ADPr)AKKTPK_;_KATGAATPKKS(ADPr)AKKTPK_;_KATGAATPKKS(ADPr)AKKTPKK_;_KATGAATPKKS(ADPr)AKKTPKKAKKPAAAAGAK_;_KATGAATPKKS(ADPr)AKKTPKKAKKPAAAAGAKK_;_KS(ADPr)AKKTPKKAKKPAAAAGAK_;_KS(ADPr)AKKTPKKAKKPAAAAGAKK_;_S(ADPr)AKKTPKKAKKPAAAAGAK_	193
P58876	Histone H2B type 1-D (HIRA-interacting protein 2) (Histone H2B.1 B) (Histone H2B.b) (H2B/b)	HIST1H2BD	S	15		SAPAPKKGSKKAVTKAQ	0.999849	944165400	1	1.89e-39	260.7	237.62	0.33192	29314000		6598200	6128200	75716000	71969000	273760000	480680000	_PEPTKS(ADPr)APAPKKGS(ADPr)KKAVTK_	217
Q93079	Histone H2B type 1-H (Histone H2B.j) (H2B/j)	HIST1H2BH	S	15		SAPAPKKGSKKAVTKAQ	0.999849	944165400	2	1.89e-39	260.7	237.62	0.33192	29314000		6598200	6128200	75716000	71969000	273760000	480680000	_PDPAKS(ADPr)APAPKKGS(ADPr)KK_;_PDPAKS(ADPr)APAPKKGS(ADPr)KKAVTK_	243
P06899	Histone H2B type 1-J (Histone H2B.1) (Histone H2B.r) (H2B/r)	HIST1H2BJ	S	15		SAPAPKKGSKKAVTKAQ	0.999849	944165400	10	1.89e-39	260.7	237.62	0.33192	29314000		6598200	6128200	75716000	71969000	273760000	480680000	_PEPAKS(ADPr)APAPKKGS(ADPr)KK_;_PEPAKS(ADPr)APAPKKGS(ADPr)KKAVTK_;_PEPAKS(ADPr)APAPKKGS(ADPr)KKAVTKAQKK_;_S(ADPr)APAPKKGS(ADPr)K_;_S(ADPr)APAPKKGS(ADPr)KK_;_S(ADPr)APAPKKGS(ADPr)KKAVTK_;_S(ADPr)APAPKKGS(ADPr)KKAVTKAQKK_;_SAPAPK(ADPr)KGS(ADPr)KK_;_SAPAPK(ADPr)KGS(ADPr)KKAVTK_;_SAPAPKKGS(ADPr)KKAVTK_	181
Q99880	Histone H2B type 1-L (Histone H2B.c) (H2B/c)	HIST1H2BL	S	15		SAPAPKKGSKKAVTKAQ	0.999849	944165400	1	1.89e-39	260.7	237.62	0.33192	29314000		6598200	6128200	75716000	71969000	273760000	480680000	_PEPSKS(ADPr)APAPKKGS(ADPr)KK_	249
P06899	Histone H2B type 1-J (Histone H2B.1) (Histone H2B.r) (H2B/r)	HIST1H2BJ	S	7	Yes	__MPEPAKSAPAPKKGS	1	940131400	16	2.63e-118	387.24	374.16	-0.039045	1452000	3007400	1684200	2833800	53707000	77587000	295970000	503890000	_PEPAKS(ADPr)APAPKKGS(ADPr)KK_;_PEPAKS(ADPr)APAPKKGS(ADPr)KKAVTK_;_PEPAKS(ADPr)APAPKKGS(ADPr)KKAVTKAQKK_;_PEPAKS(ADPr)APAPKKGSKK_;_PEPAKS(ADPr)APAPKKGSKKAVTK_;_PEPAKS(ADPr)APAPKKGSKKAVTKAQKK_;_PEPAKS(ADPr)APAPKKGSKKAVTKAQKKDGKKR_;_S(ADPr)APAPKKGS(ADPr)K_;_S(ADPr)APAPKKGS(ADPr)KK_;_S(ADPr)APAPKKGS(ADPr)KKAVTK_;_S(ADPr)APAPKKGS(ADPr)KKAVTKAQKK_;_S(ADPr)APAPKKGSK_;_S(ADPr)APAPKKGSKK_;_S(ADPr)APAPKKG…	180
Q9HD90	Neurogenic differentiation factor 4 (NeuroD4) (Class A basic helix-loop-helix protein 4) (bHLHa4) (Protein atonal homolog 3) (ATH-3) (Atoh3)	NEUROD4	R	86		TKARLERFRARRVKANA	0.774506	851163000	1	0.0281578	50.831	43.414	-0.35074	15204000	64070000	33690000	43049000	109310000	154900000	430940000		_ARLERFR(ADPr)ARRVKANAR_	140
P10412	Histone H1.4 (Histone H1b) (Histone H1s-4)	HIST1H1E	S	27	Yes	PVKKKARKSAGAAKRKA	0.999186	833416060	6	6.3e-76	303.15	298.07	-0.079021	9661400	2832400		940260	61150000	90242000	316530000	352060000	_(ac)SETAPAAPAAPAPAEKTPVKKKARKS(ADPr)AGAAKRK_;_ARKS(ADPr)AGAAKRKASGPPVSELITK_;_KARK(ADPr)S(ADPr)AGAAKRK_;_KARKS(ADPr)AGAAKRKASGPPVSELITK_;_KKARKS(ADPr)AGAAKRKASGPPVSELITK_;_TPVKKKARKS(ADPr)AGAAK_	194
P84243	Histone H3.3	H3F3A	R	18		KSTGGKAPRKQLATKAA	0.95763	727172000	1	0.00431155	58.693	48.744	0.12292	17705000	20570000			82617000	291360000	163550000	151370000	_ARTKQTARKSTGGKAPR(ADPr)K_	111
P62805	Histone H4	HIST1H4A	K	6		___MSGRGKGGKGLGKG	0.984337	574454300	1	1.49e-13	163.8	134.22	-0.25628	4301400	1112900			94228000	79742000	168880000	226190000	_(ac)SGR(ADPr)GK(ADPr)GGKGLGKGGAKRHR_	65
P35251	Replication factor C subunit 1 (Activator 1 140 kDa subunit) (A1 140 kDa subunit) (Activator 1 large subunit) (Activator 1 subunit 1) (DNA-binding protein PO-GA) (Replication factor C 140 kDa subunit) (RF-C 140 kDa subunit) (RFC140) (Replication factor C large subunit)	RFC1	S	1145	Yes	EPRKGKGKSSKK_____	0.996635	444997000	2	3.99e-118	394.93	380.69	0.11209					47064000	72003000	179810000	146120000	_S(ADPr)SKPSKPEKDKEPRKGKGKS(ADPr)SKK_;_SSKPSKPEKDKEPRKGKGKS(ADPr)SKK_	211
Q16695	Histone H3.1t (H3/t) (H3t) (H3/g)	HIST3H3	S	29	Yes	LATKVARKSAPATGGVK	0.998582	396498000	3	4.95e-64	296.62	277.96	0.37453	27565000	30211000	21134000		30256000	41802000	123550000	121980000	_VARKS(ADPr)APATGGVKKPHRYRPGTVALREIR_;_VARKS(ADPr)APATGGVKKPHRYRPGTVALREIRR_;_VARKS(ADPr)APATGGVKKPHRYRPGTVALREIRRYQK_	233
P16403	Histone H1.2 (Histone H1c) (Histone H1d) (Histone H1s-1)	HIST1H1C	S	188	Yes	AKPKKAAKSAAKAVKPK	0.999883	373999000	7	2.36e-44	262.19	215.04	0.0030199					33330000	29299000	121130000	190240000	_AKVAKPKKAAKS(ADPr)AAK_;_AKVAKPKKAAKS(ADPr)AAKAVKPK_;_KAAKS(ADPr)AAKAVKPK_;_KAAKS(ADPr)AAKAVKPKAAKPK_;_KVAKSPKKAKVAKPKKAAKS(ADPr)AAK_;_VAKPKKAAKS(ADPr)AAK_;_VAKPKKAAKS(ADPr)AAKAVKPK_	197
Q08945	FACT complex subunit SSRP1 (Chromatin-specific transcription elongation factor 80 kDa subunit) (Facilitates chromatin transcription complex 80 kDa subunit) (FACT 80 kDa subunit) (FACTp80) (Facilitates chromatin transcription complex subunit SSRP1) (Recombination signal sequence recognition protein 1) (Structure-specific recognition protein 1) (hSSRP1) (T160)	SSRP1	S	651	Yes	PSRGSSSKSSSRQLSES	0.998858	315058280	6	4.48e-76	336.41	328.24	-0.632	207580	1170200	657700	147800	47413000	10302000	106800000	148360000	_KSTPSRGSSSKS(ADPr)SSR_;_KSTPSRGSSSKS(ADPr)SSRQLSESFK_;_KSTPSRGSSSKS(ADPr)SSRQLSESFKSK_;_STPSRGSSSKS(ADPr)SSR_;_STPSRGSSSKS(ADPr)SSRQLSESFK_;_VKMEKKS(ADPr)TPSRGSSSKS(ADPr)SSRQLSESFK_	228
P68431	Histone H3.1 (Histone H3/a) (Histone H3/b) (Histone H3/c) (Histone H3/d) (Histone H3/f) (Histone H3/h) (Histone H3/i) (Histone H3/j) (Histone H3/k) (Histone H3/l)	HIST1H3A	S	29	Yes	LATKAARKSAPATGGVK	0.999564	312228800	3	1.3e-94	343.73	331.33	-0.47548	11062000		7619800		35531000	44688000	86838000	126490000	_AARKS(ADPr)APATGGVKKPHRYRPGTVALR_;_AARKS(ADPr)APATGGVKKPHRYRPGTVALREIR_;_AARKS(ADPr)APATGGVKKPHRYRPGTVALREIRR_	221
Q9BZE4	Nucleolar GTP-binding protein 1 (Chronic renal failure gene protein) (GTP-binding protein NGB)	GTPBP4	S	623		DMKPKHLLSGKRKAGKK	0.999852	201381000	2	5.47e-11	157.86	103.77	0.2065					18919000	16495000	66711000	99256000	_HLLS(ADPr)GKRKAGKK_;_HLLS(ADPr)GKRKAGKKDRR_	257
P84243	Histone H3.3	H3F3A	K	10		ARTKQTARKSTGGKAPR	0.99658	198757220	4	9.34e-118	382.37	368.57	0.48542	823520		3909700		31679000	31390000	17495000	113460000	_ARTKQTARK(ADPr)S(ADPr)TGGKAPR_;_ARTKQTARK(ADPr)S(ADPr)TGGKAPRK_;_ARTKQTARK(ADPr)S(ADPr)TGGKAPRKQLATK_;_QTARK(ADPr)S(ADPr)TGGKAPRK_	24
Q9NR30	Nucleolar RNA helicase 2 (EC 3.6.4.13) (DEAD box protein 21) (Gu-alpha) (Nucleolar RNA helicase Gu) (Nucleolar RNA helicase II) (RH II/Gu)	DDX21	S	759		SRGPRGQRSGGGNKSNR	0.905531	189583000	2	3.45e-89	346.03	331.88	0.33599					22492000	30056000	51509000	85526000	_EGSRGPRGQRS(ADPr)GGGNKS(ADPr)NRSQNKGQKR_;_FRGQREGSRGPRGQRS(ADPr)GGGNKSNR_	264
Q99729	Heterogeneous nuclear ribonucleoprotein A/B (hnRNP A/B) (APOBEC1-binding protein 1) (ABBP-1)	HNRNPAB	S	319	Yes	QGSTNYGKSQRRGGHQN	0.9993	173438000	2	1.08e-220	491.48	481.9	0.41603					22784000	10874000	44202000	95578000	_NRGNRGSGGGGGGGGQGSTNYGKS(ADPr)QRRGGHQNNYKPY_;_S(ADPr)QRRGGHQNNYKPY_	247
Q14978	Nucleolar and coiled-body phosphoprotein 1 (140 kDa nucleolar phosphoprotein) (Nopp140) (Hepatitis C virus NS5A-transactivated protein 13) (HCV NS5A-transactivated protein 13) (Nucleolar 130 kDa protein) (Nucleolar phosphoprotein p130)	NOLC1	S	580	Yes	KAAVVVSKSGSLKKRKQ	1	156659100	1	7.91e-53	277.06	260.54	0.19112	1520100				20807000	18618000	51676000	64038000	_S(ADPr)GSLKKRKQNEAAK_	157
Q9H1E3	Nuclear ubiquitous casein and cyclin-dependent kinase substrate 1 (P1)	NUCKS1	S	160	Yes	KNKKMVKKSKPERKEKK	0.998776	144400000	7	2.11e-19	190.82	181.8	-0.37339					19688000	15079000	42088000	67545000	_KM(ox)VKKS(ADPr)KPERK_;_KM(ox)VKKS(ADPr)KPERKEK_;_KM(ox)VKKS(ADPr)KPERKEKKMPKPR_;_KMVKKS(ADPr)KPERK_;_KS(ADPr)KPERKEKKMPKPR_;_M(ox)VKKS(ADPr)KPERK_;_M(ox)VKKS(ADPr)KPERKEKKMPKPR_	259
Q08945	FACT complex subunit SSRP1 (Chromatin-specific transcription elongation factor 80 kDa subunit) (Facilitates chromatin transcription complex 80 kDa subunit) (FACT 80 kDa subunit) (FACTp80) (Facilitates chromatin transcription complex subunit SSRP1) (Recombination signal sequence recognition protein 1) (Structure-specific recognition protein 1) (hSSRP1) (T160)	SSRP1	S	641	Yes	VKVKMEKKSTPSRGSSS	0.993669	128462800	2	4.48e-76	336.41	328.24	0.15389					14349000	2127800	52992000	58994000	_KS(ADPr)TPSRGSSSK_;_VKMEKKS(ADPr)TPSRGSSSKS(ADPr)SSRQLSESFK_	225
Q8N884	Cyclic GMP-AMP synthase (cGAMP synthase) (cGAS) (h-cGAS) (EC 2.7.7.86) (2'3'-cGAMP synthase) (Mab-21 domain-containing protein 1)	CGAS	S	57	Yes	GKFGPARKSGSRQKKSA	0.995233	128134000	3	1.36e-22	206.2	190.92	-0.051507			1019300		7378700	4912000	46131000	68693000	_AGKFGPARKS(ADPr)GSR_;_AGKFGPARKS(ADPr)GSRQK_;_AGKFGPARKS(ADPr)GSRQKK_	240
Q9H1E3	Nuclear ubiquitous casein and cyclin-dependent kinase substrate 1 (P1)	NUCKS1	R	3		______MSRPVRNRKVV	0.903273	127100200	1	0.000876411	61.78	48.772	0.2071					8962200	11954000	35069000	71115000	_(ac)SR(ADPr)PVRNRK_	138
Q08945	FACT complex subunit SSRP1 (Chromatin-specific transcription elongation factor 80 kDa subunit) (Facilitates chromatin transcription complex 80 kDa subunit) (FACT 80 kDa subunit) (FACTp80) (Facilitates chromatin transcription complex subunit SSRP1) (Recombination signal sequence recognition protein 1) (Structure-specific recognition protein 1) (hSSRP1) (T160)	SSRP1	S	531	Yes	AKMAKDRKSRKKPVEVK	0.999476	123275920	3	3.65e-22	202	186.22	0.11383	984920				21192000	23463000	30052000	47584000	_AKMAKDRKS(ADPr)RKKPVEVK_;_DRKS(ADPr)RKKPVEVK_;_DRKS(ADPr)RKKPVEVKK_	224
Q9BTM1	Histone H2A.J (H2a/j)	H2AFJ	S	2		_______MSGRGKQGGK	1	114973870	1	1.7e-23	201	166.25	0.048131	398440	1130800	947920	703410	10000000	7834300	45858000	48101000	_(ac)S(ADPr)GRGKQGGKVRAK_	256
Q93077	Histone H2A type 1-C (Histone H2A/l)	HIST1H2AC	S	2		_______MSGRGKQGGK	1	114973870	4	5.52e-52	273.27	254.02	0.17813	398440	1130800	947920	703410	10000000	7834300	45858000	48101000	_(ac)S(ADPr)GRGKQGGK_;_(ac)S(ADPr)GRGKQGGKAR_;_(ac)S(ADPr)GRGKQGGKARAK_;_(ac)S(ADPr)GRGKQGGKARAKAK_	234
Q9NR30	Nucleolar RNA helicase 2 (EC 3.6.4.13) (DEAD box protein 21) (Gu-alpha) (Nucleolar RNA helicase Gu) (Nucleolar RNA helicase II) (RH II/Gu)	DDX21	S	765	Yes	QRSGGGNKSNRSQNKGQ	0.999712	112761200	2	2.84e-55	288.16	279.97	0.51124					6860800	6579400	36038000	63283000	_EGSRGPRGQRS(ADPr)GGGNKS(ADPr)NRSQNKGQKR_;_SGGGNKS(ADPr)NRSQNKGQKRSFSK_	265
O60547	GDP-mannose 4,6 dehydratase (EC 4.2.1.47) (GDP-D-mannose dehydratase) (GMD)	GMDS	C	8		_MAHAPARCPSARGSGD	0.98634	105414200	1	1.59e-06	112.94	96.164	-0.27359	10530000	10776000	9651700	9643500	18519000	13334000	16832000	16128000	_(ac)AHAPARC(ADPr)PSAR_	1
Q9Y5B9	FACT complex subunit SPT16 (Chromatin-specific transcription elongation factor 140 kDa subunit) (FACT 140 kDa subunit) (FACTp140) (Facilitates chromatin transcription complex subunit SPT16) (hSPT16)	SUPT16H	S	1027		KRKASVHSSGRGSNRGS	0.999556	100047000	4	9.81e-31	225.85	213.65	0.13114					9844000	10304000	28934000	50965000	_ASVHSS(ADPr)GRGSNRGSR_;_ASVHSS(ADPr)GRGSNRGSRHSS(ADPr)APPKKK_;_KRKASVHSS(ADPr)GRGSNRGSR_;_RKASVHSS(ADPr)GRGSNRGSR_	271
Q9Y2S6	Translation machinery-associated protein 7 (Coiled-coil domain-containing protein 72)	TMA7	S	61	Yes	LATGGIKKSGKK_____	0.999776	99381000	1	1.7e-43	270.75	236.1	-0.14707					13929000	11277000	27811000	46364000	_AAGKGPLATGGIKKS(ADPr)GKK_	268
Q9NZT2	Opioid growth factor receptor (OGFr) (Protein 7-60) (Zeta-type opioid receptor)	OGFR	H	208		FQNLNWRSHNNLRITRI	0.996419	94411000	1	1.91e-22	214.81	207.74	0.35773		10752000	9192900	8172100	15822000	14343000	15013000	21116000	_RFQNLNWRSH(ADPr)NNLR_	7
P10412	Histone H1.4 (Histone H1b) (Histone H1s-4)	HIST1H1E	K	26		TPVKKKARKSAGAAKRK	0.948022	86039600	2	8.92e-14	157.86	138.61	-0.36705					7271600		35314000	43454000	_(ac)SETAPAAPAAPAPAEKTPVKKKARK(ADPr)SAGAAKRK_;_KARK(ADPr)S(ADPr)AGAAKRK_	44
Q96EY4	Translation machinery-associated protein 16	TMA16	S	9	Yes	MPKAPKGKSAGREKKVI	0.998697	82401500	1	6.1e-29	213.69	195.14	0.28744					8782500		32359000	41260000	_PKAPKGKS(ADPr)AGREKKVIHPYSRK_	244
O76021	Ribosomal L1 domain-containing protein 1 (CATX-11) (Cellular senescence-inhibited gene protein) (Protein PBK1)	RSL1D1	S	469	Yes	KFFTTPSKSVRKASHTP	0.990483	78156000	1	1.71e-49	264.63	262.29	-0.039761					38886000			39270000	_FFTTPSKS(ADPr)VRKASHTPKKWPKKPKVPQST_	186
B8ZZ93	INO80 complex subunit B	INO80B	E	170		DDNGDLKKEINERLLTA	0.986054	77943400	1	0.0125377	59.248	21.59	-0.10698	3301100	5037400	2621100	3716800		19537000	43730000		_E(ADPr)INERLLTARQRR_	3
Q14669	E3 ubiquitin-protein ligase TRIP12 (EC 2.3.2.26) (E3 ubiquitin-protein ligase for Arf) (ULF) (HECT-type E3 ubiquitin transferase TRIP12) (Thyroid receptor-interacting protein 12) (TR-interacting protein 12) (TRIP-12)	TRIP12	S	138	Yes	_SKAHTRKSGATGGSRS	0.993859	76527800	1	1.8e-88	324.03	324.03	0.1054						6344800	27367000	42816000	_AHTRKS(ADPr)GATGGSRSQKRKRTESSC(ca)VK_	175
Q96T88	E3 ubiquitin-protein ligase UHRF1 (EC 2.3.2.27) (Inverted CCAAT box-binding protein of 90 kDa) (Nuclear protein 95) (Nuclear zinc finger protein Np95) (HuNp95) (hNp95) (RING finger protein 106) (RING-type E3 ubiquitin transferase UHRF1) (Transcription factor ICBP90) (Ubiquitin-like PHD and RING finger domain-containing protein 1) (hUHRF1) (Ubiquitin-like-containing PHD and RING finger domains pro…	UHRF1	S	651	Yes	GKGKWKRKSAGGGPSRA	0.999549	76370500	4	4.64e-52	273.61	251.93	0.29459					6259500	10195000	18357000	41559000	_GKWKRKS(ADPr)AGGGPSR_;_TGKGKWKRKS(ADPr)AGGGPSR_;_TGKGKWKRKS(ADPr)AGGGPSRAGSPR_;_WKRKS(ADPr)AGGGPSR_	153
P68431	Histone H3.1 (Histone H3/a) (Histone H3/b) (Histone H3/c) (Histone H3/d) (Histone H3/f) (Histone H3/h) (Histone H3/i) (Histone H3/j) (Histone H3/k) (Histone H3/l)	HIST1H3A	K	37		SAPATGGVKKPHRYRPG	0.769137	69689000	1	1.88e-27	195.03	192.5	-1.0183		7984000				27699000		34006000	_SAPATGGVK(ADPr)KPHRYRPGTVALREIRR_	67
Q9BTM1	Histone H2A.J (H2a/j)	H2AFJ	R	4		_____MSGRGKQGGKVR	0.931519	66937700	2	1.42e-11	152.47	136.24	0.42554					7817700	6703000	30131000	22286000	_(ac)SGR(ADPr)GKQGGKVR_;_(ac)SGR(ADPr)GKQGGKVRAK_	137
P84243	Histone H3.3	H3F3A	T	12		TKQTARKSTGGKAPRKQ	0.861046	60971560	2	6.26e-33	242.01	227.66	0.21755					960060	4575500	23271000	32165000	_KST(ADPr)GGKAPRKQLATK_;_QTARKS(ADPr)T(ADPr)GGKAPRKQLATK_	278
Q14919	Dr1-associated corepressor (Dr1-associated protein 1) (Negative cofactor 2-alpha) (NC2-alpha)	DRAP1	S	116		ARRGRKPGSGGRKNGGM	0.996204	55212800	1	1.22e-24	199.58	179.66	0.049147					5245700	7746100	19870000	22351000	_RGRKPGS(ADPr)GGRKNGGMGTK_	174
Q9Y5B9	FACT complex subunit SPT16 (Chromatin-specific transcription elongation factor 140 kDa subunit) (FACT 140 kDa subunit) (FACTp140) (Facilitates chromatin transcription complex subunit SPT16) (hSPT16)	SUPT16H	S	1038		GSNRGSRHSSAPPKKKR	0.983147	47423200	1	9.56e-38	227.95	219.76	0.27729					12688000	3554800	22205000	8975400	_ASVHSSGRGSNRGSRHS(ADPr)SAPPKKK_	274
P62937	Peptidyl-prolyl cis-trans isomerase A (PPIase A) (EC 5.2.1.8) (Cyclophilin A) (Cyclosporin A-binding protein) (Rotamase A) [Cleaved into: Peptidyl-prolyl cis-trans isomerase A, N-terminally processed]	PPIA	R	148		EAMERFGSRNGKTSKKI	0.991452	47277300	2	5.2e-10	123.96	109.71	0.18416	11256000	6228500	11360000	9286800	1513400	7632600			_FGSR(ADPr)NGKTSK_;_FGSR(ADPr)NGKTSKK_	120
Q8NEY8	Periphilin-1 (CDC7 expression repressor) (CR) (Gastric cancer antigen Ga50)	PPHLN1	S	161	Yes	SYSPERSKSYSFHQSQH	0.998949	43337200	1	1.52e-17	170.89	154.78	0.25327					4334200		14262000	24741000	_S(ADPr)YSFHQSQHRK_	170
Q9Y5B9	FACT complex subunit SPT16 (Chromatin-specific transcription elongation factor 140 kDa subunit) (FACT 140 kDa subunit) (FACTp140) (Facilitates chromatin transcription complex subunit SPT16) (hSPT16)	SUPT16H	S	1039		SNRGSRHSSAPPKKKRK	0.982825	42979400	2	3.77e-14	158	151.01	0.30155						6862400	9486000	26631000	_ASVHSS(ADPr)GRGSNRGSRHSS(ADPr)APPKKK_;_ASVHSSGRGSNRGSRHSS(ADPr)APPKK_	275
Q01780	Exosome component 10 (EC 3.1.13.-) (Autoantigen PM/Scl 2) (P100 polymyositis-scleroderma overlap syndrome-associated autoantigen) (Polymyositis/scleroderma autoantigen 100 kDa) (PM/Scl-100) (Polymyositis/scleroderma autoantigen 2)	EXOSC10	S	866	Yes	IKQSVGNKSMSFPTGKS	0.998592	42174500	1	6.82e-14	153.21	141.93	0.019684					5586500		16640000	19948000	_S(ADPr)MSFPTGKSDRGFRYNWPQR_	223
P61313	60S ribosomal protein L15 (Large ribosomal subunit protein eL15)	RPL15	S	171	Yes	GLTSAGRKSRGLGKGHK	0.990636	40884100	1	2.51e-50	247.85	240.36	0.30958					8480100		16793000	15611000	_GLTSAGRKS(ADPr)RGLGKGHKFHHTIGGSRR_	218
Q9H6F5	Coiled-coil domain-containing protein 86 (Cytokine-induced protein with coiled-coil domain)	CCDC86	S	242	Yes	VIPKGKPKSGRVWKDRS	0.99998	35636900	6	1.46e-22	206.2	195.27	0.053677					2989800	3121100	11779000	17747000	_GKPKS(ADPr)GRVWKDR_;_GKPKS(ADPr)GRVWKDRSK_;_GKPKS(ADPr)GRVWKDRSKK_;_GKPKS(ADPr)GRVWKDRSKKR_;_S(ADPr)GRVWKDRSKK_;_S(ADPr)GRVWKDRSKKR_	261
P35251	Replication factor C subunit 1 (Activator 1 140 kDa subunit) (A1 140 kDa subunit) (Activator 1 large subunit) (Activator 1 subunit 1) (DNA-binding protein PO-GA) (Replication factor C 140 kDa subunit) (RF-C 140 kDa subunit) (RFC140) (Replication factor C large subunit)	RFC1	S	384		RTNYQAYRSYLNREGPK	0.99444	31807000	1	6.56e-32	222.45	218.99	-0.13912							14779000	17028000	_KRTNYQAYRS(ADPr)YLNREGPK_	206
Q9NR30	Nucleolar RNA helicase 2 (EC 3.6.4.13) (DEAD box protein 21) (Gu-alpha) (Nucleolar RNA helicase Gu) (Nucleolar RNA helicase II) (RH II/Gu)	DDX21	S	776		SQNKGQKRSFSKAFGQ_	0.943034	31376000	2	5.78e-27	216.34	193.13	0.17203							11865000	19511000	_SGGGNKSNRSQNKGQKRS(ADPr)FSK_;_SNRSQNKGQKRS(ADPr)FSK_	266
Q92922	SWI/SNF complex subunit SMARCC1 (BRG1-associated factor 155) (BAF155) (SWI/SNF complex 155 kDa subunit) (SWI/SNF-related matrix-associated actin-dependent regulator of chromatin subfamily C member 1)	SMARCC1	S	343	Yes	TPTESRKKSGKKGQASL	0.999553	31305600	2	7.49e-31	240.59	230.22	0.099087					5002700	2959300	9283600	14060000	_KKS(ADPr)GKKGQASLYGK_;_KKS(ADPr)GKKGQASLYGKRR_	241
Q9UNQ2	Probable dimethyladenosine transferase (EC 2.1.1.183) (DIM1 dimethyladenosine transferase 1 homolog) (DIM1 dimethyladenosine transferase 1-like) (Probable 18S rRNA (adenine(1779)-N(6)/adenine(1780)-N(6))-dimethyltransferase) (Probable 18S rRNA dimethylase) (Probable S-adenosylmethionine-6-N',N'-adenosyl(rRNA) dimethyltransferase)	DIMT1	S	6	Yes	___MPKVKSGAIGRRRG	0.99762	31113300	2	1.46e-10	136.53	122.3	0.39597					4234200	2911300	9936800	14031000	_PKVKS(ADPr)GAIGRRR_;_PKVKS(ADPr)GAIGRRRGRQEQRRELK_	159
Q9NR30	Nucleolar RNA helicase 2 (EC 3.6.4.13) (DEAD box protein 21) (Gu-alpha) (Nucleolar RNA helicase Gu) (Nucleolar RNA helicase II) (RH II/Gu)	DDX21	S	751		RFRGQREGSRGPRGQRS	0.999517	28311600	2	1.51e-15	180.48	172.2	0.14224					3191700	2630100	6817800	15672000	_DGNRRFRGQREGS(ADPr)RGPRGQR_;_FRGQREGS(ADPr)RGPRGQR_	263
P16104	Histone H2AX (H2a/x) (Histone H2A.X)	H2AFX	R	4		_____MSGRGKTGGKAR	0.935431	25909850	2	7.4e-12	152.7	91.461	-0.015596					1892000	942650	9894200	13181000	_(ac)SGR(ADPr)GKTGGKAR_;_(ac)SGR(ADPr)GKTGGKARAK_	115
P35251	Replication factor C subunit 1 (Activator 1 140 kDa subunit) (A1 140 kDa subunit) (Activator 1 large subunit) (Activator 1 subunit 1) (DNA-binding protein PO-GA) (Replication factor C 140 kDa subunit) (RF-C 140 kDa subunit) (RFC140) (Replication factor C large subunit)	RFC1	S	1126	Yes	AMIKKKTKSSKPSKPEK	0.926242	24089000	1	4.89e-48	269.16	244.87	-0.12061						5985000	18104000		_S(ADPr)SKPSKPEKDKEPRKGKGKS(ADPr)SKK_	208
P62937	Peptidyl-prolyl cis-trans isomerase A (PPIase A) (EC 5.2.1.8) (Cyclophilin A) (Cyclosporin A-binding protein) (Rotamase A) [Cleaved into: Peptidyl-prolyl cis-trans isomerase A, N-terminally processed]	PPIA	C	52		KGFGYKGSCFHRIIPGF	0.989638	22857700	1	1.87e-07	115.29	88.875	-0.15326		1605000	1883200	2586300	2803500	3389200	5123600	5466900	_GFGYKGSC(ADPr)FHR_	2
Q9NZT2	Opioid growth factor receptor (OGFr) (Protein 7-60) (Zeta-type opioid receptor)	OGFR	R	206		KRFQNLNWRSHNNLRIT	0.861187	21588900	1	6.53e-05	89.311	81.883	0.3122				2996300	4790000		5719400	8083200	_RFQNLNWR(ADPr)SHNNLR_	98
Q7Z6I8	UPF0461 protein C5orf24	C5orf24	S	99	Yes	GRPSGTTKSAGYRTSTG	0.99891	21470500	1	3.83e-29	210.38	202.88	0.0061315							14301000	7169500	_RGRPSGTTKS(ADPr)AGYRTSTGRPLGTTK_	237
Q9Y2S6	Translation machinery-associated protein 7 (Coiled-coil domain-containing protein 72)	TMA7	S	2		_______MSGREGGKKK	0.999999	21058060	3	8.67e-98	363.68	357.69	0.12443					2722400	299160	7965500	10071000	_(ac)S(ADPr)GREGGKKKPLKQPK_;_(ac)S(ADPr)GREGGKKKPLKQPKK_;_(ac)S(ADPr)GREGGKKKPLKQPKKQAK_	269
P09874	Poly [ADP-ribose] polymerase 1 (PARP-1) (EC 2.4.2.30) (ADP-ribosyltransferase diphtheria toxin-like 1) (ARTD1) (DNA ADP-ribosyltransferase PARP1) (EC 2.4.2.-) (NAD(+) ADP-ribosyltransferase 1) (ADPRT 1) (Poly[ADP-ribose] synthase 1) (Protein poly-ADP-ribosyltransferase PARP1) (EC 2.4.2.-)	PARP1	S	519	Yes	VKEEGINKSEKRMKLTL	0.994381	19426200	5	5.59e-118	391.41	373.3	0.18803					1983700	2813200	7219100	7410200	_KS(ADPr)KGQVKEEGINKS(ADPr)EKR_;_KS(ADPr)KGQVKEEGINKS(ADPr)EKRMK_;_KS(ADPr)KGQVKEEGINKS(ADPr)EKRMKLTLK_;_S(ADPr)KGQVKEEGINKS(ADPr)EKRMKLTLK_;_SGAALSKKS(ADPr)KGQVKEEGINKS(ADPr)EKR_	192
Q14978	Nucleolar and coiled-body phosphoprotein 1 (140 kDa nucleolar phosphoprotein) (Nopp140) (Hepatitis C virus NS5A-transactivated protein 13) (HCV NS5A-transactivated protein 13) (Nucleolar 130 kDa protein) (Nucleolar phosphoprotein p130)	NOLC1	K	584		VVSKSGSLKKRKQNEAA	0.822498	19379900	1	6.74e-07	112.42	107.3	0.061281					2842200	8088600	8449100		_SGSLK(ADPr)KRKQNEAAK_	13
P06899	Histone H2B type 1-J (Histone H2B.1) (Histone H2B.r) (H2B/r)	HIST1H2BJ	K	12		PAKSAPAPKKGSKKAVT	0.845827	19329700	3	6.98e-10	135.91	123.34	0.45455					9597900	1727400		8004400	_SAPAPK(ADPr)KGS(ADPr)KK_;_SAPAPK(ADPr)KGS(ADPr)KKAVTK_;_SAPAPK(ADPr)KGSKKAVTK_	30
P05455	Lupus La protein (La autoantigen) (La ribonucleoprotein) (Sjoegren syndrome type B antigen) (SS-B)	SSB	S	331	Yes	QESLNKWKSKGRRFKGK	0.994399	18349880	2	2.59e-50	247.85	241.38	0.0094403					955950	737730	8064900	8591300	_IIEDQQESLNKWKS(ADPr)KGRRFKGKGKGNK_;_WKS(ADPr)KGRR_	187
Q08170	Serine/arginine-rich splicing factor 4 (Pre-mRNA-splicing factor SRP75) (SRP001LB) (Splicing factor, arginine/serine-rich 4)	SRSF4	S	84		DGSYGSGRSGYGYRRSG	0.984227	17878400	1	1.38e-18	164.93	158.17	-0.24327							8319600	9558800	_GPRRDGSYGSGRS(ADPr)GYGYRR_	160
Q9BQ39	ATP-dependent RNA helicase DDX50 (EC 3.6.4.13) (DEAD box protein 50) (Gu-beta) (Nucleolar protein Gu2)	DDX50	R	696		GRSGRSGGRSGGRSGRQ	0.948811	17877300	1	6.31e-08	122.75	108.89	-1.593					2413100		7242100	8222100	_SGRSGGR(ADPr)SGGRSGRQSR_	134
P62750	60S ribosomal protein L23a (Large ribosomal subunit protein uL23)	RPL23A	S	64	Yes	RQPKYPRKSAPRRNKLD	0.908597	17498200	1	1.44e-06	119.39	109.63	0.31072					2088000	3294100	6379000	5737100	_RQPKYPRKS(ADPr)APRR_	163
Q9BQ39	ATP-dependent RNA helicase DDX50 (EC 3.6.4.13) (DEAD box protein 50) (Gu-beta) (Nucleolar protein Gu2)	DDX50	S	680		TSSNSRQRSGWSSGRSG	0.986275	16343700	1	0.000240257	85.554	67.141	-0.11404					1402600	1313900	6408600	7218600	_QRS(ADPr)GWSSGRSGR_	251
O43709	Probable 18S rRNA (guanine-N(7))-methyltransferase (EC 2.1.1.-) (Bud site selection protein 23 homolog) (Metastasis-related methyltransferase 1) (Williams-Beuren syndrome chromosomal region 22 protein) (rRNA methyltransferase and ribosome maturation factor)	BUD23	S	248	Yes	SRRGMVRKSRAWVLEKK	0.824324	16280400	2	6.63e-14	153.21	149.44	0.6254							8085100	8195300	_RGMVRKS(ADPr)RAWVLEKKER_;_RGMVRKS(ADPr)RAWVLEKKERHRR_	178
Q08945	FACT complex subunit SSRP1 (Chromatin-specific transcription elongation factor 80 kDa subunit) (Facilitates chromatin transcription complex 80 kDa subunit) (FACT 80 kDa subunit) (FACTp80) (Facilitates chromatin transcription complex subunit SSRP1) (Recombination signal sequence recognition protein 1) (Structure-specific recognition protein 1) (hSSRP1) (T160)	SSRP1	K	650		TPSRGSSSKSSSRQLSE	0.901792	15912000	1	6.81e-27	234.04	208.58	-0.50219						15912000			_KSTPSRGSSSK(ADPr)SSSR_	70
P25490	Transcriptional repressor protein YY1 (Delta transcription factor) (INO80 complex subunit S) (NF-E1) (Yin and yang 1) (YY-1)	YY1	S	159	Yes	VTVAAAGKSGGGGSSSS	0.942787	15407000	1	0.000828063	76.78	62.047	0.25363					2413500	1715900	6435600	4842000	_S(ADPr)GGGGSSSSGGGRVKKGGGKK_	199
P35659	Protein DEK	DEK	S	211		GSKKERNSSGMARKAKR	0.898398	15145400	1	2.05e-12	146.3	133.63	0.11121						1858600	6494800	6792000	_TC(ca)SKGSKKERNSS(ADPr)GMARK_	167
Q9H6F5	Coiled-coil domain-containing protein 86 (Cytokine-induced protein with coiled-coil domain)	CCDC86	S	217		FGAKKRKGSSSQAPASK	0.992732	13864020	1	7.47e-10	141.13	114.03	0.43706					575720		4450400	8837900	_KRKGS(ADPr)SSQAPASK_	262
P62851	40S ribosomal protein S25 (Small ribosomal subunit protein eS25)	RPS25	S	26	Yes	KDKDPVNKSGGKAKKKK	0.992576	13564700	2	2.06e-48	265.43	259.78	0.16675							5348700	8216000	_DKDPVNKS(ADPr)GGKAKKKKWSK_;_SAKKDKDPVNKS(ADPr)GGKAKKKKWSK_	220
Q15056	Eukaryotic translation initiation factor 4H (eIF-4H) (Williams-Beuren syndrome chromosomal region 1 protein)	EIF4H	S	21		SSFGGGRGSRGSAGGHG	0.885161	11744200	1	0.000321121	74.11	67.463	-0.15541					1870900		3922400	5950900	_AYSSFGGGRGS(ADPr)RGSAGGHGSR_	231
P35659	Protein DEK	DEK	S	210		KGSKKERNSSGMARKAK	0.989107	11703900	2	2.05e-12	146.3	133.63	-0.50036					1265200		4495300	5943400	_GSKKERNS(ADPr)SGMARK_;_SKKTC(ca)SKGSKKERNS(ADPr)SGMARK_	166
P09874	Poly [ADP-ribose] polymerase 1 (PARP-1) (EC 2.4.2.30) (ADP-ribosyltransferase diphtheria toxin-like 1) (ARTD1) (DNA ADP-ribosyltransferase PARP1) (EC 2.4.2.-) (NAD(+) ADP-ribosyltransferase 1) (ADPRT 1) (Poly[ADP-ribose] synthase 1) (Protein poly-ADP-ribosyltransferase PARP1) (EC 2.4.2.-)	PARP1	E	520		KEEGINKSEKRMKLTLK	0.913945	11184000	1	2.04e-28	210.9	197.05	-0.0999							11184000		_KS(ADPr)KGQVKEEGINKSE(ADPr)KRMK_	4
Q9Y3E1	Hepatoma-derived growth factor-related protein 3 (HRP-3) (Hepatoma-derived growth factor 2) (HDGF-2)	HDGFL3	S	155	Yes	KKSYTSKKSSKQSRKSP	0.992918	10445130	1	2.32e-10	153.34	80.636	0.11418					1195700	722030	2217000	6310400	_SYTSKKS(ADPr)SKQSR_	151
P25490	Transcriptional repressor protein YY1 (Delta transcription factor) (INO80 complex subunit S) (NF-E1) (Yin and yang 1) (YY-1)	YY1	S	180	Yes	VKKGGGKKSGKKSYLSG	0.876331	10424000	1	1.89e-29	214.62	208.16	0.3345							10424000		_KGGGKKS(ADPr)GKKSYLSGGAGAAGGGGADPGNKKWEQK_	198
P35052	Glypican-1 [Cleaved into: Secreted glypican-1]	GPC1	R	360		GPGPEEKRRRGKLAPRE	0.788686	10242000	1	0.000368449	77.149	73.101	-0.16862				10242000					_RR(ADPr)RGKLAPR_	107
P35251	Replication factor C subunit 1 (Activator 1 140 kDa subunit) (A1 140 kDa subunit) (Activator 1 large subunit) (Activator 1 subunit 1) (DNA-binding protein PO-GA) (Replication factor C 140 kDa subunit) (RF-C 140 kDa subunit) (RFC140) (Replication factor C large subunit)	RFC1	S	529	Yes	KKESESKKSRPTSKRDS	0.89884	9918400	1	5.88e-29	213.72	206.86	-0.042722							3724400	6194000	_RKISPSKKESESKKS(ADPr)RPTSKRDSLAK_	207
Q9BQ39	ATP-dependent RNA helicase DDX50 (EC 3.6.4.13) (DEAD box protein 50) (Gu-beta) (Nucleolar protein Gu2)	DDX50	R	700		RSGGRSGGRSGRQSRQG	0.906954	8343500	1	4.25e-07	124.51	104.42	0.06632							8343500		_SGGRSGGR(ADPr)SGRQSR_	135
Q9BQ39	ATP-dependent RNA helicase DDX50 (EC 3.6.4.13) (DEAD box protein 50) (Gu-beta) (Nucleolar protein Gu2)	DDX50	S	701		SGGRSGGRSGRQSRQGS	0.80251	7605320	1	4.25e-07	124.51	104.42	-0.41806					598020	1209900	2426100	3371300	_SGGRSGGRS(ADPr)GRQSR_	253
Q9H1E3	Nuclear ubiquitous casein and cyclin-dependent kinase substrate 1 (P1)	NUCKS1	S	39		GPPTKKIRSSPREAKNK	0.977638	7422800	2	6.24e-07	112.42	103.16	-0.088258					1172900		2382000	3867900	_IRS(ADPr)SPREAKNKRR_;_KIRS(ADPr)SPREAKNKRR_	258
P35052	Glypican-1 [Cleaved into: Secreted glypican-1]	GPC1	R	361		PGPEEKRRRGKLAPRER	0.983632	7400100	1	0.000368449	77.149	73.101	0.77889				7400100					_RRR(ADPr)GKLAPR_	108
Q96GQ7	Probable ATP-dependent RNA helicase DDX27 (EC 3.6.4.13) (DEAD box protein 27)	DDX27	S	788	Yes	QRRGGNFKSKSRYKRRK	0.992376	7151900	2	2.48e-10	154.36	145.09	0.21208							2315900	4836000	_RGGNFKS(ADPr)KSR_;_RGGNFKS(ADPr)KSRYKR_	168
O75367	Core histone macro-H2A.1 (Histone macroH2A1) (mH2A1) (Histone H2A.y) (H2A/y) (Medulloblastoma antigen MU-MB-50.205)	H2AFY	S	10	Yes	SSRGGKKKSTKTSRSAK	0.985195	6655200	2	3.04e-09	143.98	136.46	-0.17447							2674000	3981200	_(ac)S(ADPr)SRGGKKKS(ADPr)TKTSR_;_(ac)SS(ADPr)RGGKKKS(ADPr)TKTSR_	184
Q9Y5B9	FACT complex subunit SPT16 (Chromatin-specific transcription elongation factor 140 kDa subunit) (FACT 140 kDa subunit) (FACTp140) (Facilitates chromatin transcription complex subunit SPT16) (hSPT16)	SUPT16H	K	1043		SRHSSAPPKKKRK____	0.870562	6241800	1	3.23e-10	135.91	130.35	0.12236							4281400	1960400	_ASVHSSGRGSNRGSRHSSAPPK(ADPr)K_	96
P07305	Histone H1.0 (Histone H1') (Histone H1(0)) [Cleaved into: Histone H1.0, N-terminally processed]	H1F0	S	131		ASKPKKAASKAPTKKPK	0.90723	5323800	1	0.0354738	42.981	39.666	-0.065906							1909600	3414200	_ASKPKKAAS(ADPr)KAPTKKPK_	188
O75494	Serine/arginine-rich splicing factor 10 (40 kDa SR-repressor protein) (SRrp40) (FUS-interacting serine-arginine-rich protein 1) (Splicing factor SRp38) (Splicing factor, arginine/serine-rich 13A) (TLS-associated protein with Ser-Arg repeats) (TASR) (TLS-associated protein with SR repeats) (TLS-associated serine-arginine protein) (TLS-associated SR protein)	SRSF10	S	219	Yes	TDSKTHYKSGSRYEKES	0.978516	4428600	2	4.62e-14	147.06	134.85	0.091786					1470400		2958200		_THYKS(ADPr)GSRYEK_;_TRGTSKTDSKTHYKS(ADPr)GSRYEK_	185
Q9BQ39	ATP-dependent RNA helicase DDX50 (EC 3.6.4.13) (DEAD box protein 50) (Gu-beta) (Nucleolar protein Gu2)	DDX50	S	711		RQSRQGSRSGSRQDGRR	0.757196	3990900	1	0.0477736	42.947	36.344	-0.043138							1931700	2059200	_QGSRS(ADPr)GSRQDGRRR_	250
O75367	Core histone macro-H2A.1 (Histone macroH2A1) (mH2A1) (Histone H2A.y) (H2A/y) (Medulloblastoma antigen MU-MB-50.205)	H2AFY	S	3		______MSSRGGKKKST	0.90229	3981200	1	6.2e-07	134.61	125.35	0.34131								3981200	_(ac)SS(ADPr)RGGKKKS(ADPr)TKTSR_	183
P26583	High mobility group protein B2 (High mobility group protein 2) (HMG-2)	HMGB2	S	168	Yes	AAYRAKGKSEAGKKGPG	0.891326	3958830	3	1.13e-12	139.88	132.47	0.92946					494860	714270	1253000	1496700	_GKS(ADPr)EAGKKGPGRPTGSK_;_GKS(ADPr)EAGKKGPGRPTGSKK_;_GKS(ADPr)EAGKKGPGRPTGSKKK_	204
Q14978	Nucleolar and coiled-body phosphoprotein 1 (140 kDa nucleolar phosphoprotein) (Nopp140) (Hepatitis C virus NS5A-transactivated protein 13) (HCV NS5A-transactivated protein 13) (Nucleolar 130 kDa protein) (Nucleolar phosphoprotein p130)	NOLC1	S	669	Yes	VLKFTKGKSFRHEKTKK	0.923766	3399300	1	0.000108531	82.287	60.294	-0.067556							1213000	2186300	_GKS(ADPr)FRHEK_	156
P29372-2	DNA-3-methyladenine glycosylase (EC 3.2.2.21) (3-alkyladenine DNA glycosylase) (3-methyladenine DNA glycosidase) (ADPG) (N-methylpurine-DNA glycosylase)	MPG	S	5		____MPARSGAQFCRRM	0.987072	3309600	1	0.00638128	81.92	72.12	0.66905							1629600	1680000	_PARS(ADPr)GAQFC(ca)RR_	205
O75367	Core histone macro-H2A.1 (Histone macroH2A1) (mH2A1) (Histone H2A.y) (H2A/y) (Medulloblastoma antigen MU-MB-50.205)	H2AFY	S	2		_______MSSRGGKKKS	0.922734	2674000	1	3.04e-09	143.98	136.46	-0.17447							2674000		_(ac)S(ADPr)SRGGKKKS(ADPr)TKTSR_	182
Q14980	Nuclear mitotic apparatus protein 1 (Nuclear matrix protein-22) (NMP-22) (Nuclear mitotic apparatus protein) (NuMA protein) (SP-H antigen)	NUMA1	S	2082		SKASPNTRSGTRRSPRI	0.793252	2387880	1	0.0491361	42.947	39.306	0.070376							812780	1575100	_ASPNTRS(ADPr)GTRRSPR_	154
Q9NRZ9	Lymphoid-specific helicase (EC 3.6.4.-) (Proliferation-associated SNF2-like protein) (SWI/SNF2-related matrix-associated actin-dependent regulator of chromatin subfamily A member 6)	HELLS	S	515	Yes	RPKRRTRKSINYSKIDD	0.819749	906400	1	0.000909339	87.519	76.144	0.050895								906400	_RRTRKS(ADPr)INYSK_	152
P35659	Protein DEK	DEK	S	273	Yes	PKQKATSKSKKSVKSAN	0.880797	0	1	0.0157169	68.536	55.528	0.19359									_ATSKS(ADPr)KKS(ADPr)VK_	164
P35659	Protein DEK	DEK	S	276	Yes	KATSKSKKSVKSANVKK	0.984082	0	1	0.0157169	68.536	55.528	0.19359									_ATSKS(ADPr)KKS(ADPr)VK_	165
