# Supplementary material for: The regulatory landscape of the human HPF1- and ARH3-dependent ADP-ribosylome
Source: Nat Commun. 2021 Oct 8;12:5893. doi: 10.1038/s41467-021-26172-4 (PMC8501107; doi:10.1038/s41467-021-26172-4)
Supplement: Supplementary file 13 — Source Data [file 41467_2021_26172_MOESM13_ESM.xlsx]

## Sheet: Figure 1C
Data	Sample info	Sample info	Rep #1	Rep #2	Rep #3
PARP1 auto-mod (E)	−	−	n.d.	n.d.	n.d.
PARP1 auto-mod (E)	−	PARG	3552800	2108700	n.d.
PARP1 auto-mod (E)	H1	−	n.d.	n.d.	n.d.
PARP1 auto-mod (E)	H1	PARG	4078300	3219900	n.d.
PARP1 auto-mod (E)	H1+HPF1	−	n.d.	n.d.	n.d.
PARP1 auto-mod (E)	H1+HPF1	PARG	n.d.	n.d.	n.d.
PARP1 auto-mod (S)	−	−	n.d.	n.d.	n.d.
PARP1 auto-mod (S)	−	PARG	n.d.	n.d.	n.d.
PARP1 auto-mod (S)	H1	−	n.d.	n.d.	n.d.
PARP1 auto-mod (S)	H1	PARG	n.d.	n.d.	n.d.
PARP1 auto-mod (S)	H1+HPF1	−	n.q.	102575400	102540900
PARP1 auto-mod (S)	H1+HPF1	PARG	n.q.	110668300	109939700

## Sheet: Figure 2B
Data	Sample info	Sample info	Rep #1	Rep #2	Rep #3	Rep #4
ADPr sites (MS)	Af1521	Ctrl	1929	2049	1905	1725
ADPr sites (MS)	Af1521	PARG	1809	2034	2042	1882
ADPr sites (MS)	Af1521	ARH3	65	71	71	132
ADPr sites (MS)	AB1	Ctrl	178	160	148	159
ADPr sites (MS)	AB1	PARG	220	209	231	217
ADPr sites (MS)	AB1	ARH3	11	9	12	8
ADPr sites (MS)	AB2	Ctrl	80	136	109	134
ADPr sites (MS)	AB2	PARG	222	209	201	182
ADPr sites (MS)	AB2	ARH3	6	9	9	4
ADPr sites (MBR)	Af1521	Ctrl	2311	2359	2300	2204
ADPr sites (MBR)	Af1521	PARG	2221	2357	2366	2296
ADPr sites (MBR)	Af1521	ARH3	263	285	263	310
ADPr sites (MBR)	AB1	Ctrl	515	418	464	463
ADPr sites (MBR)	AB1	PARG	660	609	604	593
ADPr sites (MBR)	AB1	ARH3	43	41	56	42
ADPr sites (MBR)	AB2	Ctrl	304	394	354	374
ADPr sites (MBR)	AB2	PARG	584	533	506	421
ADPr sites (MBR)	AB2	ARH3	26	30	35	22

## Sheet: Figure 2D
ADPr site	Af1521-AP	Af1521-AP +PARG
1	35.4613	35.9941
2	35.0334	34.6976
3	34.7618	34.9521
4	35.2026	34.3069
5	34.2196	34.3969
6	34.1274	34.2837
7	33.929	33.4814
8	33.2445	33.0888
9	32.9534	32.5233
10	32.7006	32.4431
11	32.5305	32.2137
12	32.2059	32.2048
13	32.0445	32.3
14	32.1026	32.0596
15	31.8076	31.9442
16	31.9258	31.6957
17	31.8075	31.7418
18	31.3897	31.856
19	31.7339	31.4076
20	31.7265	31.2113
21	31.1579	31.6939
22	31.5952	31.0269
23	31.3167	31.1129
24	31.4102	30.9489
25	31.2069	31.1184
26	31.0732	31.1502
27	30.7535	30.9698
28	30.8343	30.6069
29	30.6073	30.6587
30	30.4808	30.7453
31	30.0188	31.1551
32	30.8524	30.3102
33	30.7687	30.3051
34	30.3978	30.667
35	29.9502	31.0994
36	30.5754	30.473
37	30.7138	30.261
38	30.9431	29.926
39	30.0721	30.7844
40	30.4368	30.3672
41	30.2681	30.3963
42	30.3498	30.2904
43	30.3027	30.1656
44	30.6165	29.6259
45	29.9371	30.2955
46	30.1652	30.0609
47	30.1805	30.0185
48	30.1781	30.0099
49	29.9402	30.2375
50	29.5659	30.2827
51	29.9531	29.8946
52	30.2328	29.609
53	29.8956	29.8636
54	30.3633	29.3251
55	31.5645	28.099
56	29.524	30.1155
57	29.435	30.0362
58	29.662	29.8075
59	29.6618	29.789
60	29.4835	29.9503
61	29.9418	29.4093
62	29.4717	29.8608
63	29.646	29.584
64	29.5957	29.6277
65	29.6238	29.5654
66	30.1531	28.8392
67	29.4316	29.4599
68	29.4632	29.3845
69	29.5033	29.3001
70	29.3949	29.3954
71	29.4362	29.1985
72	30.0775	28.5472
73	29.374	29.2432
74	28.8016	29.7314
75	29.1381	29.3413
76	29.1005	29.3755
77	29.0272	29.4364
78	29.4313	29.0091
79	29.1845	29.2091
80	28.8933	29.4776
81	29.2555	29.1005
82	29.193	29.1132
83	29.2929	28.9858
84	29.1105	29.1425
85	29.1429	29.0695
86	28.8334	29.361
87	29.2421	28.948
88	29.5713	28.579
89	29.1942	28.9304
90	28.9697	29.1123
91	28.9648	29.1039
92	27.9927	30.0531
93	28.6825	29.1386
94	29.3722	28.3778
95	28.6646	29.048
96	28.8674	28.8201
97	28.7989	28.8744
98	28.6426	28.9538
99	28.7539	28.8272
100	28.7779	28.7986
101	28.7358	28.8309
102	28.8174	28.7354
103	29.554	27.9532
104	28.5917	28.8971
105	28.7555	28.7083
106	28.6476	28.8043
107	28.6873	28.6953
108	28.5995	28.7552
109	28.3603	28.9697
110	29.5521	27.7527
111	28.7831	28.4997
112	28.3956	28.8716
113	28.4733	28.739
114	28.5122	28.6535
115	28.524	28.6136
116	28.5038	28.6003
117	28.4947	28.6038
118	28.5289	28.4906
119	28.77	28.2312
120	28.4317	28.5632
121	28.4925	28.4758
122	28.2927	28.6598
123	28.4825	28.4306
124	28.4135	28.4643
125	28.4399	28.42
126	28.3709	28.4068
127	28.223	28.3518
128	28.28	28.2028
129	28.1246	28.3052
130	28.8018	27.6187
131	28.1185	28.302
132	28.2258	28.1661
133	28.4177	27.9365
134	28.046	28.2764
135	28.237	28.0829
136	28.3193	27.9838
137	27.7989	28.4971
138	28.0956	28.1108
139	28.0823	28.1091
140	28.429	27.7498
141	27.9817	28.1263
142	27.9831	28.122
143	27.8382	28.2314
144	28.0271	28.0211
145	27.8387	28.2013
146	27.992	28.0434
147	27.9385	28.0948
148	27.5433	28.4559
149	28.2173	27.7638
150	27.9776	27.9893
151	27.9161	27.9589
152	27.828	28.0294
153	28.0867	27.7526
154	27.7035	28.0883
155	28.0564	27.7339
156	27.8689	27.8366
157	27.7582	27.94
158	27.8209	27.8594
159	27.816	27.8188
160	27.8173	27.7984
161	27.7862	27.7744
162	27.757	27.778
163	27.3743	28.1474
164	27.6432	27.8659
165	27.8274	27.6617
166	27.7102	27.7707
167	27.5679	27.9114
168	27.7002	27.7676
169	29.1135	26.3206
170	28.0536	27.3766
171	27.7479	27.6775
172	27.6374	27.7797
173	27.582	27.8323
174	28.2309	27.1694
175	27.8618	27.4648
176	27.67	27.566
177	27.1195	28.0997
178	27.4675	27.7382
179	27.7533	27.4328
180	27.5545	27.6223
181	27.6789	27.466
182	27.7174	27.4214
183	28.9577	26.1545
184	27.4963	27.583
185	27.5786	27.4647
186	28.1442	26.8932
187	27.3464	27.6824
188	27.3574	27.6436
189	27.6159	27.3829
190	27.5096	27.4824
191	27.6241	27.3454
192	27.5296	27.4022
193	27.2063	27.6908
194	27.3594	27.5294
195	27.3897	27.4261
196	27.5623	27.2221
197	27.2608	27.5167
198	27.5423	27.2125
199	27.157	27.5663
200	27.0875	27.5734
201	27.3745	27.2792
202	27.3631	27.2798
203	27.4986	27.1431
204	27.347	27.2715
205	27.4564	27.0863
206	27.1164	27.4227
207	27.5426	26.9851
208	27.0491	27.466
209	27.2489	27.2429
210	27.1634	27.3142
211	26.9385	27.4947
212	27.218	27.2135
213	27.0917	27.3375
214	27.0117	27.4111
215	27.2354	27.1768
216	27.2113	27.1924
217	27.1579	27.2039
218	27.1122	27.2344
219	26.7667	27.5675
220	27.189	27.1306
221	27.151	27.1608
222	27.288	27.0211
223	27.3479	26.9572
224	27.1696	27.0986
225	27.1726	27.0724
226	26.9813	27.2558
227	27.193	27.0425
228	26.8807	27.3317
229	26.9684	27.2422
230	26.9722	27.2382
231	27.0578	27.146
232	27.2041	26.9949
233	26.8787	27.313
234	27.257	26.929
235	26.9745	27.1668
236	26.4043	27.723
237	27.1727	26.9546
238	27.1864	26.9069
239	26.917	27.1562
240	27.0442	27.0137
241	27.1081	26.9326
242	26.7202	27.3179
243	26.7536	27.2812
244	27.0255	26.9973
245	27.1002	26.9207
246	27.1173	26.8701
247	26.8461	27.1221
248	26.923	27.0446
249	26.5384	27.4227
250	27.0608	26.8994
251	26.7766	27.1631
252	26.8596	27.0752
253	26.9515	26.9554
254	27.1512	26.7148
255	26.8441	27.02
256	26.7481	27.1084
257	27.0463	26.8081
258	26.9066	26.9387
259	26.7791	27.0547
260	26.937	26.866
261	26.9201	26.8827
262	26.688	27.0898
263	26.769	27.0082
264	27.0222	26.7537
265	26.7421	27.0286
266	26.6464	27.1214
267	26.8535	26.9135
268	26.8602	26.9063
269	26.5486	27.2104
270	27.0068	26.7313
271	26.7904	26.9437
272	26.9421	26.7829
273	27.0084	26.709
274	26.5524	27.1643
275	26.7717	26.9421
276	26.641	27.0614
277	26.8097	26.8746
278	26.9275	26.7506
279	26.8515	26.8202
280	26.9804	26.6639
281	26.8503	26.7852
282	26.3785	27.1843
283	26.3886	27.1503
284	26.6363	26.8986
285	26.5582	26.9748
286	26.9202	26.5572
287	26.8651	26.5994
288	26.6748	26.7782
289	26.6121	26.8304
290	26.7257	26.6697
291	26.6418	26.7355
292	26.7725	26.5924
293	26.4207	26.9358
294	26.5494	26.7691
295	26.6649	26.6529
296	26.576	26.7361
297	26.6705	26.6393
298	26.5599	26.7448
299	26.6351	26.6686
300	26.4925	26.7943
301	26.5324	26.723
302	26.5755	26.6688
303	26.5238	26.7161
304	26.5467	26.6843
305	26.6302	26.5997
306	25.9621	27.2649
307	26.6409	26.5855
308	26.6235	26.5926
309	26.5457	26.6434
310	26.2331	26.9534
311	26.6137	26.5723
312	26.7665	26.4161
313	26.3532	26.8226
314	26.5308	26.6352
315	26.7688	26.3926
316	26.6138	26.4925
317	26.4852	26.6048
318	26.5362	26.4486
319	26.4235	26.529
320	26.3508	26.5919
321	26.5818	26.3383
322	26.6151	26.2926
323	26.2782	26.6282
324	26.5123	26.377
325	26.5425	26.3451
326	26.4718	26.4104
327	26.4709	26.4112
328	26.6597	26.2125
329	26.4005	26.4675
330	26.2406	26.5896
331	26.4243	26.3975
332	26.3534	26.4593
333	26.2882	26.5231
334	26.5638	26.2377
335	26.7165	26.0576
336	26.5643	26.2085
337	25.9799	26.7602
338	26.3226	26.4144
339	26.4166	26.3184
340	26.374	26.3135
341	26.1527	26.503
342	26.3239	26.3309
343	26.3557	26.2931
344	26.4827	26.1424
345	26.5074	26.1163
346	26.3454	26.2617
347	26.2846	26.279
348	26.2271	26.3165
349	26.1762	26.3601
350	26.8017	25.7311
351	26.2331	26.2726
352	25.8638	26.6365
353	26.2765	26.2229
354	26.8022	25.6705
355	26.4976	25.9573
356	26.1062	26.3459
357	25.9884	26.4623
358	26.0904	26.3601
359	26.1088	26.3404
360	26.3789	26.0642
361	25.9299	26.5084
362	26.2962	26.1316
363	26.0402	26.3372
364	26.0925	26.2605
365	26.2346	26.1169
366	25.8278	26.5171
367	26.3039	26.0294
368	26.2723	26.0534
369	26.1676	26.1509
370	26.3544	25.9592
371	26.1679	26.1296
372	26.358	25.9094
373	25.9306	26.3283
374	26.3569	25.8946
375	26.1776	26.063
376	26.1482	26.0907
377	26.1621	26.067
378	26.0782	26.1379
379	26.0617	26.1474
380	25.9284	26.2781
381	26.2831	25.9139
382	26.1226	26.0702
383	26.0754	26.1008
384	26.1104	26.0622
385	25.8439	26.3218
386	26.0216	26.1413
387	25.6426	26.501
388	26.068	26.0664
389	26.0268	26.1041
390	26.1108	26.0161
391	26.0082	26.1074
392	25.9605	26.1271
393	26.0015	26.0726
394	25.8685	26.193
395	26.1934	25.8621
396	25.9267	26.1276
397	26.1989	25.8548
398	25.8653	26.1879
399	26.3673	25.6786
400	26.0226	26.0168
401	25.9577	26.0761
402	25.9722	26.0604
403	26.1296	25.8972
404	25.8623	26.1644
405	26.3615	25.6571
406	25.8576	26.1587
407	25.7868	26.2271
408	25.9457	26.0577
409	25.8676	26.1149
410	26.0162	25.9619
411	26.0807	25.8936
412	26.0159	25.9557
413	26.196	25.7709
414	25.8158	26.1466
415	25.7671	26.1801
416	25.5993	26.3461
417	25.934	25.9947
418	26.0095	25.8879
419	25.9861	25.898
420	25.9967	25.8658
421	25.8535	26.0032
422	25.9523	25.8988
423	25.9595	25.8823
424	25.996	25.8441
425	25.9913	25.8468
426	25.8669	25.9484
427	26.0366	25.7719
428	25.9734	25.8216
429	25.6012	26.1905
430	26.2952	25.4924
431	25.8707	25.9163
432	25.8959	25.8814
433	25.8691	25.8961
434	25.6096	26.1536
435	25.7802	25.9715
436	25.6062	26.143
437	25.8978	25.8299
438	25.3584	26.3644
439	26.0897	25.6182
440	25.7187	25.9788
441	25.9517	25.7404
442	28.05	23.6375
443	25.989	25.6951
444	25.8354	25.8466
445	25.8377	25.8399
446	25.9132	25.7597
447	25.8055	25.8634
448	25.7975	25.8678
449	26.0882	25.5604
450	25.453	26.1948
451	26.2968	25.3497
452	25.7201	25.9021
453	25.8228	25.7874
454	25.616	25.9895
455	25.8783	25.6863
456	25.763	25.7985
457	25.7317	25.8296
458	25.7906	25.7559
459	25.6796	25.8592
460	25.6189	25.911
461	25.8514	25.6774
462	25.6116	25.9114
463	25.6701	25.8408
464	25.8695	25.627
465	25.7566	25.7149
466	25.7235	25.7474
467	25.6163	25.8518
468	26.2372	25.2195
469	25.8936	25.5555
470	25.4153	26.0208
471	25.6325	25.7936
472	25.5792	25.8349
473	25.4144	25.9896
474	25.4576	25.9446
475	25.9185	25.4741
476	25.2553	26.1064
477	25.6376	25.7185
478	25.7894	25.562
479	25.8029	25.5478
480	25.7737	25.5744
481	25.474	25.7972
482	25.4132	25.8501
483	26.783	24.4698
484	25.5638	25.6835
485	25.7871	25.4444
486	25.4532	25.7555
487	25.5558	25.6507
488	25.3797	25.8241
489	25.4957	25.6919
490	25.6932	25.487
491	25.5828	25.5815
492	25.8211	25.3375
493	25.9327	25.2246
494	25.3806	25.7654
495	25.7866	25.3574
496	24.8916	26.2416
497	25.6085	25.5103
498	25.479	25.6342
499	25.2925	25.8167
500	25.6269	25.479
501	25.6284	25.4729
502	25.5543	25.5425
503	25.8349	25.2564
504	25.5786	25.4983
505	25.7102	25.3633
506	25.5238	25.5455
507	25.5825	25.4755
508	25.8275	25.2225
509	25.5639	25.4836
510	25.6593	25.3878
511	25.5636	25.471
512	25.5634	25.4637
513	25.3444	25.6648
514	25.3784	25.6162
515	25.5849	25.4086
516	25.2803	25.7078
517	25.3968	25.5869
518	27.1793	23.7847
519	25.2622	25.694
520	25.5663	25.3785
521	25.5311	25.4115
522	25.4953	25.4407
523	25.4954	25.4302
524	25.5329	25.3816
525	25.4627	25.4448
526	25.5828	25.3197
527	25.4643	25.4379
528	25.625	25.273
529	26.3629	24.5334
530	24.9318	25.9551
531	25.8965	24.9833
532	25.3956	25.4836
533	25.6593	25.2197
534	25.5745	25.3033
535	25.312	25.5646
536	25.3299	25.5461
537	25.3135	25.5601
538	25.3966	25.476
539	25.3533	25.5163
540	25.3685	25.4955
541	25.4689	25.3911
542	25.4659	25.392
543	25.5294	25.326
544	25.347	25.4984
545	25.6579	25.1802
546	25.4252	25.4095
547	25.403	25.4305
548	25.3549	25.4784
549	25.5264	25.3048
550	25.4057	25.4194
551	25.4366	25.3812
552	25.2932	25.521
553	25.2787	25.5306
554	25.3631	25.4427
555	25.3249	25.4718
556	25.3526	25.4406
557	25.2785	25.5143
558	25.4294	25.3443
559	24.9946	25.7753
560	25.6655	25.094
561	25.3963	25.363
562	25.2391	25.5103
563	25.1396	25.6092
564	25.3321	25.403
565	25.2295	25.501
566	25.3357	25.3923
567	25.3635	25.36
568	25.8435	24.8722
569	25.4361	25.2729
570	25.2904	25.4179
571	25.2762	25.4246
572	25.1075	25.5928
573	25.1419	25.5576
574	25.1662	25.5308
575	25.3852	25.2875
576	22.4629	28.1797
577	25.1304	25.4817
578	24.9396	25.6442
579	25.2697	25.3059
580	25.089	25.4826
581	25.3695	25.2011
582	25.0267	25.5393
583	25.2845	25.2783
584	25.6408	24.9145
585	25.3291	25.2232
586	25.1544	25.395
587	25.1508	25.3804
588	25.3647	25.1567
589	25.1261	25.3887
590	24.9686	25.5346
591	25.183	25.3182
592	25.5496	24.9492
593	25.1653	25.3325
594	25.3077	25.1894
595	25.2458	25.2318
596	25.2318	25.2314
597	25.6376	24.822
598	24.9737	25.4737
599	25.3216	25.1204
600	25.1275	25.3099
601	25.4816	24.9507
602	25.1774	25.2522
603	25.2919	25.1246
604	25.2779	25.1377
605	25.4729	24.9418
606	25.1962	25.2172
607	25.2421	25.1696
608	25.5984	24.8107
609	25.1249	25.2639
610	25.1054	25.2812
611	25.2965	25.0899
612	25.0959	25.2759
613	25.1322	25.2392
614	25.1345	25.2274
615	24.847	25.5148
616	25.1435	25.2134
617	25.1872	25.1599
618	24.9036	25.4411
619	25.1385	25.186
620	25.4178	24.9067
621	24.8101	25.5104
622	25.1577	25.162
623	25.1871	25.1282
624	25.2289	25.0676
625	25.0236	25.2633
626	25.2112	25.0719
627	25.0346	25.2432
628	25.4619	24.7999
629	25.1628	25.0983
630	25.1742	25.0843
631	25.6351	24.6217
632	25.2389	25.0103
633	25.2225	25.0254
634	25.0574	25.1796
635	25.2903	24.9212
636	25.1752	25.0214
637	25.0124	25.1781
638	24.9187	25.271
639	25.506	24.6764
640	25.0534	25.1274
641	25.0894	25.0891
642	25.0695	25.0981
643	25.1872	24.9713
644	25.4043	24.7297
645	25.0437	25.0744
646	24.4957	25.619
647	25.0777	25.0355
648	25.1463	24.9633
649	24.9406	25.1492
650	24.8679	25.2197
651	24.8141	25.2718
652	24.7183	25.349
653	24.9415	25.1237
654	25.0193	25.0331
655	25.1756	24.8761
656	25.1644	24.8771
657	24.8976	25.1397
658	24.8556	25.179
659	25.2259	24.8082
660	24.7417	25.2765
661	25.1532	24.8596
662	24.9401	25.0705
663	25.1169	24.8933
664	25.1327	24.8696
665	23.095	26.9067
666	25.0269	24.9603
667	24.9436	25.0434
668	24.8653	25.1167
669	24.999	24.9751
670	24.9738	24.9899
671	25.0656	24.8766
672	25.131	24.809
673	24.8656	25.0733
674	24.1968	25.7389
675	24.6495	25.2799
676	25.0548	24.8714
677	24.9124	25.0102
678	26.7165	23.1994
679	24.9707	24.9327
680	25.0051	24.8972
681	25.856	24.039
682	24.7906	25.0958
683	25.0472	24.8346
684	25.104	24.777
685	25.1734	24.6932
686	24.94	24.9262
687	24.7175	25.1452
688	25.1796	24.6802
689	24.8387	25.007
690	25.002	24.836
691	24.8475	24.9748
692	24.9039	24.9165
693	24.7982	25.0219
694	25.244	24.5713
695	24.7901	25.0246
696	24.6575	25.1544
697	24.8647	24.9431
698	24.943	24.8606
699	24.8897	24.9112
700	24.8725	24.9269
701	24.7989	24.998
702	24.9387	24.8487
703	25.1708	24.6087
704	24.9626	24.815
705	24.7979	24.9774
706	24.6373	25.1334
707	24.8578	24.9042
708	24.5899	25.1697
709	25.1514	24.606
710	24.9171	24.8339
711	24.7394	24.995
712	24.6913	25.0277
713	24.9647	24.7521
714	24.7868	24.908
715	24.9579	24.7302
716	24.9683	24.7161
717	24.6985	24.9703
718	25.1334	24.53
719	24.6014	25.0559
720	25.2277	24.4277
721	24.8972	24.754
722	24.6817	24.9622
723	24.8436	24.7991
724	24.5842	25.0533
725	25.0144	24.618
726	24.8986	24.729
727	24.87	24.7541
728	24.4959	25.1271
729	24.891	24.7287
730	24.843	24.773
731	24.7731	24.8409
732	24.9173	24.6954
733	24.6702	24.94
734	24.8966	24.7121
735	25.0826	24.5255
736	25.1777	24.4281
737	24.8148	24.7882
738	24.466	25.1347
739	24.8597	24.738
740	24.9567	24.64
741	24.3642	25.2319
742	24.6756	24.9032
743	24.877	24.7018
744	24.8258	24.7484
745	25.3945	24.1786
746	24.6629	24.9076
747	24.7362	24.8302
748	24.8461	24.7105
749	24.5273	25.0282
750	24.7843	24.7703
751	25.0152	24.5379
752	24.7346	24.801
753	24.6705	24.8651
754	24.6178	24.9087
755	25.0765	24.44
756	24.83	24.6836
757	24.5318	24.9764
758	24.9714	24.5319
759	24.2456	25.2572
760	24.8329	24.6695
761	24.2345	25.2504
762	24.8701	24.6139
763	24.6755	24.8053
764	25.3461	24.1271
765	24.7313	24.7323
766	24.8032	24.6569
767	24.7513	24.707
768	24.7725	24.6754
769	24.1324	25.3153
770	24.7086	24.7355
771	24.4832	24.9601
772	24.6755	24.7616
773	24.5822	24.841
774	24.5434	24.8794
775	24.7535	24.6677
776	24.8988	24.5205
777	24.6927	24.7202
778	24.7628	24.6394
779	24.7087	24.6935
780	24.8384	24.5587
781	25.5089	23.8874
782	24.4777	24.9111
783	24.5093	24.8786
784	24.5504	24.8297
785	24.7746	24.6048
786	24.5661	24.8121
787	24.9876	24.3856
788	24.2998	25.0705
789	24.5898	24.7618
790	24.5642	24.7873
791	24.6803	24.6694
792	24.5987	24.7433
793	24.7153	24.6232
794	24.6536	24.6744
795	24.654	24.664
796	24.6904	24.6273
797	24.6324	24.6828
798	24.357	24.9539
799	25.2642	24.0365
800	25.1072	24.1928
801	24.4339	24.8573
802	24.5705	24.7179
803	23.5265	25.75
804	24.4387	24.8363
805	24.6661	24.6081
806	24.5563	24.7177
807	24.4647	24.8065
808	25.8839	23.3862
809	24.4345	24.834
810	24.4893	24.7787
811	24.5722	24.6826
812	24.4781	24.7752
813	24.5709	24.6759
814	24.5788	24.6628
815	24.4837	24.7548
816	24.4047	24.8303
817	24.4083	24.8217
818	24.3825	24.8426
819	24.5979	24.6251
820	24.2047	25.0168
821	24.3337	24.8846
822	24.5825	24.6334
823	24.7049	24.5036
824	24.5308	24.677
825	24.4548	24.7524
826	24.5443	24.6613
827	24.6664	24.5279
828	24.6387	24.5454
829	24.5569	24.6261
830	24.6897	24.486
831	24.578	24.5906
832	24.6288	24.5384
833	24.5882	24.5711
834	24.6092	24.5485
835	24.4656	24.6914
836	24.5695	24.582
837	24.515	24.6317
838	24.3161	24.8257
839	24.7883	24.346
840	24.4394	24.69
841	24.5168	24.6044
842	24.4726	24.6446
843	25.2874	23.8082
844	24.5698	24.516
845	24.5505	24.5349
846	24.5456	24.5326
847	24.4521	24.6247
848	24.6038	24.4619
849	24.3562	24.6903
850	24.4304	24.6123
851	24.5041	24.5355
852	24.659	24.3765
853	24.5513	24.4798
854	24.1448	24.8828
855	24.5465	24.4783
856	24.673	24.3458
857	24.0196	24.9939
858	24.4361	24.5759
859	24.7003	24.3048
860	24.7734	24.2272
861	24.7375	24.2551
862	24.4181	24.5735
863	24.5093	24.4755
864	24.6745	24.3087
865	24.5598	24.4219
866	24.3663	24.6111
867	24.3892	24.5756
868	24.7303	24.2251
869	24.4151	24.5304
870	24.6604	24.2639
871	24.5257	24.3951
872	24.1341	24.7837
873	24.4654	24.4515
874	24.4908	24.4208
875	24.1147	24.7904
876	24.2248	24.677
877	24.3992	24.4869
878	24.3194	24.5663
879	24.19	24.6923
880	24.5437	24.3282
881	24.3257	24.5407
882	24.2397	24.6245
883	24.4641	24.3985
884	24.583	24.2715
885	24.3945	24.4418
886	24.3379	24.4949
887	24.1916	24.6207
888	24.3389	24.4727
889	24.2394	24.5716
890	24.3469	24.4614
891	24.5143	24.2933
892	24.4315	24.3754
893	23.7376	25.0694
894	24.3832	24.4235
895	24.7669	24.0396
896	24.4884	24.3101
897	24.2923	24.4984
898	24.5025	24.2755
899	24.3553	24.417
900	24.5746	24.1849
901	24.3124	24.4441
902	24.5035	24.2518
903	24.3627	24.3905
904	24.2435	24.4934
905	24.2149	24.5194
906	24.0966	24.6326
907	24.7324	23.9954
908	24.145	24.5806
909	24.6279	24.0953
910	24.046	24.6614
911	24.2607	24.4406
912	24.312	24.3766
913	24.1406	24.5383
914	24.6122	24.0615
915	24.5684	24.1008
916	24.3155	24.3388
917	24.2493	24.404
918	24.6632	23.9817
919	23.8302	24.813
920	24.2707	24.3695
921	24.1169	24.5223
922	24.1892	24.4476
923	24.3878	24.2449
924	24.7379	23.8877
925	24.2324	24.393
926	25.4991	23.1263
927	23.808	24.8169
928	24.2534	24.3639
929	23.819	24.795
930	24.5573	24.0559
931	24.0559	24.5474
932	24.2799	24.3208
933	24.095	24.5044
934	24.1222	24.4732
935	24.2841	24.3077
936	23.7503	24.8343
937	24.2549	24.3284
938	24.8007	23.7823
939	23.9454	24.6329
940	23.9289	24.6482
941	24.1764	24.3993
942	24.1933	24.3817
943	24.238	24.3318
944	24.1053	24.4619
945	24.0952	24.4705
946	24.1945	24.3673
947	24.3781	24.1831
948	24.2832	24.277
949	24.2716	24.2849
950	23.8628	24.6678
951	24.4663	24.064
952	24.4753	24.0528
953	24.244	24.2777
954	24.2352	24.2788
955	23.6426	24.8668
956	24.2601	24.2466
957	24.2607	24.2415
958	24.1526	24.349
959	24.1605	24.3379
960	24.1209	24.3741
961	24.264	24.2278
962	23.8921	24.5777
963	24.6663	23.7986
964	25.3356	23.1265
965	23.7423	24.7105
966	24.3317	24.1104
967	24.1269	24.3117
968	24.2281	24.208
969	23.821	24.6068
970	24.3073	24.115
971	24.103	24.3188
972	24.2103	24.2045
973	24.0443	24.3624
974	24.173	24.2258
975	23.7461	24.6517
976	23.489	24.9047
977	24.2899	24.0835
978	24.07	24.3033
979	24.2398	24.131
980	24.1298	24.2282
981	24.1927	24.1577
982	24.1651	24.1832
983	24.2783	24.0684
984	24.1534	24.1851
985	24.2202	24.1079
986	23.786	24.539
987	24.4847	23.8374
988	24.1368	24.1849
989	24.0974	24.2232
990	23.9897	24.3236
991	24.1845	24.119
992	24.1829	24.1195
993	24.2513	24.0482
994	24.511	23.78
995	24.266	24.021
996	24.3899	23.8942
997	24.0321	24.2459
998	24.2481	24.0288
999	23.8261	24.4474
1000	24.1933	24.0697
1001	23.8259	24.4349
1002	24.0433	24.2103
1003	24.1791	24.0619
1004	24.1188	24.12
1005	24.0101	24.2284
1006	24.1356	24.0953
1007	23.899	24.3316
1008	24.0748	24.149
1009	24.1696	24.049
1010	24.2277	23.9851
1011	23.9646	24.2454
1012	24.139	24.0675
1013	23.9195	24.2828
1014	24.0424	24.1555
1015	24.1307	24.0638
1016	24.0472	24.1428
1017	24.1551	24.0299
1018	23.5692	24.6095
1019	24.0907	24.0769
1020	24.1511	24.0108
1021	24.1573	23.9921
1022	24.1814	23.9665
1023	24.1632	23.984
1024	24.1909	23.9534
1025	23.825	24.315
1026	24.3512	23.7862
1027	24.0547	24.0824
1028	24.0339	24.1029
1029	24.0469	24.0752
1030	23.6973	24.42
1031	23.9246	24.1838
1032	23.8308	24.2772
1033	23.8824	24.2217
1034	24.0393	24.0627
1035	23.978	24.123
1036	23.9251	24.171
1037	23.9213	24.1727
1038	24.0702	24.019
1039	24.15	23.9247
1040	23.8768	24.1881
1041	23.8741	24.1901
1042	23.7752	24.289
1043	23.8684	24.1915
1044	23.7775	24.2811
1045	23.9235	24.1311
1046	24.3823	23.6718
1047	23.3636	24.6854
1048	23.977	24.0713
1049	24.2012	23.8408
1050	23.7244	24.2995
1051	24.5615	23.4528
1052	23.8553	24.1575
1053	24.1433	23.8643
1054	24.1663	23.8353
1055	23.7973	24.1949
1056	24.0664	23.9195
1057	23.4601	24.5252
1058	23.9495	24.0354
1059	23.8966	24.0708
1060	23.8607	24.1031
1061	23.7717	24.192
1062	23.863	24.0992
1063	23.995	23.9537
1064	24.2133	23.7285
1065	23.9391	23.9937
1066	24.0171	23.9079
1067	24.0088	23.8967
1068	23.0257	24.8775
1069	23.6683	24.2329
1070	23.6802	24.2188
1071	23.9332	23.9647
1072	23.8467	24.0423
1073	24.0953	23.7912
1074	24.2323	23.6535
1075	23.916	23.9688
1076	23.8173	24.0655
1077	23.9144	23.9488
1078	23.7465	24.1157
1079	23.775	24.086
1080	23.8581	24.0026
1081	23.9842	23.8746
1082	23.532	24.3244
1083	23.8483	23.9957
1084	24.2959	23.5473
1085	23.9044	23.9388
1086	24.021	23.8161
1087	23.73	24.0991
1088	23.988	23.832
1089	24.0293	23.7893
1090	23.6874	24.129
1091	23.188	24.6246
1092	23.668	24.1397
1093	24.2205	23.5841
1094	24.3364	23.4641
1095	23.8682	23.9297
1096	23.8124	23.9742
1097	23.9574	23.8265
1098	23.7679	24.0149
1099	23.6188	24.1608
1100	23.8536	23.9183
1101	23.5252	24.2461
1102	23.6452	24.1232
1103	23.8414	23.919
1104	23.7965	23.9589
1105	23.345	24.4066
1106	23.7875	23.9476
1107	24.4138	23.3195
1108	23.4029	24.3287
1109	23.8532	23.878
1110	23.8978	23.8305
1111	23.4493	24.2759
1112	23.8373	23.8697
1113	23.7009	23.9958
1114	23.8798	23.8118
1115	23.8709	23.8205
1116	23.8368	23.8473
1117	23.8558	23.8274
1118	23.7212	23.957
1119	23.799	23.8778
1120	23.8751	23.7912
1121	23.8831	23.7776
1122	23.6346	24.026
1123	23.9189	23.7316
1124	23.6664	23.9815
1125	23.7696	23.8638
1126	24.1785	23.4508
1127	23.8397	23.7748
1128	23.6204	23.9834
1129	23.7494	23.8437
1130	23.7276	23.8505
1131	23.5866	23.9847
1132	23.9213	23.6394
1133	23.7989	23.761
1134	23.5941	23.9621
1135	24.0687	23.4765
1136	23.3452	24.1966
1137	23.5267	24.009
1138	23.5775	23.9549
1139	23.6567	23.8654
1140	23.8367	23.6835
1141	23.851	23.6637
1142	23.3799	24.1337
1143	23.7791	23.7345
1144	23.8012	23.7034
1145	23.8455	23.6437
1146	23.6947	23.7927
1147	23.7715	23.7005
1148	23.4315	24.0395
1149	23.8128	23.6479
1150	24.0061	23.4491
1151	23.8501	23.6039
1152	23.6748	23.7625
1153	23.8269	23.6093
1154	23.4094	24.0253
1155	23.686	23.7418
1156	23.4912	23.9332
1157	23.7736	23.6465
1158	23.3058	24.1097
1159	24.7119	22.7009
1160	23.7562	23.6552
1161	23.8755	23.5354
1162	23.8606	23.5395
1163	23.6207	23.7564
1164	24.0131	23.3535
1165	23.6595	23.6929
1166	23.7026	23.6382
1167	23.7986	23.5378
1168	23.75	23.5754
1169	23.7208	23.6044
1170	23.3274	23.9959
1171	23.6235	23.6983
1172	23.7088	23.6118
1173	23.7335	23.5814
1174	23.548	23.7642
1175	23.1237	24.1829
1176	23.7565	23.5485
1177	23.5269	23.7692
1178	23.5999	23.6941
1179	23.5931	23.6895
1180	23.6251	23.6564
1181	23.6493	23.6297
1182	23.6525	23.6215
1183	23.6332	23.6401
1184	24.384	22.882
1185	23.8424	23.4021
1186	23.5615	23.6782
1187	23.5156	23.7235
1188	23.5112	23.7268
1189	23.6175	23.6115
1190	23.8127	23.4137
1191	23.5707	23.6487
1192	23.4909	23.7085
1193	23.5594	23.6398
1194	23.2129	23.9825
1195	23.4814	23.7122
1196	23.5149	23.677
1197	23.4078	23.7813
1198	23.7567	23.4188
1199	23.7443	23.4309
1200	23.4191	23.756
1201	23.623	23.5481
1202	23.5254	23.6409
1203	23.6314	23.5347
1204	23.576	23.588
1205	23.5129	23.6413
1206	23.681	23.4597
1207	23.6496	23.488
1208	23.718	23.4189
1209	23.6434	23.4925
1210	23.6794	23.4558
1211	23.6172	23.5173
1212	23.3744	23.7587
1213	23.5736	23.5591
1214	23.4786	23.6507
1215	22.8337	24.2943
1216	23.9245	23.1982
1217	23.5033	23.6194
1218	23.6255	23.4912
1219	23.5173	23.5972
1220	23.8054	23.3006
1221	23.6423	23.4616
1222	23.5207	23.5814
1223	23.5864	23.515
1224	23.5596	23.5394
1225	24.1042	22.9939
1226	23.3315	23.7664
1227	23.7832	23.305
1228	23.6744	23.411
1229	23.3103	23.7516
1230	23.3425	23.7151
1231	23.5208	23.5366
1232	23.3155	23.7417
1233	23.6345	23.4225
1234	23.6467	23.4039
1235	23.2747	23.7759
1236	23.9136	23.1364
1237	23.1543	23.8883
1238	23.425	23.6152
1239	23.8337	23.2056
1240	23.3571	23.6819
1241	23.5981	23.4396
1242	23.3316	23.7034
1243	23.5305	23.5006
1244	23.5023	23.5226
1245	23.4461	23.5727
1246	23.3267	23.6879
1247	23.3897	23.6239
1248	23.4066	23.6037
1249	23.7292	23.2789
1250	23.8343	23.1699
1251	23.4904	23.5061
1252	23.4564	23.5374
1253	23.5457	23.4425
1254	23.442	23.5446
1255	23.4241	23.5538
1256	23.285	23.6838
1257	23.5724	23.3895
1258	23.5644	23.3903
1259	23.3673	23.5873
1260	23.6118	23.3398
1261	24.3127	22.6336
1262	23.5093	23.4361
1263	23.3418	23.5786
1264	23.6382	23.2749
1265	23.3505	23.5539
1266	23.42	23.4842
1267	24.0935	22.8106
1268	23.4007	23.5004
1269	23.1966	23.7029
1270	23.4651	23.4314
1271	23.5683	23.3281
1272	23.5943	23.2992
1273	23.5467	23.3448
1274	23.6412	23.2433
1275	23.2684	23.6136
1276	23.5429	23.3381
1277	23.3106	23.5692
1278	23.2375	23.6404
1279	23.377	23.4889
1280	23.6697	23.1962
1281	23.4687	23.3969
1282	23.6915	23.1724
1283	23.3703	23.4932
1284	23.4448	23.4162
1285	22.889	23.9661
1286	23.7603	23.0832
1287	23.1368	23.6937
1288	23.4543	23.374
1289	23.2513	23.5728
1290	23.5444	23.278
1291	23.5313	23.2815
1292	23.8566	22.9541
1293	23.3983	23.3963
1294	23.8442	22.933
1295	23.1855	23.5855
1296	23.1411	23.6279
1297	23.4696	23.2935
1298	23.3595	23.3994
1299	23.1914	23.5609
1300	23.3785	23.3479
1301	23.4685	23.2512
1302	23.3059	23.4125
1303	23.2739	23.4379
1304	23.1042	23.6042
1305	23.234	23.4739
1306	23.3726	23.3336
1307	22.943	23.7626
1308	23.3925	23.3126
1309	23.3367	23.3639
1310	23.39	23.3007
1311	23.3714	23.3126
1312	23.246	23.4294
1313	23.5656	23.1059
1314	23.3635	23.3003
1315	23.0398	23.623
1316	23.2068	23.4526
1317	23.1671	23.4776
1318	23.3842	23.2598
1319	23.0667	23.5748
1320	23.3911	23.2403
1321	23.4201	23.2051
1322	23.498	23.1251
1323	23.2568	23.3643
1324	22.8574	23.7587
1325	20.3732	26.2415
1326	24.0361	22.5709
1327	23.247	23.3564
1328	23.1923	23.4088
1329	23.9909	22.5977
1330	23.3113	23.2675
1331	23.4148	23.1619
1332	22.8777	23.6902
1333	23.3974	23.1584
1334	23.1622	23.3886
1335	23.3016	23.2424
1336	23.3981	23.1374
1337	23.6088	22.926
1338	22.995	23.5395
1339	23.3605	23.1722
1340	23.1384	23.394
1341	23.2097	23.3203
1342	23.3928	23.1314
1343	23.3773	23.1361
1344	23.372	23.1367
1345	23.3293	23.177
1346	23.206	23.3001
1347	23.2363	23.2691
1348	23.2915	23.2108
1349	23.3061	23.1927
1350	23.0122	23.4856
1351	23.493	23.0034
1352	23.3602	23.1345
1353	23.3382	23.1548
1354	23.3367	23.1492
1355	23.5244	22.9576
1356	23.3346	23.1404
1357	23.2254	23.2467
1358	23.5821	22.8821
1359	23.0587	23.4022
1360	23.2779	23.1797
1361	23.1857	23.2707
1362	23.3598	23.0953
1363	23.227	23.2256
1364	23.1373	23.3117
1365	23.087	23.3424
1366	23.2114	23.2151
1367	23.164	23.2601
1368	23.141	23.2746
1369	22.9185	23.4903
1370	23.2113	23.1974
1371	23.2781	23.1293
1372	23.1342	23.2691
1373	23.3985	23.0033
1374	23.33	23.0701
1375	23.0879	23.3121
1376	22.904	23.4954
1377	22.9856	23.4086
1378	23.2678	23.1259
1379	23.2057	23.1786
1380	23.2792	23.1028
1381	23.2927	23.0853
1382	23.285	23.0904
1383	23.0162	23.359
1384	23.0502	23.3211
1385	23.0566	23.3121
1386	23.0359	23.3315
1387	23.2142	23.1531
1388	23.0851	23.2717
1389	23.0263	23.33
1390	22.9866	23.3697
1391	23.2648	23.0909
1392	23.2471	23.1085
1393	23.1106	23.2418
1394	23.2111	23.1273
1395	23.2421	23.0865
1396	23.1459	23.1814
1397	23.4001	22.9258
1398	22.9951	23.3303
1399	23.4442	22.8767
1400	23.0812	23.2262
1401	22.9622	23.345
1402	23.0384	23.2668
1403	23.2942	23.0105
1404	23.1274	23.177
1405	23.3787	22.9226
1406	23.0177	23.2793
1407	23.4441	22.8483
1408	23.0595	23.2241
1409	23.1602	23.1211
1410	23.1294	23.1511
1411	22.934	23.3422
1412	23.2767	22.9977
1413	23.1813	23.0871
1414	23.0414	23.2247
1415	23.1669	23.0979
1416	22.9411	23.3196
1417	22.9849	23.2752
1418	23.0644	23.1861
1419	23.1878	23.0626
1420	23.1735	23.0759
1421	23.0385	23.2074
1422	23.2466	22.9766
1423	23.3703	22.8525
1424	23.335	22.8773
1425	23.005	23.2024
1426	23.1268	23.0798
1427	22.9824	23.2235
1428	23.0585	23.1454
1429	23.0353	23.1644
1430	23.2435	22.9548
1431	23.2059	22.9924
1432	23.0989	23.0973
1433	23.7583	22.4292
1434	22.8928	23.2919
1435	23.1227	23.0549
1436	22.9621	23.2118
1437	23.0252	23.1358
1438	23.1427	23.0126
1439	22.8813	23.2688
1440	23.9838	22.1533
1441	23.1139	23.0219
1442	23.1895	22.9439
1443	23.0611	23.0662
1444	22.8344	23.2888
1445	23.0001	23.1137
1446	22.9208	23.1923
1447	22.5799	23.5241
1448	22.9183	23.1828
1449	23.2798	22.8193
1450	22.7793	23.3176
1451	23.0008	23.0945
1452	22.9619	23.1279
1453	23.1274	22.962
1454	23.1038	22.9838
1455	23.6402	22.4323
1456	22.9706	23.0921
1457	23.0791	22.9749
1458	23.1538	22.8933
1459	23.7007	22.3462
1460	23.0344	23.0023
1461	23.1061	22.9262
1462	22.9515	23.0766
1463	23.0201	23.0012
1464	23.2176	22.8028
1465	22.9618	23.0543
1466	22.9178	23.0981
1467	22.8854	23.1228
1468	22.9398	23.0569
1469	23.0289	22.965
1470	22.9996	22.9863
1471	23.5568	22.4273
1472	23.3725	22.6098
1473	23.0316	22.9497
1474	22.7938	23.1828
1475	23.1869	22.788
1476	22.9603	23.0118
1477	23.1508	22.8174
1478	23.1659	22.8017
1479	22.9866	22.9767
1480	22.6522	23.3082
1481	22.7065	23.2341
1482	22.9384	22.9978
1483	22.9433	22.9889
1484	22.8066	23.1254
1485	22.8495	23.0817
1486	22.969	22.9618
1487	22.995	22.9284
1488	23.0026	22.9175
1489	22.9518	22.9677
1490	22.7957	23.12
1491	22.9625	22.9523
1492	23.2207	22.6805
1493	22.5229	23.3748
1494	22.8527	23.0441
1495	23.0444	22.8468
1496	22.7249	23.1596
1497	23.3567	22.527
1498	24.1078	21.7718
1499	22.8706	22.9815
1500	22.3294	23.5141
1501	23.3962	22.445
1502	22.971	22.862
1503	22.8156	23.0091
1504	22.8485	22.963
1505	23.4585	22.3519
1506	22.7241	23.0849
1507	22.9381	22.8645
1508	23.194	22.6026
1509	23.1884	22.5972
1510	22.9179	22.8653
1511	22.8528	22.9302
1512	22.4303	23.3527
1513	22.8415	22.9413
1514	22.9278	22.8533
1515	22.8593	22.9203
1516	22.6017	23.1706
1517	22.8492	22.9167
1518	22.8631	22.8971
1519	22.6765	23.0757
1520	22.406	23.3448
1521	22.7896	22.9609
1522	22.6699	23.0789
1523	23.0117	22.736
1524	22.6823	23.0645
1525	22.896	22.8441
1526	22.9347	22.8024
1527	23.1582	22.5774
1528	23.1026	22.6314
1529	22.8786	22.8523
1530	22.9569	22.7727
1531	22.9506	22.7775
1532	22.7782	22.9475
1533	22.8827	22.8331
1534	23.084	22.6041
1535	22.6941	22.9787
1536	22.8755	22.7968
1537	22.8668	22.7988
1538	22.805	22.8508
1539	22.8851	22.7685
1540	22.871	22.781
1541	22.789	22.8559
1542	22.7069	22.937
1543	22.7648	22.8786
1544	22.694	22.9483
1545	23.1149	22.5261
1546	22.6955	22.9402
1547	22.8296	22.793
1548	22.6356	22.9827
1549	22.9812	22.6182
1550	22.8165	22.7786
1551	22.4973	23.085
1552	22.7766	22.8031
1553	22.864	22.7103
1554	22.5286	23.0455
1555	22.8649	22.7026
1556	22.9657	22.6001
1557	22.9206	22.6444
1558	22.8973	22.6664
1559	22.767	22.7963
1560	22.5873	22.9746
1561	22.6421	22.9144
1562	22.7676	22.7839
1563	22.476	23.0707
1564	22.885	22.6525
1565	22.7587	22.7705
1566	22.5925	22.9362
1567	22.7722	22.753
1568	22.6639	22.8603
1569	22.6208	22.902
1570	22.4742	23.0473
1571	22.7034	22.8156
1572	23.1451	22.3718
1573	20.7795	24.7244
1574	22.5484	22.9484
1575	22.9071	22.5891
1576	22.6988	22.7957
1577	23.021	22.4656
1578	22.7857	22.6974
1579	22.3167	23.1661
1580	21.3762	24.1056
1581	23.429	22.0493
1582	22.6066	22.8717
1583	22.4851	22.9891
1584	22.9536	22.5117
1585	22.767	22.6842
1586	22.7777	22.6698
1587	22.4017	23.0455
1588	23.1221	22.3249
1589	22.6809	22.7654
1590	22.7016	22.742
1591	22.7533	22.6869
1592	22.693	22.7366
1593	22.7627	22.6639
1594	22.8326	22.5821
1595	22.7996	22.6135
1596	22.644	22.7674
1597	22.5134	22.8908
1598	22.7445	22.6564
1599	22.9572	22.4386
1600	22.6611	22.7334
1601	22.6141	22.7798
1602	22.9316	22.462
1603	22.4986	22.8929
1604	23.1911	22.1873
1605	22.6894	22.6864
1606	22.6025	22.7594
1607	22.7233	22.6375
1608	22.5776	22.7761
1609	22.7019	22.6506
1610	22.7222	22.6243
1611	22.4575	22.8859
1612	22.6256	22.7178
1613	22.4946	22.8479
1614	22.9043	22.4345
1615	22.8309	22.5078
1616	22.7838	22.5529
1617	22.7895	22.5419
1618	22.5427	22.7835
1619	22.6069	22.7184
1620	22.6868	22.6384
1621	22.7506	22.5618
1622	22.7661	22.5449
1623	22.6405	22.6662
1624	22.4406	22.8638
1625	22.2157	23.072
1626	22.7212	22.5553
1627	22.8116	22.454
1628	22.925	22.334
1629	22.6309	22.6261
1630	22.7159	22.5385
1631	22.2057	23.0363
1632	22.554	22.6864
1633	22.5034	22.7329
1634	21.616	23.62
1635	22.9956	22.238
1636	22.4695	22.7485
1637	22.621	22.5908
1638	22.7137	22.494
1639	22.4366	22.768
1640	23.6048	21.5888
1641	22.779	22.414
1642	22.5497	22.6375
1643	22.5221	22.661
1644	22.608	22.5705
1645	22.5821	22.594
1646	22.4695	22.6946
1647	22.6536	22.51
1648	22.7674	22.3961
1649	22.5703	22.5864
1650	22.6803	22.4666
1651	22.5349	22.6109
1652	22.1708	22.9737
1653	22.8091	22.3353
1654	22.2862	22.8549
1655	22.6034	22.5357
1656	22.5654	22.5566
1657	22.5429	22.5762
1658	22.583	22.5328
1659	22.6811	22.4341
1660	22.3723	22.7343
1661	22.3367	22.769
1662	21.5415	23.5586
1663	22.4851	22.6133
1664	22.7877	22.297
1665	22.5764	22.5079
1666	22.6777	22.4037
1667	21.9036	23.1727
1668	22.5313	22.5447
1669	22.6265	22.4486
1670	22.5262	22.5446
1671	22.3824	22.6876
1672	22.5617	22.508
1673	22.0626	23.0059
1674	22.6648	22.3967
1675	22.2366	22.8232
1676	22.3663	22.6877
1677	22.5271	22.5266
1678	22.4899	22.5628
1679	22.8437	22.2044
1680	22.566	22.4813
1681	22.8834	22.1608
1682	22.6587	22.3853
1683	23.0005	22.0389
1684	22.5523	22.4823
1685	22.2973	22.729
1686	23.3968	21.6269
1687	22.657	22.3646
1688	23.0749	21.9455
1689	22.5276	22.4908
1690	22.5202	22.4959
1691	23.1109	21.9038
1692	22.5381	22.4744
1693	22.3623	22.6489
1694	22.4916	22.5189
1695	22.4416	22.5664
1696	22.4378	22.5699
1697	22.1693	22.8369
1698	22.5585	22.4441
1699	22.5369	22.4589
1700	21.3234	23.6674
1701	22.4732	22.515
1702	22.4466	22.5274
1703	22.5899	22.3823
1704	22.6779	22.2901
1705	22.3936	22.5707
1706	22.4352	22.5282
1707	22.652	22.3098
1708	22.5011	22.4401
1709	22.4875	22.4533
1710	22.4913	22.4453
1711	22.5654	22.3699
1712	22.7009	22.2209
1713	22.2215	22.6944
1714	22.5012	22.4123
1715	22.432	22.4772
1716	22.4317	22.4596
1717	22.5997	22.2802
1718	22.6225	22.2531
1719	22.2415	22.6311
1720	22.4572	22.4116
1721	22.5761	22.2876
1722	22.3534	22.5066
1723	22.3586	22.4993
1724	22.6642	22.1918
1725	22.5369	22.3163
1726	22.7829	22.0698
1727	22.1804	22.662
1728	22.2081	22.6287
1729	22.4957	22.3406
1730	22.2919	22.5399
1731	22.4818	22.3411
1732	22.6625	22.1592
1733	22.6472	22.1691
1734	22.1899	22.6228
1735	22.4799	22.3327
1736	22.2169	22.5844
1737	22.5245	22.2728
1738	22.3912	22.4052
1739	22.7242	22.0643
1740	22.4292	22.3574
1741	21.7241	23.0575
1742	22.2191	22.5596
1743	22.2426	22.5287
1744	22.3916	22.3766
1745	22.1895	22.5739
1746	22.276	22.4843
1747	22.3035	22.4534
1748	22.2689	22.4845
1749	22.5306	22.2198
1750	22.324	22.412
1751	22.2675	22.4599
1752	22.5129	22.2069
1753	22.5115	22.2031
1754	22.5411	22.1628
1755	22.3104	22.3908
1756	22.1424	22.5557
1757	22.3749	22.3196
1758	22.3291	22.3614
1759	22.0959	22.5918
1760	22.4191	22.268
1761	22.1448	22.5411
1762	22.3829	22.3014
1763	22.4155	22.2648
1764	22.5511	22.1115
1765	22.5495	22.1061
1766	22.4343	22.219
1767	22.3501	22.2996
1768	22.3429	22.3003
1769	22.7955	21.8475
1770	22.397	22.2427
1771	22.3461	22.2903
1772	22.2717	22.3641
1773	22.3343	22.2989
1774	21.8785	22.7504
1775	22.2949	22.3323
1776	22.3814	22.2438
1777	22.2241	22.4008
1778	22.1115	22.5061
1779	22.5695	22.0452
1780	22.3107	22.3031
1781	22.09	22.5165
1782	22.2995	22.3065
1783	22.4484	22.1556
1784	22.3799	22.2238
1785	22.0249	22.5773
1786	22.3195	22.2778
1787	22.3872	22.2083
1788	22.243	22.3501
1789	22.2901	22.3028
1790	22.2576	22.3288
1791	24.0673	20.5179
1792	22.3057	22.2673
1793	22.2012	22.3677
1794	22.192	22.3754
1795	22.2299	22.3366
1796	22.4076	22.1586
1797	21.6694	22.8965
1798	22.03	22.5358
1799	22.2833	22.2811
1800	22.3176	22.2373
1801	22.3746	22.1754
1802	22.5628	21.987
1803	22.1513	22.379
1804	22.4356	22.0935
1805	22.3029	22.2261
1806	21.7941	22.7286
1807	22.2452	22.2774
1808	22.5459	21.9723
1809	22.2215	22.2956
1810	22.2241	22.2814
1811	22.2785	22.2217
1812	22.3688	22.1285
1813	22.4438	22.052
1814	22.7996	21.6947
1815	22.0892	22.4049
1816	22.3835	22.1079
1817	22.4408	22.0487
1818	22.3052	22.1833
1819	22.2066	22.2797
1820	22.2267	22.247
1821	22.5476	21.9231
1822	22.2208	22.2496
1823	22.1475	22.3219
1824	22.2452	22.2213
1825	22.6583	21.8066
1826	21.9817	22.4829
1827	22.3321	22.1297
1828	21.1094	23.3463
1829	21.4846	22.9695
1830	22.1438	22.31
1831	22.1267	22.3265
1832	22.1568	22.2917
1833	22.5848	21.8558
1834	22.2541	22.1854
1835	22.26	22.1763
1836	22.2673	22.1624
1837	22.234	22.1934
1838	22.1057	22.3197
1839	22.2374	22.1878
1840	22.315	22.1098
1841	22.4656	21.9535
1842	22.417	22.0018
1843	22.3538	22.063
1844	22.3939	22.0199
1845	22.0739	22.3387
1846	22.3433	22.0669
1847	22.476	21.9275
1848	22.2432	22.1572
1849	22.2868	22.1119
1850	22.162	22.2253
1851	22.2321	22.1442
1852	22.2008	22.1753
1853	22.2399	22.1352
1854	22.0166	22.3575
1855	22.1637	22.2087
1856	21.7318	22.638
1857	22.0333	22.3338
1858	22.5553	21.8109
1859	21.743	22.6225
1860	22.7218	21.6358
1861	22.583	21.7741
1862	22.1723	22.1755
1863	22.1232	22.2218
1864	22.0004	22.3358
1865	22.0401	22.2945
1866	22.1385	22.1897
1867	21.7861	22.5363
1868	22.1847	22.1256
1869	21.7593	22.5454
1870	22.2102	22.0912
1871	22.1222	22.1783
1872	22.1166	22.1826
1873	22.1493	22.1486
1874	22.1392	22.1546
1875	21.8299	22.4634
1876	22.3741	21.9156
1877	22.1914	22.097
1878	21.8622	22.4154
1879	22.1304	22.1446
1880	22.6616	21.6022
1881	22.0791	22.1822
1882	22.0235	22.2341
1883	22.1797	22.0766
1884	22.0189	22.2325
1885	22.0747	22.1745
1886	22.2023	22.0433
1887	22.1264	22.1159
1888	22.251	21.9884
1889	21.7009	22.5385
1890	21.9681	22.2605
1891	21.9588	22.2625
1892	22.0725	22.1485
1893	22.2415	21.9767
1894	22.6123	21.6048
1895	22.015	22.2011
1896	22.1809	22.0334
1897	21.9581	22.2551
1898	21.9797	22.2321
1899	22.0081	22.1812
1900	22.2278	21.9606
1901	22.4208	21.7672
1902	22.5988	21.586
1903	22.1979	21.9862
1904	22.1735	21.9897
1905	22.0509	22.1072
1906	22.3462	21.8109
1907	21.1519	22.9981
1908	22.1976	21.9517
1909	22.1611	21.9867
1910	22.0282	22.1195
1911	22.1214	22.0224
1912	22.1352	22.0066
1913	22.1287	22.0046
1914	21.9469	22.1759
1915	22.2272	21.8945
1916	22.1981	21.9207
1917	22.1019	22.0138
1918	21.953	22.1586
1919	22.0479	22.0487
1920	21.9989	22.0975
1921	21.7324	22.3625
1922	21.9821	22.1108
1923	23.3268	20.7626
1924	22.1565	21.9301
1925	22.7985	21.2858
1926	21.7359	22.3475
1927	21.2262	22.8509
1928	22.0228	22.0491
1929	21.7217	22.3479
1930	21.9308	22.1382
1931	22.0069	22.0613
1932	22.0579	22.0072
1933	22.2324	21.832
1934	22.0851	21.9574
1935	22.0493	21.9882
1936	21.8868	22.1478
1937	21.9693	22.0609
1938	21.9412	22.0885
1939	21.996	22.0306
1940	21.9104	22.1026
1941	21.9283	22.0753
1942	21.9222	22.0694
1943	21.8439	22.1474
1944	22.2503	21.725
1945	22.1486	21.8234
1946	22.15	21.8181
1947	21.977	21.9899
1948	22.0103	21.9559
1949	21.8306	22.1328
1950	22.0936	21.8615
1951	21.4164	22.5294
1952	22.0977	21.8457
1953	22.0309	21.9067
1954	22.576	21.359
1955	21.9454	21.9891
1956	22.0839	21.8499
1957	21.9366	21.9947
1958	22.0931	21.8359
1959	21.9408	21.9872
1960	22.2566	21.6633
1961	22.0314	21.8841
1962	21.9902	21.9234
1963	21.9966	21.9168
1964	21.7825	22.1273
1965	21.9188	21.982
1966	22.0262	21.8742
1967	21.8957	22.0011
1968	21.9768	21.9115
1969	21.7127	22.1638
1970	21.7826	22.0888
1971	22.075	21.7872
1972	21.9204	21.9396
1973	19.6827	24.1704
1974	21.789	22.058
1975	21.4261	22.4162
1976	21.851	21.9814
1977	22.124	21.7007
1978	21.7279	22.0877
1979	22.054	21.7613
1980	21.761	22.0365
1981	21.8865	21.9052
1982	22.5465	21.2387
1983	21.6294	22.1552
1984	21.871	21.9044
1985	22.0113	21.7576
1986	21.974	21.7874
1987	23.1389	20.6224
1988	21.7767	21.9717
1989	22.1684	21.5696
1990	21.8997	21.8369
1991	21.8809	21.8545
1992	22.9782	20.7546
1993	22.0025	21.7284
1994	21.631	22.0973
1995	21.8505	21.8747
1996	21.8884	21.8339
1997	22.4372	21.2845
1998	21.6252	22.0944
1999	21.6183	22.0967
[truncated: 577 more rows]

## Sheet: Figure 3B
Data	Sample info	Rep #1	Rep #2	Rep #3	Rep #4
Purity (abundance)	BA	0.0477469	0.0405143	0.0787007	0.0868943
Purity (abundance)	AB1	0.293137	0.220624	0.210012	0.158046
Purity (abundance)	AB2	0.0535821	0.137405	0.120361	0.134008
Purity (abundance)	Af1521	0.922965	0.939974	0.956332	0.917279
Purity (count)	BA	0.0149145	0.0125488	0.0345738	0.0482236
Purity (count)	AB1	0.0635101	0.0707235	0.061462	0.0586104
Purity (count)	AB2	0.0377205	0.0488941	0.0462901	0.0500717
Purity (count)	Af1521	0.585124	0.607387	0.613691	0.588619

## Sheet: Figure 4B
	Figure 4B
	HPF1 antibody (Atlas)			Ponceau-S (HPF1 membrane)			ARH3 antibody			Ponceau-S (ARH3 membrane)			GAPDH antibody			Ponceau-S (GAPDH membrane)

## Sheet: Figure 4C
	Figure 4C
	Pan-ADPr antibody (CST)			Ponceau-S (pan-ADPr membr.)			PARP1 antibody			Ponceau-S (PARP1 membrane)

## Sheet: Figure 4D
Data	Sample info	Sample info	Rep #1	Rep #2	Rep #3	Rep #4
ADPr sites	Ctrl	−	113	100	91	89
ADPr sites	HPF1 KO	−	32	31	32	30
ADPr sites	ARH3 KO	−	796	739	784	746
ADPr sites	Ctrl	H2O2	566	477	491	405
ADPr sites	HPF1 KO	H2O2	40	52	40	33
ADPr sites	ARH3 KO	H2O2	1141	1142	980	866

## Sheet: Figure 4E
Data	Sample info	Sample info	Rep #1	Rep #2	Rep #3	Rep #4
ADPr intensity	Ctrl	−	7.22505e+09	1.68003e+10	1.27427e+10	2.02149e+10
ADPr intensity	HPF1 KO	−	664613949	3.27403e+08	4.98745e+08	436535412
ADPr intensity	ARH3 KO	−	657651558293	851823095600	710243130995	843888621271
ADPr intensity	Ctrl	H2O2	7.53168e+10	8.12838e+10	7.94653e+10	63587748786
ADPr intensity	HPF1 KO	H2O2	6.79552e+08	847696992	7.86088e+08	8.16837e+08
ADPr intensity	ARH3 KO	H2O2	6.67236e+11	567700451243	744065508854	737563840711

## Sheet: Figure 5A
Data	Sample info	Sample info	Rep #1	Rep #2	Rep #3	Rep #4
Rel. serine ADPr	Ctrl	−	0.938053	0.87	0.879121	0.910112
Rel. serine ADPr	HPF1 KO	−	0.53125	0.612903	0.5625	0.466667
Rel. serine ADPr	ARH3 KO	−	0.983668	0.979702	0.987245	0.982574
Rel. serine ADPr	Ctrl	H2O2	0.971731	0.968553	0.96945	0.97037
Rel. serine ADPr	HPF1 KO	H2O2	0.525	0.5	0.55	0.636364
Rel. serine ADPr	ARH3 KO	H2O2	0.971078	0.97373	0.979592	0.984988

## Sheet: Figure 5B
Data	Sample info	Sample info	Rep #1	Rep #2	Rep #3	Rep #4
Rel. KS motifs	Ctrl	−	0.916823	0.952928	0.972182	0.98134
Rel. KS motifs	HPF1 KO	−	0.916957	0.813195	0.883663	0.862294
Rel. KS motifs	ARH3 KO	−	0.958959	0.960061	0.961356	0.961945
Rel. KS motifs	Ctrl	H2O2	0.922967	0.877647	0.941228	0.923088
Rel. KS motifs	HPF1 KO	H2O2	0.791438	0.83695	0.828723	0.876275
Rel. KS motifs	ARH3 KO	H2O2	0.941356	0.937995	0.943443	0.955448

[truncated: 27 more sheets: Figure 5D, Figure 5E, Figure 6A, Figure 6B, Figure 6C, Figure 6E, Figure 7A, Figure 7B, Figure 7E, Figure 7F, Figure 7H, Supp. Figure 1, Supp. Figure 2A, Supp. Figure 3B, Supp. Figure 3C, Supp. Figure 3D, Supp. Figure 3E, Supp. Figure 3F, Supp. Figure 3G, Supp. Figure 3H …]
